# Supplementary material for: Joint analysis of phenotype-effect-generation identifies loci associated with grain quality traits in rice hybrids
Source: Nat Commun. 2023 Jul 4;14:3930. doi: 10.1038/s41467-023-39534-x (PMC10319794; doi:10.1038/s41467-023-39534-x)
Supplement: Supplementary file 4 — Supplementary Data 1 [file 41467_2023_39534_MOESM4_ESM.xlsx]

## Sheet: Supplementary Data 1
Associated SNPs and candidate genes
No.	SNP	Chr	bp	P.valuea	Traits	A/Db	Estimate effect	Std. Error	Source	Association Loci	RAPdb	Distance(Kb)	Known geneRef.
1	chr01_5672712	1	5672712	3.91e-09	MRR	A	0.451167	0.135326	Hybrid	1	Os01g0205700	102.896
2	chr01_5711993	1	5711993	2.12e-12	MRR	D	-0.51751	0.117949	Hybrid	1	Os01g0205700	63.615
3	chr01_5711993	1	5711993	1.28e-09	MRR	D	0.096096	0.04731	Combine	1	Os01g0205700	63.615
4	chr01_5712944	1	5712944	3.24e-14	MRR	A	0.455693	0.061731	Inbred	1	Os01g0205700	62.664
5	chr01_5712944	1	5712944	5e-09	MRR	A	-0.8166	0.074778	Hybrid	1	Os01g0205700	62.664
6	chr01_5746884	1	5746884	2.96e-10	GW	D	0.356294	0.051731	Combine	1	Os01g0205700	28.724
7	chr01_6941508	1	6941508	4e-15	GL	A	-0.30535	0.037615	Combine	2	Os01g0226700	68.232
8	chr01_22364071	1	22364071	8.38e-10	PC	D	0.034221	0.045749	Combine	3	Os01g0578000	8.155
9	chr01_23541376	1	23541376	1.62e-10	CD	D	-0.52388	0.052876	Combine	4	Os01g0600900	66.576
10	chr01_23662453	1	23662453	3.48e-09	AC	D	-1.15019	0.063173	Hybrid	4	Os01g0602200	1.284
11	chr01_24031856	1	24031856	3.16e-12	GW	A	-0.1583	0.032028	Inbred	5	Os01g0609300	46.374
12	chr01_24077848	1	24077848	5.84e-10	CD	D	-1.14756	0.102008	Hybrid	5	Os01g0609300	3.16
13	chr01_39829042	1	39829042	7.35e-18	HRR	D	0.045675	0.046271	Combine	6	Os01g0913000	33.864
14	chr01_41107580	1	41107580	5.7e-10	GL	D	-0.81688	0.045589	Combine	7	Os01g0936100	9.441
15	chr01_41332191	1	41332191	3.04e-10	GLWR	A	0.29582	0.032708	Combine	8	Os01g0940000	30.598
16	chr02_1341278	2	1341278	3.95e-16	GL	D	0.319592	0.040995	Combine	9	Os02g0125700	4.573
17	chr02_1365786	2	1365786	3.62e-12	GL	D	-0.5313	0.091698	Hybrid	9	Os02g0125700	19.936
18	chr02_1449147	2	1449147	1.72e-10	BRR	D	-0.70682	0.073665	Hybrid	9	Os02g0126400	58.073
19	chr02_1449147	2	1449147	9.89e-14	BRR	D	0.489427	0.050005	Combine	9	Os02g0126400	58.073
20	chr02_2134282	2	2134282	4.85e-13	GLWR	D	-0.55811	0.043962	Combine	10	Os02g0137800	125.686	RGG2[1]
21	chr02_9955975	2	9955975	9.92e-28	PC	D	-0.44618	0.132741	Combine	11	Os02g0274000	40.133
22	chr02_10195805	2	10195805	1.95e-12	PC	D	0.27401	0.086567	Hybrid	12	Os02g0276500	35.514
23	chr02_21241110	2	21241110	2.89e-09	PGWC	A	-0.58822	0.069897	Combine	13	Os02g0559800	9.603
24	chr02_22142721	2	22142721	1.03e-16	HRR	D	0.062024	0.066589	Combine	14	Os02g0576600	5.567
25	chr02_26499252	2	26499252	4.72e-16	AC	D	0.292318	0.043586	Combine	15	Os02g0656200	7.974
26	chr02_30532626	2	30532626	5.41e-09	GL	D	0.108619	0.038536	Combine	16	Os02g0733300	42.731
27	chr02_34449837	2	34449837	3.59e-10	CD	A	0.871018	0.052169	Combine	17	Os02g0805250	94.36
28	chr03_1109177	3	1109177	5.04e-27	CD	A	0.369555	0.058745	Hybrid	18	Os03g0121800	87.24
29	chr03_1696366	3	1696366	1.03e-10	MRR	A	-0.0166	0.050168	Combine	19	Os03g0130300	18.518
30	chr03_4236265	3	4236265	1.74e-17	GLWR	D	0.085899	0.084151	Hybrid	20	Os03g0175800	197.34	BG1[2]; OsRAF|OsLG3[3]
31	chr03_4236265	3	4236265	1.93e-28	GLWR	D	-0.23312	0.043441	Combine	20	Os03g0175800	197.34	BG1[2]; OsRAF|OsLG3[3]
32	chr03_5435375	3	5435375	1.69e-09	GL	D	0.084318	0.099817	Combine	21	Os03g0203200	12.382
33	chr03_5526607	3	5526607	1.48e-09	GL	D	-0.37779	0.072648	Hybrid	21	Os03g0205000	40.284
34	chr03_5526607	3	5526607	1.43e-11	GL	D	0.267445	0.048661	Combine	21	Os03g0205000	40.284
35	chr03_5705695	3	5705695	2.39e-11	GL	D	-0.81518	0.073003	Hybrid	21	Os03g0209400	3.046
36	chr03_5732764	3	5732764	2.77e-09	GW	D	0.288867	0.038114	Combine	21	Os03g0209400	24.023
37	chr03_5807687	3	5807687	5.8e-17	GL	D	-0.16725	0.063508	Combine	21	Os03g0212800	72.129
38	chr03_6268112	3	6268112	5.98e-09	AC	D	0.060146	0.062826	Hybrid	22	Os03g0219200	5.535
39	chr03_6268112	3	6268112	5.49e-13	AC	D	0.162235	0.043965	Combine	22	Os03g0219200	5.535
40	chr03_7079872	3	7079872	7.82e-11	PGWC	A	-0.33815	0.048659	Combine	23	Os03g0232600	49.48	TUD1|DSG1|ELF1[4]
41	chr03_10312385	3	10312385	5.69e-10	HRR	D	-0.3282	0.0563	Hybrid	24	Os03g0294700	22.67
42	chr03_10312385	3	10312385	1.66e-19	HRR	D	-0.13492	0.101152	Combine	24	Os03g0294700	22.67
43	chr03_10419035	3	10419035	6.43e-11	CD	D	-0.1278	0.042281	Combine	24	Os03g0297600	0.586
44	chr03_14500452	3	14500452	5.25e-14	AC	A	-0.74203	0.048929	Combine	25	Os03g0369100	8.367	OsLTPL36[5]
45	chr03_14862107	3	14862107	5.03e-14	BRR	A	-0.37362	0.046978	Combine	26	Os03g0379300	139.013
46	chr03_16667441	3	16667441	2.16e-09	AC	A	0.055679	0.048915	Inbred	27	Os03g0407400	64.864	GS3[6]
47	chr03_16681339	3	16681339	3.12e-23	GL	D	-0.10562	0.065986	Hybrid	27	Os03g0407400	50.966	GS3[6]
48	chr03_16681339	3	16681339	1.81e-31	GLWR	D	-0.62491	0.083274	Hybrid	27	Os03g0407400	50.966	GS3[6]
49	chr03_16681339	3	16681339	5.41e-41	GL	D	-0.13872	0.102294	Combine	27	Os03g0407400	50.966	GS3[6]
50	chr03_16681339	3	16681339	2.81e-71	GLWR	D	0.351559	0.036887	Combine	27	Os03g0407400	50.966	GS3[6]
51	chr03_16720836	3	16720836	9.83e-17	GL	A	0.843651	0.256653	Combine	27	Os03g0407400	11.469	GS3[6]
52	chr03_16720836	3	16720836	3.42e-15	GLWR	A	-0.29076	0.042161	Combine	27	Os03g0407400	11.469	GS3[6]
53	chr03_16721158	3	16721158	4.24e-31	GL	A	0.681515	0.048461	Inbred	27	Os03g0407400	11.147	GS3[6]
54	chr03_16721158	3	16721158	1.92e-27	GLWR	A	0.409608	0.039387	Inbred	27	Os03g0407400	11.147	GS3[6]
55	chr03_16736102	3	16736102	2.3e-09	PC	D	0.167119	0.070093	Hybrid	27	Os03g0407400	3.797	GS3[6]
56	chr03_21137226	3	21137226	6.34e-10	GL	A	0.299613	0.051029	Hybrid	28	Os03g0576900	42.766
57	chr03_21149736	3	21149736	7.88e-12	TD	A	0.777488	0.095624	Hybrid	28	Os03g0576900	55.276
58	chr03_21149792	3	21149792	3.71e-11	PGWC	A	-0.36277	0.061217	Inbred	28	Os03g0576900	55.332
59	chr03_21153546	3	21153546	5.71e-11	GW	A	-0.40811	0.035943	Combine	28	Os03g0576900	59.086
60	chr03_21159816	3	21159816	3.77e-10	CD	D	0.139179	0.068984	Hybrid	28	Os03g0578900	53.467
61	chr03_21161015	3	21161015	1.49e-09	GW	A	-0.36765	0.041305	Inbred	28	Os03g0578900	52.268
62	chr03_21161015	3	21161015	1.75e-16	GLWR	A	0.313596	0.036806	Inbred	28	Os03g0578900	52.268
63	chr03_21161345	3	21161345	2.55e-09	TD	A	0.612133	0.051783	Combine	28	Os03g0578900	51.938
64	chr03_21161793	3	21161793	1.87e-17	GL	A	0.239535	0.051023	Inbred	28	Os03g0578900	51.49
65	chr03_21162275	3	21162275	2.03e-09	PGWC	A	0.635983	0.048731	Combine	28	Os03g0578900	51.008
66	chr03_21163660	3	21163660	3.23e-10	CD	A	-0.06576	0.042606	Combine	28	Os03g0578900	49.623
67	chr03_22331812	3	22331812	6.46e-13	GW	D	0.855452	0.084876	Hybrid	29	Os03g0599800	50.832
68	chr03_27958878	3	27958878	1.22e-14	BRR	A	0.455722	0.061166	Combine	30	Os03g0696300	66.299
69	chr03_29221861	3	29221861	1.27e-11	HRR	D	-0.07813	0.061827	Combine	31	Os03g0719800	49.76
70	chr03_30508350	3	30508350	1.5e-17	BRR	D	0.335096	0.060087	Hybrid	32	Os03g0742900	26.346
71	chr03_30525106	3	30525106	9.63e-20	BRR	D	0.118031	0.046448	Combine	32	Os03g0742900	43.102
72	chr03_30609017	3	30609017	1.53e-10	AC	D	-0.13176	0.069146	Hybrid	32	Os03g0746500	75.438
73	chr04_800947	4	800947	1.09e-17	AC	D	0.261068	0.047387	Combine	33	Os04g0115500	114.732
74	chr04_1163234	4	1163234	2.39e-13	GW	A	0.533464	0.049628	Combine	34
75	chr04_1164552	4	1164552	2.65e-15	GW	A	0.355887	0.035752	Inbred	34
76	chr04_2744361	4	2744361	3.84e-15	AC	D	0.093516	0.078429	Combine	35
77	chr04_2747965	4	2747965	1e-13	AC	D	-0.00163	0.062037	Hybrid	35
78	chr04_4325652	4	4325652	1.27e-09	AC	A	-0.1026	0.064398	Combine	36	Os04g0162100	42.862
79	chr04_10000005	4	10000005	4.21e-11	TD	D	0.137114	0.060595	Hybrid	37
80	chr04_13148906	4	13148906	6.78e-13	PGWC	D	0.04493	0.070783	Combine	38
81	chr04_16179881	4	16179881	4.14e-14	GLWR	A	0.864384	0.067774	Hybrid	39	Os04g0341500	24.244
82	chr04_16593878	4	16593878	5.91e-10	GW	A	0.155169	0.035667	Combine	40	Os04g0350700	139.659	An-1[7]
83	chr04_18084852	4	18084852	2.68e-10	HRR	D	0.39692	0.05934	Hybrid	41
84	chr04_30776382	4	30776382	3.06e-12	GL	D	-1.04634	0.235272	Combine	42	Os04g0607600	39.351
85	chr04_31484916	4	31484916	1.55e-11	ASV	A	0.198897	0.046934	Combine	43	Os04g0620000	19.09
86	chr04_32348512	4	32348512	1.32e-18	TD	D	-0.04472	0.065696	Hybrid	44	Os04g0635900	3.026
87	chr04_32348512	4	32348512	4.17e-14	TD	D	0.036415	0.057452	Combine	44	Os04g0635900	3.026
88	chr04_35400745	4	35400745	7.5e-20	BRR	A	-0.06029	0.046847	Combine	45	Os04g0692000	19.514
89	chr05_115565	5	115565	1.86e-17	AC	D	0.267434	0.092042	Hybrid	46	Os05g0102000	1.786
90	chr05_3753348	5	3753348	9.08e-15	TD	D	-0.15442	0.085128	Hybrid	47	Os05g0164800	56.029
91	chr05_4538529	5	4538529	7.24e-11	PGWC	D	-0.32603	0.093083	Hybrid	48	Os05g0176800	65.667
92	chr05_4538529	5	4538529	6.57e-18	PGWC	D	0.027655	0.05515	Combine	48	Os05g0176800	65.667
93	chr05_4558811	5	4558811	2.48e-11	CD	A	-0.80853	0.087357	Inbred	48	Os05g0176800	45.385
94	chr05_4812507	5	4812507	1.28e-12	AC	D	0.312559	0.119119	Hybrid	49	Os05g0180600	47.407
95	chr05_5359520	5	5359520	5.81e-09	PGWC	D	0.656411	0.093831	Hybrid	50	Os05g0187500	6.391	GSE5、GW5[8]
96	chr05_5359783	5	5359783	7e-20	GLWR	A	0.359128	0.038932	Inbred	50	Os05g0187500	6.128	GSE5、GW5[8]
97	chr05_5359783	5	5359783	4.22e-15	GW	A	-0.84021	0.067824	Hybrid	50	Os05g0187500	6.128	GSE5、GW5[8]
98	chr05_5359838	5	5359838	5.23e-20	GW	A	0.384038	0.04084	Inbred	50	Os05g0187500	6.073	GSE5、GW5[8]
99	chr05_5359838	5	5359838	1.12e-39	GW	A	-0.02854	0.055701	Combine	50	Os05g0187500	6.073	GSE5、GW5[8]
100	chr05_5378301	5	5378301	1.25e-13	GLWR	A	0.178465	0.082068	Hybrid	50	Os05g0187500	12.39	GSE5、GW5[8]
101	chr05_5378301	5	5378301	4.29e-19	GLWR	A	0.14785	0.070991	Combine	50	Os05g0187500	12.39	GSE5、GW5[8]
102	chr05_5500982	5	5500982	1.12e-10	GW	A	-0.17418	0.06403	Combine	50	Os05g0187500	135.071	GSE5、GW5[8]
103	chr05_5674671	5	5674671	1.19e-11	BRR	D	0.553484	0.072569	Hybrid	50	Os05g0194900	140.223
104	chr05_5674671	5	5674671	8.22e-10	BRR	D	0.406046	0.059724	Combine	50	Os05g0194900	140.223
105	chr05_23243554	5	23243554	3.8e-14	BRR	A	-0.152	0.086921	Hybrid	51	Os05g0472700	25.866
106	chr05_24100534	5	24100534	2.8e-10	MRR	A	-0.00973	0.059798	Combine	52	Os05g0490600	12.301
107	chr05_26310189	5	26310189	4.83e-09	ASV	D	-0.29038	0.050036	Combine	53	Os05g0529000	28.962
108	chr06_923396	6	923396	4.38e-09	PGWC	A	-0.39697	0.059286	Inbred	54	Os06g0116800	6.565
109	chr06_1266672	6	1266672	3.96e-11	ASV	A	0.330418	0.059482	Inbred	55	Os06g0125800	118.121
110	chr06_1731808	6	1731808	2.62e-28	AC	A	0.370996	0.118599	Combine	56	Os06g0133000	36.29	Wx[10]
111	chr06_1765761	6	1765761	7.11e-24	AC	A	-0.81558	0.048345	Inbred	56	Os06g0130400	134.119	OsACS6|SSG6[9]
112	chr06_1765761	6	1765761	5.59e-24	AC	A	0.174497	0.06554	Hybrid	56	Os06g0130400	134.119	OsACS6|SSG6[9]
113	chr06_1788519	6	1788519	8.47e-11	AC	D	-0.30474	0.112094	Combine	56	Os06g0133000	20.421	Wx[10]
114	chr06_2795609	6	2795609	4.79e-11	AC	A	0.231741	0.051217	Combine	57	Os06g0154200	12.602
115	chr06_5596138	6	5596138	7.4e-11	GL	A	-0.35504	0.05803	Combine	58	Os06g0209500	4.131
116	chr06_7820000	6	7820000	2.22e-09	HRR	D	0.271984	0.067572	Combine	59	Os06g0250600	17.174
117	chr06_7964672	6	7964672	3.56e-18	AC	D	0.082455	0.060162	Combine	59	Os06g0250600	161.846
118	chr06_9665353	6	9665353	2.81e-09	MRR	A	0.324576	0.085558	Hybrid	60
119	chr06_15167384	6	15167384	9.39e-10	HRR	D	0.068176	0.064639	Hybrid	61
120	chr06_15394879	6	15394879	2.06e-09	TD	D	-0.26112	0.065801	Hybrid	62	Os06g0367900	24.328
121	chr06_18977524	6	18977524	1.91e-10	HRR	A	0.188395	0.110165	Combine	63	Os06g0517700	21.522
122	chr06_24345260	6	24345260	3.4e-14	HRR	D	0.346685	0.062713	Hybrid	64	Os06g0608700	117.025
123	chr06_28169056	6	28169056	1.73e-10	GL	A	0.17779	0.148661	Hybrid	65	Os06g0677800	7.518
124	chr07_487644	7	487644	2.69e-16	GW	A	-0.32037	0.071366	Combine	66	Os07g0108900	13.2	OsMADS15|DEP
125	chr07_493210	7	493210	4.91e-31	GLWR	A	-0.56384	0.064758	Combine	66	Os07g0108900	18.766	OsMADS15|DEP
126	chr07_498845	7	498845	1.98e-14	GW	A	0.105261	0.052818	Hybrid	66	Os07g0108900	24.401	OsMADS15|DEP
127	chr07_498845	7	498845	1.62e-34	GLWR	A	0.09723	0.102933	Hybrid	66	Os07g0108900	24.401	OsMADS15|DEP
128	chr07_11694154	7	11694154	6.32e-16	PC	A	0.240078	0.063657	Hybrid	67
129	chr07_22097827	7	22097827	2.03e-21	AC	D	0.045978	0.064956	Combine	68	Os07g0555200	21.218
130	chr07_26432329	7	26432329	1.59e-09	PGWC	D	-0.34198	0.061573	Combine	69	Os07g0636200	9.201
131	chr07_26496762	7	26496762	1.85e-11	GLWR	A	0.328161	0.048088	Inbred	69	Os07g0637400	6.084
132	chr07_26967606	7	26967606	5.31e-09	TD	D	-0.27942	0.126784	Combine	70	Os07g0647200	53.776
133	chr07_26989569	7	26989569	8.39e-13	CD	D	-0.26194	0.056399	Hybrid	70	Os07g0647200	31.813
134	chr08_1712296	8	1712296	3.49e-10	AC	D	-0.28301	0.064414	Hybrid	71	Os08g0127100	147.941	OsHT|OsLHT1[11]
135	chr08_4096135	8	4096135	1.13e-17	ASV	A	-0.18616	0.061424	Combine	72	Os08g0168000	121.49
136	chr08_4353397	8	4353397	2.08e-13	AC	D	0.033128	0.064893	Hybrid	73	Os08g0174700	6.079
137	chr08_5955301	8	5955301	2.59e-11	GW	D	0.152559	0.045928	Combine	74	Os08g0200600	106.545
138	chr08_14411917	8	14411917	2.22e-13	GW	D	0.409007	0.084865	Hybrid	75
139	chr08_14411917	8	14411917	3.63e-17	GW	D	0.008798	0.081454	Combine	75
140	chr08_16359663	8	16359663	5.45e-12	ASV	D	0.078673	0.092242	Combine	76
141	chr08_18285566	8	18285566	5.22e-16	TD	D	0.008812	0.058395	Hybrid	77	Os08g0384100	179.751
142	chr08_18509239	8	18509239	4.63e-09	TD	D	-0.02018	0.081301	Hybrid	78
143	chr08_18649939	8	18649939	4.82e-16	MRR	A	0.235208	0.103407	Hybrid	78
144	chr08_20311562	8	20311562	2.73e-10	PC	D	-0.05564	0.081389	Combine	79	Os08g0422600	59.659
145	chr08_27032115	8	27032115	7.15e-12	ASV	D	0.467697	0.094479	Combine	80	Os08g0540400	25.098
146	chr08_28403978	8	28403978	1.83e-14	HRR	D	-0.60287	0.085038	Hybrid	81	Os08g0566600	25.67
147	chr09_6242433	9	6242433	1.34e-09	CD	A	0.054439	0.040537	Combine	82	Os09g0286400	136.515
148	chr09_6736536	9	6736536	3.85e-09	AC	D	0.025176	0.056754	Hybrid	83	Os09g0292900	137.388
149	chr09_7511656	9	7511656	6.11e-12	GL	A	-0.24009	0.101254	Hybrid	84	Os09g0299200	180.232
150	chr09_8663020	9	8663020	8.67e-23	GLWR	D	0.503904	0.11932	Hybrid	85	Os09g0315100	12.935
151	chr09_8682315	9	8682315	1.4e-24	GLWR	D	0.124322	0.070675	Combine	85	Os09g0315100	32.23
152	chr09_14848778	9	14848778	5.62e-09	GL	D	-0.30188	0.066871	Hybrid	86	Os09g0417600	128.185
153	chr09_19114315	9	19114315	2.97e-14	PGWC	A	0.003032	0.057587	Hybrid	87	Os09g0493500	2.676
154	chr09_20684062	9	20684062	2.84e-12	GW	D	0.139966	0.052469	Combine	88	Os09g0529300	49.095
155	chr09_22327834	9	22327834	4.76e-11	BRR	D	-0.55437	0.085114	Hybrid	89	Os09g0561600	10.576
156	chr10_12432877	10	12432877	2.62e-14	AC	D	0.125036	0.055667	Hybrid	90
157	chr10_12976201	10	12976201	1.25e-09	GW	A	-0.07292	0.037431	Inbred	91	Os10g0390500	5.233	AlaAT|OsAlaAT1[12]
158	chr10_13077653	10	13077653	1.94e-16	GLWR	D	-0.5734	0.074513	Hybrid	91	Os10g0390500	106.685	AlaAT|OsAlaAT1[12]
159	chr10_13077653	10	13077653	3.4e-10	GL	D	0.230544	0.049858	Combine	91	Os10g0390500	106.685	AlaAT|OsAlaAT1[12]
160	chr10_16095408	10	16095408	7.82e-12	HRR	D	-0.13795	0.07853	Combine	92	Os10g0445400	9.825
161	chr10_16279288	10	16279288	8.7e-13	TD	D	0.171707	0.08366	Hybrid	92	Os10g0447600	74.735
162	chr10_17129599	10	17129599	1.85e-11	MRR	A	-0.16374	0.060142	Combine	93	Os10g0463800	15.92	FLO7[13]
163	chr10_22452009	10	22452009	3.23e-11	AC	D	-0.08865	0.066085	Hybrid	94	Os10g0565600	59.782	OsHUB2|FRRP1[14]
164	chr10_22732840	10	22732840	2.07e-22	GL	D	0.34485	0.05187	Hybrid	95	Os10g0573000	18.811
165	chr10_22748103	10	22748103	1.07e-12	GL	D	-0.11859	0.099254	Combine	95	Os10g0573000	3.548
166	chr11_1628300	11	1628300	1.09e-12	GW	D	0.119907	0.054434	Combine	96	Os11g0135000	2.463
167	chr11_2648183	11	2648183	2.24e-12	GW	D	-0.18038	0.056355	Combine	97	Os11g0157100	85.201	Cyclin-T1[15]
168	chr11_4331841	11	4331841	1.35e-17	PGWC	A	0.385148	0.065548	Hybrid	98	Os11g0184900	31.311
169	chr11_4331919	11	4331919	3.36e-09	CD	A	0.262372	0.060836	Combine	98	Os11g0184900	31.389
170	chr11_5083874	11	5083874	1.22e-20	GLWR	A	0.173299	0.081405	Hybrid	99	Os11g0199200	110.693
171	chr11_5084198	11	5084198	9.79e-14	GLWR	D	0.063434	0.104953	Hybrid	99	Os11g0199200	111.017
172	chr11_10351960	11	10351960	1.95e-09	BRR	A	0.454929	0.098332	Combine	100
173	chr11_17141585	11	17141585	2.73e-10	PGWC	D	-0.09447	0.101997	Hybrid	101	Os11g0484500	76.246
174	chr11_17141585	11	17141585	4.89e-16	PGWC	D	-0.03179	0.095655	Combine	101	Os11g0484500	76.246
175	chr11_19584252	11	19584252	2.8e-14	GL	A	0.032972	0.113796	Hybrid	102	Os11g0539200	92.162
176	chr11_20616136	11	20616136	3.3e-09	GLWR	A	0.013736	0.072916	Hybrid	103	Os11g0551900	92.518	OsGRF8[16]
177	chr11_20733945	11	20733945	1.7e-10	TD	D	-0.30221	0.079658	Hybrid	103	Os11g0558200	2.453
178	chr11_21131978	11	21131978	5.83e-11	AC	D	-0.08454	0.065444	Combine	104	Os11g0562100	180.919
179	chr11_22826874	11	22826874	4.61e-12	BRR	D	-0.00453	0.059407	Hybrid	105	Os11g0595400	162.239
180	chr11_22826874	11	22826874	5.91e-11	BRR	D	-0.26443	0.083607	Combine	105	Os11g0595400	162.239
181	chr11_25507874	11	25507874	1.22e-10	PC	A	-0.19448	0.105504	Combine	106	Os11g0644800	94.689
182	chr11_26319249	11	26319249	2.12e-11	PC	D	-0.15784	0.070653	Combine	107	Os11g0657400	2.115
183	chr11_26391174	11	26391174	9.74e-10	HRR	D	-0.31516	0.088555	Hybrid	107	Os11g0657400	71.786
184	chr11_27108055	11	27108055	6.51e-11	GW	A	0.200229	0.032791	Inbred	108	Os11g0672700	73.62
185	chr12_764503	12	764503	2.44e-10	BRR	D	0.032198	0.059544	Combine	109	Os12g0113500	83.892
186	chr12_7202057	12	7202057	4.56e-09	MRR	A	0.122233	0.062006	Hybrid	110	Os12g0230200	87.613
187	chr12_8040822	12	8040822	8.08e-11	GLWR	D	-0.03776	0.073964	Combine	111	Os12g0245100	6.769
188	chr12_8084942	12	8084942	2.31e-16	GLWR	D	0.05551	0.045811	Combine	111	Os12g0245100	50.889
189	chr12_8207588	12	8207588	9.1e-14	GW	D	0.140328	0.050358	Combine	111	Os12g0247700	32.702
190	chr12_8848672	12	8848672	1.96e-11	HRR	D	0.113062	0.057418	Hybrid	112	Os12g0258200	62.027
191	chr12_8848672	12	8848672	4.22e-13	HRR	D	0.000357	0.061441	Combine	112	Os12g0258200	62.027
192	chr12_9931773	12	9931773	4.92e-09	CD	D	-0.11341	0.08298	Combine	113	Os12g0272800	50.741
193	chr12_11553347	12	11553347	2.68e-13	PC	D	-0.26368	0.094598	Combine	114	Os12g0293100	180.88
194	chr12_11844775	12	11844775	3.1e-14	AC	D	-0.10221	0.057192	Hybrid	115
195	chr12_13853228	12	13853228	8.51e-11	AC	D	-0.21158	0.055647	Hybrid	116	Os12g0428600	152.976
196	chr12_15102432	12	15102432	2.04e-14	GW	D	-0.25985	0.05565	Combine	117	Os12g0443800	190.205
197	chr12_15826799	12	15826799	3.13e-09	GL	D	0.067761	0.093251	Hybrid	118	Os12g0458100	175.077
198	chr12_17044491	12	17044491	4.17e-16	TD	D	0.611509	0.077319	Hybrid	119	Os12g0472500	54.85
199	chr12_17055352	12	17055352	1.23e-16	CD	D	0.110029	0.065867	Hybrid	119	Os12g0472500	65.711
200	chr12_17055352	12	17055352	9.67e-16	CD	D	-0.10732	0.080167	Combine	119	Os12g0472500	65.711
201	chr12_17497758	12	17497758	9.08e-10	PGWC	D	0.184226	0.069043	Combine	120	Os12g0478200	33.375
202	chr12_17636562	12	17636562	8.32e-11	GL	A	-0.19719	0.094369	Combine	120	Os12g0479400	61.716
203	chr12_17955452	12	17955452	3.13e-14	BRR	D	0.026426	0.08133	Hybrid	121	Os12g0484900	37.893
204	chr12_17955452	12	17955452	6.98e-13	BRR	D	-0.04877	0.074259	Combine	121	Os12g0484900	37.893
205	chr12_18009486	12	18009486	1.05e-10	AC	D	0.05725	0.056318	Combine	121	Os12g0484900	91.927
206	chr12_18053088	12	18053088	4e-15	GLWR	D	0.120509	0.048146	Combine	121	Os12g0484900	135.529
207	chr12_18169815	12	18169815	8.31e-13	AC	D	0.13344	0.053036	Hybrid	121	Os12g0488900	147.312
208	chr12_18447041	12	18447041	5.85e-15	AC	D	-0.01564	0.058936	Combine	122	Os12g0491800	72.231
209	chr12_18837189	12	18837189	2.62e-11	GLWR	D	-0.04282	0.06753	Hybrid	123	Os12g0497300	40.386
210	chr12_18848530	12	18848530	2.9e-13	GW	D	0.467248	0.065153	Combine	123	Os12g0497300	29.045
211	chr12_21650663	12	21650663	4.13e-09	PC	D	0.218807	0.085267	Combine	124	Os12g0541300	2.716
212	chr12_22196819	12	22196819	4.72e-11	GLWR	D	0.024038	0.065988	Hybrid	125	Os12g0548300	10.423
213	chr12_22196819	12	22196819	8.82e-10	GLWR	D	-0.02272	0.057483	Combine	125	Os12g0548300	10.423
214	chr12_22223666	12	22223666	6.99e-10	HRR	D	0.108556	0.084035	Combine	125	Os12g0548300	37.27
215	chr12_22437895	12	22437895	2.54e-09	ASV	A	-0.94688	0.121738	Inbred	126	Os12g0552300	12.021
216	chr12_22563436	12	22563436	2.87e-10	ASV	D	-5.61e-05	0.062508	Hybrid	126	Os12g0555000	17.972
217	chr12_22654241	12	22654241	2.32e-26	GLWR	D	-0.20103	0.069284	Hybrid	126	Os12g0555600	49.121
218	chr12_22655358	12	22655358	6.89e-13	GLWR	D	-0.12141	0.058	Combine	126	Os12g0555600	50.238
219	chr12_23095490	12	23095490	9.35e-16	BRR	A	0.012496	0.080427	Combine	127	Os12g0563200	1.821
220	chr12_23099978	12	23099978	5.41e-11	CD	A	0.275929	0.067295	Combine	127	Os12g0563200	2.668
221	chr12_26456991	12	26456991	2.5e-18	GW	D	0.116253	0.04872	Combine	128	Os12g0617900	145.655	OsPPKL3[17]
Note: a, the thersholod of significant SNP is P value < 0.05/n =3.08e-8. n = 1,619,588, represents the total number of SNP recalled from whole genome; b, A reprsents additive effect, D represents dominant effect.
Ref.: denoted as reference
References:
[1]. Miao J, Yang Z, Zhang D, et al. Mutation of RGG 2, which encodes a type B heterotrimeric G protein γ subunit, increases grain size and yield production in rice[J]. Plant Biotechnology Journal, 2019, 17(3): 650-664.
[2]. Liu L, Tong H, Xiao Y, et al. Activation of Big Grain1 significantly improves grain size by regulating auxin transport in rice[J]. Proceedings of the National Academy of Sciences, 2015, 112(35): 11102-11107.
[3]. Yu J, Xiong H, Zhu X, et al. OsLG3 contributing to rice grain length and yield was mined by Ho-LAMap[J]. BMC biology, 2017, 15(1): 1-18.
[4]. Hu X, Qian Q, Xu T, et al. The U-box E3 ubiquitin ligase TUD1 functions with a heterotrimeric G α subunit to regulate brassinosteroid-mediated growth in rice[J]. PLoS genetics, 2013, 9(3): e1003391.
[5]. Wang X, Zhou W, Lu Z, et al. A lipid transfer protein, OsLTPL36, is essential for seed development and seed quality in rice[J]. Plant Science, 2015, 239: 200-208.
[6]. Fan C, Xing Y, Mao H, et al. GS3, a major QTL for grain length and weight and minor QTL for grain width and thickness in rice, encodes a putative transmembrane protein[J]. Theoretical and applied genetics, 2006, 112(6): 1164-1171.
[7]. Luo J, Liu H, Zhou T, et al. An-1 encodes a basic helix-loop-helix protein that regulates awn development, grain size, and grain number in rice[J]. The Plant Cell, 2013, 25(9): 3360-3376.
[8]. Wan X, Weng J, Zhai H, et al. Quantitative trait loci (QTL) analysis for rice grain width and fine mapping of an identified QTL allele gw-5 in a recombination hotspot region on chromosome 5[J]. Genetics, 2008, 179(4): 2239-2252.
[9]. Matsushima R, Maekawa M, Kusano M, et al. Amyloplast membrane protein SUBSTANDARD STARCH GRAIN6 controls starch grain size in rice endosperm[J]. Plant physiology, 2016, 170(3): 1445-1459.
[10]. Mikami I, Aikawa M, Hirano H Y, et al. Altered tissue-specific expression at the Wx gene of the opaque mutants in rice[J]. Euphytica, 1999, 105(2): 91-97.
[11]. Guo N, Gu M, Hu J, et al. Rice OsLHT1 functions in leaf-to-panicle nitrogen allocation for grain yield and quality[J]. Frontiers in Plant Science, 2020, 11: 1150.
[12]. Yang J, Kim S R, Lee S K, et al. Alanine aminotransferase 1 (OsAlaAT1) plays an essential role in the regulation of starch storage in rice endosperm[J]. Plant Science, 2015, 240: 79-89.
[13]. Zhang L, Ren Y, Lu B, et al. FLOURY ENDOSPERM7 encodes a regulator of starch synthesis and amyloplast development essential for peripheral endosperm development in rice[J]. Journal of Experimental Botany, 2016, 67(3): 633-647.
[14]. Du Y, He W, Deng C, et al. Flowering-related RING protein 1 (FRRP1) regulates flowering time and yield potential by affecting histone H2B monoubiquitination in rice (Oryza sativa)[J]. PLoS One, 2016, 11(3): e0150458.
[15]. Qi P, Lin Y S, Song X J, et al. The novel quantitative trait locus GL3. 1 controls rice grain size and yield by regulating Cyclin-T1; 3[J]. Cell research, 2012, 22(12): 1666-1680.
[16]. Yang X, Zhao X, Dai Z, et al. OsmiR396/growth regulating factor modulate rice grain size through direct regulation of embryo-specific miR408[J]. Plant physiology, 2021, 186(1): 519-533.
[17]. Zhang X, Wang J, Huang J, et al. Rare allele of OsPPKL1 associated with grain length causes extra-large grain and a significant yield increase in rice[J]. Proceedings of the National Academy of Sciences, 2012, 109(52): 21534-21539.
