# Supplementary material for: Joint analysis of phenotype-effect-generation identifies loci associated with grain quality traits in rice hybrids
Source: Nat Commun. 2023 Jul 4;14:3930. doi: 10.1038/s41467-023-39534-x (PMC10319794; doi:10.1038/s41467-023-39534-x)
Supplement: Supplementary file 5 — Supplementary Data 2 [file 41467_2023_39534_MOESM5_ESM.xlsx]

## Sheet: Supplementary Data 2
Names and origins of the 115 indica rice accessions and 5 male sterile lines
ID	Name	Parent	ID	Name	Parent
V1	Aizizhan	Male	V61	60zao	Male
V2	Dongqiubo	Male	V62	Taozhongxianxuan2	Male
V3	Guangqiuai	Male	V63	Nantehao	Male
V4	Guangchangai3784	Male	V64	Heidou4hao	Male
V5	Qingfengai	Male	V65	Jinnante43B	Male
V6	Jiangerai	Male	V66	Xiangzaoxian7hao	Male
V7	Qingerai	Male	V67	80B	Male
V8	Jiduilun	Male	V68	Baoxie123B	Male
V9	Kuoyedao	Male	V69	Jiangnongzao1hao	Male
V10	Yeqinglun	Male	V70	Gu154	Male
V11	Lucaihao	Male	V71	XiangaiB	Male
V12	Huanan15	Male	V72	Aituogu151	Male
V13	Guangchangai4182	Male	V73	Meijiading2	Male
V14	Guiyangai49	Male	V74	Jiefangxian	Male
V15	Chaoyangzao18	Male	V75	Baikehualuo	Male
V16	Guichao2hao	Male	V76	Liuyezhan	Male
V17	Guangchang13	Male	V77	Zhenshan97	Male
V18	Fengqingai	Male	V78	Minghui63	Male
V19	Qingnongai	Male	V79	9311	Male
V20	Fengaizhan1hao	Male	V80	Nanjing11	Male
V21	Huanghuazhan	Male	V81	IRAT109	Male
V22	Huangxinzhan	Male	V82	Huajingxian74	Male
V23	28zhan	Male	V84	Varylava	Male
V24	Fenghuazhan	Male	V83	Zihui100	Male
V25	Qingliuai	Male	V85	D62B	Male
V26	Fengbazhan	Male	V86	G46B	Male
V27	Changsizhan	Male	V87	IR58025B	Male
V28	Huasizhan	Male	V88	Zhong9B	Male
V29	Yangdao2hao	Male	V89	Xiang5	Male
V30	Yangdao6hao	Male	V90	Meijiagao2	Male
V31	Teqing	Male	V91	Exiang1hao	Male
V32	Sadu-cho	Male	V92	Q198	Male
V33	Shan-Huang Zhan	Male	V93	Huangxiuzhan	Male
V34	IR64	Male	V94	Shuhui527	Male
V35	N22	Male	V95	Shuhui288	Male
V36	Aijiaonante	Male	V96	Shuhui707	Male
V37	Guangluai4hao	Male	V97	Longhui11	Male
V38	Xiangaizao10hao	Male	V98	Nanhui511	Male
V39	Qingsiai16B	Male	V99	Xianghui529	Male
V40	Dianrui409B	Male	V100	Jinhui275	Male
V41	88B	Male	V101	Luhui5240	Male
V42	Xianghui91269	Male	V102	Minghui2088	Male
V43	Lucaihao	Male	V103	Shanhui287	Male
V44	Shufeng101	Male	V104	Shanhui8281	Male
V45	Chengdouai3hao	Male	V105	R238	Male
V46	Sankecun	Male	V106	R727	Male
V47	Jiabala	Male	V107	205R	Male
V48	Taishannuo	Male	V108	781R	Male
V49	Guichao2hao	Male	V109	3301R	Male
V50	Huke3hao	Male	V110	IR24	Male
V51	Teqingxuanhui	Male	V111	IR1544	Male
V52	Huangsiguizhan	Male	V112	Gui630	Male
V53	Xiangwanxian3hao	Male	V113	Fu36-2	Male
V54	Jinyou1hao	Male	V114	R1318	Male
V55	Chengnongshuijing	Male	V115	1993-11-01	Male
V56	Momi	Male	V116	AS(XinanS)	Female
V57	Sanbaili	Male	V117	3A(Luohong3A)	Female
V58	Liusha1hao	Male	V118	Y58S(Y58S)	Female
V59	Dongtingwanshan	Male	V119	GZ63(Guangzhan63S)	Female
V60	Yangdao2hao	Male	V120	PA64(Pei’ai64S)	Female
