# Supplementary material for: Joint analysis of phenotype-effect-generation identifies loci associated with grain quality traits in rice hybrids
Source: Nat Commun. 2023 Jul 4;14:3930. doi: 10.1038/s41467-023-39534-x (PMC10319794; doi:10.1038/s41467-023-39534-x)
Supplement: Supplementary file 6 — Supplementary Data 3 [file 41467_2023_39534_MOESM6_ESM.xlsx]

## Sheet: Supplementary Data 3
Phenotype values of inbred varieties (V)
ID	Parent1	Parent2	AC	ASV	PC	CD	PGWC	TD	GL	GW	GLWR	BRR	MRR	HRR
V1	V1	V1	22.7305	2.325	9.84097	78.025	100	3	5.504	2.4655	2.2395	78.1977	67.1469	41.3111
V4	V4	V4	24.7365	2.35	10.0146	71.98	100	3.5	5.291	2.3725	2.2365	78.5431	66.4009	45.9112
V5	V5	V5	24.35	2.2	8.32877	57.16	98.74	5	5.2905	2.662	1.992	75.4773	65.7806	49.532
V6	V6	V6	25.1035	2.45	9.95018	59.355	98.71	4.5	5.3765	2.5465	2.119	79.0606	67.346	55.6508
V7	V7	V7	10.1705	2	10.5469	38.625	86.54	3	6.549	1.919	3.421	73.5644	65.7706	53.5216
V8	V8	V8	23.526	2.35	8.71031	80.1	99.34	3	5.4975	2.542	2.17	77.1412	64.066	33.1691
V9	V9	V9	26.0545	2.1	7.98719	66.995	99.74	5	5.352	2.4765	2.1635	80.7972	67.3719	53.358
V10	V10	V10	12.1755	2.45	8.58485	6.225	24.32	3	5.0685	2.3955	2.118	78.9796	69.5484	62.2243
V11	V11	V11	22.7425	2.9	9.4413	77.25	99.265	3	4.946	2.606	1.904	74.6142	63.815	55.5054
V12	V12	V12	24.478	2.55	8.35225	9.24	28.28	2	6.411	2.013	3.197	77.0224	66.7991	47.879
V13	V13	V13	25.5475	2	7.64803	58.145	92.455	3	5.5205	2.1485	2.574	75.6557	66.0203	53.3328
V14	V14	V14	23.254	NA	8.83979	4.81	14.29	3	5.092	2.273	2.246	73.6417	68.3715	56.9269
V15	V15	V15	24.2015	2	7.63959	67.04	99.705	4.5	5.546	2.223	2.4975	79.6017	69.2036	53.3261
V16	V16	V16	25.0415	3.85	8.79591	57.47	99.04	5	5.445	2.281	2.3915	80.3879	69.1257	60.9681
V17	V17	V17	23.744	2.425	7.94691	73.835	97.77	3	5.449	2.247	2.434	75.7863	65.5514	44.0905
V18	V18	V18	24.0115	3.85	8.10416	34.04	70.62	4	5.4885	2.049	2.686	79.4168	67.9635	59.8011
V19	V19	V19	NA	NA	NA	NA	NA	NA	NA	NA	NA	NA	NA	NA
V20	V20	V20	NA	NA	NA	NA	NA	NA	NA	NA	NA	NA	NA	NA
V21	V21	V21	16.766	2.05	7.11739	4.725	14.6	2	6.3085	1.666	3.799	76.6997	67.9614	59.8083
V22	V22	V22	13.573	2.025	9.51275	16.37	44.55	4	5.86	1.6825	3.4955	74.1245	66.9261	39.2996
V23	V23	V23	14.682	2.125	7.6525	22.8	60.565	3.5	6.559	1.8885	3.4835	76.818	66.6026	36.9376
V24	V24	V24	14.9255	2	7.15	5.715	22.115	4	5.995	1.801	3.339	76.6073	67.0575	61.794
V25	V25	V25	26.9765	3.4	7.01948	14.475	36.99	2.5	5.581	2.0885	2.681	79.5671	68.9623	67.3905
V26	V26	V26	12.491	2	9.63578	3.775	11.845	4	6.0735	1.803	3.3775	75.1502	68.7883	39.7624
V27	V27	V27	13.2285	2.35	7.1213	16.975	52.39	4	6.5245	2.0025	3.2695	76.725	68.6393	29.3891
V28	V28	V28	13.082	2.375	6.98414	9.96	28.375	2	5.389	1.802	2.996	75.7824	66.4027	59.9657
V29	V29	V29	18.027	2.15	6.68387	19.535	53.625	4	6.006	2.2225	2.707	76.087	67.394	52.9709
V30	V30	V30	16.435	2.175	8.32851	7.01	26.265	4	6.7635	2.1105	3.2125	78.0637	67.1979	57.7022
V31	V31	V31	25.676	2.675	7.63108	61.51	99.66	5	5.38	2.4435	2.207	80.432	67.5807	62.0436
V32	V32	V32	25.6625	2.025	8.5646	75.15	92.59	2.5	5.5385	2.1925	2.5395	76.4842	62.6515	34.3926
V33	V33	V33	25.166	3.7	8.26389	NA	NA	2	5.426	1.731	3.145	77.3672	67.2891	62.6406
V34	V34	V34	18.822	2.2	8.30952	20.77	65.995	3	6.768	1.9085	3.5565	79.7216	68.3899	66.8003
V35	V35	V35	NA	NA	NA	NA	NA	NA	NA	NA	NA	NA	NA	NA
V36	V36	V36	NA	NA	NA	NA	NA	NA	NA	NA	NA	NA	NA	NA
V37	V37	V37	24.5645	3	10.6929	74.77	100	3	4.905	2.62	1.8755	77.121	65.0906	62.5268
V38	V38	V38	25.6375	2	5.97607	57.495	93.17	4.5	5.548	2.2105	2.515	80.5107	69.8791	62.5978
V39	V39	V39	19.502	2.05	7.58582	60.325	97.655	2	5.593	2.1755	2.576	78.6974	69.0346	59.5663
V40	V40	V40	21.868	2.15	7.76289	61.18	93.8	2	6.143	2.0155	3.055	78.3044	65.6811	55.2247
V41	V41	V41	13.78	2.225	6.33963	39.685	94.15	3	6.389	2.098	3.0545	76.7134	65.3638	35.8127
V42	V42	V42	11.701	2.225	11.2944	55.24	78.72	2	6.308	2.026	3.126	77.2727	62.5	51.1364
V43	V43	V43	NA	NA	NA	NA	NA	NA	NA	NA	NA	NA	NA	NA
V44	V44	V44	23.382	2.45	8.10678	31.345	71.365	2.5	5.9525	2.0955	2.8615	77.014	64.4396	60.5103
V45	V45	V45	24.834	2.4	7.94423	76.36	99.695	3	5.241	2.4855	2.1135	77.7563	61.2222	37.2107
V46	V46	V46	NA	2.15	8.14232	77.44	98.115	2	6.3245	2.007	3.163	75.3933	66.0121	59.5689
V47	V47	V47	23.0875	2.325	7.76449	72.255	100	4	5.2315	2.416	2.1685	78.7812	65.8141	38.1199
V48	V48	V48	NA	2.1	8.26402	84.695	100	2	5.2815	2.4215	2.186	75.3424	65.5568	NA
V49	V49	V49	25.765	3	8.5705	46.44	98.975	4.5	5.1475	2.5805	1.998	NA	68.3743	55.5355
V50	V50	V50	26.051	2.225	8.01618	75.3	97.82	3	5.5195	2.514	2.198	76.818	63.8521	29.2728
V51	V51	V51	24.877	2.275	8.39866	60.22	97.685	3.5	5.7235	2.506	2.289	75.5462	64.8973	43.7838
V52	V52	V52	26.1465	3.05	8.88726	24.635	59.815	3	5.372	1.7655	3.0515	77.0425	65.9551	52.9145
V53	V53	V53	13.779	2	7.6145	10.98	35.7	3	6.578	1.71	3.865	73.623	64.1822	59.8416
V54	V54	V54	25.101	2	7.77625	57.3	93.175	2	6.2205	2.2215	2.807	79.1829	64.2023	34.8249
V55	V55	V55	22.418	2	7.47317	51.2	93.77	3	6.259	1.9825	3.1665	76.6104	64.5246	47.7581
V56	V56	V56	23.939	NA	6.91575	70.78	100	2	7.007	2.1475	3.279	73.8372	62.7907	54.4574
V57	V57	V57	26.1685	2.45	6.16164	31.88	73.71	3	6.7625	1.999	3.39	79.3307	68.3071	48.0315
V58	V58	V58	22.5675	2.35	10.0715	63.29	100	4.5	5.32	2.3565	2.261	78.1832	70.9147	54.767
V59	V59	V59	24.0515	2.075	7.15052	21.5	60.79	4	5.79	2.0435	2.84	77.9545	68.905	61.6102
V60	V60	V60	22.595	2.1	7.83308	14.54	44.895	2.5	6.5135	2.16	3.0235	77.0588	67.0588	60
V61	V61	V61	11.119	2.2	7.80968	27.75	73.065	4	6.4955	1.8965	3.435	73.7235	63.921	47.8393
V62	V62	V62	NA	NA	NA	NA	NA	NA	NA	NA	NA	NA	NA	NA
V63	V63	V63	24.6885	2.65	8.68004	65.27	95.95	3	5.441	2.374	2.298	76.3566	62.4031	32.1705
V64	V64	V64	25.172	2.25	7.20169	58.68	91.37	4.5	5.186	2.264	2.296	78.6279	66.4708	51.9593
V65	V65	V65	23.156	2.15	10.2089	53.72	93.95	3	5.533	1.9785	2.8065	77.2374	65.3696	46.6926
V66	V66	V66	21.581	2.05	10.8429	57.22	92.575	2	5.571	1.967	2.842	75.5917	67.1247	38.1896
V67	V67	V67	10.311	2.1	8.95549	53.55	89.035	2	5.9815	1.9685	3.047	73.3286	63.5333	31.1861
V68	V68	V68	11.393	2.35	8.54339	67.505	94.49	2	5.8755	2.191	2.6875	74.5573	62.5253	34.322
V69	V69	V69	22.6795	2.9	9.40269	63.015	100	3	5.769	2.332	2.484	75.7307	64.5769	45.9956
V70	V70	V70	13.1285	2.4	7.61956	10.54	35.185	3	6.0965	1.918	3.185	78.8771	68.8975	65.755
V71	V71	V71	21.076	2.925	9.7646	68.74	98.92	4.5	5.7915	2.3575	2.4655	75.5454	63.8162	56.4622
V72	V72	V72	25.509	2.05	7.03895	36.565	74.32	3.5	4.8665	2.5045	1.9475	78.3052	66.0772	51.087
V73	V73	V73	24.3605	3.425	5.40193	33.03	54.595	3	5.8605	2.2745	2.5805	78.6561	69.17	64.6245
V74	V74	V74	25.9255	2.725	7.16324	79.04	100	3	5.7055	2.4935	2.2965	76.4826	62.4531	58.099
V75	V75	V75	22.9435	2.6	9.32337	69	100	3.5	5.7	2.3165	2.471	73.3707	62.5303	48.9216
V76	V76	V76	19.095	2.3	8.96572	49.245	84.71	3	6.1985	2.1415	2.904	77.9576	65.3615	48.2205
V77	V77	V77	NA	NA	NA	NA	NA	NA	NA	NA	NA	NA	NA	NA
V78	V78	V78	18.2355	2.025	8.0277	46.28	85.69	3	6.2535	2.147	2.923	76.4687	64.5131	48.8235
V79	V79	V79	15.611	2.85	8.9303	4.47	16.14	4	6.6815	2.094	3.1985	77.6436	67.2536	55.884
V80	V80	V80	24.241	NA	9.8593	17.205	66.72	3.5	5.6275	2.224	2.537	77.7356	67.3816	26.762
V81	V81	V81	11.9885	2.45	8.39154	61.65	97.595	4.5	5.8785	2.6655	2.218	77.2206	66.1403	57.2085
V82	V82	V82	25.796	NA	8.15435	23.18	65.25	4	5.6305	1.959	2.8825	77.49	68.9243	61.1554
V83	V83	V83	23.06	2.175	7.21889	30.07	73.46	3.5	5.9485	2.2535	2.643	77.2304	67.327	58.2204
V84	V84	V84	NA	NA	NA	NA	NA	NA	NA	NA	NA	NA	NA	NA
V85	V85	V85	25.295	2.15	8.14936	34.82	77.28	3.5	5.997	1.942	3.0975	78.3629	65.4973	58.8704
V86	V86	V86	23.8185	2.5	8.50301	50.525	85.79	5	5.4145	2.517	2.157	78.9317	66.3455	53.1431
V87	V87	V87	13.0925	2.325	8.59011	43.845	83.095	2	5.9705	1.57	3.813	80.1186	65.6977	48.9238
V88	V88	V88	25.6355	2.15	8.85988	32.885	74.08	3	6.0545	1.7905	3.394	77.5126	65.6849	58.1969
V89	V89	V89	19.3945	2.3	7.05455	3.62	14.035	1.5	6.555	2.0745	3.167	79.1801	67.1292	61.2893
V90	V90	V90	25.932	2.925	7.34755	26.1	76.41	3	5.093	2.348	2.1865	76.1446	66.2026	63.4209
V91	V91	V91	13.8095	2.175	7.66979	13.635	32.27	3	6.9465	1.9755	3.524	76.8593	65.8788	54.5076
V92	V92	V92	14.249	2.075	8.03632	6.78	22.375	4	6.7395	2.0925	3.2305	78.7803	66.7987	62.2765
V93	V93	V93	13.5445	2.025	8.03919	6.48	20.905	3	6.335	1.7635	3.6	76.7597	66.7994	44.7295
V94	V94	V94	13.4775	2.1	7.12493	31.25	76.57	3	6.952	2.1095	3.3055	77.2101	66.4042	38.8969
V95	V95	V95	14.0255	2.05	7.21351	20.945	51.77	2.5	7.1345	2.2455	3.185	78.5156	66.9922	39.0625
V96	V96	V96	13.1385	2.125	6.95525	32.25	74.68	3	6.9875	2.1675	3.2325	75.1957	64.062	53.3234
V97	V97	V97	12.6255	2.15	8.52687	19.665	47.145	2.5	7.0005	1.998	3.5225	76.1244	65.9475	40.314
V98	V98	V98	14.22	3	8.43061	12.67	37.06	2.5	6.9975	2.1785	3.2185	78.4376	67.8571	35.8896
V99	V99	V99	11.5675	2.3	6.16784	49.355	87.6	3	6.178	1.907	3.247	76.7274	64.0966	52.4627
V100	V100	V100	12.3855	2	7.51066	11.455	34.52	2	6.8515	2.1	3.2715	75.7446	65.6058	33.9942
V101	V101	V101	13.0955	2.075	7.95957	15.03	41.125	3.25	7.1455	2.137	3.354	75.437	65.572	31.1387
V102	V102	V102	11.328	2.075	7.85377	21.255	52.65	2.5	7.0515	2.012	3.527	70.2172	63.7087	34.1213
V103	V103	V103	11.49	2.3	8.08187	30.625	82.24	3.5	6.5545	2.0575	3.194	76.7273	66.0772	31.1615
V104	V104	V104	14.054	2	6.44512	21.135	42.555	2	7.2515	2.129	3.414	75.8268	64.1347	28.4571
V105	V105	V105	26.626	2.25	8.53226	51.28	93.79	2	6.3335	2.0415	3.11	79.0045	66.926	54.4468
V106	V106	V106	14.674	3.525	7.0499	10.69	36.685	4	7.0775	2.0665	3.4325	75.7462	66.801	58.6511
V107	V107	V107	12.4895	2.45	7.55606	35.205	76.755	3	6.832	2.0605	3.3275	76.8353	66.5373	40.2118
V108	V108	V108	11.9135	2.2	6.62717	34.64	78.415	3.5	6.6765	2.02	3.3135	74.6565	66.2089	29.861
V109	V109	V109	14.7505	2.1	7.27765	28.87	67.08	2	7.142	1.9065	3.758	80.3556	67.7769	32.0363
V110	V110	V110	15.248	2.6	7.78409	10.725	34.55	2.5	6.6045	2.012	3.29	77.6488	67.6497	59.42
V111	V111	V111	13.51	2.35	9.13485	36.21	69.92	2	6.406	1.869	3.437	76.494	64.9402	54.5817
V112	V112	V112	11.7085	2.25	7.53192	25.44	59.41	3	6.6075	1.9855	3.338	76.4812	65.8915	43.5354
V113	V113	V113	10.4255	2.025	9.25684	49.225	83.93	3	5.985	1.823	3.2925	77.3001	66.3404	61.6445
V114	V114	V114	22.263	2.725	6.88974	51.81	92.37	2	6.4545	1.8935	3.4175	77.0187	65.0352	47.5505
V115	V115	V115	15.5625	2.85	8.315	8.375	29.665	2.665	6.566	2.111	3.118	77.25	66.4	51.65
V116	AS	AS	12.4185	4.01667	9.60727	NA	NA	1.5	6.18588	2.22187	2.79438	77.0588	63	46.9412
V117	3A	3A	25.244	2.575	7.17751	3.72375	15.3975	2	6.75413	1.89837	3.57088	79.5918	62.2449	59.5238
V118	Y58S	Y58S	12.799	NA	9.49288	9.24875	35.3537	2	6.202	1.99513	3.11875	77.4648	67.1362	63.3803
V119	GZ63	GZ63	15.0615	3.50833	8.08898	2.6625	14.3425	2	6.34275	2.25813	2.81825	79.5556	71.5556	47.5556
V120	PA64	PA64	23.67	2.5	10.3732	4.20375	24.0888	2	6.12975	2.05737	2.98687	80.4348	70.8696	66.087
Note : NA represents missing value.
