# Supplementary material for: Joint analysis of phenotype-effect-generation identifies loci associated with grain quality traits in rice hybrids
Source: Nat Commun. 2023 Jul 4;14:3930. doi: 10.1038/s41467-023-39534-x (PMC10319794; doi:10.1038/s41467-023-39534-x)
Supplement: Supplementary file 8 — Supplementary Data 5 [file 41467_2023_39534_MOESM8_ESM.zip]

Archive with 3 entries (2 files):
- Genotype data of parental lines/Genotype data of parental lines.txt
- Genotype data of parental lines/minimum data Hapmap format statement.txt
- Genotype data of parental lines/
