# Supplementary material for: Joint analysis of phenotype-effect-generation identifies loci associated with grain quality traits in rice hybrids
Source: Nat Commun. 2023 Jul 4;14:3930. doi: 10.1038/s41467-023-39534-x (PMC10319794; doi:10.1038/s41467-023-39534-x)
Supplement: Supplementary file 9 — Supplementary Data 6 [file 41467_2023_39534_MOESM9_ESM.xlsx]

## Sheet: Supplementary Data 6
General combine ability of inbred varieties(G)
ID	P1	P2	AC	ASV	PC	CD	PGWC	TD	GL	GW	GLWR	BRR	MRR	HRR
G1	V1	V1	2.52063	0.120959	0.735182	22.927	33.0812	0.598818	-0.373501	0.169592	-0.416659	-1.1268	-1.09299	-13.4007
G4	V4	V4	2.45823	0.347625	-0.159425	-3.10953	10.5697	-0.251182	-0.242826	0.156992	-0.344934	0.139223	0.954108	-0.225527
G5	V5	V5	2.99033	0.244477	-1.27077	-6.76662	-1.41909	-0.384515	-0.0147347	0.1923	-0.279309	-0.407175	0.438626	-0.202801
G6	V6	V6	3.56153	0.154477	-0.955377	-5.01253	-1.78176	-0.401182	-0.294976	0.213292	-0.433159	0.182467	0.336331	0.851896
G7	V7	V7	-1.70879	-0.268023	0.361724	-8.49766	-20.1333	-0.551182	0.360224	-0.148033	0.389253	-0.275038	0.554715	3.9203
G8	V8	V8	2.13421	-0.268023	0.469411	30.9783	41.5105	1.19882	-0.407214	0.18553	-0.451309	0.119477	-1.42738	-5.0207
G9	V9	V9	4.18743	-0.363856	-1.06776	3.30847	17.0802	0.148818	-0.318126	0.172817	-0.399359	1.33779	1.50291	3.14353
G10	V10	V10	-4.20492	-0.268023	0.126656	-6.18985	-12.2467	-0.113682	-0.586308	0.100342	-0.434934	-0.054393	-0.148037	2.96284
G11	V11	V11	3.75453	-0.0755229	-0.0980562	4.72672	10.599	0.292568	-0.568676	0.262017	-0.468122	-1.25277	-0.247948	0.0228257
G12	V12	V12	2.02733	0.186144	-0.0853196	1.51088	-5.52576	-0.217849	-0.379151	-0.103533	-0.0677678	0.281009	1.94661	-1.15669
G13	V13	V13	3.29513	-0.20719	-0.517815	-2.95528	-5.16426	0.198818	-0.429226	-0.0132829	-0.217084	-0.515953	0.36655	3.53357
G14	V14	V14	2.35963	0.50281	0.360703	-3.41297	-18.5643	-0.401182	-0.654151	0.0343671	-0.384409	0.080703	1.92352	4.39922
G15	V15	V15	3.22113	0.111144	-0.239389	7.60972	26.3535	0.748818	-0.374026	0.139842	-0.384834	0.331547	0.694195	0.419455
G16	V16	V16	3.15143	0.667977	0.760268	9.59297	29.3415	0.167568	-0.472126	0.195642	-0.489984	0.470399	-0.160362	3.26956
G17	V17	V17	2.23583	-0.22719	0.903177	3.83997	7.95899	0.548818	-0.293826	0.0353671	-0.213609	0.102431	0.216575	0.0139935
G18	V18	V18	3.70373	0.983144	0.277915	-2.21503	-5.74251	-0.151182	-0.362676	-0.0172829	-0.179859	1.52559	1.79003	4.40931
G19	V19	V19	3.32883	-0.293023	0.0253786	0.25359	3.62174	0.761318	-0.521964	0.0726546	-0.371559	0.769156	1.73591	-8.73288
G20	V20	V20	3.79093	0.624477	0.0521078	-4.52553	-10.2663	-0.151182	0.111249	-0.160558	0.278741	0.915942	1.56279	2.75
G21	V21	V21	-3.07037	-0.48719	-0.528743	-6.82528	-17.6313	-0.551182	0.206499	-0.235608	0.467941	-1.13881	-0.441442	0.618415
G22	V22	V22	-3.11854	-0.0430229	-0.0391846	-7.85766	-19.677	-0.551182	-0.111714	-0.210533	0.248691	-0.45398	0.302863	1.50216
G23	V23	V23	-3.56292	-0.22219	-0.473609	-5.08016	-9.45763	-0.363682	0.271849	-0.14172	0.332941	0.196567	0.451012	1.41919
G24	V24	V24	-3.94577	-0.323856	0.117539	-8.45703	-19.8253	-0.701182	0.0550986	-0.171083	0.268341	-3.19354	-0.631877	3.06954
G25	V25	V25	1.26353	0.38781	-0.0753342	0.615965	-3.36301	-0.401182	-0.355351	-0.0874079	-0.0681095	-0.775344	-0.673375	-0.606976
G26	V26	V26	-3.21297	0.358144	0.353468	-9.25553	-23.8285	-0.626182	0.0333236	-0.161708	0.242066	-1.1622	-1.03065	0.620528
G27	V27	V27	-3.89487	0.12281	-0.283004	-5.95528	-13.7868	-0.401182	0.378899	-0.0845579	0.289266	0.688788	0.18369	-1.94054
G28	V28	V28	-7.15177	-0.14719	0.371853	-6.68503	-18.592	-0.251182	-0.457776	-0.159858	-0.0192345	-2.21114	0.0129485	5.09403
G29	V29	V29	-1.11357	-0.259571	0.307789	8.16197	10.9252	0.223818	0.106624	-0.0387329	0.0834155	-1.28012	-0.432704	1.79676
G30	V30	V30	-2.25442	1.10073	-0.170976	-13.3761	-32.2658	-1.14493	0.64388	0.0343109	0.231878	-1.27067	-1.60686	8.29224
G31	V31	V31	1.56173	0.134477	0.735855	6.90547	25.9561	0.698818	-0.412933	0.126217	-0.382684	-0.0833284	1.28232	6.5067
G32	V32	V32	-0.175293	-0.0192729	1.19306	19.5792	21.7224	0.198818	-0.240276	-0.0333141	-0.083247	-2.94335	-2.38997	-17.1526
G33	V33	V33	-0.361568	0.691144	0.257283	-9.74978	-25.2925	-0.626182	-0.310851	-0.157608	0.0553905	-0.922407	0.148545	3.63543
G34	V34	V34	0.180832	0.29281	0.153637	-7.27753	-12.5888	-0.551182	0.500874	-0.0696079	0.325691	0.178503	0.828698	5.44732
G35	V35	V35	0.125832	-0.113856	0.931298	-1.36953	3.64149	0.248818	-0.380651	0.113817	-0.214778	-1.56698	0.0543984	-6.16748
G36	V36	V36	2.05723	-0.375523	0.123696	-3.58253	2.26274	0.148818	-0.301776	0.127192	-0.332534	-0.319648	2.00711	-3.73716
G37	V37	V37	2.34573	0.29281	0.106582	0.466465	13.574	0.198818	-0.371301	0.187592	-0.438409	-0.282629	0.922385	5.23272
G38	V38	V38	0.770132	0.271144	0.212812	4.89747	14.5802	0.698818	-0.456426	0.162617	-0.446484	-0.789128	0.524838	2.31842
G39	V39	V39	-6.35987	0.0924771	1.01611	-1.28428	-5.78351	0.398818	-0.412476	0.0219671	-0.251684	-0.217534	0.79778	-1.08507
G40	V40	V40	-3.63404	0.99656	-0.00983981	-5.2737	-15.2495	-0.488682	0.215474	-0.0159704	0.102941	-1.78369	-1.36103	-2.47758
G41	V41	V41	-4.73917	0.21281	0.328632	-3.78853	-11.058	-0.426182	0.332949	-0.0505579	0.213416	-1.5059	-0.911731	-9.34966
G42	V42	V42	2.08608	-0.449273	0.891786	-0.79391	-8.22513	-0.634515	-0.0226514	-0.0279079	0.457941	-0.799721	-0.0551026	2.29245
G43	V43	V43	2.40873	-0.0138562	-0.176862	1.09272	8.20499	0.548818	-0.407826	0.210867	-0.479334	-0.891807	0.468921	1.68539
G44	V44	V44	3.42413	0.20781	0.0828214	5.90297	17.1472	0.298818	0.194924	-0.0190829	0.100966	0.926446	1.0988	1.49147
G45	V45	V45	3.49993	-0.145523	-0.574927	2.06647	14.2412	0.698818	-0.448151	0.144692	-0.422834	1.2857	0.621614	0.853965
G46	V46	V46	1.18358	0.146144	-0.273334	3.37015	15.4389	0.417568	-0.19087	0.0721859	-0.208216	0.867866	0.50624	-4.13718
G47	V47	V47	2.72103	-0.0445229	-0.10676	9.08797	26.2162	0.848818	-0.470776	0.103017	-0.384709	-0.533205	0.0907094	-1.68005
G48	V48	V48	-4.11533	0.149477	0.703468	17.0115	17.1522	0.798818	-0.422526	0.120692	-0.383734	0.666754	0.996048	-10.0249
G49	V49	V49	4.95933	0.649477	-0.307748	11.4977	36.788	1.14882	-0.637301	0.236717	-0.498528	1.52093	-0.120686	-2.3942
G50	V50	V50	3.43393	-0.185923	0.248086	17.023	32.7757	1.29882	-0.354076	0.118317	-0.349684	1.64761	-0.0909672	0.65026
G51	V51	V51	1.16063	0.0799771	-0.158842	12.8602	16.9987	0.848818	0.00624865	0.0956421	-0.143459	0.054822	0.699916	-5.1049
G52	V52	V52	2.79971	0.660102	0.674713	3.17328	3.19674	0.386318	-0.532995	-0.146002	-0.076997	0.287099	-0.745321	9.47091
G53	V53	V53	0.00758171	-0.60344	0.118074	-5.9411	-13.2208	-0.613682	0.346255	-0.194439	0.463878	0.71777	-1.01624	3.8943
G54	V54	V54	3.03463	-0.0646896	0.0463745	-0.508535	7.45324	-0.00118191	0.225724	0.0417171	0.0196905	1.77595	1.49839	-0.166906
G55	V55	V55	-5.45517	-0.69719	0.0812628	-5.59797	-12.6548	-0.551182	0.50213	-0.0453141	0.285097	-0.0956109	0.675459	1.13979
G56	V56	V56	2.70571	0.411144	-0.125792	5.11078	13.5483	-0.551182	0.544099	0.0464046	0.166534	-0.866154	-0.920381	4.96947
G57	V57	V57	-3.83187	-0.397856	-0.159611	5.80822	14.2642	0.648818	0.218374	0.0355421	0.0307155	-0.194422	0.304041	-0.772752
G58	V58	V58	2.10363	-0.60219	-0.337449	2.21597	15.6265	0.398818	-0.354401	0.104692	-0.332934	0.816289	1.50184	4.30256
G59	V59	V59	0.959832	0.211144	1.20133	-11.372	-26.9378	-0.551182	-0.174026	0.0687171	-0.195101	-0.288996	1.82067	8.00957
G60	V60	V60	2.61783	-0.495523	-0.847481	-7.23203	-17.062	-0.701182	0.351199	0.0160171	0.119516	0.129148	1.63691	11.2555
G61	V61	V61	-2.06737	-0.480047	-0.0835505	-2.93178	-6.59476	-0.251182	0.00984865	-0.112358	0.160891	0.0920406	-0.413555	0.847954
G62	V62	V62	3.22343	-0.226713	0.173479	15.3117	24.6865	1.09882	-0.563876	0.101792	-0.423284	-0.0400345	-0.175785	-2.16866
G63	V63	V63	3.28403	-0.0892266	0.384015	18.6023	35.7517	0.848818	-0.461101	0.147117	-0.427709	0.0380205	-0.764454	-11.5739
G64	V64	V64	-0.290918	-0.108301	0.915381	0.64109	0.727057	0.386318	-0.210183	0.0499046	-0.185528	-0.571724	1.56528	-7.73859
G65	V65	V65	1.68508	0.236144	0.342755	-7.93891	-16.1251	-0.301182	-0.0630576	0.00193587	-0.0575907	0.766199	1.3257	6.8441
G66	V66	V66	3.10867	-0.594412	-0.54344	4.29088	9.83633	0.448818	-0.445651	-0.0226162	-0.212726	1.09215	0.636281	5.78047
G67	V67	V67	-0.509043	-0.50344	-0.728711	-5.4161	-11.5426	-0.301182	0.120161	-0.0560954	0.115378	0.170059	1.07432	4.41032
G68	V68	V68	-5.93479	-0.198856	0.299664	2.16322	0.157495	0.148818	-0.0141264	0.0206671	-0.0596095	-0.449632	-0.728605	-10.3059
G69	V69	V69	3.20783	-0.218023	0.151931	-0.67516	4.50549	0.0738181	0.201474	0.0297171	0.0275655	1.19434	0.0942907	2.80988
G70	V70	V70	-3.94429	-0.427398	0.691148	-1.17453	-2.99701	-0.301182	0.232911	-0.131689	0.294847	-0.384165	-0.7586	-0.699581
G71	V71	V71	0.890932	-0.145523	0.158913	4.87872	21.1947	0.498818	0.0188486	0.0799171	-0.127884	-0.676565	-0.492863	0.643004
G72	V72	V72	3.41763	0.241144	-0.73824	-4.45628	-4.51201	-0.0761819	-0.598976	0.191342	-0.540334	0.719163	1.95038	4.06697
G73	V73	V73	1.18723	0.228852	0.295255	-7.48278	-15.3423	-0.501182	0.0416236	-0.0427329	0.0696905	0.367522	1.51287	8.75565
G74	V74	V74	3.38883	0.0694771	0.731087	21.1505	37.3542	1.19882	-0.188183	0.201498	-0.371747	-0.656716	-2.07655	-5.08509
G75	V75	V75	4.23263	0.0394771	0.257817	4.38422	14.4477	0.848818	-0.239251	0.0608171	-0.222759	-0.120031	0.158197	0.695515
G76	V76	V76	4.51883	-0.482606	0.0252081	3.61609	9.10112	0.198818	0.0255361	-0.0548454	0.077003	1.13606	0.845305	3.12608
G77	V77	V77	4.00013	-0.0213563	0.694155	5.04122	17.7075	0.798818	-0.277901	0.194567	-0.403634	1.22017	0.763583	-0.188587
G78	V78	V78	-4.63427	-0.18279	-0.155752	-0.817035	0.251495	-0.0511819	0.498349	-0.0473579	0.286291	0.899953	-0.497701	-7.71107
G79	V79	V79	-1.26737	0.716144	-0.530031	-7.04728	-18.9798	-0.551182	0.316974	-0.0213579	0.162241	0.699558	-0.0417505	4.79044
G80	V80	V80	4.02893	0.467477	-0.034728	8.05697	21.1902	0.698818	-0.324826	0.0285171	-0.221959	0.541068	-0.317156	-6.20744
G81	V81	V81	-3.13979	0.492691	0.13984	3.83297	1.39393	-0.0511819	-0.296558	0.155498	-0.344059	0.155792	-0.360504	7.57155
G82	V82	V82	0.489332	0.36531	-0.244788	5.0514	8.02268	0.198818	-0.51287	-0.113783	-0.118247	-0.0771685	0.112671	4.06841
G83	V83	V83	3.37008	-0.243023	-0.0806985	-8.7136	-16.1323	-0.551182	-0.168526	0.0752484	-0.211153	0.330885	0.60329	5.40866
G84	V84	V84	3.38733	-0.157507	0.368369	-8.28078	-17.5216	-0.551182	0.424515	-0.0787829	0.300232	0.499772	0.633635	6.66525
G85	V85	V85	3.31073	0.179544	-0.685366	-0.927035	0.124245	-0.251182	0.130474	-0.0931579	0.179066	1.36697	0.908159	5.12984
G86	V86	V86	3.9425	-0.169412	-0.334933	-2.99328	-1.62742	-0.0511819	-0.384485	0.178342	-0.432393	0.611375	1.02588	9.3059
G87	V87	V87	-2.90967	0.30906	-0.38864	-0.406097	-1.02076	-0.113682	0.227255	-0.269127	0.546097	0.681086	-1.13262	-3.90833
G88	V88	V88	2.44733	0.208366	-0.00229596	-6.35495	-13.1541	-0.551182	0.191974	-0.158616	0.321066	1.09446	0.865045	5.09259
G89	V89	V89	-1.10417	0.679477	-0.348488	-13.7	-34.6095	-0.651182	0.479424	-0.0123579	0.225441	1.08016	1.95759	10.4373
G90	V90	V90	2.47503	0.181144	0.133315	-12.166	-25.2328	-1.05118	-0.508951	0.149442	-0.453259	0.310671	2.07329	10.4739
G91	V91	V91	-2.36917	0.324662	-0.421451	-12.9623	-31.9333	-0.851182	0.485474	-0.0910079	0.353366	0.927065	0.754115	11.6598
G92	V92	V92	-1.64142	0.314269	-0.482974	-13.743	-34.7479	-1.08243	0.621474	0.0156859	0.248128	0.371178	0.204481	10.9017
G93	V93	V93	-4.33587	-0.00510624	-0.0781139	-8.92303	-21.8885	-0.576182	0.192624	-0.205408	0.402891	0.459162	0.444588	2.86087
G94	V94	V94	-2.79104	-0.261773	-0.651102	-2.64828	-6.34482	-0.394932	0.579411	-0.0775016	0.377909	0.69713	-1.10336	-1.53411
G95	V95	V95	-2.11879	-0.303856	-0.125406	1.27647	2.47999	-0.0511819	0.426499	-0.0494079	0.260541	-0.275746	-1.20864	1.10458
G96	V96	V96	-3.51437	-0.260256	-0.557165	-5.51903	-10.0778	-0.201182	0.620474	-0.0278079	0.316266	-0.285297	-1.54048	-8.0247
G97	V97	V97	-2.49642	-0.138856	0.228177	-0.832972	-1.32669	-0.0511819	0.521849	-0.101689	0.392441	0.0111232	-1.08118	-12.096
G98	V98	V98	-2.11137	0.0228104	-0.529541	5.77797	7.94374	0.398818	0.209199	-0.0335829	0.120291	-0.219502	-1.18531	-10.3026
G99	V99	V99	-3.28617	-0.120106	-0.666247	4.53109	3.60237	0.355068	0.0710361	-0.180752	0.294253	-0.606649	-1.01772	-4.03653
G100	V100	V100	-2.59237	-0.373356	-0.448857	4.74347	5.21099	0.123818	0.417849	-0.0446079	0.245341	-0.245542	-1.30999	-10.2942
G101	V101	V101	-3.75767	-0.363856	-0.340204	-2.11653	-4.26676	-0.201182	0.619974	-0.0694079	0.385516	-0.482243	-1.66344	-5.01935
G102	V102	V102	-1.80817	-0.268856	0.326091	-6.00978	-12.1165	-0.501182	0.590249	-0.128708	0.474291	-0.97933	-0.70751	-8.89856
G103	V103	V103	-3.03677	-0.30719	0.1918	-6.55053	-15.2658	-0.351182	0.372699	-0.123508	0.353766	-0.0901245	-1.30957	-2.16436
G104	V104	V104	-1.45607	-0.471356	-1.31973	-6.71128	-12.858	-0.351182	0.618624	-0.0489829	0.349691	0.52307	-0.470327	2.60232
G105	V105	V105	2.72258	-0.351356	0.152925	2.01859	4.05299	0.198818	0.350161	-0.0918454	0.286878	0.675051	0.36828	1.34343
G106	V106	V106	-0.910418	-0.0361777	-0.18273	-5.32703	-11.4745	-0.363682	0.682661	-0.0722204	0.420628	0.079291	-0.53357	0.15408
G107	V107	V107	-4.38727	-0.60219	-0.0426408	-0.757535	-0.106755	0.448818	0.482674	-0.0917829	0.353191	-0.249693	-1.7942	-6.87409
G108	V108	V108	-3.33987	-0.500523	-0.163321	0.0529654	0.0282447	0.0488181	0.570124	-0.115633	0.440966	-0.106607	-1.58158	-9.18237
G109	V109	V109	-1.63207	-0.51719	-0.365327	1.15972	-0.555755	0.0238181	0.547749	-0.157733	0.501866	0.400127	-1.49003	-11.04
G110	V110	V110	-1.67517	-0.0524277	-0.313684	-4.18028	-7.65201	-0.351182	0.337424	-0.0565329	0.224116	-0.0714074	-1.53846	-5.38929
G111	V111	V111	-2.29127	0.20281	0.0525032	-2.13428	-4.98626	-0.526182	0.303199	-0.0997329	0.277341	-0.454632	-1.38496	2.21294
G112	V112	V112	-3.70457	-0.16793	-0.127096	1.90622	0.0342447	-0.0511819	0.409524	-0.0836579	0.303816	0.225844	-1.6105	-10.4223
G113	V113	V113	-4.48607	-0.402023	0.863847	4.31297	5.01199	0.148818	0.124824	-0.162458	0.293741	0.0106799	-2.16422	1.90371
G114	V114	V114	-4.20642	0.153019	-0.409867	-6.01453	-12.3283	-0.426182	0.413099	-0.17197	0.461003	0.152106	-2.46085	-9.42221
G115	V115	V115	-1.82347	0.684477	-0.368586	-11.3878	-27.5925	-0.639682	0.465349	-0.000382882	0.198841	-0.211393	-0.168367	8.57014
G116	AS	AS	-1.29337	0.159252	0.0702786	-1.90415	-4.39879	-0.0902444	-0.00850135	0.0137647	-0.0233287	-0.286483	-0.0878544	-4.09961
G117	X3A	X3A	2.69302	-0.136674	-0.344966	1.02116	3.3397	0.0915704	0.0735009	-0.0206738	0.0687181	0.35302	-0.249104	-1.35425
G118	Y58S	Y58S	-2.86884	0.0860492	0.166818	0.686493	-0.00580435	0.0278377	-0.0210607	-0.0295868	0.0365717	-0.360465	-0.233553	3.01211
G119	GZ63	GZ63	-1.27969	0.172092	-0.0416043	-1.91156	-4.18648	-0.191292	0.071497	0.0352666	-0.0284221	-0.0470052	0.115492	0.719982
G120	PA64	PA64	2.20206	-0.240421	0.160127	1.73789	4.32919	0.129374	-0.105968	0.00584785	-0.0571428	0.29549	0.455789	1.82702
Note: NA represents missing value.
