# Supplementary material for: Joint analysis of phenotype-effect-generation identifies loci associated with grain quality traits in rice hybrids
Source: Nat Commun. 2023 Jul 4;14:3930. doi: 10.1038/s41467-023-39534-x (PMC10319794; doi:10.1038/s41467-023-39534-x)
Supplement: Supplementary file 10 — Supplementary Data 7 [file 41467_2023_39534_MOESM10_ESM.xlsx]

## Sheet: Supplementary Data 7
Heterosis of hybrid testcrosses (H)
ID	Parent1	Parent2	AC	ASV	PC	CD	PGWC	TD	GL	GW	GLWR	BRR	MRR	HRR
H1	V1	AS	3.582	0.0375	-1.53931	-44.2088	-28.9088	0.75	0.0450625	-0.0698125	0.0800625	0.348043	1.20585	-15.8641
H4	V4	AS	-4.643	-0.0212963	-2.65786	-59.0487	-52.3713	-1	0.264188	-0.0480625	0.163438	1.05326	4.58894	5.54702
H5	V5	AS	0.14475	-0.191667	-3.13944	-48.9675	-68.4287	-1.25	0.557312	-0.261188	0.512813	1.50965	2.60344	4.9062
H6	V6	AS	3.315	-0.0166667	-3.79209	-52.2812	-68.5787	-1	0.132438	-0.0985625	0.135563	-0.173403	0.772848	-7.66147
H7	V7	AS	2.655	-0.441667	-2.31167	-30.37	-60.0525	-0.25	0.276313	-0.0859375	0.249562	2.26933	2.7902	-11.5453
H8	V8	AS	1.34025	-0.65	-1.62109	-34.3937	-12.4275	1.75	-0.0376875	-0.114687	0.0830625	1.57199	4.11895	1.95469
H9	V9	AS	1.995	-0.533333	-2.18576	-52.6962	-51.8263	-1.25	0.179938	-0.0781875	0.145313	1.38088	4.31214	3.37047
H10	V10	AS	-0.767	-1.01667	-1.58795	0.75375	-0.94125	-0.25	0.0681875	-0.0954375	0.121563	0.355847	0.393527	-10.2124
H11	V11	AS	3.3885	-0.0916667	-1.87875	-66.495	-57.05	0.625	0.290438	-0.145937	0.242063	1.83443	3.00053	3.0291
H12	V12	AS	-3.22325	-0.316667	NA	27.0825	42.6487	1.25	-1.06969	-0.190938	-0.277813	NA	NA	-13.5866
H13	V13	AS	3.219	-0.3	-1.83713	-49.4475	-62.9438	-0.25	0.0019375	-0.0851875	0.110937	1.37882	2.29078	4.93231
H14	V14	AS	4.26225	0.475	-1.7331	-1.20125	-0.36125	-0.25	-0.0011875	-0.0486875	0.0495625	2.71295	2.89132	8.14502
H15	V15	AS	6.798	-0.391667	-1.25726	-39.8925	-14.18	0.75	-0.0343125	0.0196875	-0.0405625	1.24215	1.25672	3.19712
H16	V16	AS	6.2115	0.216667	0.0194577	-30.9587	-11.515	-0.125	-0.0150625	0.0341875	-0.0505625	1.59038	0.0736727	-2.25939
H17	V17	AS	3.01925	-0.595833	1.30839	-64.2338	-64.6075	-0.25	0.183938	-0.0521875	0.143813	1.85115	2.85104	-1.26534
H18	V18	AS	7.546	-0.0166667	-1.06611	-15.9588	-23.285	0.25	-0.0150625	-0.105688	0.133813	2.69728	2.80496	0.37694
H19	V19	AS	NA	NA	NA	NA	NA	NA	NA	NA	NA	NA	NA	NA
H20	V20	AS	11.2715	0.383333	-3.0382	NA	NA	0.5	0.016125	-0.286	0.417625	1.84118	3.46852	-3.94454
H21	V21	AS	-2.14075	-0.975	-1.61878	2.4925	5.72375	0.25	0.199563	-0.105063	0.223562	1.66454	0.540464	-9.68564
H22	V22	AS	-1.00725	-0.754167	-1.46089	-10.94	-27.7775	-0.75	-0.0351875	-0.0731875	0.0530625	1.55677	1.63853	-3.08133
H23	V23	AS	NA	NA	NA	NA	NA	NA	NA	NA	NA	NA	NA	NA
H24	V24	AS	-0.3315	0.233333	-1.18115	-1.26125	-6.63625	-0.75	0.157562	-0.105188	0.222312	-4.02635	1.95139	1.74748
H25	V25	AS	1.6305	-1.35833	-1.17288	4.35375	7.6875	-1	-0.0359375	-0.100812	0.118813	-0.0347606	1.33962	-11.3143
H26	V26	AS	-0.43325	-1.07e-08	-1.72437	0.93875	5.0075	-0.875	0.109437	-0.0818125	0.156188	1.67319	-0.394169	11.2286
H27	V27	AS	0.2815	0.0583333	-0.767338	-8.99	-26.9488	-0.75	0.133063	-0.121563	0.238687	2.44919	0.18034	5.04651
H28	V28	AS	-2.09275	-0.804167	0.104282	-5.55125	-14.995	-0.25	-0.0043125	-0.0713125	0.0941875	1.16101	2.54923	-3.45342
H29	V29	AS	3.88975	0.225	-0.345336	0.96625	0.20875	0.125	0.269937	-0.162188	0.350438	1.7048	1.72553	7.81375
H30	V30	AS	-0.32775	1.6125	-1.69177	-3.19875	-8.5075	-1.625	0.370688	0.0036875	0.159562	0.410994	0.982817	6.21668
H31	V31	AS	1.16475	-0.1625	0.727538	-41.195	-37.1725	-0.25	0.0634375	-0.0759375	0.0945625	0.787193	2.74433	-1.47597
H32	V32	AS	-2.311	0.204167	0.959389	-36.99	-30.2625	1	0.132062	-0.0793125	0.160812	-2.11426	1.02423	NA
H33	V33	AS	0.38425	-1.525	-1.59376	NA	NA	0.125	0.122313	-0.0388125	0.0993125	0.58613	0.279276	-4.25035
H34	V34	AS	2.47125	0.366667	-1.89916	-14.3012	-38.4588	-0.25	0.302938	-0.0075625	0.127312	0.719218	2.19809	1.07291
H35	V35	AS	5.687	-1.325	-2.24668	NA	NA	1.5	-0.230625	-0.082125	-0.004	-0.98494	4.1	-12.5491
H36	V36	AS	6.543	-2.01667	-3.04607	NA	NA	1.5	-0.302	-0.07275	-0.0475	0.673896	5.98675	-15.7666
H37	V37	AS	2.4335	0.25	-3.66999	-59.4338	-46.67	0.5	0.389813	-0.135813	0.268562	1.64353	4.20516	2.66007
H38	V38	AS	8.022	-0.475	-1.59703	-33.0962	-13.6163	0.75	-0.137813	0.0663125	-0.140563	0.506249	0.423449	4.15805
H39	V39	AS	2.39275	-0.283333	-0.36864	-47.8625	-59.095	1.25	-0.0898125	-0.0661875	0.0389375	3.13962	2.08333	-3.34873
H40	V40	AS	4.40125	0.075	-1.16546	-44.1713	-51.5275	0.25	0.241313	-0.150938	0.339062	0.515934	0.694644	-4.26753
H41	V41	AS	-0.30975	0.420833	-0.112261	-30.5287	-62.955	-0.375	0.211562	-0.0965625	0.234437	0.851443	2.11809	-11.1769
H42	V42	AS	11.3102	-0.195833	-1.71882	-7.5025	13.5225	NA	-1.25444	0.397813	NA	-1.67939	0.0904669	-9.83896
H43	V43	AS	8.9225	-1.60833	-3.35533	NA	NA	1.5	-0.3875	0.099625	-0.28875	1.04809	4.25	0.972549
H44	V44	AS	4.44775	-0.516667	-1.42128	2.58875	13.3387	1.5	0.574438	-0.0271875	0.295938	3.86324	4.70562	-12.5908
H45	V45	AS	4.70575	-0.258333	-2.67792	-55.0737	-35.6938	1.25	0.0548125	-0.123563	0.139437	3.37644	5.53623	1.17129
H46	V46	AS	8.2885	-0.216667	-1.297	-50.5063	-24.7037	2.125	-0.442563	0.0924375	-0.340062	4.32409	3.46538	-20.329
H47	V47	AS	2.8625	0.354167	-1.57588	-44.2338	-21.2138	1.25	0.0641875	-0.101187	0.126812	-0.454311	1.54456	-0.516002
H48	V48	AS	NA	0.55	-0.148379	-55.7313	-48.2413	1.25	0.0024375	-0.174563	0.186938	2.3994	2.72158	-23.5412
H49	V49	AS	4.90925	0.331667	-2.43738	-13.82	-6.7025	1	0.0663125	-0.131438	0.134437	2.82429	-0.813157	-9.32051
H50	V50	AS	5.52725	-0.495833	-0.548187	-37.8212	-14.2287	1.75	0.0411875	-0.152438	0.170437	4.15277	3.04556	9.26199
H51	V51	AS	-2.79725	0.0458333	-1.26345	-48.9125	-64.9613	-0.5	0.586313	-0.325313	0.682312	3.2296	3.80332	7.21229
H52	V52	AS	-2.207	-0.8	NA	16.6262	21.7475	1.75	-0.421563	0.0119375	-0.244188	1.18065	-2.09658	5.99051
H53	V53	AS	5.17025	-0.7	-1.4177	-0.14125	-0.935	-0.25	0.135187	-0.0703125	0.123063	4.22489	2.02252	3.58087
H54	V54	AS	0.68375	-0.0333333	-1.31317	-40.9963	-41.3738	0.25	0.348187	-0.0656875	0.245062	2.3859	4.43066	3.57321
H55	V55	AS	-4.96525	-0.791667	-1.22696	-42.5887	-66.8912	-0.25	0.468938	-0.0645625	0.312688	0.835675	2.06633	2.14957
H56	V56	AS	2.18675	NA	-0.483491	-40.3537	-16.6363	1.25	0.0365625	-0.128688	0.199687	2.22196	3.2364	7.04089
H57	V57	AS	-7.8435	-1.14167	-1.08314	-8.8575	-18.3588	0.75	-0.0275625	-0.0903125	0.107438	-0.261243	0.75804	9.33509
H58	V58	AS	1.5605	-1.01667	-2.41717	-43.3263	-35.49	0	0.155062	-0.114562	0.197687	2.97299	1.75697	-0.952117
H59	V59	AS	1.2265	1.12917	0.591094	-16.5287	-46.2425	-0.75	-0.0035625	0.0535625	-0.0648125	-0.388012	3.11529	-1.73334
H60	V60	AS	4.19175	-0.566667	-2.0792	-4.84375	-11.525	0	0.179063	-0.103188	0.229437	2.11672	2.9465	9.3988
H61	V61	AS	4.54575	-0.958333	-1.59484	-12.3775	-34.4688	-0.75	-0.0081875	-0.0963125	0.123313	2.73381	1.57856	-8.13241
H62	V62	AS	7.968	-1.02262	-1.57676	NA	NA	2	-0.3675	-0.019	-0.1465	1.62644	4.13147	-10.8852
H63	V63	AS	2.867	-0.683333	-0.4928	NA	0.54125	-0.25	-0.106438	-0.118688	0.0758125	1.46546	0.551731	-16.0298
H64	V64	AS	1.91075	-0.55	-0.588819	-43.545	-48.9288	0.25	0.0641875	-0.0784375	0.117438	1.01241	3.05298	-16.2836
H65	V65	AS	4.18375	-0.9	-1.40253	-43.795	-60.505	-0.25	0.143187	0.0269375	0.0271875	3.08721	5.66518	-2.04361
H66	V66	AS	NA	NA	NA	NA	NA	NA	NA	NA	NA	NA	NA	NA
H67	V67	AS	3.79575	-0.733333	-2.6285	-43.7388	-57	0.25	0.133813	-0.0401875	0.116562	3.65892	3.53124	12.9206
H68	V68	AS	-0.85525	-0.3	-0.930464	-52.5225	-56.32	1	0.340687	-0.142937	0.357812	1.8588	3.91752	-10.671
H69	V69	AS	NA	NA	NA	NA	NA	NA	NA	NA	NA	NA	NA	NA
H70	V70	AS	0.57	-0.416667	-0.825641	-2.625	-7.5875	-0.25	0.422812	-0.0588125	0.284687	1.56083	0.58463	-8.63269
H71	V71	AS	2.68675	-0.7875	-2.28474	-48.53	-34.7587	0	0.242063	-0.105688	0.232687	1.85964	2.87502	-9.7817
H72	V72	AS	3.12275	0.0166666	-1.61057	-22.775	-29.085	0.375	0.135187	-0.0883125	0.123688	1.18476	3.7635	-1.95168
H73	V73	AS	3.205	-0.1625	-0.539277	-23.13	-14.1412	0.25	-0.447313	-0.0921875	-0.0949375	1.7468	3.02381	-3.70539
H74	V74	AS	3.194	-0.00416669	-0.170481	-38.1175	-12.865	1.75	0.142687	-0.0325625	0.0795625	0.724142	1.46745	-8.81388
H75	V75	AS	4.4605	-0.433333	-1.92085	-47.435	-34.2287	0.5	0.0278125	-0.0856875	0.109313	3.28654	3.90175	-8.34633
H76	V76	AS	NA	NA	NA	NA	NA	NA	NA	NA	NA	NA	NA	NA
H77	V77	AS	10.4715	-1.575	-2.28057	NA	NA	1.5	-0.251375	0.040625	-0.16225	2.74402	4.05985	5.57992
H78	V78	AS	-4.565	0.0208333	-1.97667	-32.7837	-47.0625	-0.25	0.394813	-0.136313	0.378563	2.20417	1.12621	-17.7247
H79	V79	AS	0.99775	-0.175	-2.04263	0.2175	3.72625	-0.75	0.264188	-0.0640625	0.212562	1.38596	1.6078	4.29688
H80	V80	AS	7.09125	-1.55833	-2.69391	18.9563	16.6588	1.5	-0.184312	-0.142187	0.0898125	2.08917	-1.32122	-8.13739
H81	V81	AS	2.598	1.35	-2.5463	-58.7225	-90.1262	-2	-0.388813	-0.0833125	-0.106688	1.77741	4.48194	11.9883
H82	V82	AS	1.98975	-0.116667	-1.48446	-8.78375	-22.0837	-0.75	-0.0455625	-0.114937	0.137063	0.0648835	-1.11444	3.23873
H83	V83	AS	3.29275	-0.579167	-1.34305	-21.0663	-42.0138	-0.5	-0.155438	-0.106813	0.0616875	1.51153	2.22781	-0.493833
H84	V84	AS	9.5995	-1.20833	-1.65502	NA	NA	0.5	0.239625	-0.219625	0.42375	2.58574	3.79947	7.36239
H85	V85	AS	2.44225	-0.333333	-2.55396	-15.0512	-24.8412	0	0.199437	-0.0853125	0.216688	2.99781	3.07417	-6.05538
H86	V86	AS	3.14	-0.466667	-1.56959	-41.01	-50.4738	-1.25	0.0988125	-0.122563	0.158312	0.153209	1.27237	8.38181
H87	V87	AS	0.3585	0.8875	-2.22405	-30.6762	-43.955	0.25	0.413438	-0.0665625	0.257188	-0.507349	0.815838	2.31671
H88	V88	AS	1.022	0.258333	-2.25302	-25.615	-47.9438	-0.25	0.310188	-0.0211875	0.158938	3.03001	4.25754	9.99671
H89	V89	AS	0.52	0.216667	-1.78668	0.66125	-2.36	0.5	0.257437	-0.0478125	0.183562	1.76335	3.49007	7.60353
H90	V90	AS	2.87425	0.179167	-1.31717	-19.3788	-50.1287	-0.25	0.0680625	-0.0445625	0.0653125	1.37204	3.91899	-2.42324
H91	V91	AS	1.9765	-0.0449074	-2.22628	-11.1412	-21.9225	-0.25	0.0634375	-0.105813	0.178437	3.19627	3.45973	14.0634
H92	V92	AS	0.76425	1.07917	-1.38613	-3.56875	-10.2538	-0.875	0.258062	-0.0395625	0.169813	0.725015	2.47055	7.55833
H93	V93	AS	-0.7935	-0.635417	-1.90769	-0.11625	-0.365	-0.375	0.132688	-0.0638125	0.127062	2.45547	2.75615	2.17532
H94	V94	AS	-1.2355	-0.5	-1.89615	-17.4675	-35.4688	-0.125	0.157062	-0.138813	0.280938	3.20768	0.0174625	0.352753
H95	V95	AS	-1.0095	-0.441667	-1.02491	-5.69875	-7.655	0	0.0778125	-0.138563	0.238313	0.658919	0.635976	2.23917
H96	V96	AS	0.256	-0.2875	-1.69642	-19.6013	-38.5513	-0.25	0.261937	-0.140063	0.333437	1.71588	2.35138	-21.4852
H97	V97	AS	0.545	-0.425	-1.01389	-7.20875	-8.83375	0	0.110812	-0.101562	0.192562	2.10587	1.5096	-17.9119
H98	V98	AS	0.97725	-1.1	-2.169	-4.63375	-8.02125	0	0.112812	-0.0864375	0.173813	0.682821	-0.329531	-5.70134
H99	V99	AS	-1.701	0.441667	-1.13835	-21.8975	-26.0975	0.875	0.129062	-0.120063	0.237063	1.52081	2.70168	-17.6239
H100	V100	AS	0.0335	-0.6125	-1.92632	5.72625	13.7625	0.375	0.0015625	-0.151062	0.223312	0.987834	-0.162369	-5.96338
H101	V101	AS	-0.208	-0.3375	-2.38591	1.19625	0.74125	-0.375	0.0726875	-0.145813	0.250188	2.82155	0.249118	0.998974
H102	V102	AS	1.85725	0.670833	-1.49226	-14.81	-28.285	0	0.154312	-0.128062	0.259813	2.87851	1.42045	2.90702
H103	V103	AS	-0.07475	0.05	-1.11298	-21.8637	-54.4637	-0.5	0.240813	-0.158312	0.354438	0.557102	0.365447	-3.10265
H104	V104	AS	0.90975	-0.708333	-1.7677	-13.4375	-16.11	0.25	0.0841875	-0.120688	0.218312	1.51149	1.78215	15.0957
H105	V105	AS	NA	NA	NA	NA	NA	NA	NA	NA	NA	NA	NA	NA
H106	V106	AS	NA	NA	NA	NA	NA	NA	NA	NA	NA	NA	NA	NA
H107	V107	AS	8.771	-0.666667	-1.40374	-14.1212	-16.0562	0.75	0.392437	-0.154688	0.420812	1.98257	0.276468	-6.91241
H108	V108	AS	7.846	-0.55	-1.64412	-13.3613	-20.1288	0.5	0.385688	-0.122438	0.365438	2.18123	1.08053	-14.0839
H109	V109	AS	8.0185	-0.766667	-1.90167	-2.28	-5.38125	1.375	0.187312	-0.137187	0.288187	-0.0383999	-1.68843	-9.93835
H110	V110	AS	0.43825	-1.08333	-1.92571	2.2925	5.155	0	0.135687	-0.0441875	0.117438	0.91627	-1.33229	-18.8325
H111	V111	AS	0.61975	0.025	-1.70999	-22.585	-32.0037	0.375	0.207813	-0.0356875	0.133313	0.959644	1.12988	-2.51171
H112	V112	AS	-0.108	-0.308333	-1.2354	-16.4975	-29.5813	-0.25	0.214188	-0.0808125	0.210187	0.967088	0.400529	-3.24624
H113	V113	AS	7.02	-0.895833	-1.89494	-28.7888	-33.7875	0.25	0.205937	-0.127562	0.285813	2.8567	1.47461	-0.944567
H114	V114	AS	NA	NA	NA	NA	NA	NA	NA	NA	NA	NA	NA	NA
H115	V115	AS	0.8915	0.916667	-2.06114	-3.69	-12.255	-0.145	0.301563	-0.0469375	0.204313	1.79559	1.95	11.0544
H116	V1	3A	1.95575	0.483333	-1.63684	-1.76937	31.6962	1.5	-0.299812	0.0913125	-0.333937	0.871756	2.61928	-7.41746
H119	V4	3A	2.41775	0.620833	-2.0724	-18.8769	18.0237	0	-0.0500625	0.0963125	-0.221688	0.29763	1.94696	-4.30479
H120	V5	3A	0.94	0.0125	-2.31855	-14.0594	16.2288	-1	-0.0100625	-0.0096875	-0.130688	2.31041	3.4291	-1.03955
H121	V6	3A	0.78025	0.354167	-2.44669	-17.5694	4.79125	-1.25	-0.0790625	0.0640625	-0.222688	-0.502675	2.26336	1.23622
H122	V7	3A	4.73575	0.4125	-0.799776	-12.5319	-23.4438	-0.5	-0.0040625	-0.0409375	0.0720625	3.26378	3.58119	1.18481
H123	V8	3A	-1.005	0.204167	-0.169956	8.02562	35.1713	1.5	-0.311312	0.0665625	-0.321688	1.6335	NA	17.4176
H124	V9	3A	1.19375	0.529167	-1.79177	-9.01688	26.7488	0	-0.208063	0.0803125	-0.285438	0.274242	0.991618	-6.44093
H125	V10	3A	-1.08675	-0.245833	-0.416466	3.90813	11.4938	-0.5	-0.210313	0.0308125	-0.219938	-0.54554	NA	2.90548
H126	V11	3A	0.42475	-0.0375	-2.17648	-23.0319	5.92875	0.75	-0.0203125	0.0278125	-0.175437	0.586214	5.09756	1.44952
H127	V12	3A	NA	NA	NA	NA	NA	NA	NA	NA	NA	NA	NA	NA
H128	V13	3A	-0.44575	0.0291666	-1.21344	-15.0019	-2.46125	0.5	-0.398062	0.0128125	-0.247188	1.83361	2.92165	1.32366
H129	V14	3A	-2.918	0.841667	NA	NA	-6.92625	-0.75	-0.190812	0.0753125	-0.251437	2.57102	NA	NA
H130	V15	3A	0.25925	0.9125	-0.208552	-3.99437	31.4387	0.75	-0.433063	0.134063	-0.424187	-0.299914	-1.12426	-22.8312
H131	V16	3A	-1.87775	-0.441667	-0.268212	19.5456	35.9763	NA	-0.742563	0.163312	-0.588688	-3.63328	-2.89461	1.42072
H132	V17	3A	0.183	0.233333	-1.22	-10.0419	17.5787	1	-0.169813	0.0588125	-0.212438	3.17033	2.11746	-12.7447
H133	V18	3A	-2.77875	-0.0958333	-0.444729	-2.03688	1.11625	-1	-0.277562	0.115812	-0.324437	-0.0469427	0.787288	-14.7012
H134	V19	3A	-1.577	0.0583333	-0.301867	16.9612	42.9925	0.5	-1.02988	0.285625	-0.942625	0.80032	5.59824	-11.8768
H135	V20	3A	-1.805	0.141667	0.220313	16.7263	42.58	1	0.056875	0.080125	-0.119625	0.80032	5.59824	-0.308123
H136	V21	3A	-0.963	-0.0458333	-0.871026	9.50062	22.3263	0	-0.107313	0.0168125	-0.103438	1.00481	2.07831	-17.9672
H137	V22	3A	0.7285	0.916667	-1.45049	4.01813	7.55625	-1	-0.243812	0.0433125	-0.217438	3.0646	2.98208	5.68829
H138	V23	3A	-0.399	0.25	-0.790351	1.23313	2.70375	-0.75	-0.441312	-0.0541875	-0.138687	1.32266	2.50539	9.96928
H139	V24	3A	-0.51175	0.3625	-0.780451	13.1306	32.1737	-1	0.250437	0.103813	-0.0541875	1.66232	3.20592	-14.2303
H140	V25	3A	-4.58925	0.0291667	-0.173873	2.17563	6.26625	-0.25	0.195188	-0.123438	0.285562	-1.36934	0.933368	-13.7685
H141	V26	3A	1.5895	0.429167	-1.39193	5.54812	14.0587	-1	0.0351875	0.0390625	-0.0526875	1.92586	1.28026	10.1225
H142	V27	3A	0.71575	0.0041667	-1.59067	4.91062	9.94125	-0.75	0.169687	0.0358125	0.0163125	2.07875	1.35631	-1.65011
H143	V28	3A	0.742	-0.275	0.32674	7.92563	15.8413	0	-0.260562	0.0498125	-0.217438	0.219855	3.50567	-5.86877
H144	V29	3A	-4.0345	0.170833	0.990907	22.9781	42.6938	0	0.0974375	0.0063125	0.0043125	-0.796629	-0.227986	-17.2473
H145	V30	3A	-0.5805	0.691667	-1.11678	0.245625	-4.45125	-1.25	0.0861875	0.0185625	0.0008125	-2.47117	-0.380289	-0.473451
H146	V31	3A	-3.758	0.191667	-0.0986757	-10.1169	17.9288	0.5	-0.264062	0.0150625	-0.229937	-0.250012	3.73802	-15.9424
H147	V32	3A	-4.53025	0.516667	-0.971628	12.3881	39.2137	-0.25	-0.435563	0.0433125	-0.314688	-3.03801	1.10647	-24.3019
H148	V33	3A	-2.613	-1.00417	-1.19597	2.45875	4.74	0	-0.211312	0.0873125	-0.260437	0.202658	2.67488	-2.40005
H149	V34	3A	-0.256	0.195833	0.317014	-2.94188	-12.8262	-0.5	0.0774375	0.0645625	-0.0809375	-1.27833	0.31965	-19.9188
H150	V35	3A	-3.509	0.541667	2.49025	13.4213	62.3675	1	-1.43962	0.563875	NA	-1.21346	4.16437	-20.5277
H151	V36	3A	-0.097	0.0750001	0.346841	15.6638	58.53	1	-0.835375	0.363625	-0.949375	-0.145196	6.92506	-1.8163
H152	V37	3A	-1.57925	-0.3375	-2.51301	-19.0319	9.84125	0.5	-0.0743125	-0.0206875	-0.147687	0.467109	2.99893	-4.63317
H153	V38	3A	-14.7238	0.729167	3.54586	2.51812	22.4088	0.75	-0.800562	0.201813	-0.664937	-3.55726	-0.723353	-17.0608
H154	V39	3A	-10.534	1.2875	1.07297	-25.2794	-36.5388	0	-0.232813	-0.0471875	-0.0789375	-4.1446	-1.18661	-11.8888
H155	V40	3A	-8.414	2.82083	-0.561993	-18.8119	7.43125	0.75	0.201437	0.176813	-0.188188	-2.2683	0.859126	-7.17663
H156	V41	3A	0.119	0.45	0.142006	10.2106	8.20875	0.5	-0.0933125	-0.0151875	-0.0376875	-0.552613	2.19564	-4.66823
H157	V42	3A	2.2855	-0.316667	-0.908039	-22.9344	-24.4312	0	0.195437	-0.0971875	0.269562	0.783404	3.5099	-1.21244
H158	V43	3A	0.576	0.558333	0.0084643	12.4938	43.155	1.75	-0.964625	0.380625	-1.02563	-0.294962	4.9426	-1.71131
H159	V44	3A	-0.165	0.454167	-1.43124	3.47063	15.5312	0.75	0.233437	-0.0539375	0.189812	-0.302943	0.860108	-19.017
H160	V45	3A	-0.356	0.195833	-0.196423	-16.2469	11.4187	1.25	-0.296563	-0.0009375	-0.234437	2.50238	5.32528	6.63273
H161	V46	3A	-2.961	0.410833	-0.79262	-23.0494	-5.50125	0	0.0196875	0.0768125	-0.127438	1.1896	1.17152	-21.8464
H162	V47	3A	-0.15875	0.05	0.628078	-4.70937	24.6212	1	-0.296312	-0.0269375	-0.190188	0.500988	2.37673	6.27814
H163	V48	3A	-6.026	0.5125	-0.389158	-14.0869	11.3513	1.25	-0.195062	0.0678125	-0.259437	2.5329	4.89913	-17.5238
H164	V49	3A	-0.2005	0.0025	-1.03004	2.64312	26.5237	0.5	-0.259062	0.0250625	-0.267437	1.36054	1.35704	-17.0535
H165	V50	3A	-2.6075	0.233333	-0.328032	-3.72938	25.7712	1.5	-0.306312	-0.0104375	-0.223438	2.57941	3.22601	1.70169
H166	V51	3A	0.9775	0.125	-1.88077	0.640625	19.8912	1.25	-0.246812	-0.0411875	-0.149688	1.50074	1.54518	-18.8538
H167	V52	3A	-0.86525	-0.5625	-0.480372	3.15062	8.78875	0.25	-0.153812	0.123063	-0.281687	1.91541	2.95428	5.40873
H168	V53	3A	5.9875	-0.00416667	-0.38439	6.67812	15.1813	-0.5	-0.117563	0.113062	-0.291938	2.92013	2.92819	-12.0449
H169	V54	3A	-0.6215	0.0458333	-0.109541	-13.1944	5.84875	0.75	0.0896875	0.0268125	-0.0314375	1.86264	5.52638	-1.86186
H170	V55	3A	-10.94	-0.1375	-0.0249466	-16.4944	-20.9363	-0.5	0.224188	0.0883125	-0.0434375	-0.235495	3.80895	-2.25755
H171	V56	3A	NA	NA	NA	NA	NA	NA	NA	NA	NA	NA	NA	NA
H172	V57	3A	-3.30225	-0.179167	-0.663155	12.5081	28.9563	1.5	-0.793312	0.217062	-0.718437	-0.327414	1.82401	-10.8777
H173	V58	3A	-1.67875	-0.179167	-2.26814	-13.2369	12.0363	0.5	-0.250312	0.0495625	-0.253688	0.263076	0.601667	-1.54695
H174	V59	3A	-1.84175	0.383333	1.14175	-9.58938	-24.2237	-1	-0.209313	0.274813	-0.494437	0.908112	2.55254	-6.02519
H175	V60	3A	-0.3705	-0.220833	-1.59674	-3.53688	-15.5137	-0.75	0.111687	0.0438125	-0.0354375	-0.62533	1.882	-2.39139
H176	V61	3A	6.5595	0.175	-1.21455	9.51562	21.7488	0.5	-1.05931	0.241813	-0.893188	2.70739	3.18689	-7.48153
H177	V62	3A	0.614	0.0583333	0.10023	28.3188	62.4425	2	-1.09137	0.298375	-0.985375	1.34202	5.5551	-6.52381
H178	V63	3A	-1.41325	-0.0458333	-1.43381	-2.69188	17.8513	1	-0.368812	-0.0121875	-0.228687	1.79232	5.676	-1.8783
H179	V64	3A	-1.401	0.570833	0.91558	-11.9719	4.46875	-0.25	-0.107313	0.132562	-0.276938	-1.90986	2.04213	-15.7415
H180	V65	3A	1.389	0.0375	-2.34404	-13.1119	-5.06875	0.5	-0.226312	0.118313	-0.306188	0.491655	2.59898	2.12617
H181	V66	3A	2.0225	-0.0291667	-3.23493	-9.69187	3.95625	2	-0.477312	0.117313	-0.427938	3.11688	2.24434	6.06457
H182	V67	3A	2.3485	0.179167	-2.07498	-17.2594	-17.5388	0	0.0334375	0.0530625	-0.0774375	3.53977	5.73834	9.82153
H183	V68	3A	-6.6365	0.0541667	1.16206	-18.8319	-11.4012	-0.25	-0.288813	0.194812	-0.430437	1.22001	2.73119	NA
H184	V69	3A	-0.32675	-0.354167	-1.90823	-20.4469	-12.7637	-0.25	0.264937	-0.0264375	0.104063	3.27257	3.90428	6.38427
H185	V70	3A	-0.19225	-0.404167	-0.574827	10.1406	23.2913	-0.5	0.238687	0.0445625	0.0435625	-0.100606	-0.610554	-21.3008
H186	V71	3A	-1.993	-0.104167	-1.15017	-11.3019	19.7613	-0.25	0.0326875	0.0370625	-0.0999375	1.08749	3.37263	-1.99303
H187	V72	3A	-0.7395	0.354167	-0.413291	-5.77688	2.37125	-0.75	-0.330062	-0.0156875	-0.246438	0.813377	3.69612	-1.41649
H188	V73	3A	0.33275	-0.716667	-0.438304	-12.3494	-17.1088	-0.5	0.182438	-0.170187	0.320562	-0.135655	2.77506	3.02584
H189	V74	3A	0.61825	0.3	1.33131	-2.66438	29.5888	1.5	-0.207813	0.0880625	-0.289938	0.84723	4.18485	-13.2114
H190	V75	3A	2.96725	0.229167	-0.848079	-13.9044	10.4763	1.25	-0.219812	0.0188125	-0.188188	0.418741	2.82977	6.09352
H191	V76	3A	3.6745	0.104167	-1.31579	2.91812	24.5212	0.5	-0.332062	0.0383125	-0.242688	1.69404	1.82181	0.541915
H192	V77	3A	0.593	0.458333	-0.243153	27.3463	73.3175	2	-0.784125	0.391625	-0.959875	0.408163	4.16437	-16.6667
H193	V78	3A	-1.83075	0.491667	-0.720138	-6.19937	6.05875	0.5	0.383437	0.0155625	0.140063	1.96974	1.71904	-12.605
H194	V79	3A	-0.4675	0.604167	-1.73636	2.06312	3.15375	-1	0.0641875	-0.0029375	0.0265625	1.06354	1.7846	2.05706
H195	V80	3A	1.7035	0.271667	-1.11759	21.9056	36.3738	1.25	-0.365063	0.0088125	-0.229187	2.51277	2.2456	-10.2017
H196	V81	3A	-1.15725	0.820833	-0.203169	-13.0644	-2.72375	-1	-0.449313	-0.379688	0.195312	0.971213	0.787924	-3.89146
H197	V82	3A	NA	NA	NA	NA	NA	NA	NA	NA	NA	NA	NA	NA
H198	V83	3A	0.455	0.125	-0.317072	-7.18438	-10.1562	-0.75	-0.234313	0.0520625	-0.228187	1.43079	2.01247	0.653586
H199	V84	3A	-1.913	0.00833337	-0.110501	3.47625	8.085	0	0.115125	0.128375	-0.174125	-0.457978	5.47164	3.47619
H200	V85	3A	0.0165	0.370833	-1.3577	-4.67188	0.61375	-0.75	0.129688	0.0935625	-0.0951875	1.73131	3.84542	-2.29709
H201	V86	3A	-0.15825	0.0958333	-0.997762	-4.45437	12.9612	-0.5	-0.177063	0.0553125	-0.248438	0.115642	3.70479	5.66656
H202	V87	3A	0.13875	0.633333	-1.38583	-6.31187	-0.37375	0.25	0.204187	0.172313	-0.228437	0.303532	1.10808	-18.5095
H203	V88	3A	-1.14175	-0.0625	-1.4	-5.22938	-4.18875	-0.5	0.130188	0.0538125	-0.0281875	1.76274	4.14533	-9.25406
H204	V89	3A	0.50475	0.2125	-0.140335	0.348125	-0.05375	0.25	0.162938	0.0265625	0.0263125	1.32269	4.60427	0.22338
H205	V90	3A	-1.089	-0.15	1.11798	-12.2369	-31.8912	-1.5	-0.226562	0.0490625	-0.249688	2.36892	6.13196	1.76874
H206	V91	3A	3.12825	0.941667	-1.24371	-4.83938	-9.95125	-1	0.133687	0.0205625	0.0293125	1.85411	3.26885	3.54208
H207	V92	3A	0.8615	0.529167	-0.943956	0.475625	-2.16375	-1	0.125438	0.0293125	0.0013125	0.350611	0.34308	-3.37121
H208	V93	3A	0.12575	0.383333	-1.3158	4.67563	9.05375	-0.5	-0.112562	-0.0004375	-0.0631875	1.82421	2.14451	-1.93059
H209	V94	3A	-0.11375	0.279167	-0.501784	-7.74437	-13.2413	-1	0.247438	0.0088125	0.0990625	1.28652	2.67545	5.08654
H210	V95	3A	1.39025	0.0708333	-0.629099	-0.166875	10.6088	0.25	-0.0043125	-0.0259375	0.0228125	-0.00234747	1.38936	-1.46707
H211	V96	3A	0.28075	0.0666667	-0.560795	-6.03937	-2.63625	0	0.0471875	0.0263125	-0.0334375	2.05287	2.45922	-15.4236
H212	V97	3A	2.25025	0.3875	-0.432054	3.19813	16.8337	-0.25	0.0181875	0.0223125	-0.0381875	1.29247	0.382587	-5.13128
H213	V98	3A	-4.513	-0.3875	-1.35793	20.6656	43.1737	0.75	-0.0980625	-0.0046875	-0.0524375	1.0634	1.74585	-24.6598
H214	V99	3A	2.20225	-0.3125	-0.524031	2.15062	14.4563	0.5	-0.0010625	-0.0084375	0.0128125	0.134976	0.229232	-24.5979
H215	V100	3A	2.27225	0.170833	-0.562489	11.9281	29.8562	0.75	0.0204375	0.0130625	-0.0209375	2.17366	1.29203	-1.69971
H216	V101	3A	-1.16275	-0.225	-1.14511	9.85313	24.5538	0.375	-0.0315625	-0.0389375	0.0448125	1.93223	1.70422	-8.96762
H217	V102	3A	4.736	-0.241667	-0.896635	1.32313	11.9887	-0.25	0.0471875	6.25e-05	0.0150625	3.50013	3.94926	-7.60074
H218	V103	3A	6.385	-0.0708333	-0.537713	-7.10438	-20.2812	-0.75	-0.283813	-0.131688	0.0783125	2.46058	2.11804	11.6573
H219	V104	3A	2.977	-0.0708333	-1.11056	5.11062	22.2662	0.75	-0.172813	-0.0141875	-0.0681875	1.8985	2.3004	4.00954
H220	V105	3A	-0.705	-0.379167	-1.40237	-8.89188	-4.28875	0	0.240687	0.0035625	0.104813	1.1706	1.8208	-2.68842
H221	V106	3A	2.899	-0.930952	-0.732514	5.48313	16.3538	-1	0.102188	0.0085625	0.0328125	2.33097	1.97703	-12.0679
H222	V107	3A	-7.48475	-0.279167	-0.457109	-6.45188	-5.68125	0.5	-0.100562	0.0698125	-0.171687	-1.13847	-0.359456	-10.7374
H223	V108	3A	-3.60375	-0.154167	-0.0551193	-5.28188	-8.22875	-0.75	0.403187	-0.0344375	0.273062	2.32248	1.38575	-13.1905
H224	V109	3A	2.29675	-0.0541667	-0.700626	6.14813	13.0962	1	-0.167813	0.0340625	-0.155188	-1.00546	0.389125	-7.288
H225	V110	3A	2.45	0.429167	-0.80966	10.2281	24.6388	-0.25	0.0156875	0.0453125	-0.0771875	0.431085	0.270101	-22.7921
H226	V111	3A	2.191	0.470833	-0.920011	-0.264375	9.19375	0	0.126438	0.106563	-0.126438	0.472695	0.0793065	-4.05274
H227	V112	3A	3.06975	-0.227315	-0.658746	4.54563	16.5987	0.5	0.0224375	0.0623125	-0.101437	1.80846	-0.114697	-22.6296
H228	V113	3A	-4.49475	0.846667	-0.793174	-11.0369	-9.12625	-0.5	0.361187	0.0420625	0.121813	-0.493208	-1.30051	-30.2692
H229	V114	3A	-1.3815	0.570833	-0.463539	-10.6544	-3.34125	0.5	0.0091875	-0.0296875	0.0605625	2.08687	1.45799	-20.2038
H230	V115	3A	1.96975	0.6875	-0.996257	-1.73937	-8.91125	-0.5225	0.109937	0.0253125	-0.0024375	-0.220918	0.477551	0.513095
H231	V1	Y58S	0.48325	0.975	-1.11862	-3.90687	12.8981	0.25	-0.02325	-0.0020625	-0.055875	-2.15558	-3.82106	-9.48856
H234	V4	Y58S	0.99925	0.687037	-2.18847	-24.8844	-5.91437	-0.25	0.24425	0.0131875	0.055625	-0.803925	0.131491	-5.94573
H235	V5	Y58S	NA	NA	NA	NA	NA	NA	NA	NA	NA	NA	NA	NA
H236	V6	Y58S	0.13875	0.316667	-3.0414	-8.44688	7.92812	-0.25	0.12975	-0.0245625	0.026125	0.501799	-1.99012	-8.9364
H237	V7	Y58S	0.92125	0.6	-2.51466	-16.9494	-40.3794	-0.5	0.0585	-0.0113125	0.050125	2.83186	1.54663	4.85615
H238	V8	Y58S	-0.0705	0.283333	-0.946042	4.38812	24.0906	0.5	0.01925	-0.0108125	-0.038625	-0.440231	-2.46384	-11.412
H239	V9	Y58S	1.17725	0.35	-2.51766	-10.1169	10.5681	-0.5	0.13425	0.0019375	0.004125	0.326381	-0.00594623	-3.46916
H240	V10	Y58S	-1.30825	0.466667	-1.3796	0.188125	-2.72438	0.25	-0.05825	-0.0330625	-0.035375	0.433953	-2.33436	-4.69952
H241	V11	Y58S	2.70225	-0.6	-2.39971	-33.6869	-30.2069	-0.25	0.323	0.0524375	0.001125	2.44655	2.25353	-15.0429
H242	V12	Y58S	NA	NA	NA	NA	NA	NA	NA	NA	NA	NA	NA	NA
H243	V13	Y58S	-0.45025	0.95	-0.859159	-11.3744	-8.84187	0.75	-0.10725	-0.0305625	-0.022125	1.87114	0.48058	-11.2977
H244	V14	Y58S	2.6205	NA	-1.56633	-1.34688	-0.069375	-1	-0.00275	0.0319375	-0.072625	3.5165	0.85082	2.63712
H245	V15	Y58S	1.70575	0.333333	-2.20434	-18.3594	-5.58688	-0.25	-0.08925	0.0979375	-0.182625	1.23327	-0.465602	-1.54386
H246	V16	Y58S	-0.01125	0.78	-1.69805	-15.1869	-3.85438	-0.75	-0.1575	0.0891875	-0.206375	0.840193	-0.81576	-1.47418
H247	V17	Y58S	-1.0695	0.391667	-0.173085	-18.0094	-9.92437	0.5	0.1205	-0.0770625	0.147375	2.47448	0.453089	1.34272
H248	V18	Y58S	2.34075	-0.133333	-1.72858	-9.10437	-15.3144	-1	-0.03325	0.0301875	-0.064875	1.48048	1.74153	-5.59067
H249	V19	Y58S	9.731	NA	-0.861812	0.04375	-4.28625	1.25	-0.51475	0.115625	-0.41925	1.90029	1.11782	-20.5231
H250	V20	Y58S	8.228	NA	-1.4971	-0.09875	-7.67125	0	0.007	-0.114875	0.19775	1.99258	0.96385	-4.81439
H251	V21	Y58S	-1.9855	0.316667	-1.90231	0.200625	-1.21188	0	0.07075	-0.0183125	0.043125	1.48919	-1.54879	-1.07842
H252	V22	Y58S	NA	NA	NA	NA	NA	NA	NA	NA	NA	NA	NA	NA
H253	V23	Y58S	-1.6605	0.608333	-2.84948	-5.56687	-16.3419	-0.75	0.134	-0.0080625	0.079875	1.54079	0.960085	7.59298
H254	V24	Y58S	-3.67825	0.0833333	0.202156	0.025625	-4.46438	-1	-0.04225	-0.0318125	0.026875	-2.63606	-2.23198	-1.98713
H255	V25	Y58S	1.47025	1.46667	-1.58315	5.07313	8.81813	-0.25	-0.17375	-0.0545625	-0.014625	0.248549	0.290545	-11.3314
H256	V26	Y58S	1.487	2.16667	-1.7947	1.42813	-0.096875	-1	-0.13275	0.0229375	-0.108625	0.692509	-2.76224	9.32867
H257	V27	Y58S	-1.06375	0.6	-1.18924	-5.93938	-20.7344	-1	0.10475	-0.0080625	0.063375	0.857877	-1.3523	3.01533
H258	V28	Y58S	-3.3895	0.675	-1.41963	3.24063	3.94062	1	-0.122	0.0176875	-0.088375	-0.545166	-0.887065	-1.28082
H259	V29	Y58S	2.447	0.35	-0.888873	14.1431	18.9081	0	0.09575	-0.136563	0.241375	0.743473	-0.985982	-1.97402
H260	V30	Y58S	NA	NA	NA	NA	NA	NA	NA	NA	NA	NA	NA	NA
H261	V31	Y58S	-2.2715	0.608333	-1.99172	-7.82188	10.4431	-0.5	0.1	-0.0628125	0.084125	-1.60464	1.00097	-3.72756
H262	V32	Y58S	0.16525	0.825	0.253117	-1.77438	14.8181	1.75	0.0605	0.0381875	-0.037875	-0.526613	-1.18728	-25.8864
H263	V33	Y58S	-2.5915	1.2	-1.04511	-0.07125	-8.15125	0	0.11225	0.0156875	0.032875	0.536768	-0.677173	-7.49864
H264	V34	Y58S	1.1625	1.15	-1.54783	-1.91187	-7.05938	-0.5	0.1505	0.0276875	0.024375	0.0889813	-2.25917	-9.89027
H265	V35	Y58S	3.902	NA	-1.00996	22.3987	44.0087	1	-0.1955	0.115875	-0.2645	-2.76123	-2.70927	-11.3803
H266	V36	Y58S	7.822	NA	-3.32224	2.18125	-0.74625	0.75	-0.28325	0.134875	-0.33125	0.0700025	0.458283	-27.0781
H267	V37	Y58S	0.72125	0.683333	-1.61396	-20.1444	2.32563	0.5	0.2425	-0.0810625	0.110625	1.29257	2.64892	-10.3013
H268	V38	Y58S	3.39575	0.933333	-0.653008	-23.2369	-26.0794	-0.75	0.03275	0.143937	-0.179125	-0.813158	-1.00762	-7.78906
H269	V39	Y58S	-4.6275	0.483333	0.518083	-11.4619	-11.3369	1.5	-0.2475	0.0659375	-0.212375	0.887178	-0.625046	-11.4733
H270	V40	Y58S	-4.7425	1.68333	-2.0151	NA	-55.5444	-0.75	0.1615	0.109437	-0.082375	-0.841813	-1.03898	4.69751
H271	V41	Y58S	-0.1555	0.741667	0.243006	-17.5694	-42.9769	-0.75	0.22125	0.0194375	0.079375	0.469967	-1.28935	-6.59647
H272	V42	Y58S	7.717	0.0916667	-1.92553	-25.1644	-31.5769	0	0.30125	-0.150562	0.412875	1.5157	4.68192	3.02056
H273	V43	Y58S	6.149	NA	-1.53045	19.6363	35.7238	1	-0.358	0.280375	-0.54475	0.224454	-0.203879	-15.3803
H274	V44	Y58S	2.6225	0.216667	-1.29745	11.4056	28.8156	0.75	0.116	0.0556875	-0.034875	1.56058	1.41215	-4.74527
H275	V45	Y58S	0.8505	0.516667	-1.43962	-20.3969	3.84563	0.5	0.06425	-0.0270625	0.001875	1.88944	3.82083	9.7045
H276	V46	Y58S	4.645	0.416667	-1.76744	-21.0344	0.020625	1	-0.50425	0.169937	-0.482125	3.80811	1.41009	-3.52994
H277	V47	Y58S	0.31775	0.825	-0.940052	-12.2944	11.4231	0	0.08975	-0.0063125	0.001875	-1.26024	0.0248566	3.68128
H278	V48	Y58S	NA	0.9	-0.51622	-1.90938	8.50313	2	-0.01475	-0.0360625	-0.011125	1.94288	0.582643	-11.0181
H279	V49	Y58S	5.895	NA	-2.0332	7.84312	27.6706	0.5	-0.47575	0.296687	NA	1.99258	-1.86378	-9.84549
H280	V50	Y58S	1.823	0.358333	-1.31467	-12.8044	7.42563	1	0.03925	-0.0730625	0.050875	2.2237	1.17255	10.8163
H281	V51	Y58S	1.997	0.615	-1.76579	3.13313	7.52813	0.75	0.3055	-0.0605625	0.184375	2.25898	0.00644478	-22.5821
H282	V52	Y58S	2.32125	1.85	-1.29267	-5.69688	-11.9469	-0.5	-0.0095	0.0266875	-0.048125	0.956495	-0.00864162	4.10939
H283	V53	Y58S	-1.136	0.0833333	-0.62428	-1.37688	-8.66938	-0.75	0.27275	0.0181875	0.079625	3.44442	-1.06773	-6.61092
H284	V54	Y58S	0.321	1.03333	-1.60006	-10.7919	6.21312	1	0.1885	0.0006875	0.078375	1.52113	0.997424	7.89741
H285	V55	Y58S	NA	NA	NA	NA	NA	NA	NA	NA	NA	NA	NA	NA
H286	V56	Y58S	3.911	NA	-1.38476	-31.0319	-39.0044	-1	0.30725	0.109188	-0.016625	3.41877	3.33658	1.38118
H287	V57	Y58S	-7.76375	-0.183333	-0.0877998	4.47562	3.44313	0.5	0.07275	0.0439375	-0.034625	0.570505	-0.658126	-1.34081
H288	V58	Y58S	2.15375	-0.216667	-2.37961	-16.0169	-7.79688	-0.25	0.07475	-0.0133125	0.013625	1.55345	-1.71025	-0.863523
H289	V59	Y58S	0.01975	0.0916667	-0.139711	-4.17188	-11.0394	-1	0.02325	0.0166875	-0.015875	1.26763	0.161238	5.28883
H290	V60	Y58S	2.012	0.525	-1.36905	0.710625	-3.41438	-0.25	0.143	-0.0350625	0.121125	1.70645	2.20251	2.63526
H291	V61	Y58S	1.535	0.231548	-0.761879	-10.6944	-28.7869	-1	0.11075	0.0179375	0.024625	2.89189	1.40369	-0.609771
H292	V62	Y58S	6.339	NA	-2.04503	41.8237	54.6213	2	-0.46325	0.243125	-0.54675	0.0942664	-3.35662	-13.3803
H293	V63	Y58S	1.72825	0.998148	-1.11718	-1.09438	20.8806	1.5	0.1115	0.0901875	-0.095125	3.48931	4.23037	-5.77541
H294	V64	Y58S	NA	NA	NA	NA	NA	NA	NA	NA	NA	NA	NA	NA
H295	V65	Y58S	NA	NA	NA	NA	NA	NA	NA	NA	NA	NA	NA	NA
H296	V66	Y58S	0.814	0.133333	-2.43713	-4.26438	3.62312	1	-0.145	0.0611875	-0.159875	2.6056	-0.594992	-3.54083
H297	V67	Y58S	6.476	0.1	-2.12002	-13.3644	-15.9569	1	0.28475	0.0336875	0.088625	2.0352	1.98044	7.31682
H298	V68	Y58S	NA	0.0333333	-2.26762	-12.4619	-5.71687	1	0.204	-0.0538125	0.164375	2.56039	1.0423	-0.0416142
H299	V69	Y58S	1.56375	0.0333334	-0.511003	-11.9269	-6.03937	0.5	0.48125	-0.0850625	0.318125	3.08352	0.677346	-0.903074
H300	V70	Y58S	-1.26475	-0.0458333	1.57907	9.64563	12.1456	-0.5	-0.0425	-0.0968125	0.146875	-1.66821	-5.01135	-5.49662
H301	V71	Y58S	1.2905	0.179167	-2.01918	-14.6644	3.30063	-0.5	0.15	-0.0818125	0.150125	0.594887	0.014039	-2.27421
H302	V72	Y58S	0.517	1.36667	-1.83949	-6.04938	-0.184375	0.25	-0.0095	-0.0165625	-0.053875	2.35215	3.35382	5.61223
H303	V73	Y58S	0.82825	NA	1.81232	-1.27937	21.0281	-0.5	0.30975	-0.0513125	0.199875	1.13954	-2.47306	-2.00239
H304	V74	Y58S	-1.30325	-0.0083334	-0.449276	-16.7069	6.60562	0.5	0.071	-0.0118125	-0.001625	2.02629	0.321639	-19.2668
H305	V75	Y58S	1.10775	-0.2	-1.09462	-16.9744	-10.4069	0.25	0.05725	-0.0645625	0.086875	4.24527	4.0539	-2.07569
H306	V76	Y58S	4.998	-0.133333	-1.85936	-4.75687	1.43813	0.5	-0.0735	-0.0130625	-0.020375	1.42267	1.86142	-1.86338
H307	V77	Y58S	7.181	NA	-0.479509	19.9862	37.7888	2	-0.29225	0.226625	-0.45225	2.85017	0.0638498	-12.3803
H308	V78	Y58S	-5.78825	0.225	-1.26101	-10.8419	-14.2444	0	0.37275	-0.0880625	0.317125	3.26582	-0.708347	-4.16391
H309	V79	Y58S	-0.72	0.933333	-1.50701	0.018125	-4.37937	-1.75	0.13475	-0.0673125	0.178875	2.60452	1.05908	3.06628
H310	V80	Y58S	0.757	NA	-2.66405	1.96313	0.685625	-0.25	0.04575	0.0031875	-0.001125	0.660695	-0.855689	7.89327
H311	V81	Y58S	-1.31875	0.15	-0.664353	-4.86437	-2.15437	0.25	0.15525	-0.0290625	0.029875	0.744954	-2.09641	-5.79241
H312	V82	Y58S	-0.1185	NA	-2.46204	-4.80938	-13.0319	-0.75	0.041	0.0881875	-0.110625	2.05927	-0.192389	-5.20219
H313	V83	Y58S	NA	NA	NA	NA	NA	NA	NA	NA	NA	NA	NA	NA
H314	V84	Y58S	NA	NA	NA	NA	NA	NA	NA	NA	NA	NA	NA	NA
H315	V85	Y58S	0.858	0.7	-1.54889	-2.33937	-4.64938	-0.25	0.214	-0.0145625	0.132625	1.13755	-1.09935	-8.55616
H316	V86	Y58S	NA	NA	NA	NA	NA	NA	NA	NA	NA	NA	NA	NA
H317	V87	Y58S	-1.88875	0.508333	-2.00436	-6.01438	-7.26438	0.5	0.2025	-0.0458125	0.169625	0.585758	-1.43637	-5.95751
H318	V88	Y58S	1.61075	1.25	-0.928758	-7.16437	-14.6019	-0.5	0.07125	0.0099375	0.011625	1.80818	-0.610533	-6.84328
H319	V89	Y58S	-1.81775	1.38333	-1.35325	-0.841875	-5.70688	0.25	0.2225	-0.0408125	0.178625	0.89324	2.46731	4.33189
H320	V90	Y58S	1.4985	-0.591667	-1.22525	-10.9094	-31.9194	-1	-0.04775	0.0391875	-0.111125	1.95977	0.898168	-1.12261
H321	V91	Y58S	-1.54025	1.525	-1.75293	-6.62188	-15.0519	-0.5	0.00075	-0.0030625	0.003875	3.15291	1.20908	2.4734
H322	V92	Y58S	NA	NA	NA	NA	NA	NA	NA	NA	NA	NA	NA	NA
H323	V93	Y58S	-0.72675	1.54167	-1.29405	2.71563	3.70812	-0.5	0.05975	-0.0468125	0.103375	1.85599	-2.46779	4.27843
H324	V94	Y58S	-0.75625	0.383333	-2.1873	-7.94937	-20.0294	-0.5	-0.004	-0.0755625	0.122875	1.81312	-3.44971	0.212778
H325	V95	Y58S	NA	0.583333	NA	15.8931	24.1631	0.75	-0.66175	-0.310812	0.185875	-3.97446	-3.67834	2.71562
H326	V96	Y58S	-1.43575	0.608333	-1.56338	-6.11688	-13.4469	-0.25	0.091	-0.0643125	0.148875	1.14011	-2.35794	-11.1186
H327	V97	Y58S	-1.24425	0.141667	-1.88263	-1.36187	-5.27187	0.75	0.065	-0.0568125	0.130875	2.35599	-1.4418	-5.51511
H328	V98	Y58S	1.6535	0.9	-2.58387	-2.10188	-2.26437	0.5	0.11025	-0.0263125	0.096875	1.19938	0.070921	-2.91681
H329	V99	Y58S	-0.43725	0.45	-1.07446	-12.0044	-20.2119	0.25	-0.05375	-0.0808125	0.109125	0.638302	-1.16327	4.57853
H330	V100	Y58S	-1.15625	0.516667	-2.09209	6.28313	9.35313	0.75	0.08825	-0.0313125	0.096125	1.2163	-1.39045	-1.60552
H331	V101	Y58S	-0.67225	0.825	-1.58481	5.75563	10.2106	0.125	0.05025	-0.0995625	0.194875	2.20524	-1.92718	-0.259489
H332	V102	Y58S	-0.5465	-0.0416667	-1.28775	-8.57188	-21.8294	-0.25	0.1365	-0.0738125	0.194375	3.41389	0.852073	-9.15077
H333	V103	Y58S	-1.1665	0.0166667	-2.10725	-0.446875	-6.14687	0.25	0.22875	-0.0905625	0.267375	2.20083	-2.15353	-2.1537
H334	V104	Y58S	0.5085	0.6	-2.09549	-5.12437	-7.02438	0	0.11025	-0.0540625	0.148875	2.34251	0.901541	9.28131
H335	V105	Y58S	-1.7695	-0.0833333	-2.36642	-12.4794	-14.8269	1	0.28075	-0.0328125	0.194875	0.835146	-0.364407	-10.0763
H336	V106	Y58S	-0.4635	-0.816667	-1.03121	-0.196875	-7.27688	-1	0.09175	-0.0170625	0.077625	2.30074	-1.3436	-11.4063
H337	V107	Y58S	-1.50025	-0.35	-1.08191	-7.78437	-14.7494	0.5	0.1155	-0.0493125	0.139375	1.02456	-2.15416	-1.87539
H338	V108	Y58S	-1.03325	-0.0833333	-0.655577	-8.24687	-18.0319	-0.5	0.17475	-0.0503125	0.174375	2.82383	-1.73228	5.96898
H339	V109	Y58S	-0.98275	0.0833333	-1.70058	-4.19688	-12.3469	0	0.067	-0.0470625	0.112375	0.697649	-1.57415	-10.2965
H340	V110	Y58S	-0.5495	0.840476	-1.33866	-1.00438	-5.67938	-0.25	0.038	-0.0505625	0.105125	1.44323	-3.39292	-3.7531
H341	V111	Y58S	-0.1815	0.983333	-1.61986	-10.8494	-19.0494	0	0.12175	-0.0170625	0.089125	1.1952	0.231647	1.73331
H342	V112	Y58S	-1.30975	0.316667	-1.40605	-0.174375	-3.20938	-0.25	0.185	-0.0443125	0.173375	2.30989	-0.77676	-9.27459
H343	V113	Y58S	-1.34425	0.108333	-1.10882	-2.85688	-1.42938	0.5	0.0795	-0.0298125	0.089125	0.964016	0.0617349	-4.71237
H344	V114	Y58S	-5.815	0.305	-1.10803	-21.6119	-35.8369	0	0.31775	0.0191875	0.127875	1.27386	-2.80443	-13.2779
H345	V115	Y58S	-0.83075	0.75	-1.68394	-2.34187	-10.5694	-0.5225	0.16	-0.0180625	0.106625	0.842606	0.531925	4.78486
H346	V1	GZ63	-0.426	-0.133333	-0.34631	-0.40375	18.7538	0	0.047875	-0.101312	0.122625	-1.95356	-3.53926	-19.647
H349	V4	GZ63	1.83	0.8375	-1.53883	-26.5938	-0.17375	-0.75	0.278375	-0.0120625	0.124125	0.00207502	-2.57505	0.302208
H350	V5	GZ63	2.83225	0.979167	-1.43058	-21.4737	-18.1438	-1.5	0.419875	-0.0725625	0.212375	0.283594	-1.87272	-4.94379
H351	V6	GZ63	2.2585	0.920833	-1.89775	-25.9438	-34.1187	-1.75	0.224125	-0.0323125	0.102875	0.29978	-1.60765	-7.68162
H352	V7	GZ63	NA	NA	NA	NA	NA	NA	NA	NA	NA	NA	NA	NA
H353	V8	GZ63	NA	NA	NA	NA	NA	NA	NA	NA	NA	NA	NA	NA
H354	V9	GZ63	2.57	-0.520833	-1.85043	-23.3163	-10.6463	-1.5	0.205125	-0.0675625	0.145625	0.21579	-0.444103	3.9432
H355	V10	GZ63	NA	NA	NA	NA	NA	NA	NA	NA	NA	NA	NA	NA
H356	V11	GZ63	6.722	-0.5875	-1.79291	-18.7987	3.10375	0.5	-0.004625	-0.150812	0.116875	1.43074	-0.49776	2.76638
H357	V12	GZ63	4.23925	-0.0125	-0.912836	2.94375	6.14625	0	-0.303875	-0.109063	-0.001875	1.94816	-0.00734279	7.26297
H358	V13	GZ63	1.1445	0.1125	-1.14067	-20.1913	-18.6137	-0.5	-0.014375	-0.0800625	0.097375	0.604501	-1.47277	-0.716529
H359	V14	GZ63	0.69025	-0.858333	NA	39.4763	69.8962	1.25	-0.389875	-0.319812	0.213875	NA	NA	-11.3947
H360	V15	GZ63	0.8485	0.279167	-0.305663	-9.88125	18.7338	-0.25	-0.115875	-0.0210625	-0.026125	-1.75764	-1.37958	4.81209
H361	V16	GZ63	3.2885	-0.929167	-0.453359	-7.16125	18.5938	-0.5	-0.007625	0.0504375	-0.062625	0.583829	-1.29302	-3.96182
H362	V17	GZ63	0.02725	-0.35	0.749198	-20.6088	-6.82875	0.5	0.075625	-0.120313	0.182125	0.529097	-0.353489	14.2551
H363	V18	GZ63	3.2625	1.3875	-0.0935856	-8.46625	-11.4062	-1	0.133125	-0.0255625	0.096875	1.6903	-0.347749	3.96875
H364	V19	GZ63	3.8815	-0.791667	-0.940325	15.47	40.2075	1.5	-0.563	-0.075875	-0.16475	-0.555556	-3.55556	-21.7556
H365	V20	GZ63	8.1155	-0.225	-0.846949	4.9975	10.065	0	-0.0775	-0.312875	0.414	0.444444	-3.71242	-0.496732
H366	V21	GZ63	-3.37875	0.0875	-0.295392	7.99375	14.6587	0	0.137375	-0.0283125	0.047875	-4.58677	-5.94526	3.90561
H367	V22	GZ63	-1.52125	0.783333	-2.23895	-2.26375	-4.50625	-1	0.180625	-0.0308125	0.092625	1.19918	-2.18199	7.16065
H368	V23	GZ63	-3.15675	-0.316667	0.075884	-3.42125	-5.15625	-0.75	0.239375	-0.0603125	0.186625	0.781491	-2.01558	4.97563
H369	V24	GZ63	-1.5485	-0.6375	-0.11352	0.87875	-0.73625	-1.75	0.034625	-0.0843125	0.121625	-2.59507	-3.9369	-6.42574
H370	V25	GZ63	0.441	-0.120833	0.544637	0.95625	4.09125	-0.25	0.061625	-0.0608125	0.109375	-0.345627	-1.63147	5.3897
H371	V26	GZ63	0.72975	-0.120833	-1.48681	1.32375	3.62125	-1.75	0.106125	-0.0613125	0.118125	1.38728	-4.03021	-3.89519
H372	V27	GZ63	-1.304	0.5375	-0.597899	0.49625	-0.27625	-1	0.302375	-0.0908125	0.271125	2.49215	-2.50851	13.3063
H373	V28	GZ63	-2.18075	0.191667	-0.802731	2.32875	4.70125	0	0.028625	-0.0683125	0.104875	-1.86898	-3.22037	2.65962
H374	V29	GZ63	1.93375	-0.707738	0.222271	23.0763	36.6613	0	0.117125	-0.175563	0.297125	-0.30191	-4.47475	-0.263209
H375	V30	GZ63	-1.53725	1.80833	-1.49588	-2.23125	-9.57375	-2	0.485125	0.0106875	0.203375	-1.37771	-5.95258	6.28165
H376	V31	GZ63	4.10725	-0.391667	0.798732	NA	NA	NA	NA	NA	NA	-2.40825	-2.32469	9.69119
H377	V32	GZ63	NA	NA	NA	NA	NA	NA	NA	NA	NA	NA	NA	NA
H378	V33	GZ63	-1.84075	1.39583	-0.551281	0.1925	-3.4875	-0.5	0.107375	-0.0078125	0.042875	-0.200502	-0.647605	4.74381
H379	V34	GZ63	1.66225	0.329167	-1.29397	-2.49125	-8.36875	-0.5	0.210125	0.0069375	0.059625	0.439552	-0.0508689	5.82209
H380	V35	GZ63	5.6765	-1.20833	-1.13482	4.905	13.11	0	-0.25825	-0.064875	-0.03675	-0.485788	-2.56331	-2.98191
H381	V36	GZ63	3.8675	-0.991667	0.511024	14.8275	50.1125	0.75	-0.3735	-0.031125	-0.13275	-1.26098	-2.9509	7.44444
H382	V37	GZ63	1.26	-0.420833	-2.45043	-24.8962	-1.90375	-0.5	0.385625	-0.104563	0.232875	-0.53828	-1.78763	-0.31679
H383	V38	GZ63	-2.2015	1.1125	0.199186	6.37375	30.3438	0.75	-0.143875	-0.0108125	-0.051875	-2.60124	-3.2076	-0.212887
H384	V39	GZ63	-6.73375	0.110833	-0.119748	-11.7562	-5.81625	1.25	-0.314875	-0.134813	0.023125	-0.951857	-3.6284	-1.5768
H385	V40	GZ63	NA	NA	NA	NA	NA	NA	NA	NA	NA	NA	NA	NA
H386	V41	GZ63	-2.47175	-0.15	0.445658	-11.9488	-25.6913	-0.5	0.159375	-0.210313	0.390375	-2.4482	-3.7538	3.76688
H387	V42	GZ63	NA	NA	NA	NA	NA	NA	NA	NA	NA	NA	NA	NA
H388	V43	GZ63	2.8325	-0.541667	-0.516323	16.09	39.0075	0.75	-0.49575	0.025125	-0.25225	-2.30065	-4.88889	8.54444
H389	V44	GZ63	2.59125	0.770833	-0.993332	-4.50375	-2.70125	-0.5	0.013125	-0.0455625	0.056625	2.81756	0.900082	8.96709
H390	V45	GZ63	3.41625	-0.4875	-1.99853	-26.3637	-6.73375	0.5	0.048875	-0.127062	0.141375	2.20343	0.798624	6.21061
H391	V46	GZ63	6.3495	0.770833	-1.56589	-22.2638	9.12375	1	-0.443125	0.0979375	-0.344125	2.05313	-1.46097	2.43776
H392	V47	GZ63	1.9315	-0.65	-1.41182	-15.1438	15.2012	0.5	0.090125	-0.0948125	0.133875	-1.04337	-1.49735	-3.38461
H393	V48	GZ63	-6.0675	-0.420833	-0.734334	-8.61125	3.05375	0.75	0.000125	-0.107063	0.105375	2.39293	-0.176747	-12.4556
H394	V49	GZ63	1.32875	0.9225	-0.941585	-5.68875	11.2988	-0.25	-0.081875	-0.200313	0.148875	0.913194	-3.5587	1.97009
H395	V50	GZ63	-0.12425	-0.413333	-0.387647	-9.09375	21.2188	1.25	0.006875	-0.175063	0.183125	2.43339	-0.261963	16.6246
H396	V51	GZ63	-1.81225	-0.1625	-0.669376	22.1438	35.4237	1.25	-0.033625	-0.157562	0.150625	0.79557	1.57358	14.3303
H397	V52	GZ63	NA	NA	NA	NA	NA	NA	NA	NA	NA	NA	NA	NA
H398	V53	GZ63	NA	NA	NA	NA	NA	NA	NA	NA	NA	NA	NA	NA
H399	V54	GZ63	2.18575	0.391667	-0.656709	-20.0963	-14.0162	0	0.139375	-0.0520625	0.129125	1.65845	1.12105	12.8019
H400	V55	GZ63	-3.89775	-0.720833	-0.599753	-14.6337	-17.8087	-0.5	0.398625	-0.0630625	0.273375	1.99671	-0.310975	3.3392
H401	V56	GZ63	2.81175	-0.891667	-0.523558	-24.9438	-12.7713	0	-0.134875	-0.0668125	0.022625	2.83118	-0.637694	9.09354
H402	V57	GZ63	-0.95	-0.365833	0.125304	5.13875	23.1487	0.5	-0.163875	-0.0195625	-0.068375	-0.84391	-3.39436	0.455501
H403	V58	GZ63	2.9095	-0.6125	-2.60225	-17.4363	-1.02875	-1.25	0.194125	-0.0708125	0.162375	0.264496	-3.12489	1.83872
H404	V59	GZ63	NA	NA	NA	NA	NA	NA	NA	NA	NA	NA	NA	NA
H405	V60	GZ63	1.81275	-0.754167	-1.867	-2.12875	-12.0712	-0.5	0.259875	-0.0095625	0.130125	2.16156	NA	11.066
H406	V61	GZ63	-2.46125	-0.6875	-0.510363	-5.06625	-8.33875	-1	-0.062875	-0.188062	0.248875	2.3287	-1.07162	6.86608
H407	V62	GZ63	7.2475	-0.825	-1.07279	16.945	41.1325	1	-0.80225	-0.172625	-0.1555	-0.873385	-5.27649	3.44444
H408	V63	GZ63	2.665	-0.495833	-0.661486	7.07875	30.5138	1	-0.157375	0.0346875	-0.104625	-1.15607	-2.97933	-0.983049
H409	V64	GZ63	-6.20675	-0.2125	NA	-6.07625	4.13625	-0.25	0.710625	-0.253063	0.681625	NA	NA	-9.09704
H410	V65	GZ63	3.91325	1.15417	-1.15931	-19.5113	-25.5012	-0.5	0.240375	0.0521875	0.040875	1.91851	0.537397	16.8759
H411	V66	GZ63	NA	NA	NA	NA	NA	NA	NA	NA	NA	NA	NA	NA
H412	V67	GZ63	NA	NA	NA	NA	NA	NA	NA	NA	NA	NA	NA	NA
H413	V68	GZ63	-1.45225	-0.1125	-1.82183	-20.7763	-12.9113	0	0.309375	-0.0918125	0.264875	1.20445	-0.637259	-1.41308
H414	V69	GZ63	3.5605	-0.754167	-1.47348	-15.2613	5.77375	0.5	0.263625	-0.0900625	0.223625	2.1234	-2.30747	1.47346
H415	V70	GZ63	NA	NA	NA	NA	NA	NA	NA	NA	NA	NA	NA	NA
H416	V71	GZ63	3.24825	-0.766667	-1.56917	-22.3987	-2.86875	-0.75	0.257625	-0.0853125	0.213625	1.35575	-1.67023	-0.00890091
H417	V72	GZ63	2.31875	1.30417	-1.02273	-12.1387	-13.8887	-0.75	0.223125	-0.0180625	0.094375	0.990872	NA	4.61575
H418	V73	GZ63	-5.899	-0.283333	0.447777	-7.28375	-8.65875	-0.75	0.540125	-0.328313	0.739625	-0.341362	-2.40909	1.90225
H419	V74	GZ63	NA	NA	NA	NA	NA	NA	NA	NA	NA	NA	NA	NA
H420	V75	GZ63	4.1055	0.195833	-1.26191	-19.8562	-5.09125	0.25	0.029375	-0.0945625	0.122625	2.90196	0.0205415	1.96144
H421	V76	GZ63	8.05775	-0.554167	-1.65258	-10.9313	-0.71125	0.5	-0.051875	-0.0470625	0.036375	0.851271	-1.3997	1.9159
H422	V77	GZ63	7.1965	-0.6125	0.148758	14.3775	38.95	1	-0.2925	0.052875	-0.19375	0.365704	-4.35556	-3.55556
H423	V78	GZ63	-3.9155	-0.0666667	-1.21762	-10.7188	-8.71875	-0.5	0.562375	-0.110312	0.416875	0.894128	-1.62808	-9.00985
H424	V79	GZ63	1.19275	1.82083	-1.67135	0.95875	1.40125	-2	0.302125	0.0041875	0.126875	1.2004	-2.90459	6.88023
H425	V80	GZ63	3.32675	1.34167	-1.40737	7.79125	20.8263	-0.75	0.080625	-0.0833125	0.141125	0.177971	-3.19404	13.8216
H426	V81	GZ63	NA	NA	NA	NA	NA	NA	NA	NA	NA	NA	NA	NA
H427	V82	GZ63	-3.46575	-0.825	NA	32.7788	44.4288	1	-0.821875	-0.200063	-0.135375	NA	NA	-7.18375
H428	V83	GZ63	1.74925	-0.291667	-0.226447	-11.3788	-24.9312	-0.75	0.082875	0.0054375	0.029125	1.13459	-1.33104	-1.82499
H429	V84	GZ63	NA	NA	NA	NA	NA	NA	NA	NA	NA	NA	NA	NA
H430	V85	GZ63	1.89075	1.12917	-1.67294	-3.63125	4.40125	-0.5	0.206875	-0.0675625	0.192375	1.73577	0.199428	4.58626
H431	V86	GZ63	NA	NA	NA	NA	NA	NA	NA	NA	NA	NA	NA	NA
H432	V87	GZ63	NA	NA	NA	NA	NA	NA	NA	NA	NA	NA	NA	NA
H433	V88	GZ63	NA	NA	NA	NA	NA	NA	NA	NA	NA	NA	NA	NA
H434	V89	GZ63	0.302	1.09583	-0.135745	-0.64375	-5.15375	-0.25	0.309375	-0.0143125	0.160125	0.787812	-1.63811	4.72155
H435	V90	GZ63	-1.85675	0.45	-0.480797	-8.03625	-12.1188	-1	0.203375	0.0019375	0.074125	1.60727	-0.662048	7.01176
H436	V91	GZ63	2.3625	0.108333	-1.11952	NA	NA	-1.5	0.019375	-0.0635625	0.083625	1.40041	-3.22696	9.75275
H437	V92	GZ63	1.21375	-0.225	-2.15703	-2.06125	-9.07625	-2	0.492625	0.0094375	0.205375	-0.261678	-2.38024	6.02146
H438	V93	GZ63	-1.423	0.533333	-0.128389	0.13875	-0.29875	-0.5	0.213125	-0.0470625	0.139625	0.912116	-0.18524	8.12102
H439	V94	GZ63	NA	NA	NA	NA	NA	NA	NA	NA	NA	NA	NA	NA
H440	V95	GZ63	-0.4915	-0.395833	-0.524373	1.37375	7.00625	-0.25	0.083625	-0.0870625	0.160625	1.27937	-1.95104	11.8091
H441	V96	GZ63	-0.095	-0.05	-0.502595	-8.43875	-12.4763	-0.5	0.268375	-0.0923125	0.254625	1.77495	-2.17169	-4.49354
H442	V97	GZ63	NA	NA	NA	NA	NA	NA	NA	NA	NA	NA	NA	NA
H443	V98	GZ63	4.17625	-0.504167	NA	35.3488	56.7737	1.75	-1.32238	-0.248812	-0.294125	-3.50251	-8.44153	7.68452
H444	V99	GZ63	NA	NA	NA	NA	NA	NA	NA	NA	NA	NA	NA	NA
H445	V100	GZ63	2.1585	-0.4975	-0.550636	33.6487	43.8513	0.75	-0.027875	-0.0903125	0.111125	0.949124	-3.60015	-11.592
H446	V101	GZ63	-0.5885	-0.691667	-0.868015	-0.12875	1.33125	-0.625	0.226375	-0.120563	0.279875	-1.49627	-5.56376	5.65287
H447	V102	GZ63	5.12725	0.0416667	0.909577	7.61125	18.2413	0	0.051375	-0.187312	0.308125	4.49505	NA	4.8317
H448	V103	GZ63	-1.22275	-0.4875	-0.291492	-10.1137	-27.0113	-0.75	0.253875	-0.0990625	0.258625	-0.234453	-3.70008	6.64147
H449	V104	GZ63	1.42725	-0.316667	-1.24039	-3.81875	0.24625	0	0.149625	-0.0798125	0.179375	3.09311	-1.17846	16.5035
H450	V105	GZ63	-0.05975	-0.0791667	-1.00053	-7.65875	-0.63625	1	0.205125	-0.169563	0.349125	0.256674	-2.24078	4.09536
H451	V106	GZ63	1.00425	0.683333	0.428737	1.20875	-0.72625	-1	0.186625	-0.119313	0.263625	-0.0918334	-2.64287	4.37698
H452	V107	GZ63	-2.4285	-0.9625	-0.981318	-2.76625	-0.56875	0.5	0.136375	-0.175313	0.325125	0.628105	-4.73268	0.430065
H453	V108	GZ63	-1.9765	-0.4875	-0.378356	-0.20625	1.80375	0	0.165375	-0.173563	0.340375	1.88231	-4.67989	9.15162
H454	V109	GZ63	-3.052	-0.454167	-0.816658	-2.97125	-5.67625	0.5	-0.042375	-0.148313	0.189875	-1.5772	-5.57354	8.20406
H455	V110	GZ63	0.49325	-0.5375	-1.08266	3.20125	9.52625	-0.25	0.155125	-0.0423125	0.125375	0.386169	-3.45476	-6.01698
H456	V111	GZ63	0.94525	-0.145833	-1.85767	-7.37625	-0.44125	0	0.196625	-0.0145625	0.089875	-0.554434	-3.82102	-2.06861
H457	V112	GZ63	-1.352	0.2875	-0.159945	12.0838	12.2338	-0.25	0.097125	-0.0980625	0.180625	0.49726	-3.87976	-2.96737
H458	V113	GZ63	-1.9755	-0.454167	NA	4.00875	22.3362	0.5	0.188375	-0.0265625	0.115125	-0.302824	-9.57297	4.46249
H459	V114	GZ63	-5.62525	0.15	-0.731798	-19.6438	-27.3412	0	0.111375	-0.195563	0.358625	0.198906	-2.95673	-4.52513
H460	V115	GZ63	0.976	0.120833	-1.48199	-0.71875	-5.58375	-0.5825	0.405625	-0.0025625	0.187875	0.897222	-2.07778	5.39722
H461	V1	PA64	1.97375	-0.00509259	-2.23243	9.78313	30.1481	1	-0.223875	-0.0129375	-0.119188	-0.884881	-4.00823	-8.20884
H464	V4	PA64	1.63775	0.291667	-3.32305	-23.1494	-7.53437	0	-0.004875	0.0253125	-0.0616875	1.14349	0.464783	-1.84887
H465	V5	PA64	NA	NA	NA	NA	NA	NA	NA	NA	NA	NA	NA	NA
H466	V6	PA64	0.34825	-0.425	-4.42139	-19.9519	-15.8794	-1	-0.149875	0.0125625	-0.129438	0.489477	-0.33309	-2.16889
H467	V7	PA64	4.55675	0.0333333	-3.20786	-8.20688	-15.4094	-0.5	0.160875	-0.0291875	0.124063	1.65654	-2.31217	-2.70427
H468	V8	PA64	1.265	-0.108333	-1.99298	8.13813	28.4556	1.5	-0.145375	-0.0201875	-0.0871875	1.68078	-2.62405	-11.228
H469	V9	PA64	0.65675	-0.216667	-2.90814	-10.3619	10.5181	-0.5	-0.108375	-0.0426875	-0.0394375	-0.14723	0.0199093	-5.42562
H470	V10	PA64	2.03625	0.275	-2.46614	17.3231	39.9831	0.5	-0.133125	-0.0291875	-0.0611875	-0.170491	-3.4136	-17.4375
H471	V11	PA64	0.47075	-0.0333333	-1.79267	12.8306	32.6056	NA	-0.623375	0.232563	NA	-1.74325	-4.84226	-21.1962
H472	V12	PA64	0.607	NA	-2.27197	5.90562	5.11562	0	-0.121125	-0.0369375	-0.0066875	-0.640963	-0.834308	1.58277
H473	V13	PA64	0.93125	-0.1	-2.60573	-14.2619	-11.1444	1	-0.256125	-0.0336875	-0.0836875	-0.0529515	-1.64958	-0.250396
H474	V14	PA64	0.8	0.0833333	-1.76106	0.420625	0.950625	-0.75	-0.242625	-0.0284375	-0.100687	2.48929	-1.1166	-6.50692
H475	V15	PA64	-2.21775	1.15	-2.2671	-12.0094	1.42813	-0.5	0.110875	0.132062	-0.118688	-0.410419	-2.03659	-5.19673
H476	V16	PA64	-2.66575	-0.108333	-1.73525	-11.7494	9.56813	-1.5	0.123125	0.159562	-0.144687	-0.644804	-2.89764	-20.1423
H477	V17	PA64	1.451	-0.3625	-1.96288	-10.4769	9.44812	1.5	-0.128375	-0.0289375	-0.0381875	0.375539	-2.07504	-2.08874
H478	V18	PA64	-0.08875	-0.0483333	-1.48481	1.30563	7.49812	0	-0.168375	-0.0026875	-0.0799375	0.618967	-0.155818	-1.85452
H479	V19	PA64	1.616	-0.2	-3.7887	19.7838	41.4087	2	-0.62425	0.105375	-0.438125	-0.589821	-1.46957	-16.2032
H480	V20	PA64	0.34	1.13333	-2.89444	14.8313	30.3238	1	-0.08	-0.163625	0.215125	-0.197628	-0.118577	-8.7747
H481	V21	PA64	2.993	-0.241667	-1.69667	10.4456	25.7281	0	0.134375	0.0128125	0.0068125	0.339011	-1.44674	-11.9476
H482	V22	PA64	1.0935	-0.245833	-2.51705	2.61813	2.74812	-1	0.009875	-0.0151875	0.0065625	1.31957	-2.36085	8.70749
H483	V23	PA64	0.324	0.1875	-2.06342	2.99812	10.2606	0	0.107625	0.0233125	0.0058125	0.507481	-2.20065	-7.89024
H484	V24	PA64	0.81925	0.0666667	-1.36134	6.73062	13.3731	-1	0.061125	-0.0194375	0.0533125	-2.53681	-4.00293	-8.58614
H485	V25	PA64	-8.28425	-0.55	NA	26.0306	44.5331	1.5	-0.602875	-0.0976875	-0.166437	-3.93915	-10.9159	-30.8314
H486	V26	PA64	1.1265	1.04333	-1.87129	12.0931	21.9131	-0.5	0.038375	-0.0139375	0.0293125	-2.01124	-5.42895	-13.4325
H487	V27	PA64	0.61675	0.0916667	-1.02012	7.75563	11.0956	-0.5	0.046875	-0.0234375	0.0588125	1.10762	-2.56694	6.76199
H488	V28	PA64	-9.751	0.0791667	0.243263	7.68562	11.6081	1	-0.229625	-0.0111875	-0.103688	-2.12434	-2.10069	-6.84521
H489	V29	PA64	-3.0795	-0.0583333	-1.09669	-0.024375	-5.53937	-1	0.111375	-0.0609375	0.132062	-0.613845	-0.896465	-2.11714
H490	V30	PA64	-0.5285	0.8625	-1.52164	-0.056875	-4.08938	-1.25	0.184875	0.0145625	0.0698125	-0.567061	-2.75464	-3.19456
H491	V31	PA64	-3.832	0.129167	-0.781291	-4.52438	21.0731	-0.5	-0.162375	0.0043125	-0.112687	-0.666853	-1.90994	-1.46527
H492	V32	PA64	-5.30525	-0.00916667	-1.78491	-20.6869	-10.7569	-0.25	0.353625	-0.257688	0.560562	-0.812427	-0.878201	3.48572
H493	V33	PA64	-6.27	0.0166667	-0.934166	12.9288	18.0263	0.25	-0.076375	0.0490625	-0.124438	-1.80099	-3.32056	-19.3638
H494	V34	PA64	0.601	0.55	-1.52867	1.88312	4.96563	-0.5	0.016875	0.0100625	-0.0174375	-1.0268	-1.2503	-7.1946
H495	V35	PA64	-3.932	-0.366667	-1.7592	13.8187	29.8313	1	-0.413	0.041875	-0.255875	-2.08833	-4.33413	-15.487
H496	V36	PA64	-0.654	0.35	-2.18798	5.24875	18.1588	0	-0.3485	0.246875	-0.470625	-0.634783	-1.99797	-13.5578
H497	V37	PA64	-0.72625	0.0166666	-1.89895	-19.5369	3.45812	0.5	0.110875	-0.0489375	0.0305625	0.27349	-0.391133	-7.9069
H498	V38	PA64	-2.94375	0.783333	-1.31811	-21.6219	-20.4844	-1.25	0.070875	0.106563	-0.107688	-1.40299	-1.76968	-14.3424
H499	V39	PA64	-9.26	0.441667	-0.933647	-12.1019	-9.91437	1	0.013625	0.0743125	-0.0934375	0.592657	0.547929	-16.3981
H500	V40	PA64	-9.472	0.708333	-1.00968	-25.8494	-38.2594	0.25	0.120375	0.0325625	0.0140625	-2.89902	-2.39299	-30.4598
H501	V41	PA64	-3.536	0.654167	-0.871313	-9.22687	-15.1444	-0.5	0.366875	0.0258125	0.140063	-0.279512	-1.45002	-7.9498
H502	V42	PA64	3.6745	-0.2625	-3.65626	-23.1794	-29.6169	-0.25	0.199875	-0.0509375	0.176313	-0.113597	1.42545	-1.91875
H503	V43	PA64	0.759	0.166667	-3.80758	10.4362	24.8362	1	-0.467	0.274125	-0.554125	-2.83478	-3.36957	-16.087
H504	V44	PA64	0.961	0.491667	-0.656538	1.45312	15.8381	0.75	0.329875	-0.0421875	0.219312	1.51274	2.30591	-6.77687
H505	V45	PA64	-1.41	-0.166667	-2.36969	-21.7319	-1.53438	0.5	-0.041125	0.0093125	-0.0704375	-0.579934	0.360369	-2.82072
H506	V46	PA64	NA	NA	NA	NA	NA	NA	NA	NA	NA	NA	NA	NA
H507	V47	PA64	2.72525	-0.0491667	-2.59235	-16.0094	0.230625	-0.5	-0.206875	-0.0746875	-0.0414375	-0.00798543	-0.741851	-0.103431
H508	V48	PA64	-6.395	0.633333	-1.3016	-9.75437	10.2756	1.75	0.064375	0.0205625	-0.0296875	3.0638	-1.14971	-17.6743
H509	V49	PA64	0.2435	0.263333	-2.46977	6.12563	27.4056	0.75	-0.131375	-0.0366875	-0.0749375	0.815217	-0.871955	-6.90498
H510	V50	PA64	-0.7845	0.4405	-2.16847	1.59813	29.4131	1.5	-0.176625	-0.0614375	-0.0486875	2.15794	-1.47848	1.32012
H511	V51	PA64	-2.9625	0.679167	-2.15847	-14.4294	-6.76187	0.75	0.284625	0.0188125	0.0683125	0.977753	0.116571	-5.4354
H512	V52	PA64	-0.29825	1.20417	-1.20175	-0.479375	2.25813	0.5	-0.142375	-0.0139375	-0.0561875	1.26138	-0.812314	-0.300752
H513	V53	PA64	2.4955	-0.116667	-1.51742	6.12063	9.88813	-0.5	0.087375	0.0040625	-0.0044375	3.28606	-1.38414	-5.87765
H514	V54	PA64	1.6435	-0.0333334	-1.47627	-10.4294	0.250625	1	-0.014875	-0.0339375	0.0355625	NA	0.699344	-0.652008
H515	V55	PA64	-7.94	-0.216667	-1.25477	-10.8869	-11.3044	-0.5	0.477125	0.0243125	0.195813	1.00498	0.806873	-3.12252
H516	V56	PA64	-0.8285	0.366667	-1.58567	2.84813	30.7306	0	0.307875	0.0598125	0.0595625	-1.34235	-4.92537	-17.415
H517	V57	PA64	-12.9292	0.258333	-0.440347	-0.929375	12.1831	0.5	0.271125	0.250063	-0.231687	-1.08275	-1.98833	-11.8592
H518	V58	PA64	0.94625	-0.308333	-3.1457	-9.83938	9.59313	-0.25	-0.072125	0.0023125	-0.0614375	0.923582	-1.51229	-4.22543
H519	V59	PA64	NA	NA	NA	NA	NA	NA	NA	NA	NA	NA	NA	NA
H520	V60	PA64	0.7475	-0.0333333	-2.85511	8.95312	21.7106	-0.25	-0.047875	0.0050625	-0.0306875	-0.00664559	0.327144	-4.77576
H521	V61	PA64	3.4785	-0.0333333	-1.80731	-0.351875	-3.14188	-1	0.003625	-0.0574375	0.0890625	2.84361	-1.17907	3.65465
H522	V62	PA64	1.144	-0.3	-2.85516	31.6363	57.9412	1.75	-0.72875	0.164625	-0.551125	-2.08833	-3.54673	-15.587
H523	V63	PA64	0.64375	-0.441667	-2.02173	1.74063	20.3031	1.5	-0.213375	0.0275625	-0.155188	1.06168	-1.52005	-3.97371
H524	V64	PA64	-6.897	0.180556	-0.10839	-16.7544	-17.0894	-0.75	0.198125	0.0018125	0.0748125	-0.658097	1.75233	-2.68509
H525	V65	PA64	-10.144	1.275	-2.62604	-23.8494	-40.1969	-0.5	0.602875	-0.0154375	0.325813	0.29779	-1.51961	8.09841
H526	V66	PA64	1.0945	-0.108333	-3.89065	-14.2769	-8.08938	0	-0.025625	0.0895625	-0.139437	2.06487	-0.637757	13.8774
H527	V67	PA64	4.7665	-0.133333	-3.18942	-18.6819	-20.6644	0	0.214375	0.0548125	0.0205625	3.03956	0.908794	8.36348
H528	V68	PA64	1.3325	0.00833333	-1.94929	-8.17188	2.84813	2	-0.151125	-0.0594375	0.0023125	1.86905	-1.22124	-8.60448
H529	V69	PA64	1.39825	-0.116667	-2.73288	-19.9319	-18.5219	-0.25	0.328375	-0.0989375	0.265313	1.83851	-0.400391	-4.86017
H530	V70	PA64	-1.10225	-0.166667	-1.84022	14.2856	29.7981	0.5	0.268375	0.0110625	0.115062	-0.832408	-0.863909	-15.7249
H531	V71	PA64	-1.676	-0.295833	-2.54067	-5.99688	22.9606	0.75	0.106625	-0.0374375	0.0760625	0.20989	-0.807431	-14.2274
H532	V72	PA64	-0.1115	-0.258333	-2.34948	-6.30187	-5.55187	-0.25	-0.006375	0.0550625	-0.112437	-0.154315	-0.238065	-4.58696
H533	V73	PA64	-1.64025	0.15	0.741937	-13.5269	-22.4344	-0.5	0.145375	-0.0369375	0.107813	0.142045	-0.488513	-7.34792
H534	V74	PA64	-0.75975	-0.145833	-1.30077	6.98562	33.6856	1.5	-0.020875	0.0380625	-0.0871875	-0.939325	-4.25825	-12.093
H535	V75	PA64	2.95525	0.333333	-2.84087	-7.97438	10.6706	1.25	-0.167375	-0.0401875	-0.0461875	2.4747	-0.552095	-6.80387
H536	V76	PA64	1.8785	-0.166667	-1.43082	-10.0919	-7.83688	-0.5	0.232875	-0.235937	0.495563	1.66319	1.0251	-1.68497
H537	V77	PA64	1.754	0.2	-1.99166	10.4712	29.1812	0.75	-0.403	0.266625	-0.518875	0.0339674	-1.72894	-6.00883
H538	V78	PA64	-0.86875	0.0678334	-1.61957	-3.44687	7.33563	0.5	0.318125	-0.0641875	0.247062	2.34826	1.50867	-7.45523
H539	V79	PA64	5.4245	-0.425	-3.96554	27.0306	51.9606	0.75	-0.710625	0.0093125	-0.354187	0.488348	-4.10097	-22.4028
H540	V80	PA64	-1.5445	0.21	-2.88596	16.9881	30.4281	1	-0.096375	0.0170625	-0.0771875	0.279907	-1.12556	8.33741
H541	V81	PA64	3.38675	0.20119	-1.99697	0.353125	14.1906	0	-0.111625	0.0458125	-0.149938	0.938845	-1.96799	-3.28198
H542	V82	PA64	-2.904	0.666667	-1.90231	6.09563	17.7781	-0.25	-0.131625	-0.0634375	0.0280625	0.574268	-2.32937	-7.75244
H543	V83	PA64	0.777	0.345833	-1.35914	-4.61188	-2.97438	-0.75	-0.185875	-0.0254375	-0.0621875	-0.00905105	-2.43161	-2.07525
H544	V84	PA64	-1.024	0.052381	-2.4336	7.74625	15.2438	0	0.4375	-0.060875	0.311125	-1.0697	-3.56957	-12.5552
H545	V85	PA64	-0.0995	0.308667	-2.61372	-4.46687	-7.56187	-0.5	0.083375	-0.0259375	0.0808125	0.679298	0.566555	0.45102
H546	V86	PA64	0.28475	-0.0166667	-2.9172	-15.2169	-12.4294	-1	-0.143375	-0.0001875	-0.106438	1.26912	0.44008	-1.28168
H547	V87	PA64	3.61275	0.0708333	-2.30763	-5.73937	-2.62938	1	0.296625	-0.0136875	0.140813	0.35574	-1.4852	-8.17734
H548	V88	PA64	NA	NA	NA	NA	NA	NA	NA	NA	NA	NA	NA	NA
H549	V89	PA64	-1.72425	1.31667	-1.90981	0.050625	-2.69687	0.25	0.230875	0.0493125	0.0368125	0.0375177	-1.16994	-8.26176
H550	V90	PA64	-2.09	-0.0291667	-1.74406	-9.63438	-30.1544	-1	-0.100875	0.0525625	-0.135437	1.23785	0.36153	-1.76181
H551	V91	PA64	-0.50475	0.295833	-0.886281	-0.839375	-3.88437	-0.5	0.017375	-0.0209375	0.0373125	0.237414	0.151738	1.85413
H552	V92	PA64	1.0105	0.645833	-2.00256	-0.979375	-5.33188	-2	0.209125	0.0098125	0.0860625	0.315239	-0.49435	-0.0890726
H553	V93	PA64	-0.93125	-0.195833	-1.7896	7.46563	14.9256	-0.5	0.006125	-0.0566875	0.0833125	0.702735	-1.23449	-0.508245
H554	V94	PA64	4.03125	0.216667	-1.45613	6.93813	9.53313	0.5	0.161875	-0.0606875	0.178563	0.311403	-1.53688	-6.42892
H555	V95	PA64	2.49825	0.241667	-1.23541	11.0806	22.1481	0.75	-0.025625	-0.0774375	0.108313	1.7248	-4.13088	2.22527
H556	V96	PA64	2.36775	-0.286167	-1.79774	-5.21438	-8.13687	0.5	0.138625	-0.0664375	0.172313	1.25453	-2.34948	-11.2556
H557	V97	PA64	3.25725	0.641667	-1.99954	15.3731	31.7006	0.75	0.041125	-0.0039375	0.0203125	0.291844	-1.74184	-17.3005
H558	V98	PA64	3.391	-0.0666667	-2.05567	20.5356	38.0581	0.75	-0.076875	-0.0269375	0.0068125	0.719443	-2.82639	-5.98829
H559	V99	PA64	3.70125	-0.133333	-1.45091	-11.0169	-15.1394	0.25	0.002625	-0.0649375	0.104813	0.0750564	0.896345	-0.274804
H560	V100	PA64	4.55825	0.283333	-1.83639	10.7006	24.8531	1	0.051625	0.0075625	0.0140625	1.43785	-0.914863	-5.94057
H561	V101	PA64	2.89625	0.1125	-1.56308	6.58563	17.6356	-0.625	0.091875	-0.0636875	0.148562	0.887647	-0.920766	9.28717
H562	V102	PA64	3.257	-0.270833	-1.18388	-0.431875	0.533125	-0.25	0.106625	-0.0634375	0.152312	2.62675	-1.54111	-11.1277
H563	V103	PA64	3.962	-0.216667	-1.14323	-6.16437	-15.9644	-0.75	0.211125	-0.0606875	0.200813	0.101127	-2.58189	7.8874
H564	V104	PA64	3.554	-0.133333	NA	-0.756875	7.84812	0.25	-0.033375	-0.0776875	0.110812	1.55668	-0.705256	6.63422
H565	V105	PA64	-1.104	0.441667	-0.111441	-4.29188	-1.18938	1	0.077375	-0.0069375	0.0475625	-0.569039	-0.944113	-12.0043
H566	V106	PA64	2.294	-0.9625	-1.92367	11.9806	22.8081	-0.25	0.265375	-0.0494375	0.212312	1.28693	-3.07655	-14.7426
H567	V107	PA64	1.27425	-0.375	-1.12626	0.655625	5.43813	0.5	-0.036875	-0.0796875	0.109313	1.5206	-2.55555	-6.14936
H568	V108	PA64	4.07625	-0.1	-0.598337	2.37562	8.66313	0.25	0.203875	-0.0264375	0.143563	0.969995	-3.69548	1.24475
H569	V109	PA64	0.47475	0.0333333	-0.848215	1.42312	5.47063	0.25	0.013125	-0.0354375	0.0548125	0.389123	-2.65654	-6.31654
H570	V110	PA64	2.464	0.0166667	-1.81894	11.1406	23.6306	0.75	0.004875	6.25e-05	0.0005625	-0.301614	-3.11789	-14.4464
H571	V111	PA64	2.986	0.358333	-2.41408	0.708125	6.79063	0	0.021875	0.0105625	-0.0159375	1.77275	-1.10648	-8.83431
H572	V112	PA64	3.69775	0.0694444	-1.95214	12.1881	25.0806	0.5	0.183625	-0.0001875	0.0870625	1.69766	-2.62176	-13.177
H573	V113	PA64	4.09225	0.0375	-0.448445	-8.50188	-5.54188	0.5	0.000125	-0.0069375	0.0013125	1.13256	-1.54615	-3.47355
H574	V114	PA64	-9.8065	-0.295833	-1.54351	-14.6044	-17.1069	0	0.375375	-0.0241875	0.230813	0.0133943	-4.96026	-11.9368
H575	V115	PA64	0.76175	0.125	-2.3541	5.36062	9.54312	-0.0825	0.108125	-0.0161875	0.0785625	-0.142391	-1.93478	1.63152
Note: NA represents missing value.
