# Supplementary material for: Joint analysis of phenotype-effect-generation identifies loci associated with grain quality traits in rice hybrids
Source: Nat Commun. 2023 Jul 4;14:3930. doi: 10.1038/s41467-023-39534-x (PMC10319794; doi:10.1038/s41467-023-39534-x)
Supplement: Supplementary file 12 — Source Data [file 41467_2023_39534_MOESM12_ESM.zip]

Archive with 14 entries (14 files):
- Figure 2_source data.xlsx
- Figure 3_source data.xlsx
- Figure 4_source data.xlsx
- Supplementary Figure 1_source data.xlsx
- Supplementary Figure 11_source data.xlsx
- Supplementary Figure 2_source data.xlsx
- Supplementary Figure 3_source data.xlsx
- Supplementary Figure 4A and C_source data.txt
- Supplementary Figure 4B_source data.txt
- Supplementary Figure 4D_source data.txt
- Supplementary Figure 5_source data.xlsx
- Supplementary Figure 5A_Data2_source data.zip
- Supplementary Figure 6_source data.xlsx
- Supplementary Figure 7-10_source data.xlsx
