# Supplementary material for: Joint analysis of phenotype-effect-generation identifies loci associated with grain quality traits in rice hybrids
Source: Nat Commun. 2023 Jul 4;14:3930. doi: 10.1038/s41467-023-39534-x (PMC10319794; doi:10.1038/s41467-023-39534-x)
Supplement: Supplementary file 12 — Source Data [file 41467_2023_39534_MOESM12_ESM.zip › Figure 2_source data.xlsx]

## Sheet: Figure 2 data1
Figure 2		GWAS results in inbred data
	Data1	SNP	Chromsome	Position	FDR.P.Value	Trait
		chr03_16667441	3	16667441	2.15794e-09	AC
		chr03_16667599	3	16667599	2.15794e-09	AC
		chr03_16667604	3	16667604	2.15794e-09	AC
		chr03_16702037	3	16702037	2.15794e-09	AC
		chr03_16715318	3	16715318	2.15794e-09	AC
		chr03_16716450	3	16716450	2.15794e-09	AC
		chr06_1765761	6	1765761	7.10751e-24	AC
		chr06_1769141	6	1769141	0.310939	AC
		chr03_16668126	3	16668126	0.00242778	AC
		chr03_16668162	3	16668162	0.62989	AC
		chr03_16668178	3	16668178	6.07282e-05	AC
		chr03_16702105	3	16702105	0.00242778	AC
		chr03_16715692	3	16715692	0.00242778	AC
		chr03_16718588	3	16718588	0.737521	AC
		chr03_16697063	3	16697063	0.3125	AC
		chr03_16722346	3	16722346	0.327664	AC
		chr03_16722539	3	16722539	2.4111e-05	AC
		chr03_16722542	3	16722542	2.4111e-05	AC
		chr03_16724294	3	16724294	3.02462e-07	AC
		chr03_16724402	3	16724402	2.4111e-05	AC
		chr03_16724478	3	16724478	0.00112222	AC
		chr03_16726980	3	16726980	0.300227	AC
		chr03_16728216	3	16728216	0.467192	AC
		chr03_16728246	3	16728246	6.07282e-05	AC
		chr03_16728461	3	16728461	0.00146087	AC
		chr03_16731270	3	16731270	2.32564e-06	AC
		chr03_16732887	3	16732887	2.4111e-05	AC
		chr03_16732918	3	16732918	0.0103231	AC
		chr03_16732936	3	16732936	2.4111e-05	AC
		chr03_16732967	3	16732967	2.4111e-05	AC
		chr03_16735719	3	16735719	0.420727	AC
		chr03_16735872	3	16735872	0.467192	AC
		chr03_16736722	3	16736722	0.371477	AC
		chr03_16736753	3	16736753	0.00997203	AC
		chr03_16736820	3	16736820	0.467192	AC
		chr03_16771171	3	16771171	0.893437	AC
		chr03_16773270	3	16773270	0.880924	AC
		chr03_16773342	3	16773342	0.94823	AC
		chr03_16773391	3	16773391	0.94823	AC
		chr03_16773628	3	16773628	6.28679e-05	AC
		chr03_16775463	3	16775463	0.830015	AC
		chr03_16776832	3	16776832	0.94823	AC
		chr03_16777287	3	16777287	0.94823	AC
		chr03_16777506	3	16777506	0.94823	AC
		chr03_16777580	3	16777580	0.94823	AC
		chr03_16830757	3	16830757	0.830015	AC
		chr03_16830859	3	16830859	0.830015	AC
		chr03_16832717	3	16832717	0.00146087	AC
		chr03_16833215	3	16833215	0.108638	AC
		chr03_16834653	3	16834653	0.108638	AC
		chr03_16893329	3	16893329	0.00224108	AC
		chr03_16893846	3	16893846	0.00224108	AC
		chr03_16873531	3	16873531	0.0006646	AC
		chr03_16874269	3	16874269	0.144098	AC
		chr03_16881745	3	16881745	0.00507273	AC
		chr05_1853478	5	1853478	0.000493159	AC
		chr03_16688630	3	16688630	0.00141683	AC
		chr03_16689226	3	16689226	0.00197823	AC
		chr03_16722758	3	16722758	0.00112222	AC
		chr03_16722817	3	16722817	0.00112222	AC
		chr03_16724325	3	16724325	0.0249651	AC
		chr03_16724518	3	16724518	0.00251296	AC
		chr03_16725788	3	16725788	0.000408696	AC
		chr03_16725803	3	16725803	0.000408696	AC
		chr03_16727363	3	16727363	2.4111e-05	AC
		chr03_16727667	3	16727667	2.4111e-05	AC
		chr03_16727818	3	16727818	0.420727	AC
		chr03_16727837	3	16727837	6.28679e-05	AC
		chr03_16734064	3	16734064	0.432974	AC
		chr03_16734524	3	16734524	0.467192	AC
		chr03_16734646	3	16734646	0.00364988	AC
		chr03_16734791	3	16734791	3.02462e-07	AC
		chr03_16747120	3	16747120	0.523093	AC
		chr03_16773115	3	16773115	0.94823	AC
		chr03_16790408	3	16790408	0.000311948	AC
		chr03_16790433	3	16790433	2.4111e-05	AC
		chr03_16791603	3	16791603	0.822776	AC
		chr03_16791759	3	16791759	0.822776	AC
		chr03_16792436	3	16792436	0.000311948	AC
		chr03_16792557	3	16792557	0.822776	AC
		chr03_16802794	3	16802794	6.14447e-05	AC
		chr03_16817992	3	16817992	0.00130339	AC
		chr03_16839539	3	16839539	0.000942348	AC
		chr03_16796356	3	16796356	0.880924	AC
		chr03_16802362	3	16802362	0.765024	AC
		chr03_16803907	3	16803907	0.765024	AC
		chr03_16805288	3	16805288	3.25987e-05	AC
		chr03_16806199	3	16806199	0.880924	AC
		chr03_16806430	3	16806430	0.622862	AC
		chr03_16812901	3	16812901	0.108638	AC
		chr03_16813278	3	16813278	0.619799	AC
		chr03_16814352	3	16814352	0.00106855	AC
		chr03_16873854	3	16873854	0.000208086	AC
		chr05_1853433	5	1853433	4.25734e-05	AC
		chr05_1857951	5	1857951	0.00724761	AC
		chr05_1858974	5	1858974	0.0140248	AC
		chr05_2010974	5	2010974	0.000221069	AC
		chr05_2013164	5	2013164	0.000172473	AC
		chr05_2013308	5	2013308	0.000172473	AC
		chr05_2015366	5	2015366	4.81198e-05	AC
		chr05_2015395	5	2015395	4.81198e-05	AC
		chr05_2018405	5	2018405	4.81198e-05	AC
		chr05_2018505	5	2018505	4.81198e-05	AC
		chr05_2019857	5	2019857	4.81198e-05	AC
		chr05_2019877	5	2019877	4.81198e-05	AC
		chr05_2020145	5	2020145	4.81198e-05	AC
		chr05_2027517	5	2027517	0.0196416	AC
		chr05_2027908	5	2027908	0.000176401	AC
		chr05_2028107	5	2028107	4.81198e-05	AC
		chr05_2028300	5	2028300	0.000176401	AC
		chr05_2028332	5	2028332	0.000176401	AC
		chr05_2028433	5	2028433	4.81198e-05	AC
		chr05_2028639	5	2028639	4.81198e-05	AC
		chr05_2028990	5	2028990	4.81198e-05	AC
		chr05_2029050	5	2029050	4.81198e-05	AC
		chr05_2030051	5	2030051	4.81198e-05	AC
		chr05_2030469	5	2030469	4.81198e-05	AC
		chr05_2030572	5	2030572	0.0454946	AC
		chr05_2044816	5	2044816	4.81198e-05	AC
		chr05_2044956	5	2044956	4.81198e-05	AC
		chr05_2045112	5	2045112	0.000988781	AC
		chr05_2045299	5	2045299	4.81198e-05	AC
		chr05_2045465	5	2045465	4.81198e-05	AC
		chr05_2045594	5	2045594	4.81198e-05	AC
		chr05_2045644	5	2045644	4.81198e-05	AC
		chr05_2045711	5	2045711	4.81198e-05	AC
		chr05_2045722	5	2045722	4.81198e-05	AC
		chr05_2046183	5	2046183	4.81198e-05	AC
		chr05_2046875	5	2046875	4.81198e-05	AC
		chr05_2046996	5	2046996	0.0196416	AC
		chr05_2048441	5	2048441	0.0454946	AC
		chr05_2049945	5	2049945	0.000172473	AC
		chr05_2052733	5	2052733	0.00019064	AC
		chr05_2053223	5	2053223	0.000176401	AC
		chr05_2053509	5	2053509	4.81198e-05	AC
		chr05_2053588	5	2053588	0.000172473	AC
		chr05_2054071	5	2054071	4.81198e-05	AC
		chr05_2054900	5	2054900	4.81198e-05	AC
		chr05_2055514	5	2055514	4.81198e-05	AC
		chr05_2055608	5	2055608	4.81198e-05	AC
		chr05_2056062	5	2056062	4.81198e-05	AC
		chr05_2056141	5	2056141	4.81198e-05	AC
		chr05_2056437	5	2056437	4.81198e-05	AC
		chr05_2056558	5	2056558	4.81198e-05	AC
		chr05_2056702	5	2056702	0.000172473	AC
		chr05_2057231	5	2057231	4.81198e-05	AC
		chr05_2057362	5	2057362	4.81198e-05	AC
		chr05_2057437	5	2057437	0.00135934	AC
		chr05_2057669	5	2057669	4.81198e-05	AC
		chr05_2057793	5	2057793	4.81198e-05	AC
		chr05_2057833	5	2057833	4.81198e-05	AC
		chr05_2057909	5	2057909	4.81198e-05	AC
		chr05_2058143	5	2058143	4.81198e-05	AC
		chr05_2058313	5	2058313	4.81198e-05	AC
		chr05_2058364	5	2058364	4.81198e-05	AC
		chr05_2058553	5	2058553	4.81198e-05	AC
		chr05_2058578	5	2058578	4.81198e-05	AC
		chr05_2058692	5	2058692	4.81198e-05	AC
		chr05_2058764	5	2058764	4.81198e-05	AC
		chr05_2058818	5	2058818	4.81198e-05	AC
		chr05_2059393	5	2059393	4.81198e-05	AC
		chr05_2059789	5	2059789	0.000176401	AC
		chr05_2060363	5	2060363	4.81198e-05	AC
		chr05_2060368	5	2060368	4.81198e-05	AC
		chr05_2060421	5	2060421	0.0196416	AC
		chr05_2060569	5	2060569	0.00264898	AC
		chr05_2060708	5	2060708	4.81198e-05	AC
		chr05_2061085	5	2061085	4.81198e-05	AC
		chr05_2061245	5	2061245	4.81198e-05	AC
		chr05_2062517	5	2062517	0.0112179	AC
		chr05_2063762	5	2063762	4.81198e-05	AC
		chr05_2064403	5	2064403	4.81198e-05	AC
		chr05_2071630	5	2071630	0.000176401	AC
		chr05_2072227	5	2072227	4.81198e-05	AC
		chr05_2072740	5	2072740	4.81198e-05	AC
		chr05_2077197	5	2077197	0.000172473	AC
		chr05_2100651	5	2100651	0.0112179	AC
		chr05_2116217	5	2116217	4.81198e-05	AC
		chr05_2116546	5	2116546	0.000176401	AC
		chr05_2117272	5	2117272	4.81198e-05	AC
		chr05_2117730	5	2117730	4.81198e-05	AC
		chr05_2117910	5	2117910	4.81198e-05	AC
		chr05_2118076	5	2118076	4.81198e-05	AC
		chr05_2118858	5	2118858	4.81198e-05	AC
		chr05_2118889	5	2118889	4.81198e-05	AC
		chr05_2119141	5	2119141	4.81198e-05	AC
		chr05_2120981	5	2120981	4.81198e-05	AC
		chr05_2121723	5	2121723	4.81198e-05	AC
		chr05_2123656	5	2123656	4.81198e-05	AC
		chr05_2129608	5	2129608	4.81198e-05	AC
		chr05_2130305	5	2130305	0.000172473	AC
		chr05_2133733	5	2133733	0.00272639	AC
		chr05_2136506	5	2136506	4.81198e-05	AC
		chr05_2139784	5	2139784	0.000172473	AC
		chr03_16811008	3	16811008	0.108638	AC
		chr03_16720463	3	16720463	0.000164548	AC
		chr03_16721678	3	16721678	0.467192	AC
		chr03_16728837	3	16728837	0.000660024	AC
		chr03_16732962	3	16732962	0.565506	AC
		chr03_16839001	3	16839001	0.00173228	AC
		chr05_2095870	5	2095870	0.0271168	AC
		chr03_31443198	3	31443198	0.00104709	AC
		chr03_31447639	3	31447639	0.000119408	AC
		chr03_31455451	3	31455451	0.000119408	AC
		chr03_16667058	3	16667058	0.000121287	AC
		chr03_16672235	3	16672235	0.737521	AC
		chr03_16683361	3	16683361	0.000121287	AC
		chr03_16691998	3	16691998	0.000121287	AC
		chr03_16700094	3	16700094	0.535908	AC
		chr03_16716619	3	16716619	0.0201101	AC
		chr06_28117467	6	28117467	0.000128373	AC
		chr06_28129276	6	28129276	0.00105277	AC
		chr03_36305277	3	36305277	0.00240096	AC
		chr03_16747632	3	16747632	0.553738	AC
		chr03_16786424	3	16786424	0.931215	AC
		chr03_16827907	3	16827907	0.144098	AC
		chr03_16915647	3	16915647	0.000164548	AC
		chr05_2010734	5	2010734	4.81198e-05	AC
		chr05_2014763	5	2014763	0.0454946	AC
		chr05_2055327	5	2055327	4.81198e-05	AC
		chr05_2128993	5	2128993	0.000172473	AC
		chr05_2130831	5	2130831	0.000172473	AC
		chr05_2028403	5	2028403	4.81198e-05	AC
		chr05_2071903	5	2071903	0.000176401	AC
		chr05_2133778	5	2133778	4.81198e-05	AC
		chr05_1879720	5	1879720	0.000785421	AC
		chr05_2057715	5	2057715	4.81198e-05	AC
		chr03_31447953	3	31447953	0.000119408	AC
		chr03_31451384	3	31451384	0.000119408	AC
		chr03_16803934	3	16803934	0.880924	AC
		chr02_802864	2	802864	0.000303793	AC
		chr05_2095886	5	2095886	0.0271168	AC
		chr03_16824353	3	16824353	0.200882	AC
		chr03_16727679	3	16727679	2.4111e-05	AC
		chr05_1790868	5	1790868	0.0127224	AC
		chr03_36197696	3	36197696	0.912567	AC
		chr05_2118627	5	2118627	9.17068e-05	AC
		chr06_23176493	6	23176493	0.00112377	AC
		chr08_27338994	8	27338994	0.00193575	AC
		chr01_1069975	1	1069975	0.000646224	AC
		chr03_36297907	3	36297907	0.000369027	AC
		chr05_2009225	5	2009225	0.000687207	AC
		chr11_19803271	11	19803271	0.00119848	AC
		chr07_2443421	7	2443421	0.000733029	AC
		chr04_30996313	4	30996313	0.0866949	AC
		chr06_24126617	6	24126617	0.000804392	AC
		chr03_16858301	3	16858301	0.173947	AC
		chr07_2678057	7	2678057	0.00268698	AC
		chr03_16788313	3	16788313	0.931215	AC
		chr05_1794781	5	1794781	0.000902373	AC
		chr06_564279	6	564279	0.00092956	AC
		chr03_22604015	3	22604015	0.100829	AC
		chr03_36227215	3	36227215	0.000983997	AC
		chr03_16778643	3	16778643	0.816338	AC
		chr04_32173266	4	32173266	0.0010348	AC
		chr11_19804966	11	19804966	0.00104175	AC
		chr08_27496760	8	27496760	0.050412	AC
		chr10_23072626	10	23072626	0.00175892	AC
		chr01_14768157	1	14768157	0.00109704	AC
		chr01_17743972	1	17743972	0.00109704	AC
		chr06_22825179	6	22825179	0.00112377	AC
		chr06_22829795	6	22829795	0.00112377	AC
		chr06_22831702	6	22831702	0.00112377	AC
		chr06_22869878	6	22869878	0.00112377	AC
		chr06_22939811	6	22939811	0.00112377	AC
		chr06_22952805	6	22952805	0.00112377	AC
		chr06_22958674	6	22958674	0.0039318	AC
		chr06_22959420	6	22959420	0.00112377	AC
		chr06_22961772	6	22961772	0.00112377	AC
		chr06_22992555	6	22992555	0.00112377	AC
		chr06_22993397	6	22993397	0.00112377	AC
		chr06_23002006	6	23002006	0.277427	AC
		chr06_23094829	6	23094829	0.00112377	AC
		chr06_23115696	6	23115696	0.304094	AC
		chr06_23135836	6	23135836	0.00112377	AC
		chr06_23139190	6	23139190	0.00112377	AC
		chr06_23141911	6	23141911	0.318075	AC
		chr06_23158732	6	23158732	0.00112377	AC
		chr06_23219973	6	23219973	0.000525065	AC
		chr06_23314015	6	23314015	0.00112377	AC
		chr06_23376472	6	23376472	0.160172	AC
		chr06_23719711	6	23719711	0.288073	AC
		chr08_954504	8	954504	0.536294	AC
		chr06_22854402	6	22854402	0.003864	AC
		chr08_27477947	8	27477947	0.00115263	AC
		chr11_19804725	11	19804725	0.331561	AC
		chr03_27730553	3	27730553	0.757464	AC
		chr03_36318078	3	36318078	0.00133625	AC
		chr03_36275581	3	36275581	0.00232118	AC
		chr01_1071024	1	1071024	0.00140363	AC
		chr10_22762046	10	22762046	0.0768367	AC
		chr06_28240073	6	28240073	0.00148497	AC
		chr06_28320935	6	28320935	0.00813446	AC
		chr05_1782576	5	1782576	0.00153952	AC
		chr06_23036487	6	23036487	0.00153047	AC
		chr06_23953270	6	23953270	0.00254882	AC
		chr10_17658208	10	17658208	0.0156235	AC
		chr10_17673125	10	17673125	0.00212508	AC
		chr06_23891119	6	23891119	0.497478	AC
		chr08_201521	8	201521	0.00143979	AC
		chr08_27341443	8	27341443	0.972985	AC
		chr10_17751295	10	17751295	0.00171518	AC
		chr10_17841016	10	17841016	0.00171518	AC
		chr07_22456005	7	22456005	0.0172545	AC
		chr10_22583572	10	22583572	0.00175892	AC
		chr10_22606659	10	22606659	0.788783	AC
		chr10_22659307	10	22659307	0.00175892	AC
		chr10_22703083	10	22703083	0.00175892	AC
		chr10_22740070	10	22740070	0.00175892	AC
		chr10_22786093	10	22786093	0.96494	AC
		chr10_22824963	10	22824963	0.0480667	AC
		chr10_22925729	10	22925729	0.0847525	AC
		chr10_22968186	10	22968186	0.0847525	AC
		chr10_23011990	10	23011990	0.0308107	AC
		chr10_23038774	10	23038774	0.00175892	AC
		chr10_23077337	10	23077337	0.0213409	AC
		chr10_23105488	10	23105488	0.00175892	AC
		chr10_23123717	10	23123717	0.00175892	AC
		chr10_23183362	10	23183362	0.00175892	AC
		chr06_23988626	6	23988626	0.00150334	AC
		chr05_2091390	5	2091390	0.00495124	AC
		chr06_562613	6	562613	0.589197	AC
		chr06_1997005	6	1997005	0.590002	AC
		chr12_4555605	12	4555605	0.00271874	AC
		chr03_16914757	3	16914757	0.00224108	AC
		chr06_28382262	6	28382262	0.00174447	AC
		chr03_16667236	3	16667236	0.00242778	AC
		chr06_23878593	6	23878593	0.126844	AC
		chr05_2003549	5	2003549	0.0271168	AC
		chr01_39991519	1	39991519	0.00261347	AC
		chr01_40053829	1	40053829	0.00261347	AC
		chr01_40104329	1	40104329	0.00261347	AC
		chr01_40140061	1	40140061	0.00261347	AC
		chr04_30151077	4	30151077	0.00262036	AC
		chr04_30191367	4	30191367	0.00262036	AC
		chr04_30214750	4	30214750	0.00262036	AC
		chr03_6084028	3	6084028	0.00268283	AC
		chr03_6151678	3	6151678	0.00268283	AC
		chr07_2673366	7	2673366	0.00127758	AC
		chr07_16127243	7	16127243	0.182666	AC
		chr07_16190386	7	16190386	0.415233	AC
		chr07_16290976	7	16290976	0.0889944	AC
		chr07_16340535	7	16340535	0.977767	AC
		chr07_16415752	7	16415752	0.462357	AC
		chr07_16475839	7	16475839	0.00280279	AC
		chr07_16989490	7	16989490	0.00561801	AC
		chr07_17089107	7	17089107	0.00280279	AC
		chr12_4601323	12	4601323	0.00286686	AC
		chr12_4688262	12	4688262	0.308524	AC
		chr12_4913539	12	4913539	0.00286686	AC
		chr12_4960206	12	4960206	0.00286686	AC
		chr12_5135282	12	5135282	0.00286686	AC
		chr06_1407047	6	1407047	0.01134	AC
		chr03_26795364	3	26795364	0.202781	AC
		chr07_96276	7	96276	0.918916	AC
		chr07_233050	7	233050	0.791355	AC
		chr03_13658146	3	13658146	0.00310209	AC
		chr06_23439055	6	23439055	0.893916	AC
		chr06_2118203	6	2118203	0.00330631	AC
		chr03_22589993	3	22589993	0.000947273	AC
		chr01_41096703	1	41096703	0.00340467	AC
		chr01_1029308	1	1029308	0.00349813	AC
		chr10_22542352	10	22542352	0.003621	AC
		chr03_16749296	3	16749296	0.514875	AC
		chr12_12990281	12	12990281	0.0160903	AC
		chr10_17717905	10	17717905	0.00381497	AC
		chr10_17850464	10	17850464	0.00605593	AC
		chr10_17690792	10	17690792	0.0122128	AC
		chr07_311059	7	311059	0.0108013	AC
		chr08_171304	8	171304	0.188167	AC
		chr08_872573	8	872573	0.526058	AC
		chr05_26010819	5	26010819	0.011104	AC
		chr03_36370787	3	36370787	0.0052203	AC
		chr11_20081521	11	20081521	0.192724	AC
		chr04_30821364	4	30821364	0.00447585	AC
		chr06_23000361	6	23000361	0.00461726	AC
		chr04_5126210	4	5126210	0.269695	AC
		chr01_40002991	1	40002991	0.00493256	AC
		chr01_449391	1	449391	0.00496	AC
		chr03_16877797	3	16877797	0.00069867	AC
		chr03_10227944	3	10227944	0.00520982	AC
		chr03_31359587	3	31359587	0.00534387	AC
		chr12_4052290	12	4052290	0.0132715	AC
		chr07_15515102	7	15515102	0.196086	AC
		chr07_16987851	7	16987851	0.00280279	AC
		chr03_16818501	3	16818501	0.00146087	AC
		chr02_20517383	2	20517383	0.00586665	AC
		chr03_5622636	3	5622636	0.00596265	AC
		chr03_5767988	3	5767988	0.00596265	AC
		chr03_5884731	3	5884731	0.00596265	AC
		chr07_21158903	7	21158903	0.23806	AC
		chr10_17912618	10	17912618	0.00605593	AC
		chr12_16396533	12	16396533	0.327659	AC
		chr07_17159593	7	17159593	0.67214	AC
		chr07_15789314	7	15789314	0.00617658	AC
		chr07_15846173	7	15846173	0.222627	AC
		chr05_1452074	5	1452074	0.227801	AC
		chr02_4882278	2	4882278	0.00640553	AC
		chr06_24023145	6	24023145	0.00254882	AC
		chr07_15268373	7	15268373	0.653727	AC
		chr04_34286728	4	34286728	0.0068167	AC
		chr07_4195994	7	4195994	0.00692876	AC
		chr08_866661	8	866661	0.00541774	AC
		chr11_16312267	11	16312267	0.244244	AC
		chr01_415515	1	415515	0.00744961	AC
		chr11_10446358	11	10446358	0.00967026	AC
		chr08_9201234	8	9201234	0.0149678	AC
		chr05_25826807	5	25826807	0.00769282	AC
		chr07_22528945	7	22528945	0.00346289	AC
		chr03_5447786	3	5447786	0.00810785	AC
		chr07_9099729	7	9099729	0.00814846	AC
		chr04_34338193	4	34338193	0.00815206	AC
		chr04_34396257	4	34396257	0.00815206	AC
		chr04_34490450	4	34490450	0.00815206	AC
		chr07_1946513	7	1946513	0.0107223	AC
		chr04_12140083	4	12140083	0.0564882	AC
		chr01_21912578	1	21912578	0.00866708	AC
		chr05_27225730	5	27225730	0.11403	AC
		chr12_13210960	12	13210960	0.445426	AC
		chr07_24048306	7	24048306	0.00902003	AC
		chr09_15956539	9	15956539	0.0281115	AC
		chr01_18260585	1	18260585	0.00930965	AC
		chr07_15690941	7	15690941	0.00954284	AC
		chr11_10369918	11	10369918	0.0308357	AC
		chr10_17952006	10	17952006	0.0127583	AC
		chr11_10881178	11	10881178	0.204221	AC
		chr09_14064720	9	14064720	0.00487344	AC
		chr07_9233399	7	9233399	0.0208753	AC
		chr04_19220107	4	19220107	0.0185125	AC
		chr07_5780691	7	5780691	0.0557311	AC
		chr06_23132921	6	23132921	0.00112377	AC
		chr05_26061301	5	26061301	0.011104	AC
		chr05_26251534	5	26251534	0.011104	AC
		chr07_23207210	7	23207210	0.0252839	AC
		chr03_5891103	3	5891103	0.0113558	AC
		chr07_13750881	7	13750881	0.011408	AC
		chr07_15313512	7	15313512	0.0259878	AC
		chr12_5711087	12	5711087	0.0116085	AC
		chr02_4884968	2	4884968	0.011766	AC
		chr03_16978102	3	16978102	0.00431853	AC
		chr06_8820073	6	8820073	0.943654	AC
		chr07_14554251	7	14554251	0.0123899	AC
		chr07_15873885	7	15873885	0.0126491	AC
		chr07_23470505	7	23470505	0.0225861	AC
		chr12_10965716	12	10965716	0.502702	AC
		chr05_26185139	5	26185139	0.0131331	AC
		chr07_24654782	7	24654782	0.017753	AC
		chr02_30630145	2	30630145	0.0136525	AC
		chr05_25682868	5	25682868	0.0288534	AC
		chr03_27234979	3	27234979	0.0139607	AC
		chr11_10124917	11	10124917	0.00748389	AC
		chr07_15024210	7	15024210	0.477562	AC
		chr07_25696116	7	25696116	0.0146859	AC
		chr03_8647214	3	8647214	0.0148458	AC
		chr08_10559607	8	10559607	0.0641154	AC
		chr02_8902476	2	8902476	0.0151002	AC
		chr07_14605605	7	14605605	0.233109	AC
		chr07_15339589	7	15339589	0.0152538	AC
		chr10_17505428	10	17505428	0.171036	AC
		chr05_154776	5	154776	0.247439	AC
		chr03_5453187	3	5453187	0.0156663	AC
		chr03_34356335	3	34356335	0.105181	AC
		chr12_12599666	12	12599666	0.0160903	AC
		chr10_22689593	10	22689593	0.00175892	AC
		chr07_26053463	7	26053463	0.0391089	AC
		chr07_24267591	7	24267591	0.171884	AC
		chr07_14528563	7	14528563	0.0171781	AC
		chr04_31502629	4	31502629	0.203717	AC
		chr07_1974034	7	1974034	0.0107223	AC
		chr05_26071839	5	26071839	0.00962431	AC
		chr06_1981461	6	1981461	0.0180405	AC
		chr01_43135120	1	43135120	0.0181837	AC
		chr07_9266497	7	9266497	0.250501	AC
		chr07_17222480	7	17222480	0.0185326	AC
		chr11_10754703	11	10754703	0.0224637	AC
		chr04_12218184	4	12218184	0.692621	AC
		chr04_2686477	4	2686477	0.259236	AC
		chr04_6479903	4	6479903	0.0187985	AC
		chr08_9115340	8	9115340	0.388174	AC
		chr02_35722515	2	35722515	0.0199149	AC
		chr01_7610786	1	7610786	0.0202471	AC
		chr10_5805933	10	5805933	0.342164	AC
		chr11_10302728	11	10302728	0.145468	AC
		chr11_9930197	11	9930197	0.0321615	AC
		chr04_35089863	4	35089863	0.0123692	AC
		chr11_17024594	11	17024594	0.443474	AC
		chr08_27667394	8	27667394	0.0183259	AC
		chr07_2334309	7	2334309	0.068832	AC
		chr11_10216702	11	10216702	0.345354	AC
		chr10_17680735	10	17680735	0.00160067	AC
		chr03_31199325	3	31199325	0.0200532	AC
		chr07_24454883	7	24454883	0.0368691	AC
		chr07_18154105	7	18154105	0.535861	AC
		chr07_26132146	7	26132146	0.120224	AC
		chr04_19025700	4	19025700	0.0651741	AC
		chr09_16013334	9	16013334	0.0245714	AC
		chr05_26187297	5	26187297	0.0131331	AC
		chr01_34704451	1	34704451	0.0251602	AC
		chr12_17051014	12	17051014	0.0167848	AC
		chr02_20155872	2	20155872	0.0260279	AC
		chr03_34086041	3	34086041	0.026111	AC
		chr01_8945890	1	8945890	0.0264481	AC
		chr05_186491	5	186491	0.0266972	AC
		chr07_25929537	7	25929537	0.0271007	AC
		chr11_10896486	11	10896486	0.949129	AC
		chr02_24805192	2	24805192	0.0279003	AC
		chr12_18960589	12	18960589	0.734799	AC
		chr06_24696275	6	24696275	0.0289154	AC
		chr03_31040511	3	31040511	0.029556	AC
		chr07_6949087	7	6949087	0.46571	AC
		chr01_12739674	1	12739674	0.0301166	AC
		chr07_26051913	7	26051913	0.0434679	AC
		chr01_530969	1	530969	0.030742	AC
		chr06_27573340	6	27573340	0.0310447	AC
		chr04_7328051	4	7328051	0.0490944	AC
		chr04_19205756	4	19205756	0.0605702	AC
		chr11_9856394	11	9856394	0.0321615	AC
		chr12_9132942	12	9132942	0.300741	AC
		chr08_4852838	8	4852838	0.187311	AC
		chr07_21924124	7	21924124	0.475022	AC
		chr06_6109895	6	6109895	0.0242111	AC
		chr11_2186645	11	2186645	0.652644	AC
		chr01_15842967	1	15842967	0.0347632	AC
		chr11_7534799	11	7534799	0.0348289	AC
		chr02_24739707	2	24739707	0.0355658	AC
		chr05_6110394	5	6110394	0.0362903	AC
		chr12_23916565	12	23916565	0.107845	AC
		chr11_10374167	11	10374167	0.308638	AC
		chr07_24512851	7	24512851	0.134498	AC
		chr05_4222972	5	4222972	0.0310812	AC
		chr02_1103731	2	1103731	0.0392728	AC
		chr04_21061873	4	21061873	0.0398822	AC
		chr05_25573176	5	25573176	0.0302783	AC
		chr07_23439954	7	23439954	0.0407263	AC
		chr05_17181051	5	17181051	0.247994	AC
		chr04_8471618	4	8471618	0.053466	AC
		chr10_2869353	10	2869353	0.0635455	AC
		chr01_42690740	1	42690740	0.0430798	AC
		chr09_6721645	9	6721645	0.711669	AC
		chr12_8811606	12	8811606	0.0440353	AC
		chr05_15661287	5	15661287	0.0443306	AC
		chr11_9427281	11	9427281	0.321611	AC
		chr05_2094497	5	2094497	0.0454946	AC
		chr01_18745399	1	18745399	0.045704	AC
		chr06_192151	6	192151	0.28451	AC
		chr02_17820347	2	17820347	0.0469188	AC
		chr05_25366583	5	25366583	0.0356573	AC
		chr02_27635163	2	27635163	0.0474126	AC
		chr02_28078665	2	28078665	0.0474126	AC
		chr11_7585980	11	7585980	0.04776	AC
		chr04_5847909	4	5847909	0.774731	AC
		chr09_6656060	9	6656060	0.122095	AC
		chr06_28930850	6	28930850	0.0493222	AC
		chr12_13050148	12	13050148	0.689746	AC
		chr12_10225789	12	10225789	0.0506394	AC
		chr06_4595224	6	4595224	0.507971	AC
		chr05_6065821	5	6065821	0.0514803	AC
		chr04_22846983	4	22846983	0.0523517	AC
		chr07_6798842	7	6798842	0.0530675	AC
		chr04_7897218	4	7897218	0.409	AC
		chr08_310110	8	310110	0.0770005	AC
		chr01_16192093	1	16192093	0.0548724	AC
		chr02_26939833	2	26939833	0.0552258	AC
		chr02_27501934	2	27501934	0.0552258	AC
		chr08_4790892	8	4790892	0.247764	AC
		chr03_35205961	3	35205961	0.0668258	AC
		chr02_28585738	2	28585738	0.0573955	AC
		chr04_25228205	4	25228205	0.0704308	AC
		chr08_13907318	8	13907318	0.656562	AC
		chr03_22364566	3	22364566	0.100039	AC
		chr06_20094720	6	20094720	0.0611644	AC
		chr02_22449227	2	22449227	0.0618999	AC
		chr07_17134940	7	17134940	0.00615854	AC
		chr07_23839639	7	23839639	0.0634438	AC
		chr09_9263345	9	9263345	0.0636076	AC
		chr05_24957979	5	24957979	0.190038	AC
		chr07_16945290	7	16945290	0.00280279	AC
		chr04_34780283	4	34780283	0.0406294	AC
		chr02_18778343	2	18778343	0.0659438	AC
		chr05_15841135	5	15841135	0.165098	AC
		chr10_10987226	10	10987226	0.144703	AC
		chr05_26936531	5	26936531	0.0676983	AC
		chr11_758551	11	758551	0.0686235	AC
		chr07_23753237	7	23753237	0.0691102	AC
		chr02_16384084	2	16384084	0.0698935	AC
		chr05_26786370	5	26786370	0.0699048	AC
		chr12_9262421	12	9262421	0.0705429	AC
		chr10_5506673	10	5506673	0.133677	AC
		chr12_17013652	12	17013652	0.829259	AC
		chr07_21221935	7	21221935	0.0730182	AC
		chr02_20143761	2	20143761	0.0739616	AC
		chr04_30368409	4	30368409	0.0745023	AC
		chr09_20912853	9	20912853	0.0231112	AC
		chr11_1053756	11	1053756	0.0755733	AC
		chr03_19932606	3	19932606	0.269154	AC
		chr08_5267109	8	5267109	0.728233	AC
		chr06_1935457	6	1935457	0.0779113	AC
		chr10_4314955	10	4314955	0.313275	AC
		chr02_20091799	2	20091799	0.0800447	AC
		chr07_5419760	7	5419760	0.0810624	AC
		chr02_17418026	2	17418026	0.0816047	AC
		chr01_1257708	1	1257708	0.0826186	AC
		chr11_17838189	11	17838189	0.253766	AC
		chr08_9292738	8	9292738	0.662639	AC
		chr12_8448722	12	8448722	0.685844	AC
		chr08_17892822	8	17892822	0.0419629	AC
		chr01_1227047	1	1227047	0.0873274	AC
		chr03_6252402	3	6252402	0.0880308	AC
		chr04_31930695	4	31930695	0.36224	AC
		chr03_27823331	3	27823331	0.0901993	AC
		chr01_30776975	1	30776975	0.0914831	AC
		chr08_28348631	8	28348631	0.0932329	AC
		chr03_4177185	3	4177185	0.0941165	AC
		chr07_26768522	7	26768522	0.274326	AC
		chr09_5960377	9	5960377	0.124248	AC
		chr02_31732202	2	31732202	0.0980925	AC
		chr06_2280485	6	2280485	0.0672472	AC
		chr09_11900080	9	11900080	0.100141	AC
		chr01_1346348	1	1346348	0.101331	AC
		chr03_25396824	3	25396824	0.157847	AC
		chr05_14678009	5	14678009	0.235188	AC
		chr12_8964109	12	8964109	0.103858	AC
		chr03_22624513	3	22624513	0.00667133	AC
		chr04_28938296	4	28938296	0.105146	AC
		chr01_13145301	1	13145301	0.105494	AC
		chr06_22053491	6	22053491	0.106183	AC
		chr11_5741266	11	5741266	0.0183496	AC
		chr02_8289308	2	8289308	0.107257	AC
		chr11_7338021	11	7338021	0.102253	AC
		chr02_1590660	2	1590660	0.110124	AC
		chr12_7946613	12	7946613	0.480764	AC
		chr02_15879604	2	15879604	0.112465	AC
		chr04_1221330	4	1221330	0.113562	AC
		chr04_18087603	4	18087603	0.114771	AC
		chr02_24819826	2	24819826	0.116326	AC
		chr07_23977041	7	23977041	0.117159	AC
		chr08_833125	8	833125	0.532345	AC
		chr11_18314952	11	18314952	0.137088	AC
		chr01_11669383	1	11669383	0.12169	AC
		chr06_655630	6	655630	0.12318	AC
		chr12_9474130	12	9474130	0.982548	AC
		chr02_5523836	2	5523836	0.125417	AC
		chr06_16466463	6	16466463	0.127889	AC
		chr06_16466171	6	16466171	0.177733	AC
		chr10_16575437	10	16575437	0.129075	AC
		chr02_25229948	2	25229948	0.130733	AC
		chr08_6718265	8	6718265	0.247512	AC
		chr03_8694520	3	8694520	0.132605	AC
		chr10_5574173	10	5574173	0.133677	AC
		chr06_18805349	6	18805349	0.521086	AC
		chr04_1753478	4	1753478	0.155522	AC
		chr12_15807907	12	15807907	0.545135	AC
		chr10_12116994	10	12116994	0.204248	AC
		chr11_26219213	11	26219213	0.726012	AC
		chr10_3121585	10	3121585	0.142161	AC
		chr12_22668546	12	22668546	0.482814	AC
		chr09_6444390	9	6444390	0.144763	AC
		chr11_18144455	11	18144455	0.633711	AC
		chr04_21429474	4	21429474	0.554255	AC
		chr07_558666	7	558666	0.148819	AC
		chr01_5077719	1	5077719	0.150277	AC
		chr05_5457754	5	5457754	0.776065	AC
		chr01_22759912	1	22759912	0.153973	AC
		chr11_28726100	11	28726100	0.155167	AC
		chr05_5763437	5	5763437	0.19701	AC
		chr07_1566909	7	1566909	0.157989	AC
		chr09_6951520	9	6951520	0.417679	AC
		chr05_7896948	5	7896948	0.161396	AC
		chr02_20419054	2	20419054	0.163308	AC
		chr05_15023063	5	15023063	0.165098	AC
		chr01_5378944	1	5378944	0.166572	AC
		chr11_17858105	11	17858105	0.265819	AC
		chr02_33842951	2	33842951	0.169055	AC
		chr10_21016531	10	21016531	0.170743	AC
		chr10_6648989	10	6648989	0.195327	AC
		chr03_31412503	3	31412503	0.112788	AC
		chr03_26699887	3	26699887	0.170842	AC
		chr12_23981298	12	23981298	0.768908	AC
		chr06_11066069	6	11066069	0.260927	AC
		chr03_21749964	3	21749964	0.706687	AC
		chr02_11086037	2	11086037	0.181034	AC
		chr11_22637604	11	22637604	0.799146	AC
		chr03_23155137	3	23155137	0.718	AC
		chr11_7833040	11	7833040	0.150259	AC
		chr06_8304983	6	8304983	0.293921	AC
		chr11_15710035	11	15710035	0.962983	AC
		chr01_17444068	1	17444068	0.18955	AC
		chr11_21938174	11	21938174	0.132568	AC
		chr11_411413	11	411413	0.192927	AC
		chr04_13697399	4	13697399	0.593991	AC
		chr06_471914	6	471914	0.721777	AC
		chr12_27411714	12	27411714	0.242626	AC
		chr06_25600066	6	25600066	0.198587	AC
		chr01_30763568	1	30763568	0.200499	AC
		chr03_17172471	3	17172471	0.201684	AC
		chr12_17507198	12	17507198	0.203225	AC
		chr09_14890166	9	14890166	0.147746	AC
		chr01_28119082	1	28119082	0.206854	AC
		chr10_4799398	10	4799398	0.631602	AC
		chr02_18525232	2	18525232	0.209808	AC
		chr02_17775051	2	17775051	0.211806	AC
		chr08_10088281	8	10088281	0.235902	AC
		chr08_25772540	8	25772540	0.918637	AC
		chr09_19649765	9	19649765	0.538165	AC
		chr01_14739785	1	14739785	0.218703	AC
		chr07_7127331	7	7127331	0.541543	AC
		chr07_20060949	7	20060949	0.221117	AC
		chr06_16504926	6	16504926	0.222596	AC
		chr03_14356903	3	14356903	0.223971	AC
		chr09_2180849	9	2180849	0.224921	AC
		chr07_11758472	7	11758472	0.233109	AC
		chr04_4353487	4	4353487	0.00562239	AC
		chr10_7100138	10	7100138	0.604864	AC
		chr03_27916676	3	27916676	0.230917	AC
		chr09_7007480	9	7007480	0.417679	AC
		chr07_13209265	7	13209265	0.282983	AC
		chr05_14071002	5	14071002	0.256615	AC
		chr12_23940353	12	23940353	0.235093	AC
		chr01_15516695	1	15516695	0.23627	AC
		chr05_18466200	5	18466200	0.43268	AC
		chr07_2276439	7	2276439	0.240209	AC
		chr03_30829583	3	30829583	0.267975	AC
		chr02_31031430	2	31031430	0.244076	AC
		chr04_23290490	4	23290490	0.246323	AC
		chr07_13771153	7	13771153	0.417624	AC
		chr06_16197554	6	16197554	0.247703	AC
		chr09_18055943	9	18055943	0.140387	AC
		chr07_9271079	7	9271079	0.0181848	AC
		chr02_4631636	2	4631636	0.252116	AC
		chr07_4477510	7	4477510	0.808171	AC
		chr04_28356534	4	28356534	0.107163	AC
		chr11_4577604	11	4577604	0.218919	AC
		chr04_4764670	4	4764670	0.605116	AC
		chr06_17439891	6	17439891	0.1382	AC
		chr01_5725636	1	5725636	0.262752	AC
		chr10_19206188	10	19206188	0.609893	AC
		chr07_8970044	7	8970044	0.303247	AC
		chr08_2945643	8	2945643	0.66257	AC
		chr03_35597840	3	35597840	0.49838	AC
		chr11_7924047	11	7924047	0.44742	AC
		chr01_15532990	1	15532990	0.272242	AC
		chr01_22664823	1	22664823	0.274004	AC
		chr03_20264862	3	20264862	0.913311	AC
		chr01_2592425	1	2592425	0.27801	AC
		chr02_16510556	2	16510556	0.279901	AC
		chr07_10111908	7	10111908	0.947719	AC
		chr07_8934517	7	8934517	0.25162	AC
		chr05_17996904	5	17996904	0.286812	AC
		chr09_7638385	9	7638385	0.289632	AC
		chr12_24122689	12	24122689	0.246155	AC
		chr06_26626414	6	26626414	0.708782	AC
		chr10_6013689	10	6013689	0.931129	AC
		chr07_18359759	7	18359759	0.299653	AC
		chr01_22398623	1	22398623	0.302156	AC
		chr09_15650856	9	15650856	0.303766	AC
		chr05_2243668	5	2243668	0.306183	AC
		chr11_2565028	11	2565028	0.438884	AC
		chr08_19760472	8	19760472	0.909645	AC
		chr10_9346673	10	9346673	0.216277	AC
		chr09_3562132	9	3562132	0.315177	AC
		chr12_8958639	12	8958639	0.268373	AC
		chr10_1428879	10	1428879	0.503847	AC
		chr10_12174590	10	12174590	0.872167	AC
		chr02_32382391	2	32382391	0.323096	AC
		chr03_26637225	3	26637225	0.271085	AC
		chr06_10584155	6	10584155	0.328402	AC
		chr05_28854742	5	28854742	0.742328	AC
		chr12_22886838	12	22886838	0.580461	AC
		chr09_2013961	9	2013961	0.533809	AC
		chr08_20945543	8	20945543	0.229363	AC
		chr10_16533329	10	16533329	0.337249	AC
		chr09_5622867	9	5622867	0.191198	AC
		chr06_17177868	6	17177868	0.469499	AC
		chr07_1050704	7	1050704	0.175191	AC
		chr07_19387703	7	19387703	0.363225	AC
		chr10_725975	10	725975	0.368316	AC
		chr10_14527324	10	14527324	0.348786	AC
		chr05_18699542	5	18699542	0.333324	AC
		chr02_2151796	2	2151796	0.353559	AC
		chr10_15183321	10	15183321	0.356605	AC
		chr12_22349872	12	22349872	0.439727	AC
		chr08_17090758	8	17090758	0.377804	AC
		chr08_25723408	8	25723408	0.522166	AC
		chr11_26217734	11	26217734	0.414304	AC
		chr04_24215182	4	24215182	0.367171	AC
		chr09_10927321	9	10927321	0.493512	AC
		chr07_7236698	7	7236698	0.266132	AC
		chr08_2431370	8	2431370	0.521726	AC
		chr07_8022561	7	8022561	0.266132	AC
		chr01_15347656	1	15347656	0.37876	AC
		chr06_3090613	6	3090613	0.856712	AC
		chr11_5433981	11	5433981	0.383635	AC
		chr11_9452320	11	9452320	0.0449138	AC
		chr11_10174698	11	10174698	0.292136	AC
		chr02_8701915	2	8701915	0.391557	AC
		chr12_10324239	12	10324239	0.394793	AC
		chr02_6492349	2	6492349	0.397535	AC
		chr02_6488658	2	6488658	0.400758	AC
		chr07_6914992	7	6914992	0.376789	AC
		chr07_7368088	7	7368088	0.729514	AC
		chr04_23533413	4	23533413	0.422385	AC
		chr10_12506959	10	12506959	0.411037	AC
		chr12_11041161	12	11041161	0.413307	AC
		chr04_33695158	4	33695158	0.415649	AC
		chr01_20025180	1	20025180	0.418494	AC
		chr07_27587180	7	27587180	0.0773485	AC
		chr06_8707071	6	8707071	0.423475	AC
		chr06_9537844	6	9537844	0.482895	AC
		chr10_22258755	10	22258755	0.117313	AC
		chr02_5328145	2	5328145	0.43047	AC
		chr11_409436	11	409436	0.433191	AC
		chr11_19548398	11	19548398	0.435635	AC
		chr11_4699320	11	4699320	0.437309	AC
		chr05_3329386	5	3329386	0.76947	AC
		chr09_15919078	9	15919078	0.443198	AC
		chr07_2686869	7	2686869	0.38943	AC
		chr12_16364383	12	16364383	0.903703	AC
		chr07_14725545	7	14725545	0.452429	AC
		chr01_20813537	1	20813537	0.454759	AC
		chr11_4817122	11	4817122	0.886069	AC
		chr06_9537295	6	9537295	0.425965	AC
		chr06_24387803	6	24387803	0.567549	AC
		chr10_5486207	10	5486207	0.466253	AC
		chr03_15113823	3	15113823	0.468921	AC
		chr02_10311986	2	10311986	0.471776	AC
		chr05_19693051	5	19693051	0.473382	AC
		chr10_18439048	10	18439048	0.554906	AC
		chr04_14177881	4	14177881	0.86917	AC
		chr10_20047317	10	20047317	0.0631065	AC
		chr06_9609686	6	9609686	0.482895	AC
		chr03_23444751	3	23444751	0.142868	AC
		chr10_18117817	10	18117817	0.487826	AC
		chr02_22752123	2	22752123	0.490329	AC
		chr10_722921	10	722921	0.229287	AC
		chr09_20449340	9	20449340	0.371351	AC
		chr10_9116380	10	9116380	0.195327	AC
		chr10_3051286	10	3051286	0.763821	AC
		chr03_13937832	3	13937832	0.502641	AC
		chr11_24333510	11	24333510	0.340008	AC
		chr06_28932307	6	28932307	0.682869	AC
		chr02_35051923	2	35051923	0.510842	AC
		chr10_2302308	10	2302308	0.402412	AC
		chr03_14834299	3	14834299	0.516136	AC
		chr01_22493581	1	22493581	0.519511	AC
		chr08_25753411	8	25753411	0.354305	AC
		chr05_18009796	5	18009796	0.756196	AC
		chr01_14429414	1	14429414	0.5277	AC
		chr11_3160457	11	3160457	0.530066	AC
		chr07_3347795	7	3347795	0.532062	AC
		chr09_1473319	9	1473319	0.47334	AC
		chr09_3142008	9	3142008	0.653872	AC
		chr11_2627041	11	2627041	0.535463	AC
		chr01_38805688	1	38805688	0.538308	AC
		chr06_24950692	6	24950692	0.540535	AC
		chr04_5387852	4	5387852	0.542566	AC
		chr04_21510781	4	21510781	0.402607	AC
		chr03_6142004	3	6142004	0.547378	AC
		chr08_9849124	8	9849124	0.720602	AC
		chr05_794034	5	794034	0.704596	AC
		chr05_8062226	5	8062226	0.628954	AC
		chr04_17564872	4	17564872	0.899943	AC
		chr01_6149623	1	6149623	0.56009	AC
		chr08_18870444	8	18870444	0.91443	AC
		chr09_7083465	9	7083465	0.407805	AC
		chr05_21182193	5	21182193	0.543421	AC
		chr02_19393296	2	19393296	0.570468	AC
		chr09_4210092	9	4210092	0.659357	AC
		chr08_9410680	8	9410680	0.0886003	AC
		chr10_2200275	10	2200275	0.803206	AC
		chr12_18806188	12	18806188	0.643306	AC
		chr01_18759994	1	18759994	0.582253	AC
		chr10_6638579	10	6638579	0.0608393	AC
		chr09_20810364	9	20810364	0.00953021	AC
		chr10_22077554	10	22077554	0.589686	AC
		chr03_24847332	3	24847332	0.592247	AC
		chr02_1263604	2	1263604	0.594697	AC
		chr03_21532900	3	21532900	0.597635	AC
		chr11_27494769	11	27494769	0.455589	AC
		chr01_18437436	1	18437436	0.602538	AC
		chr11_3598087	11	3598087	0.808731	AC
		chr05_27023758	5	27023758	0.0964048	AC
		chr12_19409190	12	19409190	0.299576	AC
		chr08_343006	8	343006	0.702757	AC
		chr05_6389243	5	6389243	0.492524	AC
		chr01_22452445	1	22452445	0.616113	AC
		chr02_11084189	2	11084189	0.61913	AC
		chr02_9637578	2	9637578	0.621575	AC
		chr12_15067529	12	15067529	0.300284	AC
		chr04_20289568	4	20289568	0.837163	AC
		chr01_1679535	1	1679535	0.629083	AC
		chr10_4699147	10	4699147	0.631602	AC
		chr08_17687025	8	17687025	0.633381	AC
		chr08_18670954	8	18670954	0.347592	AC
		chr01_6126690	1	6126690	0.637161	AC
		chr12_21874136	12	21874136	0.55185	AC
		chr10_2803077	10	2803077	0.557131	AC
		chr11_25509955	11	25509955	0.643586	AC
		chr03_27420199	3	27420199	0.645426	AC
		chr02_8087186	2	8087186	0.646127	AC
		chr08_17179652	8	17179652	0.232811	AC
		chr04_4228827	4	4228827	0.436202	AC
		chr11_2209266	11	2209266	0.0344715	AC
		chr09_1260176	9	1260176	0.334032	AC
		chr12_13776071	12	13776071	0.0307166	AC
		chr04_18366004	4	18366004	0.657945	AC
		chr03_33686008	3	33686008	0.228631	AC
		chr06_20994334	6	20994334	0.442906	AC
		chr09_6588571	9	6588571	0.0585386	AC
		chr12_24454177	12	24454177	0.247662	AC
		chr04_13159710	4	13159710	0.350224	AC
		chr01_5967010	1	5967010	0.671492	AC
		chr08_1962351	8	1962351	0.143843	AC
		chr02_1171732	2	1171732	0.674663	AC
		chr03_27750916	3	27750916	0.0901993	AC
		chr10_14454887	10	14454887	0.807256	AC
		chr03_28357325	3	28357325	0.682815	AC
		chr08_17455292	8	17455292	0.748875	AC
		chr11_22281457	11	22281457	0.618022	AC
		chr11_26338197	11	26338197	0.141162	AC
		chr05_23320162	5	23320162	0.730487	AC
		chr06_4766171	6	4766171	0.0184673	AC
		chr08_17595638	8	17595638	0.173874	AC
		chr09_4345220	9	4345220	0.803372	AC
		chr04_11799303	4	11799303	0.628502	AC
		chr04_11864807	4	11864807	0.703657	AC
		chr12_9841787	12	9841787	0.803435	AC
		chr06_6201310	6	6201310	0.708405	AC
		chr08_26738002	8	26738002	0.740523	AC
		chr05_8057492	5	8057492	0.780707	AC
		chr06_14550825	6	14550825	0.771117	AC
		chr07_19527467	7	19527467	0.908227	AC
		chr08_9647695	8	9647695	0.988094	AC
		chr12_10890966	12	10890966	0.0705429	AC
		chr06_16939096	6	16939096	0.130205	AC
		chr06_15638170	6	15638170	0.112931	AC
		chr02_20867924	2	20867924	0.728968	AC
		chr05_8238687	5	8238687	0.445917	AC
		chr06_26879336	6	26879336	0.0550051	AC
		chr08_18891712	8	18891712	0.739082	AC
		chr12_9491546	12	9491546	0.838754	AC
		chr05_1474661	5	1474661	0.462895	AC
		chr09_19193807	9	19193807	0.825979	AC
		chr02_8105750	2	8105750	0.741336	AC
		chr02_10557048	2	10557048	0.743359	AC
		chr08_19827544	8	19827544	0.172292	AC
		chr03_385927	3	385927	0.746233	AC
		chr09_8511502	9	8511502	0.748103	AC
		chr12_26717337	12	26717337	0.75136	AC
		chr10_11285276	10	11285276	0.849545	AC
		chr05_18006261	5	18006261	0.911175	AC
		chr09_10740072	9	10740072	0.961589	AC
		chr12_6858591	12	6858591	0.834987	AC
		chr04_5980048	4	5980048	0.986266	AC
		chr04_22147721	4	22147721	0.588928	AC
		chr04_17673667	4	17673667	0.899943	AC
		chr11_13394139	11	13394139	0.786002	AC
		chr12_26392105	12	26392105	0.856831	AC
		chr04_5990000	4	5990000	0.64383	AC
		chr02_29801991	2	29801991	0.77378	AC
		chr09_11667406	9	11667406	0.775467	AC
		chr10_10180219	10	10180219	0.777472	AC
		chr01_2774011	1	2774011	0.7802	AC
		chr12_22464045	12	22464045	0.781611	AC
		chr02_8200428	2	8200428	0.783785	AC
		chr11_11811123	11	11811123	0.271431	AC
		chr08_19822959	8	19822959	0.74556	AC
		chr11_3523563	11	3523563	0.789473	AC
		chr01_10718812	1	10718812	0.791432	AC
		chr05_14825426	5	14825426	0.987376	AC
		chr02_5501009	2	5501009	0.794997	AC
		chr12_1062277	12	1062277	0.79727	AC
		chr09_7913603	9	7913603	0.566831	AC
		chr09_9930326	9	9930326	0.800266	AC
		chr05_6554264	5	6554264	0.80238	AC
		chr08_4318153	8	4318153	0.679377	AC
		chr03_9189878	3	9189878	0.804693	AC
		chr11_2236641	11	2236641	0.0344715	AC
		chr04_31676170	4	31676170	0.285614	AC
		chr01_136199	1	136199	0.811026	AC
		chr02_28754588	2	28754588	0.813278	AC
		chr08_8619597	8	8619597	0.750292	AC
		chr04_3582653	4	3582653	0.816354	AC
		chr11_20957209	11	20957209	0.305995	AC
		chr12_10391801	12	10391801	0.8171	AC
		chr11_8732608	11	8732608	0.457801	AC
		chr10_1876289	10	1876289	0.678558	AC
		chr12_27007393	12	27007393	0.824509	AC
		chr12_25908492	12	25908492	0.825345	AC
		chr03_8882250	3	8882250	0.82699	AC
		chr01_23350077	1	23350077	0.828208	AC
		chr08_1926262	8	1926262	0.999586	AC
		chr08_27263183	8	27263183	0.0265831	AC
		chr10_14714955	10	14714955	0.92202	AC
		chr03_5820669	3	5820669	0.835574	AC
		chr07_27632107	7	27632107	0.837774	AC
		chr12_7509510	12	7509510	0.766471	AC
		chr11_24843037	11	24843037	0.691323	AC
		chr09_20154417	9	20154417	0.759805	AC
		chr05_9054844	5	9054844	0.843448	AC
		chr12_27111536	12	27111536	0.72795	AC
		chr02_22611182	2	22611182	0.846596	AC
		chr02_16339906	2	16339906	0.848724	AC
		chr07_19691494	7	19691494	0.849502	AC
		chr12_11896766	12	11896766	0.745616	AC
		chr10_13749979	10	13749979	0.780138	AC
		chr05_780652	5	780652	0.958059	AC
		chr05_16894082	5	16894082	0.941905	AC
		chr03_20321309	3	20321309	0.858073	AC
		chr04_17492342	4	17492342	0.796297	AC
		chr12_26890742	12	26890742	0.861329	AC
		chr08_24533862	8	24533862	0.866795	AC
		chr02_5961309	2	5961309	0.863591	AC
		chr03_18507626	3	18507626	0.283317	AC
		chr03_11689602	3	11689602	0.866746	AC
		chr01_4513850	1	4513850	0.868184	AC
		chr08_18608286	8	18608286	0.56415	AC
		chr05_18238647	5	18238647	0.810007	AC
		chr01_11787755	1	11787755	0.871987	AC
		chr08_18614773	8	18614773	0.874033	AC
		chr01_20146341	1	20146341	0.874889	AC
		chr11_2553320	11	2553320	0.661286	AC
		chr03_6297671	3	6297671	0.877981	AC
		chr08_5610742	8	5610742	0.34225	AC
		chr11_7099104	11	7099104	0.881581	AC
		chr12_15155303	12	15155303	0.819555	AC
		chr07_16798919	7	16798919	0.884114	AC
		chr03_27537879	3	27537879	0.885625	AC
		chr02_10629657	2	10629657	0.886801	AC
		chr11_6109198	11	6109198	0.806934	AC
		chr09_17717738	9	17717738	0.768663	AC
		chr04_18275981	4	18275981	0.89084	AC
		chr11_21482170	11	21482170	0.976478	AC
		chr10_9567613	10	9567613	0.742382	AC
		chr08_1992397	8	1992397	0.832117	AC
		chr10_3967815	10	3967815	0.815818	AC
		chr03_28975986	3	28975986	0.898566	AC
		chr06_30777867	6	30777867	0.215721	AC
		chr04_17341207	4	17341207	0.899943	AC
		chr04_17577811	4	17577811	0.899943	AC
		chr04_17897657	4	17897657	0.899943	AC
		chr10_9100516	10	9100516	0.518595	AC
		chr06_26775047	6	26775047	0.856771	AC
		chr11_2427762	11	2427762	0.878498	AC
		chr05_8173694	5	8173694	0.905213	AC
		chr07_7034567	7	7034567	0.906907	AC
		chr10_3681373	10	3681373	0.907641	AC
		chr02_225794	2	225794	0.90848	AC
		chr08_19743470	8	19743470	0.909645	AC
		chr09_19987091	9	19987091	0.140536	AC
		chr02_7203273	2	7203273	0.911467	AC
		chr01_5091028	1	5091028	0.91293	AC
		chr09_6569551	9	6569551	0.852961	AC
		chr12_12643852	12	12643852	0.58407	AC
		chr05_1073481	5	1073481	0.79936	AC
		chr02_16577338	2	16577338	0.917518	AC
		chr01_42638802	1	42638802	0.918627	AC
		chr11_14664505	11	14664505	0.214029	AC
		chr12_12708859	12	12708859	0.869741	AC
		chr10_2322403	10	2322403	0.388843	AC
		chr01_8762429	1	8762429	0.923461	AC
		chr03_35407364	3	35407364	0.807328	AC
		chr02_414421	2	414421	0.92524	AC
		chr08_7800375	8	7800375	0.732354	AC
		chr10_14750951	10	14750951	0.873966	AC
		chr12_6854154	12	6854154	0.714804	AC
		chr01_2070966	1	2070966	0.929121	AC
		chr12_11643018	12	11643018	0.942124	AC
		chr11_17515054	11	17515054	0.959552	AC
		chr01_23759557	1	23759557	0.932909	AC
		chr03_11642483	3	11642483	0.933506	AC
		chr11_18767363	11	18767363	0.635038	AC
		chr01_6322508	1	6322508	0.936187	AC
		chr02_9500370	2	9500370	0.937332	AC
		chr12_26895415	12	26895415	0.957573	AC
		chr01_14815759	1	14815759	0.938652	AC
		chr12_10889280	12	10889280	0.93943	AC
		chr08_24725199	8	24725199	0.940645	AC
		chr08_2885700	8	2885700	0.330187	AC
		chr02_9845998	2	9845998	0.941851	AC
		chr06_28644898	6	28644898	0.382246	AC
		chr12_14060256	12	14060256	0.886633	AC
		chr04_17718168	4	17718168	0.899943	AC
		chr04_32369544	4	32369544	0.632015	AC
		chr11_2919374	11	2919374	0.367258	AC
		chr01_16533420	1	16533420	0.947133	AC
		chr07_9483363	7	9483363	0.233109	AC
		chr11_13269780	11	13269780	0.947727	AC
		chr01_20157388	1	20157388	0.948491	AC
		chr03_30664680	3	30664680	0.948985	AC
		chr02_26374010	2	26374010	0.949426	AC
		chr03_28073184	3	28073184	0.403849	AC
		chr02_34875536	2	34875536	0.951518	AC
		chr02_25415464	2	25415464	0.952182	AC
		chr04_24050423	4	24050423	0.324507	AC
		chr07_9499410	7	9499410	0.246609	AC
		chr06_16507405	6	16507405	0.222596	AC
		chr12_12636420	12	12636420	0.459203	AC
		chr11_22893114	11	22893114	0.916183	AC
		chr03_18965441	3	18965441	0.0872191	AC
		chr12_26959156	12	26959156	0.957573	AC
		chr03_30785153	3	30785153	0.825945	AC
		chr08_3434325	8	3434325	0.0581619	AC
		chr08_2919404	8	2919404	0.960372	AC
		chr07_13043353	7	13043353	0.960831	AC
		chr02_8999693	2	8999693	0.961195	AC
		chr04_14102686	4	14102686	0.854226	AC
		chr01_32199388	1	32199388	0.962753	AC
		chr04_17469085	4	17469085	0.859617	AC
		chr08_27893542	8	27893542	0.950299	AC
		chr07_5183746	7	5183746	0.964191	AC
		chr08_9333369	8	9333369	0.662639	AC
		chr07_13628941	7	13628941	0.799493	AC
		chr11_7051179	11	7051179	0.701407	AC
		chr04_17644528	4	17644528	0.766438	AC
		chr03_33443623	3	33443623	0.967199	AC
		chr01_20146757	1	20146757	0.967829	AC
		chr03_7275895	3	7275895	0.968679	AC
		chr01_14647303	1	14647303	0.969192	AC
		chr12_22668126	12	22668126	0.456706	AC
		chr10_20175139	10	20175139	0.970784	AC
		chr04_13257267	4	13257267	0.3335	AC
		chr12_1080476	12	1080476	0.88145	AC
		chr10_20279389	10	20279389	0.24518	AC
		chr08_8715694	8	8715694	0.765368	AC
		chr12_26288216	12	26288216	0.879108	AC
		chr06_6377141	6	6377141	0.871793	AC
		chr04_20907379	4	20907379	0.973864	AC
		chr12_23118049	12	23118049	0.37908	AC
		chr03_34817271	3	34817271	0.974542	AC
		chr11_17734226	11	17734226	0.33252	AC
		chr01_41939170	1	41939170	0.975589	AC
		chr11_24622926	11	24622926	0.796894	AC
		chr09_15013208	9	15013208	0.236608	AC
		chr11_16762031	11	16762031	0.465758	AC
		chr07_16293526	7	16293526	0.00280279	AC
		chr11_8934679	11	8934679	0.696278	AC
		chr09_11817065	9	11817065	0.869939	AC
		chr11_23064636	11	23064636	0.983989	AC
		chr09_2012298	9	2012298	0.334032	AC
		chr08_8702104	8	8702104	0.980765	AC
		chr03_22261189	3	22261189	0.715165	AC
		chr03_31986209	3	31986209	0.72114	AC
		chr06_7572211	6	7572211	0.854344	AC
		chr06_7169804	6	7169804	0.982425	AC
		chr02_16278662	2	16278662	0.982985	AC
		chr02_30908219	2	30908219	0.9835	AC
		chr01_6303271	1	6303271	0.984088	AC
		chr11_28654421	11	28654421	0.19143	AC
		chr05_16463410	5	16463410	0.985123	AC
		chr01_19058819	1	19058819	0.985432	AC
		chr01_14333808	1	14333808	0.986032	AC
		chr04_5954079	4	5954079	0.986266	AC
		chr01_582591	1	582591	0.986747	AC
		chr08_25652062	8	25652062	0.917794	AC
		chr05_8318740	5	8318740	0.72473	AC
		chr01_8749402	1	8749402	0.987855	AC
		chr09_15211463	9	15211463	0.744213	AC
		chr07_3596273	7	3596273	0.789382	AC
		chr08_3665237	8	3665237	0.863543	AC
		chr10_1539686	10	1539686	0.907357	AC
		chr12_10283004	12	10283004	0.567039	AC
		chr11_21396151	11	21396151	0.871103	AC
		chr11_5687551	11	5687551	0.604273	AC
		chr08_1999078	8	1999078	0.868655	AC
		chr10_3614334	10	3614334	0.990694	AC
		chr01_14041575	1	14041575	0.991127	AC
		chr10_13216925	10	13216925	0.99134	AC
		chr06_17217997	6	17217997	0.712604	AC
		chr02_18869970	2	18869970	0.992084	AC
		chr10_3700967	10	3700967	0.951556	AC
		chr02_4961093	2	4961093	0.992547	AC
		chr06_3640305	6	3640305	0.980319	AC
		chr06_3731784	6	3731784	0.992841	AC
		chr06_3789670	6	3789670	0.992841	AC
		chr06_15381069	6	15381069	0.894849	AC
		chr02_8843004	2	8843004	0.993001	AC
		chr08_5709920	8	5709920	0.993115	AC
		chr08_20135729	8	20135729	0.993306	AC
		chr05_28494313	5	28494313	0.654847	AC
		chr10_13342272	10	13342272	0.487831	AC
		chr06_15944466	6	15944466	0.726796	AC
		chr03_21956736	3	21956736	0.0992321	AC
		chr12_12319979	12	12319979	0.716937	AC
		chr03_2642891	3	2642891	0.994421	AC
		chr01_14782948	1	14782948	0.994499	AC
		chr02_35056268	2	35056268	0.99474	AC
		chr07_28124395	7	28124395	0.892552	AC
		chr08_18719906	8	18719906	0.84786	AC
		chr01_19930932	1	19930932	0.99511	AC
		chr11_15603380	11	15603380	0.871671	AC
		chr09_7251776	9	7251776	0.503505	AC
		chr01_34819032	1	34819032	0.995543	AC
		chr02_11192066	2	11192066	0.995756	AC
		chr11_17602316	11	17602316	0.111916	AC
		chr05_1523737	5	1523737	0.0600591	AC
		chr04_4674741	4	4674741	0.132501	AC
		chr02_31002019	2	31002019	0.996245	AC
		chr10_1872526	10	1872526	0.571571	AC
		chr10_15169038	10	15169038	0.996485	AC
		chr01_299827	1	299827	0.996718	AC
		chr07_28129191	7	28129191	0.71726	AC
		chr08_20307504	8	20307504	0.561342	AC
		chr09_12637343	9	12637343	0.590399	AC
		chr03_9470626	3	9470626	0.997417	AC
		chr03_27838022	3	27838022	0.997518	AC
		chr01_14223896	1	14223896	0.997631	AC
		chr07_59491	7	59491	0.784075	AC
		chr09_21405396	9	21405396	0.817905	AC
		chr02_30452830	2	30452830	0.998202	AC
		chr05_15500560	5	15500560	0.0443306	AC
		chr05_24262405	5	24262405	0.885777	AC
		chr01_7088946	1	7088946	0.998575	AC
		chr06_7268612	6	7268612	0.998654	AC
		chr04_6003844	4	6003844	0.236774	AC
		chr02_10050816	2	10050816	0.998843	AC
		chr05_3448888	5	3448888	0.990025	AC
		chr03_28712560	3	28712560	0.524038	AC
		chr02_5199046	2	5199046	0.999082	AC
		chr01_5746435	1	5746435	0.999126	AC
		chr09_7972166	9	7972166	0.43031	AC
		chr08_2797450	8	2797450	0.447797	AC
		chr01_13574036	1	13574036	0.999413	AC
		chr08_3037569	8	3037569	0.400403	AC
		chr03_20896553	3	20896553	0.531939	AC
		chr12_19375919	12	19375919	0.261681	AC
		chr03_24715295	3	24715295	0.999562	AC
		chr08_1926364	8	1926364	0.999586	AC
		chr03_29433095	3	29433095	0.74519	AC
		chr09_19216273	9	19216273	0.935455	AC
		chr09_8871052	9	8871052	0.0711297	AC
		chr11_5490786	11	5490786	0.386532	AC
		chr11_3795059	11	3795059	0.987617	AC
		chr11_3826516	11	3826516	0.729354	AC
		chr11_8792072	11	8792072	0.343132	AC
		chr12_9994590	12	9994590	0.38448	AC
		chr01_6232275	1	6232275	0.999974	AC
		chr11_21522372	11	21522372	0.587833	AC
		chr06_2501205	6	2501205	0.588034	AC
		chr06_2502288	6	2502288	1	AC
		chr06_2504879	6	2504879	0.289483	AC
		chr06_2504904	6	2504904	1	AC
		chr06_2505149	6	2505149	0.314399	AC
		chr06_2631891	6	2631891	0.127337	AC
		chr06_2662522	6	2662522	0.24309	AC
		chr06_2685602	6	2685602	0.1475	AC
		chr06_2700855	6	2700855	0.467223	AC
		chr06_2704316	6	2704316	0.467223	AC
		chr06_2743382	6	2743382	0.975664	AC
		chr06_2743441	6	2743441	0.221019	AC
		chr06_1266672	6	1266672	3.95504e-11	ASV
		chr12_22437895	12	22437895	2.53599e-09	ASV
		chr06_1266725	6	1266725	0.801505	ASV
		chr12_22437923	12	22437923	0.932896	ASV
		chr06_6735100	6	6735100	0.249154	ASV
		chr05_21254340	5	21254340	3.25574e-08	ASV
		chr11_10858475	11	10858475	0.210926	ASV
		chr06_19699202	6	19699202	0.000253334	ASV
		chr06_24172093	6	24172093	0.00398878	ASV
		chr06_19699243	6	19699243	0.00458865	ASV
		chr06_5947124	6	5947124	0.269352	ASV
		chr12_17950334	12	17950334	0.0267398	ASV
		chr06_19699217	6	19699217	0.00020291	ASV
		chr06_22181334	6	22181334	0.193783	ASV
		chr11_18773871	11	18773871	0.149641	ASV
		chr12_18005675	12	18005675	0.376345	ASV
		chr06_19616643	6	19616643	0.00618567	ASV
		chr06_19623845	6	19623845	0.000340141	ASV
		chr06_19625476	6	19625476	0.000340141	ASV
		chr06_19655361	6	19655361	0.00618567	ASV
		chr06_19661419	6	19661419	0.0604701	ASV
		chr12_18006726	12	18006726	0.173477	ASV
		chr06_23151725	6	23151725	0.000350839	ASV
		chr06_23151737	6	23151737	0.233535	ASV
		chr06_23868472	6	23868472	0.300735	ASV
		chr06_23889276	6	23889276	0.000359185	ASV
		chr06_23890531	6	23890531	0.000359185	ASV
		chr06_23914907	6	23914907	0.0273882	ASV
		chr06_24072892	6	24072892	0.000667938	ASV
		chr06_24161050	6	24161050	0.000359185	ASV
		chr06_24161074	6	24161074	0.00378667	ASV
		chr06_24172168	6	24172168	0.00398878	ASV
		chr07_14624051	7	14624051	0.0205121	ASV
		chr03_3745402	3	3745402	0.000416258	ASV
		chr06_19621565	6	19621565	0.00239735	ASV
		chr06_19648549	6	19648549	0.000427301	ASV
		chr06_19654996	6	19654996	0.000340141	ASV
		chr06_19661151	6	19661151	0.000340141	ASV
		chr06_19598950	6	19598950	0.00173369	ASV
		chr06_19599383	6	19599383	0.00051882	ASV
		chr06_19600123	6	19600123	0.00178365	ASV
		chr06_19602760	6	19602760	0.00051882	ASV
		chr06_19605321	6	19605321	0.00051882	ASV
		chr06_19606361	6	19606361	0.00051882	ASV
		chr06_19607264	6	19607264	0.0604701	ASV
		chr06_19614301	6	19614301	0.00194814	ASV
		chr06_19662327	6	19662327	0.00051882	ASV
		chr06_19663157	6	19663157	0.00618567	ASV
		chr06_19663284	6	19663284	0.00145158	ASV
		chr06_19673601	6	19673601	0.00696045	ASV
		chr06_19674953	6	19674953	0.00696045	ASV
		chr12_17951790	12	17951790	0.0839359	ASV
		chr06_19783533	6	19783533	0.0099416	ASV
		chr06_23420678	6	23420678	0.404464	ASV
		chr07_15007567	7	15007567	0.0201609	ASV
		chr12_18006180	12	18006180	0.00132291	ASV
		chr06_19733952	6	19733952	0.00135104	ASV
		chr06_19654628	6	19654628	0.00293076	ASV
		chr06_19678701	6	19678701	0.000651392	ASV
		chr06_19686261	6	19686261	0.000651392	ASV
		chr06_19686543	6	19686543	0.000651392	ASV
		chr06_19687673	6	19687673	0.000651392	ASV
		chr06_19687898	6	19687898	0.000651392	ASV
		chr06_24025498	6	24025498	0.000667938	ASV
		chr06_24035795	6	24035795	0.00378667	ASV
		chr06_24037237	6	24037237	0.000667938	ASV
		chr06_24050261	6	24050261	0.000667938	ASV
		chr06_24050758	6	24050758	0.00378667	ASV
		chr06_24053861	6	24053861	0.000359185	ASV
		chr06_24059611	6	24059611	0.000711769	ASV
		chr06_24067385	6	24067385	0.000667938	ASV
		chr06_24072902	6	24072902	0.000667938	ASV
		chr06_24077178	6	24077178	0.000667938	ASV
		chr06_24077728	6	24077728	0.00378667	ASV
		chr06_24080428	6	24080428	0.000667938	ASV
		chr06_24081959	6	24081959	0.000667938	ASV
		chr06_24082941	6	24082941	0.00378667	ASV
		chr06_24083231	6	24083231	0.020535	ASV
		chr06_24171031	6	24171031	0.000359185	ASV
		chr06_19632800	6	19632800	0.0797213	ASV
		chr01_4791407	1	4791407	0.00074029	ASV
		chr11_18727832	11	18727832	0.618368	ASV
		chr06_22795600	6	22795600	0.380217	ASV
		chr06_22797072	6	22797072	0.340409	ASV
		chr06_22825117	6	22825117	0.000766493	ASV
		chr06_22825247	6	22825247	0.301261	ASV
		chr06_22825642	6	22825642	0.301261	ASV
		chr06_22825912	6	22825912	0.000766493	ASV
		chr06_22825941	6	22825941	0.000766493	ASV
		chr06_22826098	6	22826098	0.000766493	ASV
		chr06_22826316	6	22826316	0.000766493	ASV
		chr06_22826788	6	22826788	0.000766493	ASV
		chr06_22827359	6	22827359	0.000766493	ASV
		chr06_22828213	6	22828213	0.901807	ASV
		chr06_22829343	6	22829343	0.000766493	ASV
		chr06_22829744	6	22829744	0.000766493	ASV
		chr06_22829786	6	22829786	0.000766493	ASV
		chr06_22830173	6	22830173	0.000766493	ASV
		chr06_22830225	6	22830225	0.000766493	ASV
		chr06_22830668	6	22830668	0.000766493	ASV
		chr06_22830808	6	22830808	0.000766493	ASV
		chr06_22831040	6	22831040	0.000766493	ASV
		chr06_22831098	6	22831098	0.000766493	ASV
		chr06_22831137	6	22831137	0.000766493	ASV
		chr06_22831851	6	22831851	0.000766493	ASV
		chr06_22832191	6	22832191	0.000766493	ASV
		chr06_22832594	6	22832594	0.000766493	ASV
		chr06_22843269	6	22843269	0.000766493	ASV
		chr06_22867389	6	22867389	0.000766493	ASV
		chr06_22870359	6	22870359	0.000766493	ASV
		chr06_22938726	6	22938726	0.000766493	ASV
		chr06_22939635	6	22939635	0.000766493	ASV
		chr06_22939970	6	22939970	0.000766493	ASV
		chr06_22944032	6	22944032	0.537743	ASV
		chr06_22944302	6	22944302	0.000766493	ASV
		chr06_22952844	6	22952844	0.000766493	ASV
		chr06_22953169	6	22953169	0.000766493	ASV
		chr06_22954343	6	22954343	0.000766493	ASV
		chr06_22958799	6	22958799	0.000766493	ASV
		chr06_22959127	6	22959127	0.000766493	ASV
		chr06_22959388	6	22959388	0.000766493	ASV
		chr06_22959652	6	22959652	0.000766493	ASV
		chr06_22960832	6	22960832	0.00715277	ASV
		chr06_22961810	6	22961810	0.000766493	ASV
		chr06_22962608	6	22962608	0.000766493	ASV
		chr06_22992527	6	22992527	0.000766493	ASV
		chr06_22992788	6	22992788	0.000766493	ASV
		chr06_22993215	6	22993215	0.000766493	ASV
		chr06_22993525	6	22993525	0.000766493	ASV
		chr06_22994233	6	22994233	0.000766493	ASV
		chr06_23002790	6	23002790	0.0754878	ASV
		chr06_23069701	6	23069701	0.00394695	ASV
		chr06_23085929	6	23085929	0.000766493	ASV
		chr06_23094853	6	23094853	0.000766493	ASV
		chr06_23108338	6	23108338	0.000766493	ASV
		chr06_23111199	6	23111199	0.141678	ASV
		chr06_23115309	6	23115309	0.0102979	ASV
		chr06_23133839	6	23133839	0.000766493	ASV
		chr06_23135789	6	23135789	0.000766493	ASV
		chr06_23137433	6	23137433	0.000766493	ASV
		chr06_23139245	6	23139245	0.0701393	ASV
		chr06_23141242	6	23141242	0.000766493	ASV
		chr06_23144748	6	23144748	0.000766493	ASV
		chr06_23155470	6	23155470	0.610789	ASV
		chr06_23157901	6	23157901	0.000766493	ASV
		chr06_23160418	6	23160418	0.202269	ASV
		chr06_23219074	6	23219074	0.00456772	ASV
		chr06_23231346	6	23231346	0.000766493	ASV
		chr06_23312209	6	23312209	0.000766493	ASV
		chr06_23322530	6	23322530	0.62562	ASV
		chr06_23353035	6	23353035	0.610789	ASV
		chr06_23375633	6	23375633	0.207331	ASV
		chr06_23449660	6	23449660	0.000766493	ASV
		chr06_23457016	6	23457016	0.000766493	ASV
		chr07_13620774	7	13620774	0.0234194	ASV
		chr11_18735913	11	18735913	0.639352	ASV
		chr06_19623742	6	19623742	0.0180749	ASV
		chr07_12842922	7	12842922	0.0286775	ASV
		chr09_11599086	9	11599086	0.794697	ASV
		chr06_19730159	6	19730159	0.00135104	ASV
		chr07_14818415	7	14818415	0.0130879	ASV
		chr11_18309708	11	18309708	0.639663	ASV
		chr06_19610102	6	19610102	0.00556531	ASV
		chr11_18128877	11	18128877	0.00270903	ASV
		chr07_13583007	7	13583007	0.00188632	ASV
		chr06_19625554	6	19625554	0.000340141	ASV
		chr06_22848017	6	22848017	0.00203126	ASV
		chr06_22850570	6	22850570	0.00203126	ASV
		chr11_15883083	11	15883083	0.00967094	ASV
		chr12_17989990	12	17989990	0.324759	ASV
		chr07_15727806	7	15727806	0.0204893	ASV
		chr07_15809448	7	15809448	0.0268991	ASV
		chr07_15868107	7	15868107	0.0598177	ASV
		chr07_15857087	7	15857087	0.0672115	ASV
		chr07_15326684	7	15326684	0.0297261	ASV
		chr02_492171	2	492171	0.00233554	ASV
		chr11_15881234	11	15881234	0.00753928	ASV
		chr11_15911743	11	15911743	0.0235532	ASV
		chr10_13276209	10	13276209	0.141221	ASV
		chr10_13282148	10	13282148	0.141221	ASV
		chr08_27274361	8	27274361	0.0453397	ASV
		chr12_17046514	12	17046514	0.00267202	ASV
		chr07_11020692	7	11020692	0.00334882	ASV
		chr06_22854266	6	22854266	0.00274789	ASV
		chr06_22866761	6	22866761	0.00274789	ASV
		chr06_19263007	6	19263007	0.0111296	ASV
		chr07_9860786	7	9860786	0.00285181	ASV
		chr11_13815680	11	13815680	0.00335613	ASV
		chr11_13952480	11	13952480	0.00286303	ASV
		chr12_24623072	12	24623072	0.0158629	ASV
		chr11_13853040	11	13853040	0.0137598	ASV
		chr12_17969142	12	17969142	0.00692861	ASV
		chr07_13430631	7	13430631	0.00309411	ASV
		chr11_18095128	11	18095128	0.271128	ASV
		chr11_15486497	11	15486497	0.0084882	ASV
		chr09_11864856	9	11864856	0.135234	ASV
		chr11_14223049	11	14223049	0.0767178	ASV
		chr07_9385718	7	9385718	0.0366939	ASV
		chr07_9393988	7	9393988	0.0366939	ASV
		chr07_9446762	7	9446762	0.00334882	ASV
		chr07_9465268	7	9465268	0.0283919	ASV
		chr07_9486988	7	9486988	0.00334882	ASV
		chr07_9853800	7	9853800	0.00334882	ASV
		chr07_9855155	7	9855155	0.00334882	ASV
		chr07_9863957	7	9863957	0.00334882	ASV
		chr07_9879744	7	9879744	0.00334882	ASV
		chr07_9959535	7	9959535	0.00334882	ASV
		chr07_9974407	7	9974407	0.00334882	ASV
		chr07_9978406	7	9978406	0.0283919	ASV
		chr07_10116179	7	10116179	0.0283919	ASV
		chr07_10141221	7	10141221	0.0283919	ASV
		chr07_10267809	7	10267809	0.0283919	ASV
		chr07_10298658	7	10298658	0.00334882	ASV
		chr07_10364937	7	10364937	0.00502096	ASV
		chr07_10495776	7	10495776	0.00334882	ASV
		chr07_10552371	7	10552371	0.00334882	ASV
		chr07_10782758	7	10782758	0.00502096	ASV
		chr07_11024422	7	11024422	0.00334882	ASV
		chr07_11069139	7	11069139	0.0256777	ASV
		chr07_11136608	7	11136608	0.00236263	ASV
		chr07_11242858	7	11242858	0.00334882	ASV
		chr07_11751549	7	11751549	0.00334882	ASV
		chr07_11975975	7	11975975	0.0331935	ASV
		chr07_12039783	7	12039783	0.799527	ASV
		chr07_12669062	7	12669062	0.0286775	ASV
		chr07_12863313	7	12863313	0.00334882	ASV
		chr07_12923965	7	12923965	0.0304903	ASV
		chr07_13198145	7	13198145	0.0286775	ASV
		chr07_13316909	7	13316909	0.0286775	ASV
		chr07_13399628	7	13399628	0.00453968	ASV
		chr07_13433174	7	13433174	0.0286775	ASV
		chr07_13439733	7	13439733	0.00334882	ASV
		chr07_13441529	7	13441529	0.0231741	ASV
		chr07_13471881	7	13471881	0.00334882	ASV
		chr07_13475551	7	13475551	0.00334882	ASV
		chr07_13478800	7	13478800	0.00334882	ASV
		chr07_13483053	7	13483053	0.00334882	ASV
		chr07_13490248	7	13490248	0.00334882	ASV
		chr07_13502333	7	13502333	0.00334882	ASV
		chr07_13503989	7	13503989	0.00334882	ASV
		chr07_13506694	7	13506694	0.0331935	ASV
		chr07_13511961	7	13511961	0.0231741	ASV
		chr07_13514820	7	13514820	0.00334882	ASV
		chr07_13531671	7	13531671	0.00334882	ASV
		chr07_13538339	7	13538339	0.00334882	ASV
		chr07_13542246	7	13542246	0.00334882	ASV
		chr07_13544980	7	13544980	0.00334882	ASV
		chr07_13552687	7	13552687	0.00334882	ASV
		chr07_13557939	7	13557939	0.00334882	ASV
		chr07_13570205	7	13570205	0.00334882	ASV
		chr07_13633177	7	13633177	0.0297261	ASV
		chr07_13854829	7	13854829	0.0392104	ASV
		chr07_14662053	7	14662053	0.128456	ASV
		chr07_14751642	7	14751642	0.0297261	ASV
		chr11_13635249	11	13635249	0.00292845	ASV
		chr11_13781888	11	13781888	0.00335613	ASV
		chr07_15688195	7	15688195	0.0268991	ASV
		chr07_15789845	7	15789845	0.218575	ASV
		chr11_16971492	11	16971492	0.466511	ASV
		chr11_15497917	11	15497917	0.0235532	ASV
		chr07_15631686	7	15631686	0.218575	ASV
		chr06_24126602	6	24126602	0.00378667	ASV
		chr06_23033267	6	23033267	0.00394695	ASV
		chr11_16236918	11	16236918	0.880852	ASV
		chr07_15983994	7	15983994	0.20799	ASV
		chr07_14799729	7	14799729	0.00409437	ASV
		chr07_13400362	7	13400362	0.00415634	ASV
		chr03_3737286	3	3737286	0.00431923	ASV
		chr09_11892359	9	11892359	0.980597	ASV
		chr07_11348784	7	11348784	0.0286775	ASV
		chr07_13396705	7	13396705	0.00453968	ASV
		chr07_13427551	7	13427551	0.00453968	ASV
		chr02_488786	2	488786	0.00465727	ASV
		chr06_23858448	6	23858448	0.300735	ASV
		chr07_9399604	7	9399604	0.00502096	ASV
		chr07_9495255	7	9495255	0.00502096	ASV
		chr07_9527060	7	9527060	0.00502096	ASV
		chr07_9534760	7	9534760	0.00502096	ASV
		chr07_9566744	7	9566744	0.0366939	ASV
		chr07_9855659	7	9855659	0.00502096	ASV
		chr07_9985087	7	9985087	0.00502096	ASV
		chr07_10083215	7	10083215	0.0366939	ASV
		chr07_10671465	7	10671465	0.00502096	ASV
		chr07_10931816	7	10931816	0.0371515	ASV
		chr07_11472151	7	11472151	0.0371515	ASV
		chr07_12300478	7	12300478	0.00502096	ASV
		chr07_12742182	7	12742182	0.0330972	ASV
		chr07_13089224	7	13089224	0.0371515	ASV
		chr07_13549146	7	13549146	0.00502096	ASV
		chr07_13623401	7	13623401	0.0205121	ASV
		chr07_13769470	7	13769470	0.0392104	ASV
		chr07_14650998	7	14650998	0.0395201	ASV
		chr07_17173923	7	17173923	0.00504033	ASV
		chr07_17222756	7	17222756	0.00504033	ASV
		chr07_17286860	7	17286860	0.00504033	ASV
		chr07_17332146	7	17332146	0.00504033	ASV
		chr07_17392875	7	17392875	0.470703	ASV
		chr11_18285001	11	18285001	0.20255	ASV
		chr07_10144174	7	10144174	0.00334882	ASV
		chr11_19020804	11	19020804	0.00545723	ASV
		chr11_19313264	11	19313264	0.0802783	ASV
		chr07_15596006	7	15596006	0.140041	ASV
		chr01_5490220	1	5490220	0.00594482	ASV
		chr04_5326145	4	5326145	0.00601631	ASV
		chr04_5365107	4	5365107	0.00601631	ASV
		chr11_17319752	11	17319752	0.00607944	ASV
		chr04_5502365	4	5502365	0.00611746	ASV
		chr04_5539640	4	5539640	0.00611746	ASV
		chr04_5689008	4	5689008	0.00611746	ASV
		chr11_13783022	11	13783022	0.0120143	ASV
		chr11_15860902	11	15860902	0.00639928	ASV
		chr11_18473954	11	18473954	0.764779	ASV
		chr07_11356771	7	11356771	0.0371515	ASV
		chr07_13415041	7	13415041	0.00663389	ASV
		chr07_14996777	7	14996777	0.00675419	ASV
		chr06_10135091	6	10135091	0.00688526	ASV
		chr11_14276635	11	14276635	0.206612	ASV
		chr06_23140435	6	23140435	0.00715277	ASV
		chr08_20890591	8	20890591	0.0288504	ASV
		chr07_10326506	7	10326506	0.00334882	ASV
		chr07_13514732	7	13514732	0.00727221	ASV
		chr11_17293145	11	17293145	0.00746632	ASV
		chr11_15781722	11	15781722	0.0235532	ASV
		chr10_12339413	10	12339413	0.00754599	ASV
		chr04_5357291	4	5357291	0.00781889	ASV
		chr04_5380034	4	5380034	0.00781889	ASV
		chr06_10102482	6	10102482	0.0235787	ASV
		chr04_5477433	4	5477433	0.00802943	ASV
		chr04_5542436	4	5542436	0.00802943	ASV
		chr04_5651218	4	5651218	0.00802943	ASV
		chr07_16413725	7	16413725	0.141268	ASV
		chr10_11513424	10	11513424	0.102423	ASV
		chr11_15882092	11	15882092	0.00639928	ASV
		chr05_27918475	5	27918475	0.00860699	ASV
		chr10_12175431	10	12175431	0.0667855	ASV
		chr04_23999562	4	23999562	0.00900735	ASV
		chr05_6092325	5	6092325	0.00920535	ASV
		chr05_28564948	5	28564948	0.00952023	ASV
		chr11_18489344	11	18489344	0.055237	ASV
		chr06_10122398	6	10122398	0.0101987	ASV
		chr07_9498270	7	9498270	0.0105402	ASV
		chr11_17295419	11	17295419	0.0260884	ASV
		chr04_5271224	4	5271224	0.0108958	ASV
		chr11_7528591	11	7528591	0.018972	ASV
		chr07_9193531	7	9193531	0.0113585	ASV
		chr11_16309445	11	16309445	0.0428896	ASV
		chr07_16748387	7	16748387	0.536489	ASV
		chr07_16564532	7	16564532	0.107289	ASV
		chr08_18577480	8	18577480	0.192453	ASV
		chr07_13396097	7	13396097	0.0168552	ASV
		chr11_16313913	11	16313913	0.0261827	ASV
		chr01_8838380	1	8838380	0.0127452	ASV
		chr11_18165879	11	18165879	0.147007	ASV
		chr07_19302766	7	19302766	0.0134961	ASV
		chr11_13862097	11	13862097	0.0137598	ASV
		chr05_6196422	5	6196422	0.0140624	ASV
		chr11_16219405	11	16219405	0.0553143	ASV
		chr08_20754926	8	20754926	0.0146206	ASV
		chr11_14687062	11	14687062	0.0536712	ASV
		chr06_21434466	6	21434466	0.0158088	ASV
		chr07_9244231	7	9244231	0.788907	ASV
		chr10_2889279	10	2889279	0.0151276	ASV
		chr10_2916269	10	2916269	0.0151276	ASV
		chr10_2982734	10	2982734	0.0205288	ASV
		chr12_17900945	12	17900945	0.00571741	ASV
		chr11_11357793	11	11357793	0.072085	ASV
		chr04_24048909	4	24048909	0.0154377	ASV
		chr11_13375034	11	13375034	0.0175716	ASV
		chr03_36058852	3	36058852	0.0158496	ASV
		chr11_17314562	11	17314562	0.0162413	ASV
		chr03_1682167	3	1682167	0.0165235	ASV
		chr11_14374689	11	14374689	0.0610651	ASV
		chr11_15007709	11	15007709	0.0330119	ASV
		chr10_12424966	10	12424966	0.113446	ASV
		chr03_9900544	3	9900544	0.0172325	ASV
		chr11_11885185	11	11885185	0.0618635	ASV
		chr11_12616383	11	12616383	0.0618635	ASV
		chr03_2184690	3	2184690	0.0176385	ASV
		chr05_29013628	5	29013628	0.0180379	ASV
		chr05_29406916	5	29406916	0.0180379	ASV
		chr09_22187168	9	22187168	0.0609396	ASV
		chr03_3539350	3	3539350	0.0185406	ASV
		chr06_13087761	6	13087761	0.0289683	ASV
		chr11_20832922	11	20832922	0.0190805	ASV
		chr07_17314284	7	17314284	0.0193614	ASV
		chr08_28057954	8	28057954	0.0196466	ASV
		chr11_16074282	11	16074282	0.966365	ASV
		chr07_16989559	7	16989559	0.998865	ASV
		chr07_15025949	7	15025949	0.0201609	ASV
		chr09_11727088	9	11727088	0.468834	ASV
		chr07_15737038	7	15737038	0.0204893	ASV
		chr10_2787050	10	2787050	0.0205288	ASV
		chr01_8912661	1	8912661	0.0206233	ASV
		chr11_15800655	11	15800655	0.0206233	ASV
		chr11_7521292	11	7521292	0.0145911	ASV
		chr12_6810601	12	6810601	0.0305881	ASV
		chr11_13927616	11	13927616	0.072085	ASV
		chr01_8969864	1	8969864	0.0213814	ASV
		chr11_11605701	11	11605701	0.0215421	ASV
		chr04_23989079	4	23989079	0.0216839	ASV
		chr11_15795820	11	15795820	0.0220708	ASV
		chr06_587197	6	587197	0.0221304	ASV
		chr01_41844707	1	41844707	0.0223224	ASV
		chr01_495385	1	495385	0.0224131	ASV
		chr12_6709881	12	6709881	0.630739	ASV
		chr04_5357546	4	5357546	0.0227044	ASV
		chr12_14071445	12	14071445	0.275767	ASV
		chr07_13481666	7	13481666	0.00334882	ASV
		chr07_13763889	7	13763889	0.0307022	ASV
		chr11_15795253	11	15795253	0.0235532	ASV
		chr11_15938831	11	15938831	0.0235532	ASV
		chr12_17580072	12	17580072	0.0510986	ASV
		chr12_27060887	12	27060887	0.0239363	ASV
		chr11_13350614	11	13350614	0.0618635	ASV
		chr11_16075339	11	16075339	0.0245488	ASV
		chr11_15182916	11	15182916	0.131954	ASV
		chr07_16218648	7	16218648	0.0200826	ASV
		chr07_16441640	7	16441640	0.0250464	ASV
		chr12_17788360	12	17788360	0.0108375	ASV
		chr09_3969470	9	3969470	0.052291	ASV
		chr07_13322758	7	13322758	0.0256777	ASV
		chr07_27095626	7	27095626	0.025795	ASV
		chr11_5661831	11	5661831	0.0261552	ASV
		chr04_23966802	4	23966802	0.0263283	ASV
		chr07_14529672	7	14529672	0.026605	ASV
		chr07_9188142	7	9188142	0.0268181	ASV
		chr07_15824757	7	15824757	0.0268991	ASV
		chr10_13216916	10	13216916	0.725096	ASV
		chr04_4299098	4	4299098	0.0278498	ASV
		chr11_17384517	11	17384517	0.631522	ASV
		chr07_10029965	7	10029965	0.0283919	ASV
		chr09_11945531	9	11945531	0.0286194	ASV
		chr07_11355908	7	11355908	0.00453968	ASV
		chr07_13332713	7	13332713	0.0286775	ASV
		chr12_17781765	12	17781765	0.0396972	ASV
		chr11_14853603	11	14853603	0.0146212	ASV
		chr01_18489594	1	18489594	0.0295108	ASV
		chr05_27659527	5	27659527	0.0297227	ASV
		chr07_15302800	7	15302800	0.0970919	ASV
		chr02_30584380	2	30584380	0.029792	ASV
		chr05_29148677	5	29148677	0.0300526	ASV
		chr11_11635136	11	11635136	0.0575306	ASV
		chr01_41715577	1	41715577	0.0303904	ASV
		chr07_13043023	7	13043023	0.00502096	ASV
		chr07_14634951	7	14634951	0.0307022	ASV
		chr07_15317390	7	15317390	0.0307022	ASV
		chr06_24206580	6	24206580	0.0174105	ASV
		chr05_6167629	5	6167629	0.0314077	ASV
		chr06_810324	6	810324	0.0316615	ASV
		chr06_5727196	6	5727196	0.0819472	ASV
		chr07_10503161	7	10503161	0.00334882	ASV
		chr07_11288541	7	11288541	0.0330972	ASV
		chr02_475951	2	475951	0.0332154	ASV
		chr08_18539986	8	18539986	0.555252	ASV
		chr01_13472740	1	13472740	0.0336505	ASV
		chr10_1426875	10	1426875	0.0109329	ASV
		chr04_27992647	4	27992647	0.0346682	ASV
		chr02_27070132	2	27070132	0.035193	ASV
		chr06_20153628	6	20153628	0.78046	ASV
		chr07_17368940	7	17368940	0.035874	ASV
		chr06_21548180	6	21548180	0.0389601	ASV
		chr04_3308135	4	3308135	0.0365325	ASV
		chr07_10023257	7	10023257	0.0366939	ASV
		chr03_21592338	3	21592338	0.0370097	ASV
		chr07_12398771	7	12398771	0.0371515	ASV
		chr06_20918775	6	20918775	0.0765874	ASV
		chr08_17428187	8	17428187	0.447482	ASV
		chr07_24559013	7	24559013	0.0386208	ASV
		chr11_5756573	11	5756573	0.346353	ASV
		chr11_9306041	11	9306041	0.88517	ASV
		chr12_17780217	12	17780217	0.0396972	ASV
		chr08_20426192	8	20426192	0.0851312	ASV
		chr04_5863496	4	5863496	0.0407797	ASV
		chr11_19679352	11	19679352	0.0412955	ASV
		chr05_27844380	5	27844380	0.0414316	ASV
		chr06_29596488	6	29596488	0.0420139	ASV
		chr08_20714130	8	20714130	0.02166	ASV
		chr03_18439475	3	18439475	0.0429473	ASV
		chr10_1909364	10	1909364	0.0435064	ASV
		chr11_13549849	11	13549849	0.0441812	ASV
		chr04_23912263	4	23912263	0.0446034	ASV
		chr04_23171108	4	23171108	0.0451328	ASV
		chr11_1186315	11	1186315	0.110598	ASV
		chr03_20014503	3	20014503	0.0456828	ASV
		chr05_966406	5	966406	0.0461012	ASV
		chr02_30674218	2	30674218	0.0466037	ASV
		chr11_17828199	11	17828199	0.172026	ASV
		chr03_15522969	3	15522969	0.0481598	ASV
		chr07_16222202	7	16222202	0.44811	ASV
		chr11_17438256	11	17438256	0.0572812	ASV
		chr03_21574393	3	21574393	0.0498514	ASV
		chr11_3598106	11	3598106	0.0502516	ASV
		chr07_26347613	7	26347613	0.971039	ASV
		chr11_971748	11	971748	0.051251	ASV
		chr05_28881423	5	28881423	0.0514118	ASV
		chr08_28048267	8	28048267	0.0516369	ASV
		chr04_34517382	4	34517382	0.0517363	ASV
		chr06_20189547	6	20189547	0.729921	ASV
		chr07_17470158	7	17470158	0.157714	ASV
		chr02_27154800	2	27154800	0.0528355	ASV
		chr02_27478456	2	27478456	0.0528355	ASV
		chr03_17310433	3	17310433	0.0533874	ASV
		chr11_14796847	11	14796847	0.118376	ASV
		chr11_17844014	11	17844014	0.0543667	ASV
		chr11_10949950	11	10949950	0.0545765	ASV
		chr12_11576690	12	11576690	0.0551509	ASV
		chr05_29195146	5	29195146	0.0558709	ASV
		chr09_22548128	9	22548128	0.906907	ASV
		chr03_17278724	3	17278724	0.0570698	ASV
		chr11_11660950	11	11660950	0.0575306	ASV
		chr12_7405636	12	7405636	0.582649	ASV
		chr09_7845145	9	7845145	0.958781	ASV
		chr07_15924879	7	15924879	0.00782142	ASV
		chr06_1030270	6	1030270	0.0600287	ASV
		chr01_414904	1	414904	0.0609512	ASV
		chr11_14883718	11	14883718	0.0336481	ASV
		chr07_15509385	7	15509385	0.0616266	ASV
		chr11_13191574	11	13191574	0.0618635	ASV
		chr03_24746596	3	24746596	0.0625591	ASV
		chr11_18130235	11	18130235	0.0670816	ASV
		chr03_5807626	3	5807626	0.0636274	ASV
		chr11_7437761	11	7437761	0.0605958	ASV
		chr11_5344588	11	5344588	0.601167	ASV
		chr04_24309831	4	24309831	0.0651007	ASV
		chr11_18484304	11	18484304	0.0654361	ASV
		chr01_41105407	1	41105407	0.0660754	ASV
		chr05_22236157	5	22236157	0.0666455	ASV
		chr07_3209368	7	3209368	0.066872	ASV
		chr11_5581804	11	5581804	0.0672484	ASV
		chr06_13418773	6	13418773	0.0678597	ASV
		chr09_4066843	9	4066843	0.0689826	ASV
		chr03_27858099	3	27858099	0.0694696	ASV
		chr07_15077838	7	15077838	0.0707318	ASV
		chr07_24561361	7	24561361	0.0714596	ASV
		chr02_17940838	2	17940838	0.0715781	ASV
		chr02_24282353	2	24282353	0.0719617	ASV
		chr04_27481607	4	27481607	0.0724742	ASV
		chr10_21024587	10	21024587	0.0729802	ASV
		chr06_765213	6	765213	0.0738268	ASV
		chr03_17363016	3	17363016	0.0742584	ASV
		chr11_17330346	11	17330346	0.0754482	ASV
		chr10_2741945	10	2741945	0.0986885	ASV
		chr09_4093171	9	4093171	0.328684	ASV
		chr09_4359147	9	4359147	0.066261	ASV
		chr05_15515712	5	15515712	0.0775072	ASV
		chr07_18220684	7	18220684	0.0784573	ASV
		chr03_5558875	3	5558875	0.0793651	ASV
		chr05_7383978	5	7383978	0.0802243	ASV
		chr04_5107774	4	5107774	0.0807624	ASV
		chr02_26560408	2	26560408	0.0810604	ASV
		chr11_13108248	11	13108248	0.0242372	ASV
		chr03_28986230	3	28986230	0.0824321	ASV
		chr05_22317872	5	22317872	0.0828701	ASV
		chr12_5748623	12	5748623	0.0842264	ASV
		chr01_40089426	1	40089426	0.0847066	ASV
		chr05_1509508	5	1509508	0.0854189	ASV
		chr02_1101010	2	1101010	0.0859162	ASV
		chr04_4714614	4	4714614	0.0871753	ASV
		chr04_28051684	4	28051684	0.0882438	ASV
		chr04_13919361	4	13919361	0.0885664	ASV
		chr11_17004078	11	17004078	0.634605	ASV
		chr06_1261785	6	1261785	0.0899933	ASV
		chr02_848404	2	848404	0.0910544	ASV
		chr01_7069220	1	7069220	0.0917716	ASV
		chr03_36000558	3	36000558	0.0927259	ASV
		chr07_23939471	7	23939471	0.0934591	ASV
		chr08_18552588	8	18552588	0.332941	ASV
		chr01_22913259	1	22913259	0.0951693	ASV
		chr04_13246119	4	13246119	0.0963727	ASV
		chr01_13531153	1	13531153	0.0974911	ASV
		chr08_19735942	8	19735942	0.0983411	ASV
		chr01_23672310	1	23672310	0.0986969	ASV
		chr08_19668892	8	19668892	0.226508	ASV
		chr03_17336198	3	17336198	0.100237	ASV
		chr04_5009298	4	5009298	0.100951	ASV
		chr04_5688300	4	5688300	0.101757	ASV
		chr07_23972275	7	23972275	0.0579317	ASV
		chr11_5085268	11	5085268	0.103391	ASV
		chr04_27944583	4	27944583	0.104862	ASV
		chr10_13026988	10	13026988	0.526368	ASV
		chr05_14932599	5	14932599	0.106666	ASV
		chr06_5665528	6	5665528	0.0102604	ASV
		chr11_16623395	11	16623395	0.979401	ASV
		chr11_4476302	11	4476302	0.108732	ASV
		chr11_6190678	11	6190678	0.109766	ASV
		chr07_20388204	7	20388204	0.215558	ASV
		chr03_29224959	3	29224959	0.11116	ASV
		chr08_7334026	8	7334026	0.0606002	ASV
		chr01_23516272	1	23516272	0.113201	ASV
		chr03_9491266	3	9491266	0.113963	ASV
		chr05_27946781	5	27946781	0.115254	ASV
		chr12_14605024	12	14605024	0.72142	ASV
		chr11_15395493	11	15395493	0.147667	ASV
		chr11_14741194	11	14741194	0.0146212	ASV
		chr05_15137486	5	15137486	0.119105	ASV
		chr12_12957550	12	12957550	0.182766	ASV
		chr03_21928502	3	21928502	0.121361	ASV
		chr04_13835125	4	13835125	0.122321	ASV
		chr08_779941	8	779941	0.134256	ASV
		chr04_5993782	4	5993782	0.124338	ASV
		chr05_26366666	5	26366666	0.124844	ASV
		chr11_9414895	11	9414895	0.0380246	ASV
		chr04_34887984	4	34887984	0.126681	ASV
		chr01_23577043	1	23577043	0.127685	ASV
		chr07_14592227	7	14592227	0.0206385	ASV
		chr04_5931689	4	5931689	0.129101	ASV
		chr04_3539222	4	3539222	0.130117	ASV
		chr08_3753200	8	3753200	0.163017	ASV
		chr11_22217682	11	22217682	0.132293	ASV
		chr05_725810	5	725810	0.133852	ASV
		chr11_7177577	11	7177577	0.737019	ASV
		chr01_23265473	1	23265473	0.135975	ASV
		chr03_14231066	3	14231066	0.136587	ASV
		chr12_8749694	12	8749694	0.137568	ASV
		chr04_18583558	4	18583558	0.137953	ASV
		chr01_20729021	1	20729021	0.138949	ASV
		chr04_6575243	4	6575243	0.140147	ASV
		chr03_31157696	3	31157696	0.141159	ASV
		chr03_5451464	3	5451464	0.141617	ASV
		chr01_977257	1	977257	0.142309	ASV
		chr05_29558739	5	29558739	0.14344	ASV
		chr01_18989028	1	18989028	0.143637	ASV
		chr08_5067947	8	5067947	0.144249	ASV
		chr11_3589078	11	3589078	0.14539	ASV
		chr08_19836968	8	19836968	0.146407	ASV
		chr01_13900120	1	13900120	0.147251	ASV
		chr06_212773	6	212773	0.148743	ASV
		chr02_20320458	2	20320458	0.149579	ASV
		chr01_293398	1	293398	0.150642	ASV
		chr04_21548505	4	21548505	0.151533	ASV
		chr05_26385451	5	26385451	0.152563	ASV
		chr07_2027142	7	2027142	0.0667881	ASV
		chr03_35794763	3	35794763	0.154172	ASV
		chr07_23385762	7	23385762	0.117513	ASV
		chr01_13584567	1	13584567	0.157274	ASV
		chr12_7938405	12	7938405	0.283209	ASV
		chr11_27225107	11	27225107	0.160919	ASV
		chr12_8203852	12	8203852	0.162282	ASV
		chr03_16518641	3	16518641	0.162046	ASV
		chr06_8958401	6	8958401	0.163043	ASV
		chr03_29165791	3	29165791	0.164207	ASV
		chr04_18937328	4	18937328	0.164808	ASV
		chr06_21305005	6	21305005	0.142788	ASV
		chr05_4136419	5	4136419	0.167736	ASV
		chr08_8913909	8	8913909	0.9602	ASV
		chr04_18150525	4	18150525	0.169918	ASV
		chr02_835241	2	835241	0.171013	ASV
		chr06_5898786	6	5898786	0.172165	ASV
		chr03_31010976	3	31010976	0.173315	ASV
		chr02_27643724	2	27643724	0.173765	ASV
		chr02_22532197	2	22532197	0.174023	ASV
		chr09_6228491	9	6228491	0.627826	ASV
		chr01_12248707	1	12248707	0.176154	ASV
		chr06_25218953	6	25218953	0.177577	ASV
		chr10_3787375	10	3787375	0.177687	ASV
		chr08_13810936	8	13810936	0.920833	ASV
		chr07_25110733	7	25110733	0.180378	ASV
		chr05_15819872	5	15819872	0.181234	ASV
		chr12_5507909	12	5507909	0.182275	ASV
		chr03_28900414	3	28900414	0.183233	ASV
		chr07_17838583	7	17838583	0.0248049	ASV
		chr11_10908899	11	10908899	0.0317492	ASV
		chr08_24736927	8	24736927	0.186918	ASV
		chr12_14721900	12	14721900	0.450476	ASV
		chr10_7355751	10	7355751	0.439145	ASV
		chr08_7758250	8	7758250	0.412423	ASV
		chr08_8773110	8	8773110	0.191406	ASV
		chr07_24932724	7	24932724	0.236394	ASV
		chr12_24119584	12	24119584	0.194014	ASV
		chr05_16655120	5	16655120	0.195723	ASV
		chr08_9545710	8	9545710	0.611768	ASV
		chr04_34806310	4	34806310	0.198247	ASV
		chr05_780212	5	780212	0.200005	ASV
		chr01_5815040	1	5815040	0.20125	ASV
		chr06_25539594	6	25539594	0.202068	ASV
		chr11_25012766	11	25012766	0.748566	ASV
		chr01_34975781	1	34975781	0.205425	ASV
		chr11_14587343	11	14587343	0.206612	ASV
		chr01_7109400	1	7109400	0.207837	ASV
		chr01_2151145	1	2151145	0.208515	ASV
		chr05_29167948	5	29167948	0.210425	ASV
		chr03_25448716	3	25448716	0.211967	ASV
		chr02_28317173	2	28317173	0.213395	ASV
		chr06_6807726	6	6807726	0.758234	ASV
		chr02_1546842	2	1546842	0.216378	ASV
		chr02_34865405	2	34865405	0.217583	ASV
		chr09_12085701	9	12085701	0.218876	ASV
		chr10_9153953	10	9153953	0.472975	ASV
		chr01_20530711	1	20530711	0.221679	ASV
		chr03_22249515	3	22249515	0.223959	ASV
		chr01_14443109	1	14443109	0.225078	ASV
		chr01_5691068	1	5691068	0.225886	ASV
		chr04_2016944	4	2016944	0.227207	ASV
		chr08_9089450	8	9089450	0.22869	ASV
		chr10_474051	10	474051	0.235471	ASV
		chr03_10128543	3	10128543	0.232127	ASV
		chr10_7013337	10	7013337	0.398653	ASV
		chr03_27734661	3	27734661	0.234653	ASV
		chr06_16273713	6	16273713	0.235619	ASV
		chr04_4377170	4	4377170	0.23732	ASV
		chr08_9310725	8	9310725	0.317999	ASV
		chr03_28216541	3	28216541	0.239489	ASV
		chr02_34797034	2	34797034	0.241547	ASV
		chr12_19174005	12	19174005	0.242717	ASV
		chr12_8447782	12	8447782	0.627107	ASV
		chr01_6532696	1	6532696	0.245832	ASV
		chr04_33664194	4	33664194	0.248323	ASV
		chr05_7237068	5	7237068	0.250212	ASV
		chr04_31741738	4	31741738	0.251395	ASV
		chr09_11667487	9	11667487	0.253405	ASV
		chr02_25121752	2	25121752	0.255117	ASV
		chr05_1424163	5	1424163	0.256874	ASV
		chr11_4410900	11	4410900	0.478176	ASV
		chr06_16211194	6	16211194	0.123879	ASV
		chr01_21934782	1	21934782	0.26038	ASV
		chr09_20147896	9	20147896	0.590419	ASV
		chr02_24242353	2	24242353	0.263114	ASV
		chr08_19272691	8	19272691	0.554976	ASV
		chr11_2856110	11	2856110	0.266746	ASV
		chr08_17687058	8	17687058	0.023059	ASV
		chr09_19901020	9	19901020	0.0922905	ASV
		chr08_10668493	8	10668493	0.342769	ASV
		chr07_17326281	7	17326281	0.00504033	ASV
		chr05_6320137	5	6320137	0.275241	ASV
		chr11_17942769	11	17942769	0.0278322	ASV
		chr02_25308789	2	25308789	0.278277	ASV
		chr09_19949628	9	19949628	0.280461	ASV
		chr02_18915224	2	18915224	0.282505	ASV
		chr08_26866060	8	26866060	0.0883837	ASV
		chr04_18204663	4	18204663	0.286588	ASV
		chr06_6537442	6	6537442	0.287804	ASV
		chr04_19365102	4	19365102	0.289086	ASV
		chr04_17720312	4	17720312	0.289998	ASV
		chr06_16021965	6	16021965	0.125098	ASV
		chr07_4504320	7	4504320	0.292459	ASV
		chr04_28392111	4	28392111	0.293551	ASV
		chr06_1771843	6	1771843	0.207046	ASV
		chr06_21614495	6	21614495	0.297108	ASV
		chr05_8399207	5	8399207	0.298979	ASV
		chr08_19630887	8	19630887	0.300035	ASV
		chr10_1557468	10	1557468	0.30186	ASV
		chr07_26777645	7	26777645	0.303907	ASV
		chr05_18183972	5	18183972	0.305805	ASV
		chr04_21519131	4	21519131	0.307104	ASV
		chr07_1865169	7	1865169	0.399725	ASV
		chr09_22541882	9	22541882	0.906907	ASV
		chr01_742482	1	742482	0.312137	ASV
		chr11_27445148	11	27445148	0.777559	ASV
		chr02_5494961	2	5494961	0.316131	ASV
[truncated: 8,080 more rows]

## Sheet: Figure 2 data 2
Figure 2		GWAS results in in hybrid data
	Data2	SNP	Chromsome	Position	FDR.P.Value	Trait
		chr06_1765761	6	1765761	5.59255e-24	AC
		chr01_23662453_2	13	23662453	3.48434e-09	AC
		chr03_6268112_2	15	6268112	5.97733e-09	AC
		chr03_30609017_2	15	30609017	1.53117e-10	AC
		chr04_2747965_2	16	2747965	1.00071e-13	AC
		chr05_115565_2	17	115565	1.8552e-17	AC
		chr05_4812507_2	17	4812507	1.28261e-12	AC
		chr08_1712296_2	20	1712296	3.49148e-10	AC
		chr08_4353397_2	20	4353397	2.08333e-13	AC
		chr09_6736536_2	21	6736536	3.85464e-09	AC
		chr10_12432877_2	22	12432877	2.62227e-14	AC
		chr10_22452009_2	22	22452009	3.23312e-11	AC
		chr12_11844775_2	24	11844775	3.09949e-14	AC
		chr12_13853228_2	24	13853228	8.51018e-11	AC
		chr12_18169815_2	24	18169815	8.31265e-13	AC
		chr06_1765846	6	1765846	0.166038	AC
		chr05_120383_2	17	120383	0.10068	AC
		chr10_12450123_2	22	12450123	0.164521	AC
		chr12_11885173_2	24	11885173	0.0246767	AC
		chr04_2749187_2	16	2749187	0.946078	AC
		chr08_4354141_2	20	4354141	0.896455	AC
		chr12_18170579_2	24	18170579	0.468975	AC
		chr05_4812747_2	17	4812747	0.0562542	AC
		chr10_22453802_2	22	22453802	0.121654	AC
		chr12_13854262_2	24	13854262	0.0527758	AC
		chr03_30609189_2	15	30609189	0.22447	AC
		chr08_1720905_2	20	1720905	0.752605	AC
		chr01_23662484_2	13	23662484	0.878859	AC
		chr09_6737152_2	21	6737152	0.0550523	AC
		chr03_6268456_2	15	6268456	0.0335234	AC
		chr06_8234070_2	18	8234070	0.505567	AC
		chr07_6950127_2	19	6950127	0.926743	AC
		chr07_4579458	7	4579458	0.859765	AC
		chr07_29019899	7	29019899	1.02215e-07	AC
		chr07_29019916	7	29019916	5.41614e-05	AC
		chr07_29021269	7	29021269	2.72457e-06	AC
		chr08_20612951_2	20	20612951	0.718661	AC
		chr07_28993227	7	28993227	8.03127e-05	AC
		chr08_28086405	8	28086405	0.0349664	AC
		chr07_28988893	7	28988893	9.64286e-07	AC
		chr07_29019873	7	29019873	5.41614e-05	AC
		chr07_29030820	7	29030820	2.00605e-07	AC
		chr07_29030822	7	29030822	2.00605e-07	AC
		chr11_26403402_2	23	26403402	0.309707	AC
		chr03_5248535	3	5248535	4.51424e-07	AC
		chr08_27936160	8	27936160	0.213528	AC
		chr07_28989014	7	28989014	3.86817e-05	AC
		chr07_28992060	7	28992060	3.86817e-05	AC
		chr07_29000505	7	29000505	8.03127e-05	AC
		chr07_29002725	7	29002725	8.03127e-05	AC
		chr07_29026286	7	29026286	5.41614e-05	AC
		chr07_29032532	7	29032532	8.03127e-05	AC
		chr07_29034968	7	29034968	9.64286e-07	AC
		chr07_29034977	7	29034977	9.64286e-07	AC
		chr07_29038074	7	29038074	1.86153e-06	AC
		chr07_29038701	7	29038701	3.86817e-05	AC
		chr07_29040398	7	29040398	9.64286e-07	AC
		chr01_5911430_2	13	5911430	0.010781	AC
		chr01_5917091_2	13	5917091	2.53855e-05	AC
		chr07_29014787	7	29014787	3.86817e-05	AC
		chr07_29015058	7	29015058	5.41614e-05	AC
		chr07_29020183	7	29020183	5.41614e-05	AC
		chr07_29020661	7	29020661	2.72457e-06	AC
		chr07_29021666	7	29021666	0.000115271	AC
		chr03_4934789	3	4934789	1.59111e-06	AC
		chr07_28984829	7	28984829	8.03127e-05	AC
		chr07_28989230	7	28989230	8.03127e-05	AC
		chr07_28989284	7	28989284	1.86153e-06	AC
		chr07_28989867	7	28989867	8.03127e-05	AC
		chr07_28992525	7	28992525	8.03127e-05	AC
		chr07_28992568	7	28992568	1.46067e-07	AC
		chr07_28994066	7	28994066	3.86817e-05	AC
		chr07_28995526	7	28995526	1.86153e-06	AC
		chr07_28997812	7	28997812	8.03127e-05	AC
		chr07_29001134	7	29001134	1.86153e-06	AC
		chr07_29001161	7	29001161	8.03127e-05	AC
		chr07_29003663	7	29003663	1.86153e-06	AC
		chr07_29003699	7	29003699	1.86153e-06	AC
		chr07_29006138	7	29006138	1.86153e-06	AC
		chr07_29007700	7	29007700	1.86153e-06	AC
		chr07_29008202	7	29008202	5.41614e-05	AC
		chr07_29030233	7	29030233	1.86153e-06	AC
		chr07_29030508	7	29030508	1.86153e-06	AC
		chr07_29030969	7	29030969	1.86153e-06	AC
		chr07_29031259	7	29031259	1.86153e-06	AC
		chr07_29031969	7	29031969	1.86153e-06	AC
		chr07_29033659	7	29033659	1.86153e-06	AC
		chr07_29035982	7	29035982	1.86153e-06	AC
		chr07_29038600	7	29038600	1.86153e-06	AC
		chr07_29039023	7	29039023	1.86153e-06	AC
		chr03_5042123	3	5042123	2.23024e-06	AC
		chr07_29007596	7	29007596	3.86817e-05	AC
		chr07_29020646	7	29020646	5.41614e-05	AC
		chr07_29021290	7	29021290	0.000115271	AC
		chr07_29021467	7	29021467	2.72457e-06	AC
		chr07_29021559	7	29021559	2.72457e-06	AC
		chr07_29021640	7	29021640	1.35469e-06	AC
		chr07_29022279	7	29022279	2.72457e-06	AC
		chr07_29023090	7	29023090	1.86153e-06	AC
		chr07_29024545	7	29024545	2.08303e-05	AC
		chr07_29030682	7	29030682	2.72457e-06	AC
		chr03_4746880	3	4746880	3.20229e-06	AC
		chr01_5929736_2	13	5929736	0.0799042	AC
		chr01_21902848	1	21902848	4.51696e-06	AC
		chr01_21904054	1	21904054	4.51696e-06	AC
		chr01_21904142	1	21904142	4.51696e-06	AC
		chr01_21904209	1	21904209	4.51696e-06	AC
		chr01_21904978	1	21904978	4.51696e-06	AC
		chr01_21909474	1	21909474	4.51696e-06	AC
		chr01_21911454	1	21911454	4.51696e-06	AC
		chr01_21911669	1	21911669	4.51696e-06	AC
		chr01_21912869	1	21912869	4.51696e-06	AC
		chr01_21912987	1	21912987	4.51696e-06	AC
		chr01_21913217	1	21913217	4.51696e-06	AC
		chr01_21913384	1	21913384	4.51696e-06	AC
		chr01_21914701	1	21914701	4.51696e-06	AC
		chr01_21916121	1	21916121	4.51696e-06	AC
		chr01_21916530	1	21916530	4.51696e-06	AC
		chr01_21916809	1	21916809	4.51696e-06	AC
		chr01_21916853	1	21916853	4.51696e-06	AC
		chr01_21916895	1	21916895	4.51696e-06	AC
		chr01_21916959	1	21916959	4.51696e-06	AC
		chr01_21917014	1	21917014	4.51696e-06	AC
		chr01_21918189	1	21918189	4.51696e-06	AC
		chr01_21919122	1	21919122	4.51696e-06	AC
		chr01_21919637	1	21919637	4.51696e-06	AC
		chr01_21920214	1	21920214	4.51696e-06	AC
		chr01_21921411	1	21921411	4.51696e-06	AC
		chr01_21927134	1	21927134	4.51696e-06	AC
		chr01_21928866	1	21928866	4.51696e-06	AC
		chr01_21929074	1	21929074	4.51696e-06	AC
		chr01_21931552	1	21931552	4.51696e-06	AC
		chr01_21940098	1	21940098	4.51696e-06	AC
		chr08_27761408	8	27761408	0.00553678	AC
		chr08_27769200	8	27769200	0.0573891	AC
		chr03_4824470	3	4824470	5.04332e-06	AC
		chr01_21911079	1	21911079	6.59994e-06	AC
		chr01_21911571	1	21911571	6.59994e-06	AC
		chr01_21912474	1	21912474	6.59994e-06	AC
		chr01_21913369	1	21913369	6.59994e-06	AC
		chr01_21912392	1	21912392	7.17326e-06	AC
		chr08_27770477	8	27770477	8.28994e-06	AC
		chr08_27797030	8	27797030	0.188468	AC
		chr01_22040534	1	22040534	8.56618e-06	AC
		chr01_22043489	1	22043489	8.56618e-06	AC
		chr01_22045204	1	22045204	8.56618e-06	AC
		chr01_22046302	1	22046302	8.56618e-06	AC
		chr01_22061623	1	22061623	8.56618e-06	AC
		chr01_22077397	1	22077397	8.56618e-06	AC
		chr01_22091037	1	22091037	8.56618e-06	AC
		chr01_22094192	1	22094192	8.56618e-06	AC
		chr01_22100489	1	22100489	8.56618e-06	AC
		chr01_22103822	1	22103822	8.56618e-06	AC
		chr01_22110455	1	22110455	8.56618e-06	AC
		chr01_22113334	1	22113334	8.56618e-06	AC
		chr01_21887495	1	21887495	1.03138e-05	AC
		chr01_21663432	1	21663432	1.10028e-05	AC
		chr07_28921617	7	28921617	0.000169324	AC
		chr01_21696254	1	21696254	1.35932e-05	AC
		chr01_21704317	1	21704317	1.35932e-05	AC
		chr01_21705459	1	21705459	1.35932e-05	AC
		chr01_21710767	1	21710767	1.35932e-05	AC
		chr01_21711120	1	21711120	1.35932e-05	AC
		chr01_21711410	1	21711410	1.35932e-05	AC
		chr01_21713352	1	21713352	1.35932e-05	AC
		chr01_21715002	1	21715002	1.35932e-05	AC
		chr01_21715117	1	21715117	1.35932e-05	AC
		chr01_21715866	1	21715866	1.35932e-05	AC
		chr01_21719176	1	21719176	1.35932e-05	AC
		chr12_17599021_2	24	17599021	0.182546	AC
		chr01_22061404	1	22061404	1.49336e-05	AC
		chr01_21793519	1	21793519	1.5469e-05	AC
		chr01_21804688	1	21804688	1.5469e-05	AC
		chr01_21807887	1	21807887	1.5469e-05	AC
		chr01_21811720	1	21811720	1.5469e-05	AC
		chr01_21875464	1	21875464	1.5469e-05	AC
		chr01_21884062	1	21884062	1.5469e-05	AC
		chr01_22122135	1	22122135	1.56737e-05	AC
		chr04_31612486	4	31612486	1.64256e-05	AC
		chr01_22590886	1	22590886	1.75891e-05	AC
		chr12_3487110	12	3487110	0.000256426	AC
		chr01_21633797	1	21633797	1.85723e-05	AC
		chr01_21636901	1	21636901	1.85723e-05	AC
		chr01_21642353	1	21642353	1.85723e-05	AC
		chr01_21658634	1	21658634	1.85723e-05	AC
		chr01_21659129	1	21659129	1.85723e-05	AC
		chr01_21663832	1	21663832	1.85723e-05	AC
		chr01_21664112	1	21664112	1.85723e-05	AC
		chr01_21664368	1	21664368	1.85723e-05	AC
		chr01_21665568	1	21665568	1.85723e-05	AC
		chr01_21666393	1	21666393	1.85723e-05	AC
		chr01_21679002	1	21679002	1.85723e-05	AC
		chr01_21680655	1	21680655	1.85723e-05	AC
		chr01_21742643	1	21742643	1.89022e-05	AC
		chr12_3329893	12	3329893	0.000638313	AC
		chr01_21635546	1	21635546	2.03128e-05	AC
		chr01_21669822	1	21669822	2.03128e-05	AC
		chr12_3503215	12	3503215	2.06494e-05	AC
		chr05_21321937_2	17	21321937	0.000900435	AC
		chr01_21891789	1	21891789	2.24763e-05	AC
		chr01_21901753	1	21901753	2.24763e-05	AC
		chr01_21904122	1	21904122	2.24763e-05	AC
		chr01_21929472	1	21929472	2.24763e-05	AC
		chr01_22096093	1	22096093	2.28264e-05	AC
		chr01_21690292	1	21690292	2.43239e-05	AC
		chr12_3325057	12	3325057	1.90155e-05	AC
		chr12_3371348	12	3371348	0.000450564	AC
		chr04_4354832	4	4354832	2.65562e-05	AC
		chr01_21806161	1	21806161	2.65783e-05	AC
		chr01_22464881	1	22464881	2.73411e-05	AC
		chr01_21731420	1	21731420	2.8497e-05	AC
		chr01_21742142	1	21742142	2.8497e-05	AC
		chr01_21782160	1	21782160	2.8497e-05	AC
		chr01_22468765	1	22468765	2.97843e-05	AC
		chr07_1505984	7	1505984	0.00638084	AC
		chr11_4913171	11	4913171	3.07989e-05	AC
		chr11_4928510	11	4928510	0.0359132	AC
		chr11_4964212	11	4964212	0.220644	AC
		chr11_5011590	11	5011590	3.07989e-05	AC
		chr11_5079827	11	5079827	3.07989e-05	AC
		chr11_5131638	11	5131638	0.0366443	AC
		chr06_2501574	6	2501574	3.16591e-05	AC
		chr06_2690862	6	2690862	0.0315522	AC
		chr01_22190931	1	22190931	3.44589e-05	AC
		chr07_28958415	7	28958415	8.03127e-05	AC
		chr01_22063092	1	22063092	3.89755e-05	AC
		chr01_21633333	1	21633333	4.09883e-05	AC
		chr08_27790067	8	27790067	2.1323e-05	AC
		chr01_21635521	1	21635521	4.37975e-05	AC
		chr01_23708019	1	23708019	4.45656e-05	AC
		chr08_27455075	8	27455075	0.00735167	AC
		chr11_9722608	11	9722608	0.963762	AC
		chr01_21719394	1	21719394	4.90522e-05	AC
		chr01_21737793	1	21737793	4.90522e-05	AC
		chr01_21761161	1	21761161	4.90522e-05	AC
		chr12_3307427	12	3307427	0.000799295	AC
		chr07_28992052	7	28992052	9.64286e-07	AC
		chr12_1184742_2	24	1184742	5.62386e-05	AC
		chr12_1243917_2	24	1243917	5.62386e-05	AC
		chr06_5708796_2	18	5708796	0.0538407	AC
		chr12_3864525	12	3864525	0.0539026	AC
		chr01_21706752	1	21706752	6.14327e-05	AC
		chr01_21708847	1	21708847	6.14327e-05	AC
		chr01_22290787	1	22290787	6.52058e-05	AC
		chr02_5195830_2	14	5195830	0.27991	AC
		chr12_22608518	12	22608518	6.93688e-05	AC
		chr11_20050916	11	20050916	0.187565	AC
		chr01_21658714	1	21658714	7.29394e-05	AC
		chr01_21678885	1	21678885	7.29394e-05	AC
		chr01_21683956	1	21683956	7.29394e-05	AC
		chr01_2424046_2	13	2424046	0.0155612	AC
		chr01_21681473	1	21681473	7.4739e-05	AC
		chr01_22009050	1	22009050	7.49271e-05	AC
		chr01_23358840	1	23358840	7.56377e-05	AC
		chr12_23288968	12	23288968	0.445633	AC
		chr12_23349731	12	23349731	0.0110095	AC
		chr01_21631303	1	21631303	7.7528e-05	AC
		chr07_28968030	7	28968030	8.03127e-05	AC
		chr07_28923096	7	28923096	0.0979958	AC
		chr06_2504906	6	2504906	8.47932e-05	AC
		chr12_3346016	12	3346016	2.52431e-05	AC
		chr12_3383308	12	3383308	0.0010698	AC
		chr12_3445897	12	3445897	0.00164605	AC
		chr11_20678658_2	23	20678658	0.00118066	AC
		chr07_1504633	7	1504633	0.133342	AC
		chr06_2505575	6	2505575	0.000264292	AC
		chr07_29218139	7	29218139	0.00010739	AC
		chr05_23306759_2	17	23306759	0.000265565	AC
		chr05_23359064_2	17	23359064	0.000424072	AC
		chr07_28674534_2	19	28674534	0.813892	AC
		chr07_29046719	7	29046719	0.000115828	AC
		chr11_20657471_2	23	20657471	0.981621	AC
		chr11_20677009_2	23	20677009	0.000644843	AC
		chr04_13320188_2	16	13320188	0.133244	AC
		chr03_33152878	3	33152878	0.000138582	AC
		chr08_18526368	8	18526368	0.219151	AC
		chr04_17752267_2	16	17752267	0.00015153	AC
		chr01_13842429_2	13	13842429	0.000157597	AC
		chr12_14418405_2	24	14418405	0.376512	AC
		chr05_23402073_2	17	23402073	0.000110894	AC
		chr07_28928455	7	28928455	0.000169324	AC
		chr12_23329966	12	23329966	0.566145	AC
		chr11_4919572	11	4919572	0.000177334	AC
		chr11_5367633	11	5367633	0.0267645	AC
		chr01_2822123	1	2822123	0.000180161	AC
		chr12_3498054	12	3498054	2.06494e-05	AC
		chr04_32775246	4	32775246	0.000198431	AC
		chr12_23273011	12	23273011	0.554266	AC
		chr07_29060386	7	29060386	0.000221658	AC
		chr10_18879572	10	18879572	0.0100206	AC
		chr05_17956666	5	17956666	0.000241457	AC
		chr07_29048831	7	29048831	0.000223079	AC
		chr12_3487844	12	3487844	0.000261667	AC
		chr06_20953170	6	20953170	0.000939459	AC
		chr04_4369077	4	4369077	0.000266785	AC
		chr04_31727660	4	31727660	0.000277609	AC
		chr03_373934	3	373934	0.000280164	AC
		chr07_18351258	7	18351258	0.747161	AC
		chr05_16709023_2	17	16709023	0.79886	AC
		chr11_4908560	11	4908560	0.000296037	AC
		chr11_4925805	11	4925805	0.106572	AC
		chr11_5008018	11	5008018	0.410035	AC
		chr11_5027940	11	5027940	0.000296037	AC
		chr11_5129978	11	5129978	0.000296037	AC
		chr02_4417505	2	4417505	0.00030225	AC
		chr07_14599976	7	14599976	0.000307806	AC
		chr01_4925221_2	13	4925221	0.000331191	AC
		chr01_6387484_2	13	6387484	0.11174	AC
		chr01_4922020_2	13	4922020	0.000168313	AC
		chr06_5912117	6	5912117	0.000355277	AC
		chr04_4642950	4	4642950	0.000367451	AC
		chr04_5732470_2	16	5732470	0.0175211	AC
		chr06_21001515	6	21001515	0.00831965	AC
		chr05_23307403_2	17	23307403	0.000110894	AC
		chr05_23389653_2	17	23389653	0.000424072	AC
		chr01_1408172_2	13	1408172	0.000430078	AC
		chr08_3956721_2	20	3956721	0.152372	AC
		chr01_2574772_2	13	2574772	0.00943455	AC
		chr01_1096020_2	13	1096020	0.000163336	AC
		chr01_5630756_2	13	5630756	0.0117167	AC
		chr01_5672350_2	13	5672350	0.000517189	AC
		chr07_13771046	7	13771046	0.000525858	AC
		chr07_13857717	7	13857717	0.000525858	AC
		chr07_15608400	7	15608400	0.65542	AC
		chr07_15810373	7	15810373	0.649678	AC
		chr07_28914725_2	19	28914725	0.000533065	AC
		chr02_24827785_2	14	24827785	0.0188602	AC
		chr11_25827077	11	25827077	0.0273617	AC
		chr08_4036082_2	20	4036082	0.00630673	AC
		chr11_20042055	11	20042055	0.00183569	AC
		chr04_13310364	4	13310364	0.000622079	AC
		chr11_20655409_2	23	20655409	0.000683034	AC
		chr01_2383744_2	13	2383744	0.000656239	AC
		chr12_22643524	12	22643524	0.000660695	AC
		chr06_4759500	6	4759500	0.0265925	AC
		chr12_14498026_2	24	14498026	0.00068715	AC
		chr11_23916229	11	23916229	0.000310046	AC
		chr07_196267	7	196267	0.70606	AC
		chr02_28798560_2	14	28798560	0.000723348	AC
		chr07_13400	7	13400	0.559411	AC
		chr12_14071703_2	24	14071703	0.00105157	AC
		chr01_23326269	1	23326269	0.000786986	AC
		chr11_9841632	11	9841632	0.000817269	AC
		chr11_9930197	11	9930197	0.000817269	AC
		chr05_27867031	5	27867031	0.000831772	AC
		chr02_26251687_2	14	26251687	0.0221698	AC
		chr12_14114665	12	14114665	0.0314318	AC
		chr08_4145657_2	20	4145657	0.00985501	AC
		chr11_9930095	11	9930095	0.000894848	AC
		chr05_21416924_2	17	21416924	0.00304145	AC
		chr05_3643714	5	3643714	0.000902854	AC
		chr01_5964404_2	13	5964404	0.000926741	AC
		chr08_26292550	8	26292550	0.000955444	AC
		chr06_22954138_2	18	22954138	0.444239	AC
		chr07_28808081	7	28808081	0.00100902	AC
		chr11_9682589	11	9682589	0.00101216	AC
		chr04_5790243_2	16	5790243	0.0175211	AC
		chr01_3649544_2	13	3649544	0.0295784	AC
		chr02_2469047_2	14	2469047	0.00110229	AC
		chr07_16416115	7	16416115	0.00811422	AC
		chr01_2833788	1	2833788	0.00114855	AC
		chr07_15970581	7	15970581	0.00116921	AC
		chr07_11283936	7	11283936	0.00170894	AC
		chr07_13367077	7	13367077	0.0011709	AC
		chr04_1088715	4	1088715	0.00119216	AC
		chr06_5676340	6	5676340	0.00123073	AC
		chr02_16655848	2	16655848	0.00126836	AC
		chr01_34609982	1	34609982	0.00130274	AC
		chr03_4894044	3	4894044	0.00133811	AC
		chr11_26091449_2	23	26091449	0.651706	AC
		chr08_26311960	8	26311960	0.0160671	AC
		chr04_1331753	4	1331753	0.00144025	AC
		chr07_11348495	7	11348495	0.00387207	AC
		chr07_13322014	7	13322014	0.00146897	AC
		chr10_11128263	10	11128263	0.0119802	AC
		chr08_4179340_2	20	4179340	0.252433	AC
		chr07_13041835	7	13041835	0.00359077	AC
		chr07_13068571	7	13068571	0.00153691	AC
		chr04_32340080	4	32340080	0.00156095	AC
		chr07_359878	7	359878	0.003384	AC
		chr06_28723997_2	18	28723997	0.00860085	AC
		chr01_24057277	1	24057277	0.0016653	AC
		chr02_24223101_2	14	24223101	0.642828	AC
		chr07_11357316	7	11357316	0.00467233	AC
		chr07_13329444	7	13329444	0.00170894	AC
		chr08_24978234	8	24978234	0.00269607	AC
		chr07_28902784_2	19	28902784	0.736622	AC
		chr01_1424755_2	13	1424755	0.0163862	AC
		chr07_16331642	7	16331642	0.00185462	AC
		chr04_13428454_2	16	13428454	0.00186634	AC
		chr08_25170696	8	25170696	0.00191689	AC
		chr03_1400673_2	15	1400673	0.00194596	AC
		chr04_13017665_2	16	13017665	0.315109	AC
		chr02_4813322_2	14	4813322	0.100073	AC
		chr04_31666539	4	31666539	0.00205464	AC
		chr12_11564128_2	24	11564128	0.143235	AC
		chr03_31982191	3	31982191	0.00214469	AC
		chr08_18507437_2	20	18507437	0.113013	AC
		chr05_18000130	5	18000130	0.00222025	AC
		chr09_19309163_2	21	19309163	0.217682	AC
		chr02_10547845	2	10547845	0.00231675	AC
		chr06_6084275	6	6084275	0.0011286	AC
		chr12_2964141	12	2964141	0.0255374	AC
		chr11_10059768	11	10059768	0.0024678	AC
		chr03_32781892	3	32781892	0.0024789	AC
		chr07_10286033	7	10286033	0.00429083	AC
		chr11_9421316	11	9421316	0.00211497	AC
		chr08_18551519	8	18551519	0.294329	AC
		chr03_21598007_2	15	21598007	0.0165994	AC
		chr04_8653397	4	8653397	0.00269463	AC
		chr10_4058770	10	4058770	0.00694631	AC
		chr11_26193141_2	23	26193141	0.0060673	AC
		chr04_21550180_2	16	21550180	0.916182	AC
		chr07_10057757	7	10057757	0.00290036	AC
		chr04_30051387	4	30051387	0.00292925	AC
		chr11_20548362	11	20548362	0.215044	AC
		chr08_24967194	8	24967194	0.0176815	AC
		chr06_30521459_2	18	30521459	0.0086849	AC
		chr04_21147403_2	16	21147403	0.00144396	AC
		chr11_26194805	11	26194805	0.00317657	AC
		chr07_13694946	7	13694946	0.00359077	AC
		chr06_6152677	6	6152677	0.00325779	AC
		chr02_28735890_2	14	28735890	0.000733212	AC
		chr07_9975554	7	9975554	0.00334231	AC
		chr07_11749247	7	11749247	0.00334231	AC
		chr07_13472370	7	13472370	0.00334231	AC
		chr07_13533355	7	13533355	0.00334231	AC
		chr07_14726105	7	14726105	0.872735	AC
		chr04_22587536	4	22587536	0.0033894	AC
		chr03_26618209	3	26618209	0.00347013	AC
		chr11_10389161	11	10389161	0.720302	AC
		chr06_21431429	6	21431429	0.00385593	AC
		chr07_9528669	7	9528669	0.00359077	AC
		chr07_10811343	7	10811343	0.00359077	AC
		chr07_13549400	7	13549400	0.00170894	AC
		chr12_14140233_2	24	14140233	0.438717	AC
		chr08_9051005_2	20	9051005	0.0323717	AC
		chr07_15921721	7	15921721	0.508301	AC
		chr09_5071938	9	5071938	0.00384624	AC
		chr06_6854954_2	18	6854954	0.12629	AC
		chr10_4077073	10	4077073	0.00626217	AC
		chr08_20432892_2	20	20432892	0.112553	AC
		chr07_11358063	7	11358063	0.418817	AC
		chr07_13058604	7	13058604	0.000826825	AC
		chr06_23867620	6	23867620	0.00433539	AC
		chr06_5117436_2	18	5117436	0.569505	AC
		chr01_22406389	1	22406389	0.00442464	AC
		chr06_27022845	6	27022845	0.0399885	AC
		chr08_18549321	8	18549321	0.238759	AC
		chr07_15676758	7	15676758	0.518542	AC
		chr08_25086319	8	25086319	0.00375392	AC
		chr03_28918420	3	28918420	0.00476757	AC
		chr07_27881589	7	27881589	0.97151	AC
		chr06_20645826	6	20645826	0.0049111	AC
		chr02_34867620	2	34867620	0.00499667	AC
		chr03_20292867_2	15	20292867	0.00505805	AC
		chr11_7856159	11	7856159	0.00520783	AC
		chr02_25252232_2	14	25252232	0.00427982	AC
		chr11_14013220_2	23	14013220	0.0457069	AC
		chr12_14703465_2	24	14703465	0.320209	AC
		chr06_6488289_2	18	6488289	0.0055161	AC
		chr02_17064715	2	17064715	0.00558912	AC
		chr08_3265326	8	3265326	0.0453394	AC
		chr11_23945850	11	23945850	0.0347193	AC
		chr04_30597527_2	16	30597527	0.0102324	AC
		chr07_15067443	7	15067443	0.00425592	AC
		chr12_10518884	12	10518884	0.0208528	AC
		chr10_4075542	10	4075542	0.0250354	AC
		chr11_20022136	11	20022136	0.00632146	AC
		chr03_24806975_2	15	24806975	0.00645767	AC
		chr12_21658097	12	21658097	0.00180071	AC
		chr01_2571398_2	13	2571398	0.0135276	AC
		chr04_31451136	4	31451136	0.00679092	AC
		chr11_20054909_2	23	20054909	0.555592	AC
		chr11_24889726	11	24889726	0.00707382	AC
		chr03_30456071_2	15	30456071	0.0107847	AC
		chr02_25268765_2	14	25268765	0.140402	AC
		chr04_13154667_2	16	13154667	0.233264	AC
		chr04_25214271_2	16	25214271	0.00581026	AC
		chr06_8705850_2	18	8705850	0.00762071	AC
		chr06_796341	6	796341	0.00772652	AC
		chr04_13009431_2	16	13009431	0.484763	AC
		chr01_4700926_2	13	4700926	0.0135513	AC
		chr07_16433913	7	16433913	0.00113492	AC
		chr08_3625265_2	20	3625265	0.00825952	AC
		chr01_22292054	1	22292054	0.00845702	AC
		chr08_6161532_2	20	6161532	0.00859521	AC
		chr11_7850703	11	7850703	0.00708322	AC
		chr04_7347966	4	7347966	0.00892126	AC
		chr09_20140858_2	21	20140858	0.00903267	AC
		chr10_4043448	10	4043448	0.009247	AC
		chr10_17243261	10	17243261	0.0109744	AC
		chr12_2847335	12	2847335	0.000921616	AC
		chr12_23871018	12	23871018	0.869904	AC
		chr08_17892391	8	17892391	0.0523035	AC
		chr07_16190007_2	19	16190007	0.525508	AC
		chr11_10112821	11	10112821	0.0102066	AC
		chr02_3221202_2	14	3221202	0.0103603	AC
		chr12_23106872	12	23106872	0.0105804	AC
		chr05_17516932	5	17516932	0.0107197	AC
		chr11_11253438_2	23	11253438	0.00688519	AC
		chr08_20287359	8	20287359	0.106156	AC
		chr12_12329878_2	24	12329878	0.0127292	AC
		chr03_29136855	3	29136855	0.0112785	AC
		chr01_6456815	1	6456815	0.0114275	AC
		chr02_6416266_2	14	6416266	0.0291619	AC
		chr12_12546455_2	24	12546455	0.00367846	AC
		chr12_11356326_2	24	11356326	0.0042929	AC
		chr04_13030242	4	13030242	0.0120314	AC
		chr03_6111498_2	15	6111498	0.0123631	AC
		chr09_21201124	9	21201124	0.0108343	AC
		chr06_16721597	6	16721597	0.0457627	AC
		chr12_12075248_2	24	12075248	0.0127292	AC
		chr05_18807537_2	17	18807537	0.168712	AC
		chr10_4018829	10	4018829	0.0195816	AC
		chr01_32833330	1	32833330	0.01325	AC
		chr05_6872175_2	17	6872175	0.056923	AC
		chr03_26472367	3	26472367	0.0137049	AC
		chr04_31264248_2	16	31264248	0.818992	AC
		chr08_948689	8	948689	0.344185	AC
		chr12_18846721	12	18846721	0.0143592	AC
		chr08_18006579	8	18006579	0.15684	AC
		chr10_19052021_2	22	19052021	0.205547	AC
		chr02_9410944	2	9410944	0.0152122	AC
		chr12_17528106	12	17528106	0.0154661	AC
		chr07_16127011_2	19	16127011	0.851356	AC
		chr04_30551402	4	30551402	0.0157899	AC
		chr06_14001057	6	14001057	0.015923	AC
		chr03_29294148	3	29294148	0.0160072	AC
		chr12_21722482	12	21722482	0.0163196	AC
		chr12_14537276_2	24	14537276	0.292222	AC
		chr12_2933360_2	24	2933360	0.161464	AC
		chr11_24418879	11	24418879	0.0171312	AC
		chr02_24046708	2	24046708	0.017393	AC
		chr03_56590	3	56590	0.0176322	AC
		chr01_11915453	1	11915453	0.017858	AC
		chr05_23474111_2	17	23474111	0.0603095	AC
		chr11_10969891_2	23	10969891	0.0218121	AC
		chr10_13475405	10	13475405	0.316846	AC
		chr02_9538689	2	9538689	0.0189049	AC
		chr11_23850552	11	23850552	0.0976916	AC
		chr11_8585308	11	8585308	0.0252468	AC
		chr04_21104011_2	16	21104011	0.0198861	AC
		chr06_21993463	6	21993463	0.0554855	AC
		chr03_17866783_2	15	17866783	0.0379869	AC
		chr05_15990855_2	17	15990855	0.0205764	AC
		chr05_18206123	5	18206123	0.0208762	AC
		chr02_23904867	2	23904867	0.0211315	AC
		chr04_13687722	4	13687722	0.0214461	AC
		chr12_19368293	12	19368293	0.434904	AC
		chr01_5611367	1	5611367	0.0223022	AC
		chr11_28010694_2	23	28010694	0.558268	AC
		chr11_26056980	11	26056980	0.0758927	AC
		chr02_24083146_2	14	24083146	0.0234621	AC
		chr12_22070104	12	22070104	0.0532633	AC
		chr12_25723094_2	24	25723094	0.0526874	AC
		chr08_10534133	8	10534133	0.35905	AC
		chr06_4997125	6	4997125	0.0131311	AC
		chr11_8773283	11	8773283	0.420363	AC
		chr08_18056971	8	18056971	0.0038257	AC
		chr03_20460438_2	15	20460438	0.00645644	AC
		chr02_10790457	2	10790457	0.0260952	AC
		chr02_11540300	2	11540300	0.0264193	AC
		chr11_9089282_2	23	9089282	0.0358673	AC
		chr12_19150858	12	19150858	0.323268	AC
		chr09_20274127	9	20274127	0.0276208	AC
		chr05_4935777	5	4935777	0.0279248	AC
		chr07_15892831_2	19	15892831	0.860208	AC
		chr11_20667599	11	20667599	0.0287143	AC
		chr11_2247354_2	23	2247354	0.433236	AC
		chr04_18275140_2	16	18275140	0.0295911	AC
		chr01_4959223	1	4959223	0.0299049	AC
		chr08_3264295	8	3264295	0.279256	AC
		chr04_28997495_2	16	28997495	0.968074	AC
		chr04_3835915_2	16	3835915	0.0213613	AC
		chr07_24001391	7	24001391	0.0315951	AC
		chr02_1061775	2	1061775	0.0318649	AC
		chr01_6030744_2	13	6030744	0.0718268	AC
		chr05_4203588	5	4203588	0.0325409	AC
		chr02_21212416_2	14	21212416	0.0325112	AC
		chr04_4415775	4	4415775	0.0333671	AC
		chr08_3439593	8	3439593	0.0339457	AC
		chr01_22034478	1	22034478	0.0342218	AC
		chr04_12641667	4	12641667	0.0347695	AC
		chr06_13296001	6	13296001	0.104224	AC
		chr07_11169077_2	19	11169077	0.0511437	AC
		chr09_22502033_2	21	22502033	0.0359558	AC
		chr01_31785042	1	31785042	0.0365523	AC
		chr03_29198245_2	15	29198245	0.907729	AC
		chr12_10083420_2	24	10083420	0.299196	AC
		chr06_4621423	6	4621423	0.0379493	AC
		chr03_9241970_2	15	9241970	0.038531	AC
		chr01_15284873	1	15284873	0.038962	AC
		chr11_25546139	11	25546139	0.0631105	AC
		chr02_3095681	2	3095681	0.0399862	AC
		chr12_14938042	12	14938042	0.178664	AC
		chr05_760054	5	760054	0.040994	AC
		chr02_16359207_2	14	16359207	0.0414316	AC
		chr12_19346551	12	19346551	0.0050861	AC
		chr02_10816485_2	14	10816485	0.555543	AC
		chr06_8634355_2	18	8634355	0.0605452	AC
		chr01_34723864	1	34723864	0.043946	AC
		chr02_2197783_2	14	2197783	0.0497478	AC
		chr10_16419745_2	22	16419745	0.0450692	AC
		chr12_19434228_2	24	19434228	0.696337	AC
		chr04_27156091_2	16	27156091	0.0461253	AC
		chr11_24847711	11	24847711	0.0464979	AC
		chr01_36453151	1	36453151	0.0470225	AC
		chr07_18402918_2	19	18402918	0.956781	AC
		chr10_3959372_2	22	3959372	0.0442162	AC
		chr10_3047997_2	22	3047997	0.555009	AC
		chr02_4893058	2	4893058	0.049625	AC
		chr10_22735869_2	22	22735869	0.0271138	AC
		chr11_11409808_2	23	11409808	0.27092	AC
		chr05_21969906_2	17	21969906	0.537432	AC
		chr02_17207945	2	17207945	0.0518667	AC
		chr11_22305606_2	23	22305606	0.887743	AC
		chr12_3039184	12	3039184	0.0588726	AC
		chr12_11716272	12	11716272	0.0541353	AC
		chr01_43188458	1	43188458	0.0546946	AC
		chr12_19565949	12	19565949	0.165691	AC
		chr08_8723613	8	8723613	0.00463855	AC
		chr02_16625454	2	16625454	0.056356	AC
		chr04_17797003_2	16	17797003	0.0567795	AC
		chr12_11930778	12	11930778	0.0541353	AC
		chr04_13031138	4	13031138	0.0580936	AC
		chr02_7320490	2	7320490	0.0590748	AC
		chr04_5859915_2	16	5859915	0.130901	AC
		chr04_4868431_2	16	4868431	0.0608921	AC
		chr10_3135891_2	22	3135891	0.308135	AC
		chr10_1433162	10	1433162	0.259784	AC
		chr03_27483515	3	27483515	0.0630758	AC
		chr02_22755254	2	22755254	0.0636978	AC
		chr07_27717343_2	19	27717343	0.623562	AC
		chr01_42099756_2	13	42099756	0.973047	AC
		chr09_3983948	9	3983948	0.361371	AC
		chr01_24454966	1	24454966	0.0666178	AC
		chr08_18033536_2	20	18033536	0.076037	AC
		chr06_19313133	6	19313133	0.139945	AC
		chr03_9445025	3	9445025	0.0697184	AC
		chr08_18368694	8	18368694	0.0109267	AC
		chr09_5004482	9	5004482	0.651913	AC
		chr07_1076030	7	1076030	0.106803	AC
		chr11_12657529_2	23	12657529	0.0108632	AC
		chr01_13284726_2	13	13284726	0.666221	AC
		chr03_30319871_2	15	30319871	0.0752485	AC
		chr10_20822264_2	22	20822264	0.335147	AC
		chr03_28709311	3	28709311	0.0771509	AC
		chr02_11208632_2	14	11208632	0.263639	AC
		chr01_4704732	1	4704732	0.0789466	AC
		chr01_6002091_2	13	6002091	0.108993	AC
		chr11_25772473	11	25772473	0.555717	AC
		chr01_22453512_2	13	22453512	0.0814307	AC
		chr02_8153101	2	8153101	0.0819928	AC
		chr03_34817276	3	34817276	0.0828311	AC
		chr07_18164801	7	18164801	0.165436	AC
		chr02_4837781	2	4837781	0.0849829	AC
		chr04_2481250	4	2481250	0.0861854	AC
		chr04_21240875_2	16	21240875	0.496974	AC
		chr01_11751960	1	11751960	0.0883446	AC
		chr05_4151308	5	4151308	0.0895154	AC
		chr11_4444872	11	4444872	0.0551869	AC
		chr03_15783638_2	15	15783638	0.0913629	AC
		chr01_33935079	1	33935079	0.092256	AC
		chr09_16717302	9	16717302	0.0752873	AC
		chr04_5687380	4	5687380	0.094485	AC
		chr02_35700352_2	14	35700352	0.0957403	AC
		chr01_4738425	1	4738425	0.0966018	AC
		chr02_16255852_2	14	16255852	0.00745235	AC
		chr04_13436278	4	13436278	0.0986581	AC
		chr05_15561694_2	17	15561694	0.0205764	AC
		chr06_26702635_2	18	26702635	0.580438	AC
		chr06_6987570	6	6987570	0.370035	AC
		chr09_22414986	9	22414986	0.201849	AC
		chr05_16502474	5	16502474	0.105046	AC
		chr08_2789235	8	2789235	0.78918	AC
		chr11_18387802_2	23	18387802	0.350763	AC
		chr08_2905035	8	2905035	0.108855	AC
		chr10_16775158	10	16775158	0.130782	AC
		chr03_29607409_2	15	29607409	0.787331	AC
		chr04_14100373	4	14100373	0.112791	AC
		chr12_23254132	12	23254132	0.926941	AC
		chr05_18908620_2	17	18908620	0.529214	AC
		chr01_17735607	1	17735607	0.116653	AC
		chr07_23896523	7	23896523	0.118046	AC
		chr05_26077250_2	17	26077250	0.119441	AC
		chr05_17810060_2	17	17810060	0.18849	AC
		chr07_13534202_2	19	13534202	0.0511437	AC
		chr08_8479234	8	8479234	0.122736	AC
		chr11_2410465_2	23	2410465	0.987447	AC
		chr06_21677427	6	21677427	0.0664309	AC
		chr03_14802530	3	14802530	0.127526	AC
		chr10_16580145_2	22	16580145	0.117871	AC
		chr05_8244198_2	17	8244198	0.0644322	AC
		chr04_27708805	4	27708805	0.132004	AC
		chr05_723315_2	17	723315	0.333013	AC
		chr06_6187071_2	18	6187071	0.514684	AC
		chr05_3314840	5	3314840	0.136178	AC
		chr07_27778938	7	27778938	0.0693719	AC
		chr01_30386464_2	13	30386464	0.138075	AC
		chr12_6953957_2	24	6953957	0.409196	AC
		chr11_24757433_2	23	24757433	0.140526	AC
		chr03_34798721	3	34798721	0.141808	AC
		chr10_5587475	10	5587475	0.215666	AC
		chr11_191033	11	191033	0.144535	AC
		chr04_16687757_2	16	16687757	0.146267	AC
		chr01_30906937_2	13	30906937	0.825321	AC
		chr11_8378976	11	8378976	0.0517907	AC
		chr04_27606114	4	27606114	0.151075	AC
		chr03_8970031_2	15	8970031	0.0936552	AC
		chr05_6465395_2	17	6465395	0.092521	AC
		chr12_1245339	12	1245339	0.289288	AC
		chr06_11214212	6	11214212	0.337274	AC
		chr05_7341189	5	7341189	0.159769	AC
		chr12_21928003	12	21928003	0.161463	AC
		chr03_5635846	3	5635846	0.162483	AC
		chr10_11674008	10	11674008	0.164134	AC
		chr05_23203115_2	17	23203115	0.151764	AC
		chr10_11209058	10	11209058	0.975688	AC
		chr11_20974600_2	23	20974600	0.0714235	AC
		chr04_28486201	4	28486201	0.17209	AC
		chr02_9877928	2	9877928	0.17417	AC
		chr07_17799064	7	17799064	0.0353764	AC
		chr03_8917702_2	15	8917702	0.152963	AC
		chr02_10886077	2	10886077	0.179728	AC
		chr12_26497075_2	24	26497075	0.139362	AC
		chr05_19443273_2	17	19443273	0.819739	AC
		chr03_12733526	3	12733526	0.185287	AC
		chr12_7957093	12	7957093	0.0565762	AC
		chr04_13429179	4	13429179	0.188307	AC
		chr02_35017878_2	14	35017878	0.189965	AC
		chr04_31399301	4	31399301	0.190557	AC
		chr02_25668229	2	25668229	0.192332	AC
		chr04_12983515	4	12983515	0.194483	AC
		chr11_23353823	11	23353823	0.910878	AC
		chr05_6642645_2	17	6642645	0.198388	AC
		chr06_5906869_2	18	5906869	0.261679	AC
		chr10_900390_2	22	900390	0.441275	AC
		chr04_2811254	4	2811254	0.203629	AC
		chr01_14930174	1	14930174	0.205902	AC
		chr01_1599138	1	1599138	0.207741	AC
		chr03_19940799	3	19940799	0.209841	AC
		chr11_4521958	11	4521958	0.213645	AC
		chr03_27178345	3	27178345	0.213491	AC
		chr07_27671654_2	19	27671654	0.415221	AC
		chr09_1102260	9	1102260	0.34591	AC
		chr11_23244341_2	23	23244341	0.684272	AC
		chr06_20690906_2	18	20690906	0.527501	AC
		chr02_19271132_2	14	19271132	0.222884	AC
		chr07_1619392	7	1619392	0.155545	AC
		chr07_7046414_2	19	7046414	0.41916	AC
		chr07_21378081_2	19	21378081	0.102145	AC
		chr01_42000893_2	13	42000893	0.279974	AC
		chr02_8422525_2	14	8422525	0.233217	AC
		chr03_27170066	3	27170066	0.235462	AC
		chr11_17583145	11	17583145	0.237399	AC
		chr11_18183043	11	18183043	0.583437	AC
		chr01_14115499_2	13	14115499	0.154811	AC
		chr08_9238303_2	20	9238303	0.149017	AC
		chr03_27498198	3	27498198	0.245786	AC
		chr02_29685637	2	29685637	0.248366	AC
		chr09_2641375	9	2641375	0.217884	AC
		chr08_5082170	8	5082170	0.251435	AC
		chr09_21281265	9	21281265	0.047739	AC
		chr06_29897079	6	29897079	0.866471	AC
		chr02_27873605_2	14	27873605	0.258216	AC
		chr06_9030275_2	18	9030275	0.315535	AC
		chr12_12328020_2	24	12328020	0.0127292	AC
		chr02_25324343	2	25324343	0.264851	AC
		chr11_4690729_2	23	4690729	0.265745	AC
		chr03_16601684	3	16601684	0.267799	AC
		chr02_17156036_2	14	17156036	0.381851	AC
		chr03_23113514_2	15	23113514	0.888079	AC
		chr03_8451293	3	8451293	0.274048	AC
		chr04_2224857	4	2224857	0.276591	AC
		chr01_20981117	1	20981117	0.278952	AC
		chr11_2264256_2	23	2264256	0.745325	AC
		chr04_33159146	4	33159146	0.283385	AC
		chr11_22863115_2	23	22863115	0.377256	AC
		chr02_11026379_2	14	11026379	0.555543	AC
		chr02_2946673_2	14	2946673	0.291099	AC
		chr12_8482408	12	8482408	0.196622	AC
		chr10_2083406_2	22	2083406	0.295893	AC
		chr11_17472958	11	17472958	0.297886	AC
		chr12_15438708	12	15438708	0.574788	AC
		chr10_8577249_2	22	8577249	0.519832	AC
		chr04_14209733_2	16	14209733	0.286301	AC
		chr02_11124093	2	11124093	0.307777	AC
		chr02_4053473_2	14	4053473	0.61932	AC
		chr09_697077_2	21	697077	0.898375	AC
		chr01_1577224_2	13	1577224	0.439382	AC
		chr04_8125139_2	16	8125139	0.268871	AC
		chr10_12210780_2	22	12210780	0.232936	AC
		chr03_13728948	3	13728948	0.321498	AC
		chr07_28345229	7	28345229	0.324068	AC
		chr03_23451224	3	23451224	0.326398	AC
		chr03_8663950_2	15	8663950	0.156179	AC
		chr05_7879180	5	7879180	0.329907	AC
		chr02_21920979_2	14	21920979	0.773836	AC
		chr01_30842295	1	30842295	0.335074	AC
		chr06_27315049_2	18	27315049	0.552015	AC
		chr10_17317435_2	22	17317435	0.471455	AC
		chr06_5905984_2	18	5905984	0.243382	AC
		chr05_2198847	5	2198847	0.344593	AC
		chr01_16350534	1	16350534	0.34703	AC
		chr04_18609392_2	16	18609392	0.349863	AC
		chr04_31830426_2	16	31830426	0.750965	AC
		chr01_13993236	1	13993236	0.354793	AC
		chr11_2987506_2	23	2987506	0.357623	AC
		chr09_11821705_2	21	11821705	0.660164	AC
		chr09_3192531	9	3192531	0.217884	AC
		chr07_16109639_2	19	16109639	0.119851	AC
		chr02_17775044_2	14	17775044	0.367182	AC
		chr08_8648645_2	20	8648645	0.218874	AC
		chr12_9875065	12	9875065	0.187584	AC
		chr09_6428713_2	21	6428713	0.485034	AC
		chr08_9732279_2	20	9732279	0.0323717	AC
		chr03_6442579	3	6442579	0.379316	AC
		chr01_19100680	1	19100680	0.382117	AC
		chr08_20794313_2	20	20794313	0.315523	AC
		chr09_6663782_2	21	6663782	0.2418	AC
		chr06_1474131_2	18	1474131	0.468555	AC
		chr09_20802786_2	21	20802786	0.412926	AC
		chr04_17696187	4	17696187	0.392877	AC
		chr02_19184277_2	14	19184277	0.575866	AC
		chr03_19636739	3	19636739	0.398136	AC
		chr05_28141339	5	28141339	0.401058	AC
		chr01_19028667	1	19028667	0.403137	AC
		chr05_13853993_2	17	13853993	0.832524	AC
		chr01_7014005	1	7014005	0.408348	AC
		chr10_13862810_2	22	13862810	0.327582	AC
		chr12_21909028	12	21909028	0.980888	AC
		chr02_6064739	2	6064739	0.41667	AC
		chr01_41345292_2	13	41345292	0.410146	AC
		chr03_34257126	3	34257126	0.421734	AC
		chr02_26707619	2	26707619	0.425041	AC
		chr06_8909482_2	18	8909482	0.42776	AC
		chr09_17434420_2	21	17434420	0.685691	AC
		chr12_11085390_2	24	11085390	0.0725745	AC
		chr07_27648738_2	19	27648738	0.436606	AC
		chr08_9092042_2	20	9092042	0.111246	AC
		chr03_19615422_2	15	19615422	0.265917	AC
		chr06_23002891_2	18	23002891	0.249934	AC
		chr01_34522411	1	34522411	0.446906	AC
		chr07_18706273_2	19	18706273	0.466099	AC
		chr06_20867078_2	18	20867078	0.806566	AC
		chr07_7066779	7	7066779	0.748104	AC
		chr02_8383199_2	14	8383199	0.524444	AC
		chr09_6122596	9	6122596	0.539521	AC
		chr09_22095400_2	21	22095400	0.463643	AC
		chr11_24395825_2	23	24395825	0.930887	AC
		chr12_20405269_2	24	20405269	0.321068	AC
		chr07_9271079_2	19	9271079	0.471472	AC
		chr03_11460585	3	11460585	0.473821	AC
		chr09_21148580	9	21148580	0.975948	AC
		chr06_16503715_2	18	16503715	0.478906	AC
		chr05_27915709	5	27915709	0.480552	AC
		chr02_3089556_2	14	3089556	0.483162	AC
		chr10_5617595	10	5617595	0.485669	AC
		chr06_4006644_2	18	4006644	0.488608	AC
		chr01_13357878_2	13	13357878	0.309659	AC
		chr03_30212956_2	15	30212956	0.494321	AC
		chr12_15275173	12	15275173	0.163926	AC
		chr12_16602250_2	24	16602250	0.370949	AC
		chr12_22901963_2	24	22901963	0.636871	AC
		chr09_21412387_2	21	21412387	0.632999	AC
		chr12_17513790_2	24	17513790	0.251183	AC
		chr05_27859858_2	17	27859858	0.0615742	AC
		chr05_14003723	5	14003723	0.512655	AC
		chr02_8558245_2	14	8558245	0.856991	AC
		chr04_5101522	4	5101522	0.517686	AC
		chr12_22596476_2	24	22596476	0.860495	AC
		chr02_1148984	2	1148984	0.523638	AC
		chr09_15613446	9	15613446	0.993905	AC
		chr04_30524383_2	16	30524383	0.902881	AC
		chr07_14624926_2	19	14624926	0.0491411	AC
		chr03_6480661	3	6480661	0.534109	AC
		chr07_16775267_2	19	16775267	0.494252	AC
		chr10_9543031_2	22	9543031	0.539202	AC
		chr01_651587_2	13	651587	0.00307873	AC
		chr03_19661981	3	19661981	0.544516	AC
		chr03_35747079_2	15	35747079	0.773631	AC
		chr01_12343127_2	13	12343127	0.800966	AC
		chr09_11331181	9	11331181	0.936726	AC
		chr02_10827933_2	14	10827933	0.234337	AC
		chr06_23144748	6	23144748	0.557361	AC
		chr04_5167466_2	16	5167466	0.559734	AC
		chr01_42294408	1	42294408	0.563091	AC
		chr05_14333728_2	17	14333728	0.566014	AC
		chr11_4389222_2	23	4389222	0.569234	AC
		chr05_8238994	5	8238994	0.57207	AC
		chr07_27142252	7	27142252	0.575542	AC
		chr12_14872074	12	14872074	0.842104	AC
		chr02_6010210_2	14	6010210	0.838843	AC
		chr06_3715200_2	18	3715200	0.537541	AC
		chr09_17910053	9	17910053	0.585606	AC
		chr12_6775985_2	24	6775985	0.818867	AC
		chr07_2319713	7	2319713	0.618597	AC
		chr02_22320493_2	14	22320493	0.594083	AC
		chr04_19319837_2	16	19319837	0.596527	AC
		chr07_27156280_2	19	27156280	0.599099	AC
		chr12_9933710	12	9933710	0.143411	AC
		chr09_9500642_2	21	9500642	0.649288	AC
		chr10_15973177	10	15973177	0.162802	AC
		chr05_25287287	5	25287287	0.609483	AC
		chr02_7472784	2	7472784	0.611977	AC
		chr04_14844571_2	16	14844571	0.434454	AC
		chr09_7522018_2	21	7522018	0.0574689	AC
		chr12_23316904_2	24	23316904	0.278411	AC
		chr06_9587973_2	18	9587973	0.620409	AC
		chr12_10238182_2	24	10238182	0.554624	AC
		chr05_18069078_2	17	18069078	0.624361	AC
		chr12_26661087	12	26661087	0.626754	AC
		chr06_16002824_2	18	16002824	0.387223	AC
		chr01_858018_2	13	858018	0.506488	AC
		chr01_13484772_2	13	13484772	0.633803	AC
		chr12_6893628_2	24	6893628	0.240064	AC
		chr12_7819986_2	24	7819986	0.118793	AC
		chr04_3818016	4	3818016	0.641266	AC
		chr04_2076325_2	16	2076325	0.568296	AC
		chr10_10109773	10	10109773	0.646615	AC
		chr08_19438766_2	20	19438766	0.216864	AC
		chr10_21905424_2	22	21905424	0.980749	AC
		chr11_22014463	11	22014463	0.584975	AC
		chr07_11135718_2	19	11135718	0.0356376	AC
		chr07_8789822	7	8789822	0.658991	AC
		chr12_6321640	12	6321640	0.661493	AC
		chr12_25788676_2	24	25788676	0.664061	AC
		chr04_929223_2	16	929223	0.228323	AC
		chr04_1411256	4	1411256	0.669272	AC
		chr01_12282950	1	12282950	0.671747	AC
		chr09_11118796	9	11118796	0.434628	AC
		chr12_15322400_2	24	15322400	0.397191	AC
		chr10_14787697_2	22	14787697	0.928744	AC
		chr05_8432266_2	17	8432266	0.682357	AC
		chr11_709078	11	709078	0.685072	AC
		chr10_7476532	10	7476532	0.171696	AC
		chr07_24586052_2	19	24586052	0.0727751	AC
		chr05_15608306	5	15608306	0.693411	AC
		chr07_16651101_2	19	16651101	0.494252	AC
		chr11_2452188	11	2452188	0.576819	AC
		chr11_3084761_2	23	3084761	0.317156	AC
		chr05_29461526_2	17	29461526	0.704097	AC
		chr02_19692410	2	19692410	0.706343	AC
		chr11_25228844_2	23	25228844	0.245805	AC
		chr07_8145977_2	19	8145977	0.992918	AC
		chr01_13220054	1	13220054	0.713563	AC
		chr06_1781895	6	1781895	0.376728	AC
		chr08_27047351_2	20	27047351	0.909932	AC
		chr04_17609570_2	16	17609570	0.683913	AC
		chr09_19223913	9	19223913	0.558506	AC
		chr05_6614668	5	6614668	0.724812	AC
		chr05_23628703	5	23628703	0.727442	AC
		chr11_20183011_2	23	20183011	0.730152	AC
		chr09_12529428	9	12529428	0.409422	AC
		chr04_23256062	4	23256062	0.734897	AC
		chr07_6353794	7	6353794	0.73701	AC
		chr08_10091522_2	20	10091522	0.477191	AC
		chr03_33711314_2	15	33711314	0.912486	AC
		chr09_8128770_2	21	8128770	0.502135	AC
		chr02_25376498	2	25376498	0.744497	AC
		chr06_26223142_2	18	26223142	0.829932	AC
		chr09_8088583	9	8088583	0.748097	AC
		chr04_28450276_2	16	28450276	0.749992	AC
		chr07_15424677	7	15424677	0.751923	AC
		chr06_7532861	6	7532861	0.753948	AC
		chr06_833780_2	18	833780	0.32082	AC
		chr06_28881805	6	28881805	0.757935	AC
		chr11_16153881	11	16153881	0.525966	AC
		chr02_9543271_2	14	9543271	0.978444	AC
		chr09_2939930_2	21	2939930	0.991247	AC
		chr01_42364614_2	13	42364614	0.764353	AC
		chr12_18893270_2	24	18893270	0.622203	AC
		chr01_32239723_2	13	32239723	0.291341	AC
		chr02_28405319	2	28405319	0.771324	AC
		chr03_29801999_2	15	29801999	0.836762	AC
		chr04_17721742	4	17721742	0.775983	AC
		chr07_7034452	7	7034452	0.138488	AC
		chr05_6316852_2	17	6316852	0.823022	AC
		chr01_5128015	1	5128015	0.782435	AC
		chr02_29496946_2	14	29496946	0.528484	AC
		chr03_732150_2	15	732150	0.786114	AC
		chr07_188440_2	19	188440	0.787926	AC
		chr05_7764615	5	7764615	0.790115	AC
		chr05_25158562	5	25158562	0.792011	AC
		chr10_13580869_2	22	13580869	0.793754	AC
		chr12_15243821_2	24	15243821	0.524833	AC
		chr06_24217734_2	18	24217734	0.343504	AC
		chr12_17044245_2	24	17044245	0.652399	AC
		chr12_27122540_2	24	27122540	0.802606	AC
		chr03_29025895_2	15	29025895	0.803921	AC
		chr03_28883659_2	15	28883659	0.805859	AC
		chr08_20443019	8	20443019	0.00430673	AC
		chr04_13175030	4	13175030	0.810185	AC
		chr04_30035048	4	30035048	0.812412	AC
		chr01_42542409	1	42542409	0.814699	AC
		chr05_26584029_2	17	26584029	0.612301	AC
		chr11_26471228_2	23	26471228	0.551519	AC
		chr08_4598276_2	20	4598276	0.060369	AC
		chr07_1601349_2	19	1601349	0.802341	AC
		chr05_652692	5	652692	0.824787	AC
		chr09_8073697_2	21	8073697	0.62391	AC
		chr03_13771604_2	15	13771604	0.263921	AC
		chr02_2190140	2	2190140	0.8309	AC
		chr07_9405776_2	19	9405776	0.83284	AC
		chr09_6230887_2	21	6230887	0.833596	AC
		chr05_9049671	5	9049671	0.834543	AC
		chr01_11289851	1	11289851	0.836349	AC
		chr05_2419655_2	17	2419655	0.903923	AC
		chr01_20876449	1	20876449	0.839956	AC
		chr05_2095977	5	2095977	0.842079	AC
		chr06_17117255_2	18	17117255	0.843951	AC
		chr12_3377326_2	24	3377326	0.404927	AC
		chr06_19148347_2	18	19148347	0.795921	AC
		chr07_850417_2	19	850417	0.850039	AC
		chr04_797110_2	16	797110	0.995119	AC
		chr03_22464987_2	15	22464987	0.853686	AC
		chr04_28294543_2	16	28294543	0.820256	AC
		chr07_24068556_2	19	24068556	0.856808	AC
		chr07_7034214	7	7034214	0.77837	AC
		chr05_8680156_2	17	8680156	0.936799	AC
		chr02_32402020_2	14	32402020	0.968871	AC
		chr11_24399497_2	23	24399497	0.924046	AC
		chr11_1157363	11	1157363	0.866212	AC
		chr05_24913344	5	24913344	0.867423	AC
		chr12_5517152	12	5517152	0.555786	AC
		chr05_3832317	5	3832317	0.871422	AC
		chr05_22310343	5	22310343	0.872818	AC
		chr02_632634	2	632634	0.8748	AC
		chr07_7705246	7	7705246	0.597306	AC
		chr08_26857775_2	20	26857775	0.913139	AC
		chr06_1032017_2	18	1032017	0.685182	AC
		chr07_17113332_2	19	17113332	0.488681	AC
		chr01_18487980_2	13	18487980	0.582689	AC
		chr11_6877452	11	6877452	0.88411	AC
		chr01_23099676	1	23099676	0.885705	AC
		chr03_26313937	3	26313937	0.887234	AC
		chr11_10736757	11	10736757	0.0142775	AC
		chr06_7350136_2	18	7350136	0.834044	AC
		chr06_12260211_2	18	12260211	0.892453	AC
		chr11_4287182_2	23	4287182	0.893759	AC
		chr09_5947134_2	21	5947134	0.955782	AC
		chr11_21372661_2	23	21372661	0.915985	AC
		chr06_1437081_2	18	1437081	0.323997	AC
		chr02_35477326	2	35477326	0.900426	AC
		chr02_18493949_2	14	18493949	0.531996	AC
		chr05_7416943	5	7416943	0.903266	AC
		chr11_21206979	11	21206979	0.904529	AC
		chr11_424071_2	23	424071	0.905946	AC
		chr06_25314766	6	25314766	0.893229	AC
		chr04_14166997_2	16	14166997	0.975067	AC
		chr07_2072953_2	19	2072953	0.804071	AC
		chr06_12316660_2	18	12316660	0.795718	AC
		chr01_8860005	1	8860005	0.912538	AC
		chr11_21982741	11	21982741	0.270782	AC
		chr04_31276833_2	16	31276833	0.915464	AC
		chr09_8099032_2	21	8099032	0.916907	AC
		chr02_28279914	2	28279914	0.917086	AC
		chr04_18384689_2	16	18384689	0.49025	AC
		chr08_1991969	8	1991969	0.590092	AC
		chr11_8944184_2	23	8944184	0.0777832	AC
		chr01_9357463_2	13	9357463	0.723677	AC
		chr02_2920100	2	2920100	0.924044	AC
		chr09_7412571	9	7412571	0.0320359	AC
		chr09_248493_2	21	248493	0.9261	AC
		chr09_3623703_2	21	3623703	0.9261	AC
		chr11_27578829	11	27578829	0.56418	AC
		chr05_19117639_2	17	19117639	0.272772	AC
		chr02_26906907_2	14	26906907	0.0198046	AC
		chr06_25314448_2	18	25314448	0.931266	AC
		chr08_19954134_2	20	19954134	0.931991	AC
		chr10_2161807	10	2161807	0.994843	AC
		chr01_19264427_2	13	19264427	0.815477	AC
		chr05_6866474	5	6866474	0.934386	AC
		chr01_18356454_2	13	18356454	0.935459	AC
		chr06_16466684_2	18	16466684	0.792468	AC
		chr01_11385132	1	11385132	0.937499	AC
		chr05_6070134_2	17	6070134	0.939108	AC
		chr02_7106700_2	14	7106700	0.83393	AC
		chr10_7354322_2	22	7354322	0.834408	AC
		chr01_12983335	1	12983335	0.94242	AC
		chr09_3151610_2	21	3151610	0.913329	AC
		chr08_9919781_2	20	9919781	0.251754	AC
		chr11_20120806_2	23	20120806	0.86424	AC
		chr02_17609843	2	17609843	0.94618	AC
		chr12_7500730	12	7500730	0.983803	AC
		chr10_11542805	10	11542805	0.94805	AC
		chr11_28714887	11	28714887	0.948978	AC
		chr06_9809203_2	18	9809203	0.949878	AC
		chr11_18978834	11	18978834	0.95055	AC
		chr01_14111178	1	14111178	0.951531	AC
		chr05_5845069_2	17	5845069	0.756638	AC
		chr05_28852309	5	28852309	0.953177	AC
		chr05_16615585_2	17	16615585	0.517268	AC
		chr04_32389970_2	16	32389970	0.955277	AC
		chr02_28811883_2	14	28811883	0.00299488	AC
		chr11_9457879	11	9457879	0.909379	AC
		chr01_12420742_2	13	12420742	0.957671	AC
		chr12_17426126_2	24	17426126	0.381293	AC
		chr11_17451553	11	17451553	0.30649	AC
		chr05_29034462_2	17	29034462	0.960402	AC
		chr06_11082405_2	18	11082405	0.900837	AC
		chr02_1432184_2	14	1432184	0.891619	AC
		chr06_25565381	6	25565381	0.962206	AC
		chr09_8075761_2	21	8075761	0.602093	AC
		chr01_23708019_2	13	23708019	0.963482	AC
		chr04_16641418	4	16641418	0.964393	AC
		chr08_19334305_2	20	19334305	0.659905	AC
		chr10_20145477_2	22	20145477	0.191691	AC
		chr09_10360064_2	21	10360064	0.768682	AC
		chr03_1284548_2	15	1284548	0.966184	AC
		chr04_28662984_2	16	28662984	0.737732	AC
		chr04_29357172_2	16	29357172	0.968074	AC
		chr11_3765496	11	3765496	0.969117	AC
		chr02_8196908	2	8196908	0.970187	AC
		chr07_7604001	7	7604001	0.970812	AC
		chr10_1104884	10	1104884	0.0807919	AC
		chr02_26795339_2	14	26795339	0.972466	AC
		chr02_27439288_2	14	27439288	0.972466	AC
		chr06_16024001_2	18	16024001	0.478906	AC
		chr06_6548649_2	18	6548649	0.836112	AC
		chr12_6215520	12	6215520	0.0126058	AC
		chr11_21518112_2	23	21518112	0.975421	AC
		chr07_20713515_2	19	20713515	0.78368	AC
		chr12_15766519	12	15766519	0.976084	AC
		chr04_16697246	4	16697246	0.976484	AC
		chr03_16920011_2	15	16920011	0.30597	AC
		chr05_22297748	5	22297748	0.977644	AC
		chr11_18728711_2	23	18728711	0.0432608	AC
		chr01_7097247_2	13	7097247	0.979113	AC
		chr09_7842773_2	21	7842773	0.884241	AC
		chr10_18302934_2	22	18302934	0.980275	AC
		chr09_11358854	9	11358854	0.957558	AC
		chr09_8067734_2	21	8067734	0.916907	AC
		chr11_22596333_2	23	22596333	0.684411	AC
		chr04_20199979	4	20199979	0.982096	AC
		chr01_4570385	1	4570385	0.982736	AC
		chr04_4299009	4	4299009	0.983461	AC
		chr01_14724677_2	13	14724677	0.983764	AC
		chr06_24346870_2	18	24346870	0.317302	AC
		chr12_16397899_2	24	16397899	0.196036	AC
		chr05_3852503_2	17	3852503	0.985492	AC
		chr07_24706374_2	19	24706374	0.242215	AC
		chr11_26531265_2	23	26531265	0.185552	AC
		chr04_18708548	4	18708548	0.98712	AC
		chr11_6932087_2	23	6932087	0.609543	AC
		chr07_15904708_2	19	15904708	0.965376	AC
		chr10_6131769_2	22	6131769	0.988582	AC
		chr02_16602466	2	16602466	0.989071	AC
		chr11_17069092	11	17069092	0.840177	AC
		chr11_23356687	11	23356687	0.00652105	AC
		chr06_19234221_2	18	19234221	0.295037	AC
		chr02_4054094_2	14	4054094	0.315181	AC
		chr10_2823346	10	2823346	0.811812	AC
		chr03_28067172_2	15	28067172	0.241101	AC
		chr09_971775_2	21	971775	0.991247	AC
		chr09_1385989_2	21	1385989	0.768789	AC
		chr09_1782047_2	21	1782047	0.991247	AC
		chr09_2365739_2	21	2365739	0.762768	AC
		chr09_3101329_2	21	3101329	0.828129	AC
		chr09_3812350_2	21	3812350	0.898375	AC
		chr03_13979173	3	13979173	0.991329	AC
		chr02_28242964	2	28242964	0.991477	AC
		chr05_24719632	5	24719632	0.991697	AC
		chr10_2992204_2	22	2992204	0.991772	AC
		chr06_12288560	6	12288560	0.942356	AC
		chr04_31303666	4	31303666	0.99236	AC
		chr06_3347508_2	18	3347508	0.807755	AC
		chr08_20521716	8	20521716	0.723031	AC
		chr01_6633679_2	13	6633679	0.992989	AC
		chr03_30202548	3	30202548	0.993383	AC
		chr04_3581825	4	3581825	0.993654	AC
		chr09_15722135	9	15722135	0.264557	AC
		chr03_26859527_2	15	26859527	0.99428	AC
		chr01_5235844	1	5235844	0.994593	AC
		chr10_3136650	10	3136650	0.116208	AC
		chr03_27053180_2	15	27053180	0.888809	AC
		chr08_2678741_2	20	2678741	0.472319	AC
		chr01_13900114	1	13900114	0.995263	AC
		chr08_8485549	8	8485549	0.411437	AC
		chr04_4325251_2	16	4325251	0.0587626	AC
		chr01_427756	1	427756	0.995792	AC
		chr09_3749973_2	21	3749973	0.943397	AC
		chr01_39121813	1	39121813	0.996086	AC
		chr12_21925629	12	21925629	0.895495	AC
		chr06_20884936_2	18	20884936	0.874048	AC
		chr03_16479224_2	15	16479224	0.996545	AC
		chr10_18137877_2	22	18137877	0.996554	AC
		chr11_17261199	11	17261199	0.795795	AC
		chr05_7404824	5	7404824	0.996832	AC
		chr02_34449371	2	34449371	0.997039	AC
		chr02_24659480_2	14	24659480	0.516216	AC
		chr02_24795600	2	24795600	0.997598	AC
		chr08_1289995	8	1289995	0.283394	AC
		chr10_11837139	10	11837139	0.707081	AC
		chr01_15393210	1	15393210	0.998012	AC
		chr02_10088164	2	10088164	0.9981	AC
		chr02_18075239_2	14	18075239	0.174978	AC
		chr03_5857538_2	15	5857538	0.998463	AC
		chr05_27941009_2	17	27941009	0.140736	AC
		chr05_27988796_2	17	27988796	0.998607	AC
		chr02_20188221_2	14	20188221	0.194261	AC
		chr07_5220058	7	5220058	0.998884	AC
		chr05_8962686_2	17	8962686	0.999038	AC
		chr05_9006272_2	17	9006272	0.999038	AC
		chr05_9042724_2	17	9042724	0.999038	AC
		chr05_9098778_2	17	9098778	0.999038	AC
		chr07_4265151_2	19	4265151	0.937363	AC
		chr07_6969630	7	6969630	0.356179	AC
		chr03_2511083	3	2511083	0.999213	AC
		chr12_18508750_2	24	18508750	0.868068	AC
		chr10_11842020	10	11842020	0.999283	AC
		chr08_2737454	8	2737454	0.999373	AC
		chr08_5489281	8	5489281	0.723932	AC
		chr02_16904305_2	14	16904305	0.793278	AC
		chr01_31598892_2	13	31598892	0.874054	AC
		chr01_24166357_2	13	24166357	0.703188	AC
		chr06_6832006	6	6832006	0.393334	AC
		chr02_25745073	2	25745073	0.999639	AC
		chr11_6926174_2	23	6926174	0.609543	AC
		chr02_2757685_2	14	2757685	0.708981	AC
		chr03_17117497_2	15	17117497	0.999814	AC
		chr08_9625763_2	20	9625763	0.027512	AC
		chr08_9932933_2	20	9932933	0.0369976	AC
		chr08_10096809_2	20	10096809	0.477191	AC
		chr05_515819	5	515819	0.999849	AC
		chr02_28293837	2	28293837	0.999921	AC
		chr09_16562596_2	21	16562596	0.999936	AC
		chr11_27112299	11	27112299	0.777957	AC
		chr09_6798396	9	6798396	0.999971	AC
		chr12_7298600	12	7298600	0.379757	AC
		chr02_17677605_2	14	17677605	0.748588	AC
		chr02_17776412_2	14	17776412	0.997758	AC
		chr02_17781195_2	14	17781195	0.748588	AC
		chr02_17782705_2	14	17782705	0.999998	AC
		chr02_17782818_2	14	17782818	0.999998	AC
		chr02_17783134_2	14	17783134	0.999998	AC
		chr02_17783332_2	14	17783332	0.0995551	AC
		chr01_13348461_2	13	13348461	0.465157	AC
		chr06_1731808	6	1731808	1	AC
		chr08_1721188_2	20	1721188	0.883391	AC
		chr12_13801102_2	24	13801102	0.0123553	AC
		chr12_22563436_2	24	22563436	2.87293e-10	ASV
		chr12_22563453_2	24	22563453	0.731214	ASV
		chr12_22021594	12	22021594	4.35804e-08	ASV
		chr01_12545415_2	13	12545415	3.54386e-07	ASV
		chr10_1392621_2	22	1392621	5.47008e-07	ASV
		chr06_13125194_2	18	13125194	7.54858e-07	ASV
		chr06_13129694_2	18	13129694	7.54858e-07	ASV
		chr06_13130993_2	18	13130993	7.54858e-07	ASV
		chr06_13131612_2	18	13131612	7.54858e-07	ASV
		chr06_13131660_2	18	13131660	7.54858e-07	ASV
		chr06_13132524_2	18	13132524	7.54858e-07	ASV
		chr06_13140574_2	18	13140574	7.54858e-07	ASV
		chr06_13141044_2	18	13141044	7.54858e-07	ASV
		chr06_13141681_2	18	13141681	7.54858e-07	ASV
		chr06_13142798_2	18	13142798	7.54858e-07	ASV
		chr06_13156840_2	18	13156840	7.54858e-07	ASV
		chr06_13156950_2	18	13156950	7.54858e-07	ASV
		chr06_13182371_2	18	13182371	7.54858e-07	ASV
		chr06_13255183_2	18	13255183	7.54858e-07	ASV
		chr06_13259620_2	18	13259620	7.54858e-07	ASV
		chr06_13281957_2	18	13281957	7.54858e-07	ASV
		chr05_23401308_2	17	23401308	9.39601e-07	ASV
		chr06_17826314_2	18	17826314	9.76157e-07	ASV
		chr05_26310189_2	17	26310189	9.81152e-07	ASV
		chr06_17791885_2	18	17791885	1.47887e-06	ASV
		chr10_1685750_2	22	1685750	1.82229e-06	ASV
		chr06_6963011	6	6963011	1.93969e-06	ASV
		chr06_13277175_2	18	13277175	2.00636e-06	ASV
		chr10_1242429_2	22	1242429	2.15867e-06	ASV
		chr10_1360866_2	22	1360866	2.15867e-06	ASV
		chr10_1464022_2	22	1464022	2.15867e-06	ASV
		chr10_1701771_2	22	1701771	2.15867e-06	ASV
		chr10_1722202_2	22	1722202	2.15867e-06	ASV
		chr10_1726794_2	22	1726794	2.15867e-06	ASV
		chr06_13131852_2	18	13131852	2.28987e-06	ASV
		chr03_29591366	3	29591366	3.12099e-06	ASV
		chr03_29592256	3	29592256	3.12099e-06	ASV
		chr03_29592645	3	29592645	3.12099e-06	ASV
		chr03_29592659	3	29592659	3.12099e-06	ASV
		chr03_29592660	3	29592660	3.12099e-06	ASV
		chr03_29592705	3	29592705	3.12099e-06	ASV
		chr03_29594197	3	29594197	3.12099e-06	ASV
		chr03_29595416	3	29595416	3.12099e-06	ASV
		chr03_29595500	3	29595500	3.12099e-06	ASV
		chr03_29595973	3	29595973	3.12099e-06	ASV
		chr03_29597075	3	29597075	3.12099e-06	ASV
		chr03_29598451	3	29598451	3.12099e-06	ASV
		chr03_29600697	3	29600697	3.12099e-06	ASV
		chr09_6318636_2	21	6318636	4.26742e-06	ASV
		chr12_18839292_2	24	18839292	4.28668e-06	ASV
		chr01_24177414_2	13	24177414	4.40788e-06	ASV
		chr06_13125426_2	18	13125426	4.41032e-06	ASV
		chr06_13132877_2	18	13132877	4.41032e-06	ASV
		chr06_13133878_2	18	13133878	4.41032e-06	ASV
		chr06_13141749_2	18	13141749	4.41032e-06	ASV
		chr06_13142879_2	18	13142879	4.41032e-06	ASV
		chr06_13142939_2	18	13142939	4.41032e-06	ASV
		chr06_13144030_2	18	13144030	4.41032e-06	ASV
		chr06_13148511_2	18	13148511	4.41032e-06	ASV
		chr06_13151848_2	18	13151848	4.41032e-06	ASV
		chr06_13152531_2	18	13152531	4.41032e-06	ASV
		chr06_13152767_2	18	13152767	4.41032e-06	ASV
		chr06_13153176_2	18	13153176	4.41032e-06	ASV
		chr06_13154266_2	18	13154266	4.41032e-06	ASV
		chr06_13156957_2	18	13156957	4.41032e-06	ASV
		chr06_13270037_2	18	13270037	4.41032e-06	ASV
		chr09_8998562_2	21	8998562	4.9736e-06	ASV
		chr10_2768615_2	22	2768615	5.14052e-06	ASV
		chr09_21128600	9	21128600	5.81389e-06	ASV
		chr10_1460953_2	22	1460953	6.18855e-06	ASV
		chr10_1666683_2	22	1666683	6.51718e-06	ASV
		chr06_13142846_2	18	13142846	6.70018e-06	ASV
		chr01_12642481	1	12642481	6.80686e-06	ASV
		chr10_1235967_2	22	1235967	6.8826e-06	ASV
		chr10_1239225_2	22	1239225	6.8826e-06	ASV
		chr10_1241192_2	22	1241192	6.8826e-06	ASV
		chr10_1242461_2	22	1242461	6.8826e-06	ASV
		chr10_1242891_2	22	1242891	6.8826e-06	ASV
		chr10_1391818_2	22	1391818	6.8826e-06	ASV
		chr10_1393940_2	22	1393940	6.8826e-06	ASV
		chr10_1395893_2	22	1395893	6.8826e-06	ASV
		chr10_1396396_2	22	1396396	6.8826e-06	ASV
		chr10_1406487_2	22	1406487	6.8826e-06	ASV
		chr10_2083753_2	22	2083753	6.95329e-06	ASV
		chr10_5452793_2	22	5452793	7.12572e-06	ASV
		chr06_13158557_2	18	13158557	7.24719e-06	ASV
		chr06_13163401_2	18	13163401	7.24719e-06	ASV
		chr06_13177618_2	18	13177618	7.24719e-06	ASV
		chr06_13187615_2	18	13187615	7.24719e-06	ASV
		chr06_13189655_2	18	13189655	7.24719e-06	ASV
		chr06_13192766_2	18	13192766	7.24719e-06	ASV
		chr06_13195230_2	18	13195230	7.24719e-06	ASV
		chr06_13199574_2	18	13199574	7.24719e-06	ASV
		chr06_13202534_2	18	13202534	7.24719e-06	ASV
		chr06_13202828_2	18	13202828	7.24719e-06	ASV
		chr06_13216467_2	18	13216467	7.24719e-06	ASV
		chr06_13231307_2	18	13231307	7.24719e-06	ASV
		chr06_13232343_2	18	13232343	7.24719e-06	ASV
		chr06_13246490_2	18	13246490	7.24719e-06	ASV
		chr06_13249944_2	18	13249944	7.24719e-06	ASV
		chr06_13250266_2	18	13250266	7.24719e-06	ASV
		chr06_13256742_2	18	13256742	7.24719e-06	ASV
		chr06_13268135_2	18	13268135	7.24719e-06	ASV
		chr06_13273152_2	18	13273152	7.24719e-06	ASV
		chr06_13286699_2	18	13286699	7.24719e-06	ASV
		chr11_22866695	11	22866695	7.32064e-06	ASV
		chr10_1667406_2	22	1667406	7.87908e-06	ASV
		chr10_1669061_2	22	1669061	7.87908e-06	ASV
		chr10_1669616_2	22	1669616	7.87908e-06	ASV
		chr10_1394236_2	22	1394236	8.38249e-06	ASV
		chr09_19745618_2	21	19745618	8.38908e-06	ASV
		chr11_14587951	11	14587951	8.40877e-06	ASV
		chr10_1698503_2	22	1698503	9.14068e-06	ASV
		chr10_1704448_2	22	1704448	9.14068e-06	ASV
		chr10_1705349_2	22	1705349	9.14068e-06	ASV
		chr10_1726362_2	22	1726362	9.14068e-06	ASV
		chr10_9945736_2	22	9945736	1.05116e-05	ASV
		chr12_26890308_2	24	26890308	0.0245985	ASV
		chr11_22427805	11	22427805	1.1953e-05	ASV
		chr11_22427946	11	22427946	1.1953e-05	ASV
		chr06_13257081_2	18	13257081	1.20126e-05	ASV
		chr06_13268748_2	18	13268748	1.20126e-05	ASV
		chr10_1729740_2	22	1729740	1.21154e-05	ASV
		chr10_1734940_2	22	1734940	1.21154e-05	ASV
		chr11_17448016	11	17448016	1.31012e-05	ASV
		chr10_2782583_2	22	2782583	1.34804e-05	ASV
		chr06_17768295_2	18	17768295	1.35899e-05	ASV
		chr06_17779312_2	18	17779312	1.35899e-05	ASV
		chr06_17786599_2	18	17786599	1.35899e-05	ASV
		chr06_17789753_2	18	17789753	1.35899e-05	ASV
		chr06_17800118_2	18	17800118	1.35899e-05	ASV
		chr06_17802210_2	18	17802210	1.35899e-05	ASV
		chr06_17816969_2	18	17816969	1.35899e-05	ASV
		chr06_17817563_2	18	17817563	1.35899e-05	ASV
		chr06_17817626_2	18	17817626	1.35899e-05	ASV
		chr06_17826341_2	18	17826341	1.35899e-05	ASV
		chr03_27848963	3	27848963	1.43947e-05	ASV
		chr01_3955565_2	13	3955565	1.59519e-05	ASV
		chr10_1904031_2	22	1904031	1.63789e-05	ASV
		chr10_1681832_2	22	1681832	1.72359e-05	ASV
		chr10_1684399_2	22	1684399	1.72359e-05	ASV
		chr10_1685274_2	22	1685274	1.72359e-05	ASV
		chr10_1704733_2	22	1704733	1.72359e-05	ASV
		chr10_1716786_2	22	1716786	1.72359e-05	ASV
		chr10_1722168_2	22	1722168	1.72359e-05	ASV
		chr01_4533684_2	13	4533684	1.72843e-05	ASV
		chr05_18743951	5	18743951	1.88622e-05	ASV
		chr10_1679900_2	22	1679900	2.0143e-05	ASV
		chr11_22422626	11	22422626	2.01786e-05	ASV
		chr11_22422866	11	22422866	2.01786e-05	ASV
		chr06_5708925	6	5708925	2.05261e-05	ASV
		chr05_23400905	5	23400905	2.14938e-05	ASV
		chr05_23403184	5	23403184	2.14938e-05	ASV
		chr11_22422678	11	22422678	2.25193e-05	ASV
		chr09_8982576_2	21	8982576	2.29708e-05	ASV
		chr06_13267936_2	18	13267936	2.33534e-05	ASV
		chr10_1691484_2	22	1691484	2.35679e-05	ASV
		chr10_1722311_2	22	1722311	2.35679e-05	ASV
		chr06_5708441	6	5708441	2.36744e-05	ASV
		chr01_4533836_2	13	4533836	2.39845e-05	ASV
		chr05_18762783	5	18762783	2.49762e-05	ASV
		chr12_18005784	12	18005784	2.55753e-05	ASV
		chr07_22302079_2	19	22302079	2.62167e-05	ASV
		chr09_19297781_2	21	19297781	2.75331e-05	ASV
		chr10_1395459_2	22	1395459	2.78399e-05	ASV
		chr09_19299808_2	21	19299808	3.14281e-05	ASV
		chr11_22479706	11	22479706	3.26708e-05	ASV
		chr06_13181715_2	18	13181715	3.3553e-05	ASV
		chr06_13220699_2	18	13220699	3.3553e-05	ASV
		chr06_13236771_2	18	13236771	3.3553e-05	ASV
		chr06_13256648_2	18	13256648	3.3553e-05	ASV
		chr06_13263199_2	18	13263199	3.3553e-05	ASV
		chr06_13267856_2	18	13267856	3.3553e-05	ASV
		chr06_13274195_2	18	13274195	3.3553e-05	ASV
		chr06_13294536_2	18	13294536	3.3553e-05	ASV
		chr09_19713911_2	21	19713911	3.40314e-05	ASV
		chr05_18990254	5	18990254	3.57973e-05	ASV
		chr11_22455009	11	22455009	3.65607e-05	ASV
		chr05_18931609	5	18931609	3.76502e-05	ASV
		chr06_13261646_2	18	13261646	3.83619e-05	ASV
		chr11_15011645	11	15011645	3.8649e-05	ASV
		chr11_15058334	11	15058334	3.8649e-05	ASV
		chr11_15239072	11	15239072	3.8649e-05	ASV
		chr09_8988305_2	21	8988305	3.87443e-05	ASV
		chr09_8992564_2	21	8992564	3.87443e-05	ASV
		chr10_1445254_2	22	1445254	3.87879e-05	ASV
		chr10_1447429_2	22	1447429	3.87879e-05	ASV
		chr10_1449136_2	22	1449136	3.87879e-05	ASV
		chr10_1451867_2	22	1451867	3.87879e-05	ASV
		chr10_1453662_2	22	1453662	3.87879e-05	ASV
		chr10_1460817_2	22	1460817	3.87879e-05	ASV
		chr10_1462810_2	22	1462810	3.87879e-05	ASV
		chr10_1463147_2	22	1463147	3.87879e-05	ASV
		chr01_13574287	1	13574287	3.98226e-05	ASV
		chr09_19212300_2	21	19212300	4.10882e-05	ASV
		chr02_4349720_2	14	4349720	4.24536e-05	ASV
		chr05_6412078	5	6412078	4.27251e-05	ASV
		chr09_8968491_2	21	8968491	4.37932e-05	ASV
		chr11_23043314	11	23043314	4.50997e-05	ASV
		chr03_22374013	3	22374013	4.61903e-05	ASV
		chr09_19291105_2	21	19291105	4.76476e-05	ASV
		chr11_22866758	11	22866758	4.90135e-05	ASV
		chr10_1727073	10	1727073	4.99656e-05	ASV
		chr05_27415401	5	27415401	5.15801e-05	ASV
		chr06_17762529_2	18	17762529	5.52865e-05	ASV
		chr06_17833494_2	18	17833494	5.52865e-05	ASV
		chr10_1660194_2	22	1660194	5.69951e-05	ASV
		chr09_19280187_2	21	19280187	5.73514e-05	ASV
		chr05_27417724	5	27417724	5.9695e-05	ASV
		chr10_1757489_2	22	1757489	6.04695e-05	ASV
		chr03_31800407	3	31800407	6.21583e-05	ASV
		chr03_31836508	3	31836508	6.21583e-05	ASV
		chr09_19652703_2	21	19652703	6.29366e-05	ASV
		chr06_19253680	6	19253680	6.29451e-05	ASV
		chr02_4348290_2	14	4348290	6.48994e-05	ASV
		chr10_1740237_2	22	1740237	6.65019e-05	ASV
		chr10_1773426_2	22	1773426	6.65019e-05	ASV
		chr09_21148430	9	21148430	6.72566e-05	ASV
		chr01_42979667	1	42979667	6.8899e-05	ASV
		chr06_13169101_2	18	13169101	6.96817e-05	ASV
		chr01_42964597	1	42964597	7.00655e-05	ASV
		chr09_19294929_2	21	19294929	7.06003e-05	ASV
		chr11_17210820	11	17210820	7.15309e-05	ASV
		chr11_23983294	11	23983294	7.45007e-05	ASV
		chr09_8977576_2	21	8977576	7.4936e-05	ASV
		chr04_22293569	4	22293569	7.53084e-05	ASV
		chr09_8726227_2	21	8726227	7.54295e-05	ASV
		chr09_8890143_2	21	8890143	7.6498e-05	ASV
		chr12_9166399	12	9166399	7.78084e-05	ASV
		chr09_19216374_2	21	19216374	8.09962e-05	ASV
		chr09_8974411_2	21	8974411	8.52758e-05	ASV
		chr01_43114892	1	43114892	8.73894e-05	ASV
		chr01_43145542	1	43145542	8.73894e-05	ASV
		chr01_43163408	1	43163408	8.73894e-05	ASV
		chr01_43194931	1	43194931	8.73894e-05	ASV
		chr01_43223846	1	43223846	8.73894e-05	ASV
		chr01_43136017	1	43136017	8.78748e-05	ASV
		chr09_19216406_2	21	19216406	9.05783e-05	ASV
		chr09_8872174_2	21	8872174	9.49335e-05	ASV
		chr12_9070078	12	9070078	9.65441e-05	ASV
		chr03_34367305	3	34367305	9.72714e-05	ASV
		chr05_6494328	5	6494328	9.82245e-05	ASV
		chr05_6504430	5	6504430	9.82245e-05	ASV
		chr01_42954793	1	42954793	9.88742e-05	ASV
		chr09_19214107_2	21	19214107	0.000100352	ASV
		chr09_18387078_2	21	18387078	0.000102453	ASV
		chr01_4441689_2	13	4441689	0.000103789	ASV
		chr09_21142777	9	21142777	0.000106123	ASV
		chr08_266099	8	266099	0.000109458	ASV
		chr09_19250912_2	21	19250912	0.000111587	ASV
		chr11_17224340	11	17224340	0.000113081	ASV
		chr10_14039793	10	14039793	0.000115578	ASV
		chr11_22639325	11	22639325	0.000119275	ASV
		chr01_2146329_2	13	2146329	0.000120933	ASV
		chr09_8956888_2	21	8956888	0.000124174	ASV
		chr09_18372985_2	21	18372985	0.000125015	ASV
		chr01_43240011	1	43240011	0.000126024	ASV
		chr11_24165369	11	24165369	0.000127533	ASV
		chr10_1717425_2	22	1717425	0.000131112	ASV
		chr06_17752946	6	17752946	0.000131658	ASV
		chr05_6418827	5	6418827	0.000132331	ASV
		chr02_8285535_2	14	8285535	0.000134416	ASV
		chr10_1001411_2	22	1001411	0.000137407	ASV
		chr09_19746889_2	21	19746889	0.000139497	ASV
		chr09_19187818_2	21	19187818	0.000144911	ASV
		chr09_8966614_2	21	8966614	0.000146654	ASV
		chr01_43134450	1	43134450	0.000148421	ASV
		chr01_43137299	1	43137299	0.000148421	ASV
		chr01_43142944	1	43142944	0.000148421	ASV
		chr01_43146833	1	43146833	0.000148421	ASV
		chr01_43155725	1	43155725	0.000148421	ASV
		chr01_43162987	1	43162987	0.000148421	ASV
		chr01_43170314	1	43170314	0.000148421	ASV
		chr01_43177028	1	43177028	0.000148421	ASV
		chr01_43189445	1	43189445	0.000148421	ASV
		chr01_43227953	1	43227953	0.000148421	ASV
		chr08_220892	8	220892	0.000149547	ASV
		chr09_8872146_2	21	8872146	0.000150136	ASV
		chr05_23319943	5	23319943	0.000151	ASV
		chr05_23342201	5	23342201	0.000151	ASV
		chr05_23350116	5	23350116	0.000151	ASV
		chr05_23374849	5	23374849	0.000151	ASV
		chr05_23396213	5	23396213	0.000151	ASV
		chr03_31672008	3	31672008	0.000152362	ASV
		chr05_6489523	5	6489523	0.000153758	ASV
		chr09_19213216_2	21	19213216	0.00015639	ASV
		chr09_18379346_2	21	18379346	0.000159864	ASV
		chr01_43222346	1	43222346	0.000165518	ASV
		chr10_14778595_2	22	14778595	0.000167834	ASV
		chr06_19265403	6	19265403	0.000171139	ASV
		chr06_19383238	6	19383238	0.000171139	ASV
		chr01_4150710_2	13	4150710	0.000174263	ASV
		chr08_63861_2	20	63861	0.00018212	ASV
		chr01_1960859_2	13	1960859	0.000185093	ASV
		chr01_41844609	1	41844609	0.000185215	ASV
		chr10_14920394_2	22	14920394	0.000186122	ASV
		chr01_42929676	1	42929676	0.000187025	ASV
		chr01_42951756	1	42951756	0.000187025	ASV
		chr11_22644852	11	22644852	0.00019001	ASV
		chr10_1736999_2	22	1736999	0.000194968	ASV
		chr09_18387350_2	21	18387350	0.000199909	ASV
		chr01_43063077	1	43063077	0.000200785	ASV
		chr09_19206816_2	21	19206816	0.000204484	ASV
		chr01_43141805	1	43141805	0.000208755	ASV
		chr02_6114605_2	14	6114605	0.000214373	ASV
		chr01_43106939	1	43106939	0.000220505	ASV
		chr10_13282148	10	13282148	0.000227059	ASV
		chr05_23675668	5	23675668	0.000231156	ASV
		chr09_19193359_2	21	19193359	0.000235456	ASV
		chr09_19037084_2	21	19037084	0.000238986	ASV
		chr03_31770090	3	31770090	0.000246803	ASV
		chr11_22531479	11	22531479	0.000250176	ASV
		chr09_19180874_2	21	19180874	0.00025751	ASV
		chr03_22009099_2	15	22009099	0.000262287	ASV
		chr09_8873541_2	21	8873541	0.000269257	ASV
		chr02_10042444	2	10042444	0.00027595	ASV
		chr03_22089673_2	15	22089673	0.000278303	ASV
		chr12_18763788_2	24	18763788	0.000285013	ASV
		chr01_2090633_2	13	2090633	0.000289997	ASV
		chr03_21927960_2	15	21927960	0.0002941	ASV
		chr01_13788383	1	13788383	0.000304459	ASV
		chr08_18647371	8	18647371	0.000306889	ASV
		chr12_2383574_2	24	2383574	0.0003124	ASV
		chr10_1461023	10	1461023	0.000313764	ASV
		chr05_23301319	5	23301319	0.000314036	ASV
		chr05_23346641	5	23346641	0.000314036	ASV
		chr05_23402631	5	23402631	0.000314036	ASV
		chr01_13568954	1	13568954	0.000316455	ASV
		chr01_13816759	1	13816759	0.000316455	ASV
		chr06_17832297	6	17832297	0.000323078	ASV
		chr03_21747978_2	15	21747978	0.000328416	ASV
		chr05_23366157	5	23366157	0.00033259	ASV
		chr01_43080302	1	43080302	0.000343552	ASV
		chr09_8694938_2	21	8694938	0.000353811	ASV
		chr09_8707495_2	21	8707495	0.000353811	ASV
		chr01_13898695_2	13	13898695	0.000359633	ASV
		chr10_1444461_2	22	1444461	0.00036972	ASV
		chr02_20868091_2	14	20868091	0.000379612	ASV
		chr09_20736217	9	20736217	0.000385299	ASV
		chr01_1994472_2	13	1994472	0.000388254	ASV
		chr08_70370_2	20	70370	0.000392412	ASV
		chr10_5626813_2	22	5626813	0.000400771	ASV
		chr01_41190886	1	41190886	0.000405607	ASV
		chr12_27051653_2	24	27051653	0.758319	ASV
		chr10_5475780_2	22	5475780	0.000418396	ASV
		chr07_25680131_2	19	25680131	0.00042278	ASV
		chr03_27803984	3	27803984	0.000428243	ASV
		chr09_8748303_2	21	8748303	0.000437854	ASV
		chr12_17711045	12	17711045	0.000438909	ASV
		chr01_20040206_2	13	20040206	0.000448515	ASV
		chr04_21352012	4	21352012	0.000464826	ASV
		chr10_13475625	10	13475625	0.000474781	ASV
		chr05_18463948	5	18463948	0.000479515	ASV
		chr09_19188493_2	21	19188493	0.000490272	ASV
		chr01_18464561	1	18464561	0.000502743	ASV
		chr01_41285645	1	41285645	0.000507615	ASV
		chr12_2962546_2	24	2962546	0.000517982	ASV
		chr05_19009606	5	19009606	0.000525028	ASV
		chr01_42568538	1	42568538	0.000534421	ASV
		chr09_8871730_2	21	8871730	0.00053873	ASV
		chr11_5667862	11	5667862	0.000551028	ASV
		chr10_1170975	10	1170975	0.000560318	ASV
		chr09_22291282_2	21	22291282	0.000575848	ASV
		chr03_22827096_2	15	22827096	0.000577483	ASV
		chr06_17718738	6	17718738	0.000582282	ASV
		chr06_19269738	6	19269738	0.000582282	ASV
		chr09_19127842_2	21	19127842	0.000593253	ASV
		chr05_23678089	5	23678089	0.00060408	ASV
		chr01_13717023	1	13717023	0.000611186	ASV
		chr11_22856635	11	22856635	0.000621026	ASV
		chr08_18577945	8	18577945	0.000628689	ASV
		chr03_30985494_2	15	30985494	0.000641439	ASV
		chr11_22469751	11	22469751	0.000647477	ASV
		chr01_18416493	1	18416493	0.000660683	ASV
		chr05_23667887	5	23667887	0.000678488	ASV
		chr01_19985960_2	13	19985960	0.000688288	ASV
		chr10_5564972_2	22	5564972	0.000709202	ASV
		chr08_97140	8	97140	0.000726251	ASV
		chr05_18653604	5	18653604	0.000741088	ASV
		chr05_23711097	5	23711097	0.000748557	ASV
		chr05_18687210	5	18687210	0.000758693	ASV
		chr05_6440123	5	6440123	0.000766216	ASV
		chr05_6471698	5	6471698	0.000766216	ASV
		chr11_15500460	11	15500460	0.00076791	ASV
		chr08_3164982_2	20	3164982	0.000784051	ASV
		chr11_18432805	11	18432805	0.000794955	ASV
		chr11_17330789	11	17330789	0.000797681	ASV
		chr08_18582001	8	18582001	0.00080412	ASV
		chr11_27669480	11	27669480	0.000816136	ASV
		chr03_31025238_2	15	31025238	0.000828446	ASV
		chr01_12126196_2	13	12126196	0.000830232	ASV
		chr11_22941062	11	22941062	0.000832607	ASV
		chr08_4316185	8	4316185	0.000843574	ASV
		chr05_7856556_2	17	7856556	0.000856514	ASV
		chr08_19914194	8	19914194	0.000874958	ASV
		chr03_22363081	3	22363081	0.000892083	ASV
		chr03_31544055	3	31544055	0.000902204	ASV
		chr10_5587240_2	22	5587240	0.000914853	ASV
		chr11_22204052_2	23	22204052	0.000923272	ASV
		chr04_22385020	4	22385020	0.000933512	ASV
		chr03_24741463_2	15	24741463	0.000953676	ASV
		chr03_31003083	3	31003083	0.000971226	ASV
		chr03_31684364	3	31684364	0.000971226	ASV
		chr04_21438246	4	21438246	0.000977687	ASV
		chr11_17292166	11	17292166	0.000997801	ASV
		chr03_22353109_2	15	22353109	0.00101876	ASV
		chr09_8128737_2	21	8128737	0.00105558	ASV
		chr08_55687	8	55687	0.00106239	ASV
		chr11_15801036	11	15801036	0.00107281	ASV
		chr03_21031008_2	15	21031008	0.00109	ASV
		chr11_16282954	11	16282954	0.00111548	ASV
		chr03_22509373_2	15	22509373	0.00112703	ASV
		chr11_22642164_2	23	22642164	0.0011356	ASV
		chr08_19825322	8	19825322	0.00115472	ASV
		chr05_18988557	5	18988557	0.00116323	ASV
		chr01_13373117	1	13373117	0.00117507	ASV
		chr12_11555639	12	11555639	0.00119777	ASV
		chr10_4324846_2	22	4324846	0.00121617	ASV
		chr01_14024501_2	13	14024501	0.00125742	ASV
		chr08_245300	8	245300	0.00127673	ASV
		chr03_22205805_2	15	22205805	0.00129926	ASV
		chr02_1589084	2	1589084	0.00132667	ASV
		chr12_17905014	12	17905014	0.0013551	ASV
		chr01_11767390_2	13	11767390	0.00137542	ASV
		chr01_11838193_2	13	11838193	0.00137542	ASV
		chr01_11942407_2	13	11942407	0.00137542	ASV
		chr01_12070658_2	13	12070658	0.00137542	ASV
		chr01_12204573_2	13	12204573	0.00138735	ASV
		chr01_12290836_2	13	12290836	0.00138735	ASV
		chr12_2911126_2	24	2911126	0.00139647	ASV
		chr05_18890109	5	18890109	0.00141915	ASV
		chr05_21297682	5	21297682	0.00143695	ASV
		chr11_14586600_2	23	14586600	0.00144768	ASV
		chr01_13581714	1	13581714	0.00145595	ASV
		chr04_22383919	4	22383919	0.0014853	ASV
		chr02_4864535_2	14	4864535	0.0014911	ASV
		chr12_26910626	12	26910626	0.00152025	ASV
		chr11_18013433	11	18013433	0.00153734	ASV
		chr11_14279080	11	14279080	0.0015652	ASV
		chr11_27831437	11	27831437	0.00156949	ASV
		chr11_15627838	11	15627838	0.00157659	ASV
		chr03_31055540	3	31055540	0.0015829	ASV
		chr10_5615969	10	5615969	0.00158751	ASV
		chr08_122349	8	122349	0.00162714	ASV
		chr05_18643897	5	18643897	0.00163677	ASV
		chr05_22751818_2	17	22751818	0.0016526	ASV
		chr08_1858059	8	1858059	0.00168774	ASV
		chr01_40741410	1	40741410	0.00173086	ASV
		chr11_14606998	11	14606998	0.00174103	ASV
		chr08_19939951	8	19939951	0.00177021	ASV
		chr03_34896822	3	34896822	0.00179997	ASV
		chr04_22418526	4	22418526	0.00183027	ASV
		chr03_21357700_2	15	21357700	0.00185321	ASV
		chr12_26888839_2	24	26888839	0.0465403	ASV
		chr03_6879744_2	15	6879744	0.00190454	ASV
		chr01_42698090	1	42698090	0.00192821	ASV
		chr01_12444536_2	13	12444536	0.00193888	ASV
		chr01_42975420	1	42975420	0.00195656	ASV
		chr07_5798727_2	19	5798727	0.00198749	ASV
		chr03_22561319_2	15	22561319	0.0020289	ASV
		chr08_19738933	8	19738933	0.00205675	ASV
		chr08_19874047	8	19874047	0.00205675	ASV
		chr08_20022623	8	20022623	0.00205675	ASV
		chr03_31018489_2	15	31018489	0.0020625	ASV
		chr01_12581984_2	13	12581984	0.00207227	ASV
		chr11_25228979	11	25228979	0.0021218	ASV
		chr11_15796089	11	15796089	0.00217981	ASV
		chr04_21386092	4	21386092	0.00220717	ASV
		chr08_19786994	8	19786994	0.00223534	ASV
		chr08_19933186	8	19933186	0.00223534	ASV
		chr05_23502932	5	23502932	0.00225122	ASV
		chr03_31721955	3	31721955	0.00227058	ASV
		chr08_199450	8	199450	0.00233833	ASV
		chr05_6531548	5	6531548	0.00235982	ASV
		chr11_26401443	11	26401443	0.0023944	ASV
		chr05_23441067	5	23441067	0.00243332	ASV
		chr03_22752313_2	15	22752313	0.00244814	ASV
		chr11_5904513	11	5904513	0.00248717	ASV
		chr03_31565375_2	15	31565375	0.0025117	ASV
		chr03_33126098_2	15	33126098	0.00255094	ASV
		chr12_14046731	12	14046731	0.0026001	ASV
		chr01_43073687_2	13	43073687	0.00263163	ASV
		chr03_21743196	3	21743196	0.00270612	ASV
		chr11_14750716	11	14750716	0.00272548	ASV
		chr12_7977490_2	24	7977490	0.00273902	ASV
		chr04_5062444_2	16	5062444	0.00281581	ASV
		chr06_5695923	6	5695923	0.00286332	ASV
		chr06_5700074	6	5700074	0.00289413	ASV
		chr01_13346891	1	13346891	0.00291782	ASV
		chr03_31687225	3	31687225	0.00294726	ASV
		chr03_31664815	3	31664815	0.00298626	ASV
		chr10_19213423_2	22	19213423	0.00305246	ASV
		chr05_21104182	5	21104182	0.00308124	ASV
		chr05_23476142	5	23476142	0.00311185	ASV
		chr01_12198242_2	13	12198242	0.00315618	ASV
		chr11_15795912	11	15795912	0.00317528	ASV
		chr12_26788721_2	24	26788721	0.0031806	ASV
		chr03_8985249_2	15	8985249	0.00323903	ASV
		chr01_13480032	1	13480032	0.00329789	ASV
		chr03_22458219_2	15	22458219	0.00336976	ASV
		chr07_9213734	7	9213734	0.00343199	ASV
		chr03_34861843	3	34861843	0.00345981	ASV
		chr04_403867_2	16	403867	0.00354603	ASV
		chr12_19177865_2	24	19177865	0.0035865	ASV
		chr10_11664707	10	11664707	0.00363529	ASV
		chr09_4119318	9	4119318	0.00366134	ASV
		chr03_31592234	3	31592234	0.00369381	ASV
		chr11_15802949	11	15802949	0.00371592	ASV
		chr07_9337831	7	9337831	0.00378346	ASV
		chr07_4938844_2	19	4938844	0.00380893	ASV
		chr07_13394696	7	13394696	0.00391768	ASV
		chr05_23503052	5	23503052	0.0039749	ASV
		chr08_10992	8	10992	0.00406493	ASV
		chr07_11365218	7	11365218	0.00412873	ASV
		chr01_13488078	1	13488078	0.00419111	ASV
		chr12_26880528_2	24	26880528	0.0042338	ASV
		chr01_606884	1	606884	0.00427435	ASV
		chr01_14482376	1	14482376	0.00434089	ASV
		chr07_25313512	7	25313512	0.00443545	ASV
		chr08_19160231	8	19160231	0.00449174	ASV
		chr11_16220782	11	16220782	0.00456805	ASV
		chr06_7021793	6	7021793	0.0046477	ASV
		chr10_3470586	10	3470586	0.00470773	ASV
		chr02_3928474	2	3928474	0.00476993	ASV
		chr11_4920400_2	23	4920400	0.00481264	ASV
		chr11_15754468_2	23	15754468	0.00488217	ASV
		chr03_10088492_2	15	10088492	0.00491373	ASV
		chr04_18660459	4	18660459	0.00498275	ASV
		chr11_13872307	11	13872307	0.00505372	ASV
		chr11_4914728_2	23	4914728	0.00509993	ASV
		chr03_21023837_2	15	21023837	0.0051008	ASV
		chr02_10120185	2	10120185	0.00516571	ASV
		chr04_818077	4	818077	0.00522993	ASV
		chr11_14768581	11	14768581	0.00526794	ASV
		chr11_22930537	11	22930537	0.00531883	ASV
		chr11_21036563_2	23	21036563	0.00539836	ASV
		chr03_22494578_2	15	22494578	0.00546208	ASV
		chr05_23531430	5	23531430	0.00548356	ASV
		chr08_27757151_2	20	27757151	0.00553491	ASV
		chr04_22323527	4	22323527	0.00561495	ASV
		chr12_17171204	12	17171204	0.00568471	ASV
		chr05_21193498	5	21193498	0.0057915	ASV
		chr01_43176218_2	13	43176218	0.00582818	ASV
		chr11_16157654	11	16157654	0.0058727	ASV
		chr11_16210471	11	16210471	0.00592621	ASV
		chr01_2393008	1	2393008	0.00599662	ASV
		chr05_213503_2	17	213503	0.00609464	ASV
		chr01_14898360_2	13	14898360	0.00615665	ASV
		chr01_41290090	1	41290090	0.00623778	ASV
		chr02_10036703_2	14	10036703	0.00628586	ASV
		chr05_18841920_2	17	18841920	0.00635096	ASV
		chr10_2452515_2	22	2452515	0.00645611	ASV
		chr07_13400170	7	13400170	0.006522	ASV
		chr04_28411059_2	16	28411059	0.00658199	ASV
		chr03_31499147_2	15	31499147	0.0066148	ASV
		chr04_30179663_2	16	30179663	0.00672549	ASV
		chr01_41748082	1	41748082	0.00674283	ASV
		chr11_22654716	11	22654716	0.00684031	ASV
		chr11_1244083	11	1244083	0.00689654	ASV
		chr01_12717887_2	13	12717887	0.00698881	ASV
		chr03_14497122	3	14497122	0.00702185	ASV
		chr03_6798555	3	6798555	0.0071402	ASV
		chr01_18416713_2	13	18416713	0.00719906	ASV
		chr04_18388563	4	18388563	0.00728434	ASV
		chr11_5844702	11	5844702	0.00736438	ASV
		chr04_17833114	4	17833114	0.00744673	ASV
		chr01_2404294	1	2404294	0.00757768	ASV
		chr10_4235034_2	22	4235034	0.00764287	ASV
		chr07_15284840_2	19	15284840	0.00773513	ASV
		chr03_2167723	3	2167723	0.00784198	ASV
		chr03_17809897_2	15	17809897	0.00795156	ASV
		chr03_21722603	3	21722603	0.00805281	ASV
		chr07_26169499_2	19	26169499	0.00817637	ASV
		chr08_27941421	8	27941421	0.00826858	ASV
		chr05_19684442	5	19684442	0.00836179	ASV
		chr07_22329988_2	19	22329988	0.00847412	ASV
		chr01_12415084_2	13	12415084	0.00858184	ASV
		chr12_8746829	12	8746829	0.00866196	ASV
		chr11_10379943	11	10379943	0.00868687	ASV
		chr06_28274136	6	28274136	0.00874029	ASV
		chr02_25638315	2	25638315	0.00881535	ASV
		chr03_19269589	3	19269589	0.0088864	ASV
		chr11_19854142_2	23	19854142	0.00890684	ASV
		chr07_9498614	7	9498614	0.00897268	ASV
		chr07_10594463	7	10594463	0.00897268	ASV
		chr07_13549422	7	13549422	0.00897268	ASV
		chr09_9958548	9	9958548	0.00901568	ASV
		chr08_4320125_2	20	4320125	0.0090912	ASV
		chr03_32569964_2	15	32569964	0.00919307	ASV
		chr01_1060274	1	1060274	0.00935141	ASV
		chr10_23012272	10	23012272	0.00936593	ASV
		chr03_10234090_2	15	10234090	0.0094544	ASV
		chr12_7206678	12	7206678	0.00960981	ASV
		chr09_9024196_2	21	9024196	0.00968333	ASV
		chr03_22008535	3	22008535	0.00985703	ASV
		chr01_23926327	1	23926327	0.00996533	ASV
		chr03_35737252_2	15	35737252	0.010096	ASV
		chr12_15246522_2	24	15246522	0.0102381	ASV
		chr01_10587068_2	13	10587068	0.0103306	ASV
		chr01_5726193_2	13	5726193	0.0105205	ASV
		chr03_24583165	3	24583165	0.0106718	ASV
		chr04_18658348_2	16	18658348	0.0107188	ASV
		chr01_14247697_2	13	14247697	0.0109065	ASV
		chr04_15483674	4	15483674	0.0110374	ASV
		chr03_22468909_2	15	22468909	0.011237	ASV
		chr03_17275115	3	17275115	0.0113663	ASV
		chr06_28321663	6	28321663	0.0115233	ASV
		chr05_19545089_2	17	19545089	0.0116526	ASV
		chr03_27765435	3	27765435	0.0118258	ASV
		chr10_2977251	10	2977251	0.0118896	ASV
		chr08_8687248	8	8687248	0.0119706	ASV
		chr03_14590904	3	14590904	0.0120699	ASV
		chr08_19202698	8	19202698	0.0121923	ASV
		chr08_4314993_2	20	4314993	0.0123097	ASV
		chr04_32064193	4	32064193	0.0124593	ASV
		chr11_24401518_2	23	24401518	0.0126233	ASV
		chr01_13898399	1	13898399	0.0128016	ASV
		chr03_21037973	3	21037973	0.0129923	ASV
		chr04_18551899	4	18551899	0.0130694	ASV
		chr03_16738505	3	16738505	0.0131888	ASV
		chr04_18630265_2	16	18630265	0.0133706	ASV
		chr03_18674966_2	15	18674966	0.013499	ASV
		chr11_18236103	11	18236103	0.0135739	ASV
		chr03_1679836	3	1679836	0.013724	ASV
		chr07_10371198	7	10371198	0.0137644	ASV
		chr07_13441298	7	13441298	0.0137644	ASV
		chr07_13553543	7	13553543	0.0137644	ASV
		chr07_13556797	7	13556797	0.0138157	ASV
		chr01_2574502_2	13	2574502	0.0139787	ASV
		chr12_15419320_2	24	15419320	0.0141853	ASV
		chr04_27546269_2	16	27546269	0.0143809	ASV
		chr12_17943525_2	24	17943525	0.0145127	ASV
		chr03_16045605_2	15	16045605	0.0146762	ASV
		chr04_18432565	4	18432565	0.0148603	ASV
		chr05_29443363	5	29443363	0.0149929	ASV
		chr12_7276559_2	24	7276559	0.0151815	ASV
		chr09_18923774	9	18923774	0.0153389	ASV
		chr12_5725946	12	5725946	0.015478	ASV
		chr11_16286861	11	16286861	0.01562	ASV
		chr01_913020	1	913020	0.0157915	ASV
		chr08_18726922	8	18726922	0.0159737	ASV
		chr01_5167385_2	13	5167385	0.0160721	ASV
		chr10_2859721	10	2859721	0.0162213	ASV
		chr03_31574358_2	15	31574358	0.0164111	ASV
		chr11_23857156	11	23857156	0.0165393	ASV
		chr10_21826219_2	22	21826219	0.016712	ASV
		chr02_30647987_2	14	30647987	0.0169702	ASV
		chr03_14500331	3	14500331	0.0172014	ASV
		chr03_8014937	3	8014937	0.0174102	ASV
		chr08_19855898	8	19855898	0.0176398	ASV
		chr08_307248	8	307248	0.0177654	ASV
		chr09_15509681_2	21	15509681	0.017911	ASV
		chr06_22057451_2	18	22057451	0.0180699	ASV
		chr03_14669287	3	14669287	0.0182262	ASV
		chr01_2597669_2	13	2597669	0.0184095	ASV
		chr02_27554618_2	14	27554618	0.0184647	ASV
		chr02_28041139_2	14	28041139	0.0184647	ASV
		chr11_21788740_2	23	21788740	0.0186536	ASV
		chr12_17785969_2	24	17785969	0.0189028	ASV
		chr04_3530498	4	3530498	0.0191098	ASV
		chr10_22925139_2	22	22925139	0.0192417	ASV
		chr07_15831213	7	15831213	0.0192833	ASV
		chr03_27984792	3	27984792	0.0194346	ASV
		chr10_13630955	10	13630955	0.0196266	ASV
		chr07_16135851	7	16135851	0.0198417	ASV
		chr04_18644603	4	18644603	0.0201015	ASV
		chr01_13921015	1	13921015	0.0202664	ASV
		chr03_27732749	3	27732749	0.0204394	ASV
		chr01_14211458	1	14211458	0.0205838	ASV
		chr04_793596	4	793596	0.0208238	ASV
		chr09_5451912	9	5451912	0.0209609	ASV
		chr07_17349630_2	19	17349630	0.0210656	ASV
		chr01_4563163	1	4563163	0.0212042	ASV
		chr05_14881083_2	17	14881083	0.0215295	ASV
		chr03_6851504	3	6851504	0.0217312	ASV
		chr03_23126691	3	23126691	0.0219633	ASV
		chr01_13310396_2	13	13310396	0.022234	ASV
		chr07_16442178	7	16442178	0.0224531	ASV
		chr04_18824312_2	16	18824312	0.0227366	ASV
		chr10_2296326_2	22	2296326	0.0229943	ASV
		chr04_3868044	4	3868044	0.0231383	ASV
		chr03_5414501_2	15	5414501	0.0234176	ASV
		chr08_20221946	8	20221946	0.0237783	ASV
		chr09_9355009	9	9355009	0.024109	ASV
		chr03_18127947_2	15	18127947	0.0244447	ASV
		chr03_29785924_2	15	29785924	0.0245175	ASV
		chr03_22154272	3	22154272	0.0248786	ASV
		chr07_6434217_2	19	6434217	0.0251528	ASV
		chr12_7985569	12	7985569	0.0254247	ASV
		chr10_1434604	10	1434604	0.0256503	ASV
		chr09_18224417_2	21	18224417	0.0260294	ASV
		chr02_24106244	2	24106244	0.0262878	ASV
		chr03_8070263	3	8070263	0.026588	ASV
		chr03_7061084	3	7061084	0.0268121	ASV
		chr11_28009323_2	23	28009323	0.0272051	ASV
		chr07_17435740	7	17435740	0.0274623	ASV
		chr04_18205288	4	18205288	0.0278476	ASV
		chr03_29304265_2	15	29304265	0.0282038	ASV
		chr03_18333120	3	18333120	0.0284068	ASV
		chr03_22228049	3	22228049	0.0286221	ASV
		chr10_2860673_2	22	2860673	0.0289691	ASV
		chr04_22556410	4	22556410	0.0291881	ASV
		chr09_19228701	9	19228701	0.0293774	ASV
		chr06_21505530_2	18	21505530	0.0296652	ASV
		chr04_27537412_2	16	27537412	0.0299639	ASV
		chr08_20617620	8	20617620	0.0301417	ASV
		chr02_25927773	2	25927773	0.0303956	ASV
		chr12_5750236_2	24	5750236	0.0304477	ASV
		chr01_2592849	1	2592849	0.0307592	ASV
		chr03_21088835_2	15	21088835	0.0310907	ASV
		chr03_24847822	3	24847822	0.0313784	ASV
		chr12_21235894	12	21235894	0.0316722	ASV
		chr04_4556940_2	16	4556940	0.0319608	ASV
		chr02_4325142	2	4325142	0.0323506	ASV
		chr07_26465899	7	26465899	0.0326461	ASV
		chr12_17787647	12	17787647	0.0330595	ASV
		chr09_21151703	9	21151703	0.0334201	ASV
		chr11_22219895_2	23	22219895	0.0337481	ASV
		chr04_22077040	4	22077040	0.0341931	ASV
		chr05_29459587	5	29459587	0.0345162	ASV
		chr01_28612250_2	13	28612250	0.0348166	ASV
		chr07_16143873	7	16143873	0.0352269	ASV
		chr09_4250937	9	4250937	0.035266	ASV
		chr02_28706725_2	14	28706725	0.0353656	ASV
		chr04_19795412	4	19795412	0.0357922	ASV
		chr04_18500619	4	18500619	0.0359712	ASV
		chr12_4642891	12	4642891	0.0363735	ASV
		chr08_24614710_2	20	24614710	0.0365586	ASV
		chr05_6604509_2	17	6604509	0.036914	ASV
		chr08_25153547_2	20	25153547	0.0372939	ASV
		chr04_23264645_2	16	23264645	0.0376821	ASV
		chr03_27690369	3	27690369	0.0381336	ASV
		chr02_26395119	2	26395119	0.0386226	ASV
		chr02_10800886	2	10800886	0.0389179	ASV
		chr06_3301924	6	3301924	0.0392109	ASV
		chr08_18724007	8	18724007	0.0394823	ASV
		chr04_17650967	4	17650967	0.0398982	ASV
		chr12_18514941_2	24	18514941	0.0400625	ASV
		chr04_30716906	4	30716906	0.0405841	ASV
		chr05_6643223_2	17	6643223	0.0409329	ASV
		chr03_18535136	3	18535136	0.0413049	ASV
		chr10_13058354	10	13058354	0.0416564	ASV
		chr03_33172866	3	33172866	0.0419749	ASV
		chr07_25731555_2	19	25731555	0.04223	ASV
		chr08_4295340_2	20	4295340	0.0427421	ASV
		chr06_577965	6	577965	0.0431565	ASV
		chr01_5508406_2	13	5508406	0.0434868	ASV
		chr11_9285427_2	23	9285427	0.0438338	ASV
		chr09_9593807_2	21	9593807	0.0441365	ASV
		chr07_21875815_2	19	21875815	0.044435	ASV
		chr06_22097595_2	18	22097595	0.0445482	ASV
		chr01_34366427	1	34366427	0.0450629	ASV
		chr03_8689591_2	15	8689591	0.0455322	ASV
		chr01_40112374_2	13	40112374	0.0459109	ASV
		chr07_4982212_2	19	4982212	0.0462023	ASV
		chr02_591874	2	591874	0.0467797	ASV
[truncated: 14,822 more rows]

## Sheet: Figure 2 data3
Figure 2		GWAS results in combine data
	Data3	SNP	Chromsome	Position	FDR.P.Value	Trait
		chr03_14500452	3	14500452	5.25e-14	AC
		chr04_4325652	4	4325652	1.27e-09	AC
		chr06_1731808	6	1731808	2.62e-28	AC
		chr06_2795609	6	2795609	4.79e-11	AC
		chr02_26499252_2	14	26499252	4.72e-16	AC
		chr03_6268112_2	15	6268112	5.49e-13	AC
		chr04_800947_2	16	800947	1.09e-17	AC
		chr04_2744361_2	16	2744361	3.84e-15	AC
		chr06_1788519_2	18	1788519	8.47e-11	AC
		chr06_7964672_2	18	7964672	3.56e-18	AC
		chr07_22097827_2	19	22097827	2.03e-21	AC
		chr11_21131978_2	23	21131978	5.83e-11	AC
		chr12_18009486_2	24	18009486	1.05e-10	AC
		chr12_18447041_2	24	18447041	5.85e-15	AC
		chr06_1732274	6	1732274	0.648525	AC
		chr07_22099273_2	19	22099273	0.00477329	AC
		chr06_7965635_2	18	7965635	0.908159	AC
		chr04_801558_2	16	801558	0.563064	AC
		chr02_26499729_2	14	26499729	0.313281	AC
		chr04_2744793_2	16	2744793	0.884408	AC
		chr12_18449275_2	24	18449275	0.504476	AC
		chr03_14500472	3	14500472	0.141877	AC
		chr03_6269318_2	15	6269318	0.158558	AC
		chr06_2795909	6	2795909	0.825979	AC
		chr11_21134242_2	23	21134242	0.00754878	AC
		chr06_1791578_2	18	1791578	0.0434527	AC
		chr12_18010406_2	24	18010406	0.159206	AC
		chr04_4325727	4	4325727	0.275147	AC
		chr03_3196158	3	3196158	3e-08	AC
		chr07_28102744_2	19	28102744	0.29515	AC
		chr10_718254_2	22	718254	0.476003	AC
		chr06_6834094_2	18	6834094	0.663349	AC
		chr10_1871741_2	22	1871741	0.942526	AC
		chr01_19542861_2	13	19542861	0.0819797	AC
		chr07_28130036_2	19	28130036	5.65e-06	AC
		chr07_28140636_2	19	28140636	0.236633	AC
		chr07_28144051_2	19	28144051	5.65e-06	AC
		chr10_22453751_2	22	22453751	0.148345	AC
		chr10_1024880_2	22	1024880	0.407152	AC
		chr07_28082639_2	19	28082639	0.586469	AC
		chr07_28083584_2	19	28083584	0.199277	AC
		chr07_28089788_2	19	28089788	2.82e-07	AC
		chr07_28090328_2	19	28090328	2.82e-07	AC
		chr07_28090869_2	19	28090869	0.586469	AC
		chr07_28091051_2	19	28091051	0.586469	AC
		chr07_28091454_2	19	28091454	0.434476	AC
		chr07_28092432_2	19	28092432	1.9e-06	AC
		chr07_28092878_2	19	28092878	0.434476	AC
		chr07_28093215_2	19	28093215	0.586469	AC
		chr07_28093353_2	19	28093353	0.586469	AC
		chr07_28095224_2	19	28095224	3.94e-06	AC
		chr07_28096154_2	19	28096154	0.0859088	AC
		chr07_28174303_2	19	28174303	0.0545167	AC
		chr07_28183098_2	19	28183098	0.0545167	AC
		chr07_28184098_2	19	28184098	0.0545167	AC
		chr07_28088331_2	19	28088331	0.586469	AC
		chr07_28098787_2	19	28098787	0.586469	AC
		chr07_28099207_2	19	28099207	0.900941	AC
		chr07_28102560_2	19	28102560	0.29515	AC
		chr07_28109614_2	19	28109614	0.052521	AC
		chr07_28109765_2	19	28109765	0.29515	AC
		chr07_28110273_2	19	28110273	3.94e-06	AC
		chr07_28110354_2	19	28110354	0.29515	AC
		chr07_28110485_2	19	28110485	5.98e-07	AC
		chr07_28110810_2	19	28110810	0.435452	AC
		chr07_28113847_2	19	28113847	0.435452	AC
		chr07_28114658_2	19	28114658	0.435452	AC
		chr07_28115348_2	19	28115348	5.98e-07	AC
		chr07_28115808_2	19	28115808	5.56e-05	AC
		chr07_28117276_2	19	28117276	0.29515	AC
		chr11_2879039_2	23	2879039	0.863192	AC
		chr07_25968287_2	19	25968287	0.0523331	AC
		chr07_28126498_2	19	28126498	5.56e-05	AC
		chr03_2731586_2	15	2731586	2e-05	AC
		chr08_1971095_2	20	1971095	7.01e-05	AC
		chr12_1245482_2	24	1245482	2.33e-06	AC
		chr12_1245499_2	24	1245499	2.33e-06	AC
		chr12_1246240_2	24	1246240	1.87e-06	AC
		chr12_1247024_2	24	1247024	1.87e-06	AC
		chr12_1247111_2	24	1247111	2.33e-06	AC
		chr12_1248026_2	24	1248026	2.33e-06	AC
		chr12_1250490_2	24	1250490	0.000153308	AC
		chr12_1252406_2	24	1252406	0.000137897	AC
		chr07_28169581_2	19	28169581	0.997768	AC
		chr07_28173049_2	19	28173049	0.0545167	AC
		chr10_5830786	10	5830786	0.00635431	AC
		chr10_5834391	10	5834391	0.792961	AC
		chr10_5838708	10	5838708	0.784038	AC
		chr10_5860577	10	5860577	2.03e-06	AC
		chr10_5860681	10	5860681	0.715839	AC
		chr10_5861496	10	5861496	0.956775	AC
		chr10_5864251	10	5864251	0.418061	AC
		chr10_5867438	10	5867438	0.439306	AC
		chr10_5868419	10	5868419	0.418061	AC
		chr10_5869760	10	5869760	0.903458	AC
		chr12_1183837_2	24	1183837	2.06e-06	AC
		chr12_1183904_2	24	1183904	2.06e-06	AC
		chr12_1184742_2	24	1184742	2.06e-06	AC
		chr12_1184912_2	24	1184912	2.06e-06	AC
		chr12_1185191_2	24	1185191	2.06e-06	AC
		chr12_1186168_2	24	1186168	2.06e-06	AC
		chr12_1186553_2	24	1186553	2.06e-06	AC
		chr12_1186874_2	24	1186874	2.06e-06	AC
		chr12_1187723_2	24	1187723	2.06e-06	AC
		chr12_1188234_2	24	1188234	0.000153308	AC
		chr12_1192083_2	24	1192083	0.000153308	AC
		chr12_1213524_2	24	1213524	2.06e-06	AC
		chr12_1222421_2	24	1222421	0.000612783	AC
		chr12_1239916_2	24	1239916	2.33e-06	AC
		chr12_1240046_2	24	1240046	0.000153308	AC
		chr12_1240302_2	24	1240302	2.06e-06	AC
		chr12_1242691_2	24	1242691	2.06e-06	AC
		chr12_1243182_2	24	1243182	2.06e-06	AC
		chr12_1243561_2	24	1243561	0.000137897	AC
		chr12_1245339_2	24	1245339	2.33e-06	AC
		chr12_1252884_2	24	1252884	0.000137897	AC
		chr12_1186159_2	24	1186159	2.06e-06	AC
		chr12_1241753_2	24	1241753	2.06e-06	AC
		chr12_1245387_2	24	1245387	0.000137897	AC
		chr12_1246048_2	24	1246048	3.42e-06	AC
		chr12_1246229_2	24	1246229	2.33e-06	AC
		chr12_1247097_2	24	1247097	2.33e-06	AC
		chr12_1248423_2	24	1248423	1.87e-06	AC
		chr12_1250556_2	24	1250556	2.33e-06	AC
		chr12_1252095_2	24	1252095	0.000153308	AC
		chr12_1257439_2	24	1257439	0.00137445	AC
		chr08_1721851_2	20	1721851	0.132637	AC
		chr07_28096699_2	19	28096699	0.586469	AC
		chr07_28113437_2	19	28113437	7.48e-06	AC
		chr01_18472331_2	13	18472331	0.00153038	AC
		chr01_18479405_2	13	18479405	0.00153038	AC
		chr03_24784527_2	15	24784527	7.1e-05	AC
		chr03_24784871_2	15	24784871	4.49e-06	AC
		chr03_24785178_2	15	24785178	4.49e-06	AC
		chr03_24785252_2	15	24785252	4.49e-06	AC
		chr03_24785565_2	15	24785565	4.49e-06	AC
		chr03_24786713_2	15	24786713	4.49e-06	AC
		chr03_24795297_2	15	24795297	4.49e-06	AC
		chr03_24796002_2	15	24796002	7.1e-05	AC
		chr03_24796411_2	15	24796411	4.49e-06	AC
		chr03_24796472_2	15	24796472	4.49e-06	AC
		chr03_24796563_2	15	24796563	4.49e-06	AC
		chr03_24796722_2	15	24796722	4.49e-06	AC
		chr03_24796796_2	15	24796796	4.49e-06	AC
		chr03_24796887_2	15	24796887	4.97e-05	AC
		chr03_24797239_2	15	24797239	4.49e-06	AC
		chr03_24798134_2	15	24798134	4.49e-06	AC
		chr03_24798584_2	15	24798584	4.49e-06	AC
		chr03_24799773_2	15	24799773	1.95e-05	AC
		chr03_24802335_2	15	24802335	4.49e-06	AC
		chr03_24840573_2	15	24840573	4.49e-06	AC
		chr03_24848460_2	15	24848460	1.1e-05	AC
		chr03_24899192_2	15	24899192	2.23e-05	AC
		chr08_1963862_2	20	1963862	0.000393316	AC
		chr08_1975620_2	20	1975620	0.0798468	AC
		chr08_1988032_2	20	1988032	4.54e-06	AC
		chr08_1991252_2	20	1991252	0.0798468	AC
		chr08_1641444_2	20	1641444	1.85e-05	AC
		chr10_22288495_2	22	22288495	2.06e-05	AC
		chr03_24800785_2	15	24800785	1.95e-05	AC
		chr03_21110411_2	15	21110411	6.57e-05	AC
		chr07_28134827_2	19	28134827	0.741358	AC
		chr07_28136663_2	19	28136663	0.236633	AC
		chr07_28149188_2	19	28149188	0.236633	AC
		chr08_1594607_2	20	1594607	3.43e-05	AC
		chr03_21116382_2	15	21116382	3.86e-05	AC
		chr08_4610778_2	20	4610778	0.0022343	AC
		chr08_4635462_2	20	4635462	6.94e-06	AC
		chr07_25989311_2	19	25989311	0.0557737	AC
		chr08_1629561_2	20	1629561	2.25e-05	AC
		chr08_26866037_2	20	26866037	0.00164287	AC
		chr03_14206815_2	15	14206815	0.477382	AC
		chr08_4664674_2	20	4664674	0.013091	AC
		chr12_850488_2	24	850488	1.63e-05	AC
		chr03_24785780_2	15	24785780	4.49e-06	AC
		chr03_24816235_2	15	24816235	1.95e-05	AC
		chr03_24847238_2	15	24847238	1.1e-05	AC
		chr03_24848160_2	15	24848160	1.1e-05	AC
		chr03_24899859_2	15	24899859	0.000145715	AC
		chr08_1972848_2	20	1972848	0.0798468	AC
		chr07_25944830_2	19	25944830	0.0324511	AC
		chr10_3692117_2	22	3692117	0.732805	AC
		chr10_22224319_2	22	22224319	1.39e-05	AC
		chr10_22283291_2	22	22283291	0.000121737	AC
		chr07_28178482_2	19	28178482	0.0545167	AC
		chr10_22222276_2	22	22222276	2.47e-05	AC
		chr10_22227090_2	22	22227090	1.48e-05	AC
		chr10_22232750_2	22	22232750	1.39e-05	AC
		chr10_22242666_2	22	22242666	2.16e-05	AC
		chr10_22258759_2	22	22258759	0.000174456	AC
		chr10_22265962_2	22	22265962	1.48e-05	AC
		chr07_25957251_2	19	25957251	0.00547352	AC
		chr08_1719407_2	20	1719407	0.132637	AC
		chr12_859182_2	24	859182	1.63e-05	AC
		chr03_21087058_2	15	21087058	0.000338635	AC
		chr03_24752985_2	15	24752985	0.000275983	AC
		chr03_24800606_2	15	24800606	1.95e-05	AC
		chr03_24800936_2	15	24800936	1.95e-05	AC
		chr03_24801693_2	15	24801693	1.95e-05	AC
		chr03_24806588_2	15	24806588	4.57e-05	AC
		chr03_24905678_2	15	24905678	1.1e-05	AC
		chr03_24846333_2	15	24846333	0.000541925	AC
		chr03_2731592_2	15	2731592	2.94e-05	AC
		chr03_2736294_2	15	2736294	0.267495	AC
		chr03_2736981_2	15	2736981	0.267495	AC
		chr03_2744909_2	15	2744909	0.0205276	AC
		chr10_22240944_2	22	22240944	1.48e-05	AC
		chr10_22292665_2	22	22292665	2.06e-05	AC
		chr10_22218072_2	22	22218072	2.16e-05	AC
		chr10_22232754_2	22	22232754	1.48e-05	AC
		chr10_22243777_2	22	22243777	0.000121737	AC
		chr10_22265849_2	22	22265849	1.48e-05	AC
		chr03_24781808_2	15	24781808	0.000276155	AC
		chr03_24784249_2	15	24784249	2.23e-05	AC
		chr08_1636279_2	20	1636279	0.26848	AC
		chr03_14226420_2	15	14226420	0.13659	AC
		chr05_27361864	5	27361864	0.00124919	AC
		chr10_3894522_2	22	3894522	2.94e-05	AC
		chr10_3936979_2	22	3936979	0.388467	AC
		chr12_15155333_2	24	15155333	0.874787	AC
		chr08_1599854_2	20	1599854	3.43e-05	AC
		chr08_1609533_2	20	1609533	0.000239226	AC
		chr08_1617238_2	20	1617238	0.000239226	AC
		chr08_1625140_2	20	1625140	0.000445844	AC
		chr03_24539437_2	15	24539437	3.53e-05	AC
		chr03_24880446_2	15	24880446	1.1e-05	AC
		chr09_412396_2	21	412396	0.0588995	AC
		chr11_28091280_2	23	28091280	0.196524	AC
		chr03_24515260_2	15	24515260	4.31e-05	AC
		chr03_24521814_2	15	24521814	4.31e-05	AC
		chr03_24531148_2	15	24531148	4.31e-05	AC
		chr03_24537148_2	15	24537148	4.31e-05	AC
		chr03_24550427_2	15	24550427	4.31e-05	AC
		chr05_27101637	5	27101637	0.00306506	AC
		chr03_24805157_2	15	24805157	4.57e-05	AC
		chr03_24806950_2	15	24806950	4.57e-05	AC
		chr03_24814518_2	15	24814518	4.57e-05	AC
		chr03_24816634_2	15	24816634	4.57e-05	AC
		chr03_24848773_2	15	24848773	4.57e-05	AC
		chr03_24853320_2	15	24853320	0.000541925	AC
		chr03_24857105_2	15	24857105	4.57e-05	AC
		chr03_24865482_2	15	24865482	0.000541925	AC
		chr03_24936264_2	15	24936264	6.31e-05	AC
		chr03_24954741_2	15	24954741	6.31e-05	AC
		chr09_15291772_2	21	15291772	7.03e-05	AC
		chr07_28160698_2	19	28160698	0.29515	AC
		chr10_3812329_2	22	3812329	0.706431	AC
		chr10_3848630_2	22	3848630	0.589457	AC
		chr07_28119637_2	19	28119637	0.443704	AC
		chr03_24560590_2	15	24560590	5.74e-05	AC
		chr04_6980942_2	16	6980942	0.0151188	AC
		chr05_23545875_2	17	23545875	6.11e-05	AC
		chr03_22551007_2	15	22551007	0.849925	AC
		chr03_24927466_2	15	24927466	6.31e-05	AC
		chr03_24936795_2	15	24936795	6.31e-05	AC
		chr03_24950600_2	15	24950600	6.31e-05	AC
		chr03_24959287_2	15	24959287	6.31e-05	AC
		chr09_6735715_2	21	6735715	0.386175	AC
		chr08_1595532_2	20	1595532	0.000105959	AC
		chr03_24617771_2	15	24617771	6.67e-05	AC
		chr03_24760596_2	15	24760596	0.000145715	AC
		chr03_24796310_2	15	24796310	4.49e-06	AC
		chr03_24559018_2	15	24559018	7.22e-05	AC
		chr03_21578458_2	15	21578458	0.00200734	AC
		chr03_21098866_2	15	21098866	7.42e-05	AC
		chr10_21908042_2	22	21908042	7.31e-05	AC
		chr11_28033883_2	23	28033883	7.75e-05	AC
		chr07_25982625_2	19	25982625	0.04626	AC
		chr09_15202637_2	21	15202637	0.000105623	AC
		chr11_27191962_2	23	27191962	0.799893	AC
		chr09_6774383_2	21	6774383	0.275382	AC
		chr09_15169225_2	21	15169225	0.0154556	AC
		chr07_20391773_2	19	20391773	0.241477	AC
		chr03_2735838_2	15	2735838	2e-05	AC
		chr08_1692351_2	20	1692351	0.000696915	AC
		chr08_19084186_2	20	19084186	0.136979	AC
		chr10_21972310_2	22	21972310	0.000116567	AC
		chr10_1441265_2	22	1441265	0.998478	AC
		chr10_22283731_2	22	22283731	0.000121737	AC
		chr10_22271145_2	22	22271145	0.000174456	AC
		chr09_15168896_2	21	15168896	0.000114038	AC
		chr08_4641447_2	20	4641447	0.0279211	AC
		chr10_3851496_2	22	3851496	0.000135094	AC
		chr10_3937308_2	22	3937308	9.29e-05	AC
		chr11_9011440_2	23	9011440	0.000138512	AC
		chr12_1255164_2	24	1255164	0.00137445	AC
		chr11_9002796_2	23	9002796	0.000138512	AC
		chr11_9006716_2	23	9006716	0.000138512	AC
		chr11_9008532_2	23	9008532	0.000138512	AC
		chr11_9010784_2	23	9010784	0.000138512	AC
		chr11_9014028_2	23	9014028	0.000138512	AC
		chr11_9017535_2	23	9017535	0.000138512	AC
		chr11_9027111_2	23	9027111	0.0137891	AC
		chr11_9037161_2	23	9037161	0.000138512	AC
		chr08_1599910_2	20	1599910	3.43e-05	AC
		chr03_24825910_2	15	24825910	0.000145715	AC
		chr03_24841909_2	15	24841909	0.000145715	AC
		chr03_24895720_2	15	24895720	4.49e-06	AC
		chr06_5923216_2	18	5923216	0.441198	AC
		chr12_1199001_2	24	1199001	0.000153308	AC
		chr10_3605314_2	22	3605314	0.783832	AC
		chr11_8991051_2	23	8991051	0.27621	AC
		chr09_15298677_2	21	15298677	0.000797477	AC
		chr07_5686283_2	19	5686283	0.000165354	AC
		chr07_5697139_2	19	5697139	0.00197998	AC
		chr02_25684995_2	14	25684995	0.540415	AC
		chr09_19318285_2	21	19318285	0.0697913	AC
		chr03_14287660_2	15	14287660	0.000182867	AC
		chr09_6783623_2	21	6783623	0.0873728	AC
		chr03_24669358_2	15	24669358	0.118385	AC
		chr11_26297226_2	23	26297226	0.0648071	AC
		chr03_21085449_2	15	21085449	7.42e-05	AC
		chr04_34900171_2	16	34900171	0.922799	AC
		chr03_24502929_2	15	24502929	0.000231716	AC
		chr11_21909818_2	23	21909818	0.590056	AC
		chr03_21582668_2	15	21582668	0.000732319	AC
		chr09_15090090_2	21	15090090	0.00456156	AC
		chr03_24795014_2	15	24795014	4.49e-06	AC
		chr03_14196359_2	15	14196359	5.15e-05	AC
		chr08_18855501_2	20	18855501	0.00286785	AC
		chr08_19026549_2	20	19026549	0.00246972	AC
		chr07_29070528_2	19	29070528	0.0114288	AC
		chr03_24933877_2	15	24933877	6.31e-05	AC
		chr03_19130328_2	15	19130328	0.448609	AC
		chr03_24589208_2	15	24589208	0.000775114	AC
		chr10_3048156_2	22	3048156	0.0276633	AC
		chr10_3544825_2	22	3544825	0.427795	AC
		chr03_24987263_2	15	24987263	0.852077	AC
		chr09_6716944_2	21	6716944	0.194202	AC
		chr10_3059874_2	22	3059874	0.00675969	AC
		chr10_3113742_2	22	3113742	0.41517	AC
		chr10_3120685_2	22	3120685	0.000375374	AC
		chr10_3360848_2	22	3360848	0.41517	AC
		chr10_3518165_2	22	3518165	0.226974	AC
		chr10_3649387_2	22	3649387	0.721789	AC
		chr03_21603864_2	15	21603864	0.000641505	AC
		chr09_15212230_2	21	15212230	0.000406423	AC
		chr07_29071635_2	19	29071635	0.000741678	AC
		chr08_4012387_2	20	4012387	0.707021	AC
		chr10_21876729_2	22	21876729	0.0149993	AC
		chr11_22304781_2	23	22304781	0.00736195	AC
		chr02_4840872_2	14	4840872	0.301598	AC
		chr07_27510333_2	19	27510333	0.00740965	AC
		chr03_13767234_2	15	13767234	0.000352658	AC
		chr03_23562840_2	15	23562840	0.00161141	AC
		chr03_24815848_2	15	24815848	4.57e-05	AC
		chr03_24854230_2	15	24854230	0.000145715	AC
		chr02_446629_2	14	446629	0.01055	AC
		chr08_4626086_2	20	4626086	0.0218336	AC
		chr12_24465185_2	24	24465185	0.109832	AC
		chr09_15096435_2	21	15096435	0.00012431	AC
		chr11_22269751_2	23	22269751	0.000620358	AC
		chr10_1363937_2	22	1363937	0.00960338	AC
		chr07_25712341_2	19	25712341	0.00942841	AC
		chr05_24153226_2	17	24153226	0.000665641	AC
		chr12_24355515_2	24	24355515	0.000681214	AC
		chr11_22856279_2	23	22856279	0.0007173	AC
		chr03_13860322_2	15	13860322	0.000375274	AC
		chr07_29060386_2	19	29060386	0.000741678	AC
		chr10_21943232_2	22	21943232	0.0577935	AC
		chr12_24287815_2	24	24287815	0.00126491	AC
		chr02_2631798_2	14	2631798	0.494751	AC
		chr04_34853512_2	16	34853512	0.00270795	AC
		chr08_17070261_2	20	17070261	0.00081957	AC
		chr11_21787857_2	23	21787857	0.0110975	AC
		chr08_3661760_2	20	3661760	0.000514061	AC
		chr02_25673248_2	14	25673248	0.0556605	AC
		chr09_6701791_2	21	6701791	0.0900925	AC
		chr09_6676808_2	21	6676808	0.00202479	AC
		chr07_27172700_2	19	27172700	0.0124277	AC
		chr12_24449227_2	24	24449227	0.109832	AC
		chr08_18947323_2	20	18947323	0.01716	AC
		chr08_3645274_2	20	3645274	0.00266658	AC
		chr11_26532219_2	23	26532219	0.0161811	AC
		chr04_21569428_2	16	21569428	0.014414	AC
		chr11_28715576_2	23	28715576	0.285871	AC
		chr11_27806141_2	23	27806141	0.24085	AC
		chr03_24646231_2	15	24646231	0.00117583	AC
		chr05_28077262	5	28077262	0.543641	AC
		chr05_27354253	5	27354253	0.00165113	AC
		chr02_4864563_2	14	4864563	0.962369	AC
		chr12_24285232_2	24	24285232	0.00126491	AC
		chr12_24314426_2	24	24314426	0.191809	AC
		chr09_15596280_2	21	15596280	0.00127819	AC
		chr09_12529236	9	12529236	0.118614	AC
		chr08_3587134_2	20	3587134	0.699879	AC
		chr08_3321088_2	20	3321088	0.00133236	AC
		chr12_1287887_2	24	1287887	0.00135615	AC
		chr05_3965403_2	17	3965403	0.000785176	AC
		chr05_4107966_2	17	4107966	0.00141384	AC
		chr08_4056671_2	20	4056671	0.00461896	AC
		chr05_7844200_2	17	7844200	0.00195947	AC
		chr07_19770538_2	19	19770538	0.00151754	AC
		chr01_18495330_2	13	18495330	0.895791	AC
		chr02_6257150	2	6257150	0.00155465	AC
		chr10_5311888_2	22	5311888	0.00543158	AC
		chr05_21398970_2	17	21398970	0.236071	AC
		chr02_6298135_2	14	6298135	0.000311468	AC
		chr08_26867502_2	20	26867502	0.269851	AC
		chr06_19659397_2	18	19659397	0.00463027	AC
		chr05_4027393_2	17	4027393	0.00281274	AC
		chr10_11760856_2	22	11760856	0.565265	AC
		chr07_27570665_2	19	27570665	0.78969	AC
		chr01_14031914_2	13	14031914	0.0118411	AC
		chr05_22457046_2	17	22457046	0.798211	AC
		chr07_5659030_2	19	5659030	0.00197998	AC
		chr11_26406119_2	23	26406119	0.528923	AC
		chr07_5721877_2	19	5721877	0.00197998	AC
		chr09_15338586_2	21	15338586	0.000385095	AC
		chr07_18888164_2	19	18888164	0.238023	AC
		chr04_19521677_2	16	19521677	0.875775	AC
		chr07_29133908_2	19	29133908	0.00509423	AC
		chr05_27218479_2	17	27218479	0.94435	AC
		chr02_34781639_2	14	34781639	0.863607	AC
		chr02_6233223_2	14	6233223	0.00235264	AC
		chr05_4088276_2	17	4088276	0.00456242	AC
		chr08_4051354_2	20	4051354	0.000517665	AC
		chr05_3740743_2	17	3740743	0.0384773	AC
		chr04_5030146_2	16	5030146	0.00248631	AC
		chr04_5107571_2	16	5107571	0.00248631	AC
		chr04_5136496_2	16	5136496	0.00248631	AC
		chr04_5178741_2	16	5178741	0.00248631	AC
		chr10_793469_2	22	793469	0.0118418	AC
		chr03_22561488_2	15	22561488	0.487298	AC
		chr02_21049438	2	21049438	0.00261242	AC
		chr10_21807149_2	22	21807149	0.00269205	AC
		chr08_18935106_2	20	18935106	0.00317512	AC
		chr05_4103548_2	17	4103548	0.00141384	AC
		chr08_19071072_2	20	19071072	0.847341	AC
		chr05_18666243_2	17	18666243	0.0142085	AC
		chr03_27703252_2	15	27703252	0.748397	AC
		chr03_28075763_2	15	28075763	0.267158	AC
		chr08_26969134_2	20	26969134	0.00299993	AC
		chr08_1287195_2	20	1287195	0.00307696	AC
		chr01_14044268_2	13	14044268	0.00686592	AC
		chr10_11868387_2	22	11868387	0.424016	AC
		chr08_18996476_2	20	18996476	0.00317512	AC
		chr08_3331951_2	20	3331951	0.00679831	AC
		chr04_21553249_2	16	21553249	0.606622	AC
		chr10_11818921_2	22	11818921	0.00332557	AC
		chr09_15748263_2	21	15748263	0.00951127	AC
		chr03_12694398_2	15	12694398	0.0259788	AC
		chr03_22647241_2	15	22647241	0.786864	AC
		chr05_27119882	5	27119882	0.00306506	AC
		chr03_12754952_2	15	12754952	0.00450616	AC
		chr02_6476310	2	6476310	0.00391269	AC
		chr07_27184864_2	19	27184864	0.0124277	AC
		chr11_26174790_2	23	26174790	0.00870342	AC
		chr03_17954035_2	15	17954035	0.587367	AC
		chr02_25235138_2	14	25235138	0.0377684	AC
		chr07_22221323_2	19	22221323	0.00477329	AC
		chr09_11655963	9	11655963	0.77522	AC
		chr09_15612725_2	21	15612725	0.00454698	AC
		chr04_30613257_2	16	30613257	0.0046374	AC
		chr05_15268992_2	17	15268992	0.0111234	AC
		chr05_16025776_2	17	16025776	0.658494	AC
		chr07_22262099_2	19	22262099	0.0117883	AC
		chr03_23570972_2	15	23570972	0.00449552	AC
		chr11_27493838_2	23	27493838	0.0799731	AC
		chr07_29224861_2	19	29224861	0.327354	AC
		chr07_27188495_2	19	27188495	0.00523718	AC
		chr08_4048964_2	20	4048964	0.259546	AC
		chr05_29231222_2	17	29231222	0.00545097	AC
		chr08_4718047_2	20	4718047	0.0221097	AC
		chr01_18371029_2	13	18371029	0.781637	AC
		chr05_3623121_2	17	3623121	0.00590573	AC
		chr12_20932235_2	24	20932235	0.366449	AC
		chr03_6143227_2	15	6143227	0.00609681	AC
		chr11_10812275_2	23	10812275	0.197065	AC
		chr11_16147878_2	23	16147878	0.865627	AC
		chr02_6115331	2	6115331	0.00649209	AC
		chr07_3215143_2	19	3215143	0.00650626	AC
		chr02_29234902_2	14	29234902	0.145739	AC
		chr08_3271533_2	20	3271533	0.473874	AC
		chr04_21080634_2	16	21080634	0.168268	AC
		chr07_21885456_2	19	21885456	0.00304232	AC
		chr11_15997383_2	23	15997383	0.880581	AC
		chr04_19551766_2	16	19551766	0.00697754	AC
		chr09_10490860	9	10490860	0.067141	AC
		chr07_3173169_2	19	3173169	0.00650626	AC
		chr03_24476006_2	15	24476006	0.0770055	AC
		chr05_16003834_2	17	16003834	0.0076253	AC
		chr11_21950964_2	23	21950964	0.986423	AC
		chr04_21530127_2	16	21530127	0.0339137	AC
		chr04_5099532_2	16	5099532	0.00794181	AC
		chr03_27424064_2	15	27424064	0.154483	AC
		chr05_27039928	5	27039928	0.618163	AC
		chr04_487503_2	16	487503	0.00355152	AC
		chr05_21392789_2	17	21392789	0.00158234	AC
		chr05_26296988	5	26296988	0.00877166	AC
		chr07_29151435_2	19	29151435	0.00391475	AC
		chr04_21937587_2	16	21937587	0.0125675	AC
		chr06_7004591_2	18	7004591	0.0304218	AC
		chr12_19301835_2	24	19301835	0.00643411	AC
		chr09_12083214_2	21	12083214	0.00957151	AC
		chr02_1586013	2	1586013	0.00971305	AC
		chr01_23273155	1	23273155	0.00991244	AC
		chr02_4932141_2	14	4932141	0.00151454	AC
		chr02_5553757_2	14	5553757	0.0120447	AC
		chr03_9315700_2	15	9315700	0.245042	AC
		chr08_7753661_2	20	7753661	0.0108314	AC
		chr07_25766538_2	19	25766538	0.460777	AC
		chr09_15492044_2	21	15492044	0.131067	AC
		chr02_28787243_2	14	28787243	0.0145446	AC
		chr10_13148170	10	13148170	0.0134866	AC
		chr05_19734490_2	17	19734490	0.0523309	AC
		chr10_799276_2	22	799276	0.0118418	AC
		chr05_26385782	5	26385782	0.0121122	AC
		chr10_781471_2	22	781471	0.459877	AC
		chr04_7009097_2	16	7009097	0.0141829	AC
		chr09_15722135_2	21	15722135	0.0612558	AC
		chr08_4706581_2	20	4706581	0.204697	AC
		chr09_15892416	9	15892416	0.716476	AC
		chr06_26095562_2	18	26095562	0.230855	AC
		chr03_36290977_2	15	36290977	0.226294	AC
		chr07_3512820_2	19	3512820	0.00722464	AC
		chr02_23256720_2	14	23256720	0.0142238	AC
		chr07_5805554_2	19	5805554	0.0095629	AC
		chr06_21538245_2	18	21538245	0.0229518	AC
		chr08_18785009_2	20	18785009	0.136979	AC
		chr02_10613334	2	10613334	0.0150973	AC
		chr08_3388872_2	20	3388872	0.00127673	AC
		chr01_23835871_2	13	23835871	0.0111152	AC
		chr08_5408398_2	20	5408398	0.0481989	AC
		chr01_23867336_2	13	23867336	0.0320489	AC
		chr04_23147911_2	16	23147911	0.00653897	AC
		chr06_24201187_2	18	24201187	0.0167095	AC
		chr12_165440_2	24	165440	0.293162	AC
		chr08_18724741_2	20	18724741	0.01716	AC
		chr12_19389679_2	24	19389679	0.0173163	AC
		chr06_3065224_2	18	3065224	0.0210223	AC
		chr03_2672602_2	15	2672602	0.0205276	AC
		chr10_9271788	10	9271788	0.0703173	AC
		chr12_1113183_2	24	1113183	0.00392499	AC
		chr10_7484263_2	22	7484263	0.0187056	AC
		chr12_318841_2	24	318841	0.251847	AC
		chr06_6334240_2	18	6334240	0.124522	AC
		chr05_3676801_2	17	3676801	0.0199362	AC
		chr07_28345661	7	28345661	0.0202836	AC
		chr02_3891886_2	14	3891886	0.0205873	AC
		chr04_13492203	4	13492203	0.929087	AC
		chr02_4409383_2	14	4409383	0.948034	AC
		chr10_8553901_2	22	8553901	0.652697	AC
		chr12_27502359_2	24	27502359	0.0460201	AC
		chr01_20813437	1	20813437	0.0221465	AC
		chr07_27137634_2	19	27137634	0.0132659	AC
		chr08_4155588_2	20	4155588	0.0180597	AC
		chr10_9826999_2	22	9826999	0.809424	AC
		chr01_18039082_2	13	18039082	0.717465	AC
		chr11_3362052_2	23	3362052	0.0236349	AC
		chr12_21762166_2	24	21762166	0.0242789	AC
		chr05_19032173_2	17	19032173	0.808088	AC
		chr10_8964907	10	8964907	0.839953	AC
		chr08_26888936_2	20	26888936	0.00889694	AC
		chr12_12355183_2	24	12355183	0.611806	AC
		chr04_18559016_2	16	18559016	0.0418704	AC
		chr05_21078086_2	17	21078086	0.0260853	AC
		chr06_6713631_2	18	6713631	0.410367	AC
		chr08_27190451_2	20	27190451	0.0173694	AC
		chr05_27406200_2	17	27406200	0.027551	AC
		chr11_28882000_2	23	28882000	0.295901	AC
		chr05_9093807	5	9093807	0.780753	AC
		chr07_19408025_2	19	19408025	0.0521678	AC
		chr03_1771276_2	15	1771276	0.109735	AC
		chr04_18601777_2	16	18601777	0.0258794	AC
		chr11_22060982_2	23	22060982	0.700927	AC
		chr01_42245153_2	13	42245153	0.577386	AC
		chr02_15601908_2	14	15601908	0.0312402	AC
		chr06_4798225_2	18	4798225	0.238584	AC
		chr02_25501922_2	14	25501922	0.862081	AC
		chr03_21455922_2	15	21455922	0.492563	AC
		chr10_6023087	10	6023087	0.465841	AC
		chr02_16470342_2	14	16470342	0.0490462	AC
		chr06_5199156	6	5199156	0.163668	AC
		chr04_27339693_2	16	27339693	0.983195	AC
		chr11_15706960_2	23	15706960	0.0412421	AC
		chr10_9857540	10	9857540	0.149152	AC
		chr06_6912442_2	18	6912442	0.178223	AC
		chr08_27521063_2	20	27521063	0.0968749	AC
		chr01_32717420_2	13	32717420	0.0276416	AC
		chr06_11199207_2	18	11199207	0.0204186	AC
		chr03_26304077_2	15	26304077	0.0384145	AC
		chr05_27965700	5	27965700	0.303235	AC
		chr04_2906744_2	16	2906744	0.119535	AC
		chr11_15649172_2	23	15649172	0.0412421	AC
		chr03_24386941_2	15	24386941	0.62674	AC
		chr02_21993223_2	14	21993223	0.363829	AC
		chr02_5158074	2	5158074	0.0423326	AC
		chr05_22165645_2	17	22165645	0.262495	AC
		chr01_42132021	1	42132021	0.0437142	AC
		chr06_21509999_2	18	21509999	0.127518	AC
		chr10_7562338_2	22	7562338	0.0352447	AC
		chr11_18004935_2	23	18004935	0.0306384	AC
		chr07_13711711_2	19	13711711	0.826696	AC
		chr06_27845193_2	18	27845193	0.464806	AC
		chr10_19869824_2	22	19869824	0.271098	AC
		chr11_28091334	11	28091334	0.994472	AC
		chr03_22086823_2	15	22086823	0.0920611	AC
		chr07_18688316_2	19	18688316	0.00836865	AC
		chr03_30698630_2	15	30698630	0.913358	AC
		chr05_29104317_2	17	29104317	0.173712	AC
		chr02_2532849_2	14	2532849	0.494751	AC
		chr06_5266522	6	5266522	0.0536397	AC
		chr08_25108170_2	20	25108170	0.0543711	AC
		chr05_6609342	5	6609342	0.0551954	AC
		chr08_17147127_2	20	17147127	0.0561339	AC
		chr12_5866780_2	24	5866780	0.57401	AC
		chr01_20217436_2	13	20217436	0.0927438	AC
		chr06_4717086_2	18	4717086	0.185999	AC
		chr01_15291122	1	15291122	0.0599018	AC
		chr07_16832970_2	19	16832970	0.0604432	AC
		chr03_11323586	3	11323586	0.0613317	AC
		chr12_21769204_2	24	21769204	0.0465621	AC
		chr08_25073650_2	20	25073650	0.0774184	AC
		chr03_2480081	3	2480081	0.064275	AC
		chr02_25080073_2	14	25080073	0.91556	AC
		chr11_15552860_2	23	15552860	0.133104	AC
		chr04_5101035	4	5101035	0.11149	AC
		chr03_18536207_2	15	18536207	0.587367	AC
		chr08_3966391_2	20	3966391	0.000336751	AC
		chr08_10244011_2	20	10244011	0.0552535	AC
		chr03_17378229_2	15	17378229	0.0874906	AC
		chr07_4245584	7	4245584	0.0829812	AC
		chr10_20034351_2	22	20034351	0.0197037	AC
		chr03_16162784	3	16162784	0.196503	AC
		chr01_24147922_2	13	24147922	0.0724935	AC
		chr11_22613469_2	23	22613469	0.112602	AC
		chr09_13933468	9	13933468	0.259425	AC
		chr02_3031390	2	3031390	0.0753008	AC
		chr11_2193768_2	23	2193768	0.076531	AC
		chr02_21054332_2	14	21054332	0.0775073	AC
		chr11_15012831_2	23	15012831	0.753199	AC
		chr02_15826057_2	14	15826057	0.14727	AC
		chr07_20175829_2	19	20175829	0.135994	AC
		chr04_30798244_2	16	30798244	0.144351	AC
		chr12_15509303_2	24	15509303	0.236174	AC
		chr02_17089795_2	14	17089795	0.977946	AC
		chr01_14811990_2	13	14811990	0.852736	AC
		chr11_25088891	11	25088891	0.678821	AC
		chr06_2094777_2	18	2094777	0.107	AC
		chr03_17287336_2	15	17287336	0.0856789	AC
		chr12_12958190_2	24	12958190	0.626958	AC
		chr06_19943244	6	19943244	0.0803881	AC
		chr08_7756545_2	20	7756545	0.047847	AC
		chr04_29958141_2	16	29958141	0.0376703	AC
		chr01_20247254_2	13	20247254	0.0927438	AC
		chr05_28647989	5	28647989	0.329945	AC
		chr05_897857_2	17	897857	0.123534	AC
		chr07_16217125_2	19	16217125	0.100129	AC
		chr01_8982021_2	13	8982021	0.0968506	AC
		chr05_14150837_2	17	14150837	0.0884396	AC
		chr01_11239630	1	11239630	0.0994782	AC
		chr06_17400924_2	18	17400924	0.296286	AC
		chr01_38804483	1	38804483	0.10108	AC
		chr04_4416824_2	16	4416824	0.102159	AC
		chr02_1419823	2	1419823	0.103029	AC
		chr02_4291917_2	14	4291917	0.182178	AC
		chr12_24600552_2	24	24600552	0.0887047	AC
		chr12_9981762_2	24	9981762	0.106136	AC
		chr01_42349454	1	42349454	0.107438	AC
		chr10_5473313	10	5473313	0.370217	AC
		chr03_1820910_2	15	1820910	0.0293837	AC
		chr12_17067216	12	17067216	0.121074	AC
		chr11_17602504_2	23	17602504	0.373348	AC
		chr03_19510059_2	15	19510059	0.176578	AC
		chr09_6821979	9	6821979	0.357307	AC
		chr08_19369846_2	20	19369846	0.635849	AC
		chr09_12380965	9	12380965	0.118614	AC
		chr06_11008519_2	18	11008519	0.119992	AC
		chr09_262386_2	21	262386	0.1212	AC
		chr07_8735733_2	19	8735733	0.243097	AC
		chr01_5784267_2	13	5784267	0.423346	AC
		chr03_18927129_2	15	18927129	0.11217	AC
		chr02_23121914_2	14	23121914	0.776866	AC
		chr11_25210274_2	23	25210274	0.0278545	AC
		chr11_3021518	11	3021518	0.809269	AC
		chr04_940008	4	940008	0.632303	AC
		chr09_2430965_2	21	2430965	0.130559	AC
		chr08_14518706	8	14518706	0.130843	AC
		chr08_24852560	8	24852560	0.289354	AC
		chr04_20909779_2	16	20909779	0.170717	AC
		chr07_14515747_2	19	14515747	0.979645	AC
		chr06_20226779	6	20226779	0.981029	AC
		chr07_5143260_2	19	5143260	0.731736	AC
		chr01_32604617	1	32604617	0.139846	AC
		chr12_24182151_2	24	24182151	0.191809	AC
		chr03_17373430_2	15	17373430	0.169624	AC
		chr07_575882_2	19	575882	0.881453	AC
		chr07_9548778	7	9548778	0.285954	AC
		chr06_3721076_2	18	3721076	0.146948	AC
		chr10_11162719	10	11162719	0.147812	AC
		chr04_1743761	4	1743761	0.432494	AC
		chr02_18784379_2	14	18784379	0.620473	AC
		chr07_1553954_2	19	1553954	0.209709	AC
		chr07_1945466	7	1945466	0.757148	AC
		chr06_26429899	6	26429899	0.881851	AC
		chr02_8238786_2	14	8238786	0.157692	AC
		chr03_3567314	3	3567314	0.159757	AC
		chr08_7911518	8	7911518	0.512972	AC
		chr01_42931411_2	13	42931411	0.163064	AC
		chr04_22634586_2	16	22634586	0.487811	AC
		chr01_33750369	1	33750369	0.165532	AC
		chr08_17128798_2	20	17128798	0.342267	AC
		chr08_1554039_2	20	1554039	0.168702	AC
		chr02_74953_2	14	74953	0.129498	AC
		chr09_22093611	9	22093611	0.864788	AC
		chr05_29039745_2	17	29039745	0.173712	AC
		chr01_35627476_2	13	35627476	0.596356	AC
		chr12_9810876_2	24	9810876	0.346157	AC
		chr01_12885898	1	12885898	0.179484	AC
		chr01_10936583	1	10936583	0.18035	AC
		chr09_19894052_2	21	19894052	0.114756	AC
		chr10_2868174_2	22	2868174	0.183841	AC
		chr05_18800669_2	17	18800669	0.0897659	AC
		chr05_19497921_2	17	19497921	0.187753	AC
		chr12_16712887_2	24	16712887	0.434759	AC
		chr03_36375623_2	15	36375623	0.204654	AC
		chr11_21723721	11	21723721	0.656383	AC
		chr01_10443643	1	10443643	0.195003	AC
		chr10_17278064_2	22	17278064	0.197134	AC
		chr09_5413023_2	21	5413023	0.198612	AC
		chr07_8431576	7	8431576	0.920076	AC
		chr04_35134716	4	35134716	0.51819	AC
		chr10_18244251	10	18244251	0.813248	AC
		chr11_6536264_2	23	6536264	0.33417	AC
		chr11_22491492	11	22491492	0.0689296	AC
		chr02_29207794	2	29207794	0.210174	AC
		chr11_17799895_2	23	17799895	0.332194	AC
		chr06_5355340_2	18	5355340	0.566097	AC
		chr06_19982220	6	19982220	0.21554	AC
		chr07_1826528_2	19	1826528	0.234549	AC
		chr12_16555231	12	16555231	0.434887	AC
		chr02_24830264_2	14	24830264	0.889234	AC
		chr07_21282002_2	19	21282002	0.0496168	AC
		chr09_873216_2	21	873216	0.130559	AC
		chr09_3896729_2	21	3896729	0.180323	AC
		chr03_21670212_2	15	21670212	0.12385	AC
		chr03_26644362	3	26644362	0.166711	AC
		chr08_1287477	8	1287477	0.102382	AC
		chr06_7648123	6	7648123	0.58732	AC
		chr01_11190456_2	13	11190456	0.413795	AC
		chr04_14079028_2	16	14079028	0.522671	AC
		chr10_22150137	10	22150137	0.237815	AC
		chr03_32547448_2	15	32547448	0.191186	AC
		chr06_4092235	6	4092235	0.930145	AC
		chr01_3654182_2	13	3654182	0.0853395	AC
		chr07_27638474_2	19	27638474	0.426106	AC
		chr10_22102237_2	22	22102237	0.212606	AC
		chr11_17841577	11	17841577	0.861454	AC
		chr02_24292347_2	14	24292347	0.508244	AC
		chr02_24374276_2	14	24374276	0.105297	AC
		chr01_20146114	1	20146114	0.25815	AC
		chr11_10433251_2	23	10433251	0.259762	AC
		chr08_7467359	8	7467359	0.248202	AC
		chr11_10132441_2	23	10132441	0.26336	AC
		chr12_10121537_2	24	10121537	0.314316	AC
		chr06_625985	6	625985	0.507594	AC
		chr10_15021670_2	22	15021670	0.512952	AC
		chr03_17300748	3	17300748	0.206854	AC
		chr01_41217684_2	13	41217684	0.409357	AC
		chr12_13786349	12	13786349	0.867959	AC
		chr09_11448431_2	21	11448431	0.18335	AC
		chr04_24064193	4	24064193	0.387091	AC
		chr03_29135915_2	15	29135915	0.0740615	AC
		chr02_25355285_2	14	25355285	0.120734	AC
		chr07_8051834	7	8051834	0.842279	AC
		chr03_31468532_2	15	31468532	0.289309	AC
		chr08_9310087	8	9310087	0.620985	AC
		chr07_1727243_2	19	1727243	0.441475	AC
		chr04_5823167	4	5823167	0.441766	AC
		chr06_3301379	6	3301379	0.297289	AC
		chr03_32888896_2	15	32888896	0.249891	AC
		chr04_18624467_2	16	18624467	0.7106	AC
		chr06_969433_2	18	969433	0.806286	AC
		chr11_6539110_2	23	6539110	0.306553	AC
		chr02_26153435	2	26153435	0.308643	AC
		chr04_34677988_2	16	34677988	0.542073	AC
		chr09_20820378_2	21	20820378	0.312858	AC
		chr09_21281212_2	21	21281212	0.709535	AC
		chr07_16941224_2	19	16941224	0.100129	AC
		chr05_3105615_2	17	3105615	0.26606	AC
		chr02_10355218_2	14	10355218	0.322068	AC
		chr08_20142028	8	20142028	0.147364	AC
		chr08_10531228	8	10531228	0.359002	AC
		chr12_8027638	12	8027638	0.819477	AC
		chr07_16434367_2	19	16434367	0.0646903	AC
		chr12_13947142	12	13947142	0.83429	AC
		chr07_13403693	7	13403693	0.937064	AC
		chr02_10010683_2	14	10010683	0.34032	AC
		chr07_23200438	7	23200438	0.485959	AC
		chr07_22898502_2	19	22898502	0.344803	AC
		chr11_20909865	11	20909865	0.759947	AC
		chr06_10056491_2	18	10056491	0.36602	AC
		chr10_10168407_2	22	10168407	0.35199	AC
		chr11_26385601	11	26385601	0.559113	AC
		chr04_658014_2	16	658014	0.427995	AC
		chr04_18975362_2	16	18975362	0.0909118	AC
		chr08_18715486	8	18715486	0.360976	AC
		chr05_28477272	5	28477272	0.53612	AC
		chr05_21351331	5	21351331	0.365897	AC
		chr07_10714152_2	19	10714152	0.131148	AC
		chr06_16394099_2	18	16394099	0.38504	AC
		chr11_22471082	11	22471082	0.766227	AC
		chr07_27059711	7	27059711	0.279218	AC
		chr09_20444435_2	21	20444435	0.378411	AC
		chr01_18258168	1	18258168	0.380922	AC
		chr04_29406630_2	16	29406630	0.560536	AC
		chr11_6696337	11	6696337	0.479487	AC
		chr01_21824163	1	21824163	0.387149	AC
		chr11_4921705	11	4921705	0.389699	AC
		chr02_17546421	2	17546421	0.392651	AC
		chr02_8838248	2	8838248	0.3956	AC
		chr09_6080424_2	21	6080424	0.692733	AC
		chr03_16772554	3	16772554	0.400698	AC
		chr01_13790272_2	13	13790272	0.360051	AC
		chr07_8014596_2	19	8014596	0.405055	AC
		chr06_23461740	6	23461740	0.904094	AC
		chr01_21986073_2	13	21986073	0.374345	AC
		chr04_5932976	4	5932976	0.679346	AC
		chr11_17769097	11	17769097	0.460777	AC
		chr03_28201527_2	15	28201527	0.524302	AC
		chr08_5032884	8	5032884	0.308343	AC
		chr12_1036995	12	1036995	0.230102	AC
		chr07_6259575_2	19	6259575	0.147118	AC
		chr04_5566970	4	5566970	0.683772	AC
		chr06_8916981_2	18	8916981	0.431108	AC
		chr03_31060544_2	15	31060544	0.456356	AC
		chr08_7819595_2	20	7819595	0.440692	AC
		chr05_27452538	5	27452538	0.308532	AC
		chr03_2177247_2	15	2177247	0.880055	AC
		chr01_13922169_2	13	13922169	0.303694	AC
		chr07_28184059	7	28184059	0.957328	AC
		chr07_27095871	7	27095871	0.444998	AC
		chr11_7898151_2	23	7898151	0.44425	AC
		chr08_4864308_2	20	4864308	0.688022	AC
		chr10_3462922	10	3462922	0.723038	AC
		chr02_58633_2	14	58633	0.517657	AC
		chr06_12032161_2	18	12032161	0.482516	AC
		chr02_27903568_2	14	27903568	0.463277	AC
		chr01_11118533	1	11118533	0.465399	AC
		chr04_23911491	4	23911491	0.530573	AC
		chr11_10067518_2	23	10067518	0.364216	AC
		chr11_15586683	11	15586683	0.843015	AC
		chr05_19283655	5	19283655	0.475249	AC
		chr11_21789816	11	21789816	0.84112	AC
		chr03_6770124_2	15	6770124	0.870014	AC
		chr12_5839431_2	24	5839431	0.645761	AC
		chr06_11934193_2	18	11934193	0.614792	AC
		chr12_13196865_2	24	13196865	0.486977	AC
		chr07_20736218_2	19	20736218	0.473943	AC
		chr03_18501457	3	18501457	0.800353	AC
		chr02_24017390_2	14	24017390	0.495397	AC
		chr09_16974525	9	16974525	0.89807	AC
		chr01_6441512_2	13	6441512	0.501015	AC
		chr04_5104774	4	5104774	0.545284	AC
		chr04_30871943	4	30871943	0.600368	AC
		chr12_20950009	12	20950009	0.803525	AC
		chr03_29107793	3	29107793	0.511342	AC
		chr04_22607791	4	22607791	0.257765	AC
		chr06_1686270_2	18	1686270	0.402184	AC
		chr08_5027965_2	20	5027965	0.327551	AC
		chr07_282853_2	19	282853	0.325897	AC
		chr09_20730863_2	21	20730863	0.452271	AC
		chr04_17391575	4	17391575	0.292117	AC
		chr03_29229051	3	29229051	0.707809	AC
		chr12_27167953_2	24	27167953	0.109181	AC
		chr07_13394685_2	19	13394685	0.54239	AC
		chr10_9560746_2	22	9560746	0.0643048	AC
		chr06_20799625_2	18	20799625	0.679599	AC
		chr04_29642995_2	16	29642995	0.726538	AC
		chr06_16280285_2	18	16280285	0.239146	AC
		chr07_7153700	7	7153700	0.693336	AC
		chr06_10689636_2	18	10689636	0.550233	AC
		chr02_2196039	2	2196039	0.552968	AC
		chr01_11875468_2	13	11875468	0.677523	AC
		chr05_7217537	5	7217537	0.789681	AC
		chr11_2626539	11	2626539	0.560529	AC
		chr07_27479752	7	27479752	0.813664	AC
		chr06_5231418_2	18	5231418	0.213962	AC
		chr11_16447242	11	16447242	0.856317	AC
		chr01_30906749	1	30906749	0.571692	AC
		chr10_17096625	10	17096625	0.203359	AC
		chr11_24248524	11	24248524	0.947918	AC
		chr01_24734813	1	24734813	0.578001	AC
		chr02_34461344_2	14	34461344	0.311981	AC
		chr12_12185925_2	24	12185925	0.583618	AC
		chr06_14933081_2	18	14933081	0.263149	AC
		chr07_17643504	7	17643504	0.588733	AC
		chr09_11765681	9	11765681	0.20382	AC
		chr11_4441387_2	23	4441387	0.0491276	AC
		chr02_26728708	2	26728708	0.597068	AC
		chr01_36342583	1	36342583	0.599006	AC
		chr03_6259474	3	6259474	0.601389	AC
		chr08_9343629_2	20	9343629	0.951145	AC
		chr11_20344184	11	20344184	0.726959	AC
		chr10_5255716_2	22	5255716	0.414714	AC
		chr01_7644966_2	13	7644966	0.987307	AC
		chr05_27859079_2	17	27859079	0.729631	AC
		chr06_11013844	6	11013844	0.686086	AC
		chr03_25090887	3	25090887	0.242819	AC
		chr12_3470344	12	3470344	0.293325	AC
		chr08_18893573	8	18893573	0.311468	AC
		chr06_25458093	6	25458093	0.626528	AC
		chr04_5141963	4	5141963	0.629286	AC
		chr04_34406346	4	34406346	0.631475	AC
		chr02_35052156	2	35052156	0.634302	AC
		chr01_11813957	1	11813957	0.636913	AC
		chr08_5970872	8	5970872	0.721141	AC
		chr09_6988414_2	21	6988414	0.428067	AC
		chr11_6067640	11	6067640	0.999052	AC
		chr10_2130332_2	22	2130332	0.715107	AC
		chr07_15258220_2	19	15258220	0.547832	AC
		chr08_20789384	8	20789384	0.651545	AC
		chr08_6756777	8	6756777	0.727873	AC
		chr02_10282993	2	10282993	0.655185	AC
		chr07_26436452	7	26436452	0.647167	AC
		chr08_2231406_2	20	2231406	0.706832	AC
		chr06_227054	6	227054	0.663297	AC
		chr06_7506006	6	7506006	0.665466	AC
		chr05_23288180_2	17	23288180	0.326394	AC
		chr07_16074202_2	19	16074202	0.669542	AC
		chr01_22873054	1	22873054	0.672004	AC
		chr11_24802950	11	24802950	0.719539	AC
		chr11_26090701	11	26090701	0.639448	AC
		chr07_7093318_2	19	7093318	0.678933	AC
		chr07_9207676	7	9207676	0.662206	AC
		chr05_15641363_2	17	15641363	0.577388	AC
		chr10_13821633	10	13821633	0.806211	AC
		chr04_29295215_2	16	29295215	0.904114	AC
		chr04_34305826	4	34305826	0.32493	AC
		chr12_14703182_2	24	14703182	0.829724	AC
		chr05_20350693	5	20350693	0.611973	AC
		chr01_5344056_2	13	5344056	0.525218	AC
		chr05_8787142	5	8787142	0.32918	AC
		chr11_21711236_2	23	21711236	0.751877	AC
		chr03_29652022	3	29652022	0.489336	AC
		chr09_19789717_2	21	19789717	0.0690843	AC
		chr03_8238923	3	8238923	0.707783	AC
		chr08_2793286	8	2793286	0.254075	AC
		chr03_15184062	3	15184062	0.447726	AC
		chr04_2911486	4	2911486	0.714277	AC
		chr06_21606208_2	18	21606208	0.716639	AC
		chr03_29192269	3	29192269	0.250802	AC
		chr12_8236166_2	24	8236166	0.432297	AC
		chr05_3096602_2	17	3096602	0.361003	AC
		chr05_8845798_2	17	8845798	0.725137	AC
		chr02_24122374_2	14	24122374	0.727513	AC
		chr10_3526264	10	3526264	0.496784	AC
		chr05_18475089	5	18475089	0.981446	AC
		chr03_780689	3	780689	0.735024	AC
		chr10_10465091_2	22	10465091	0.934334	AC
		chr06_7353002_2	18	7353002	0.739458	AC
		chr04_18488842	4	18488842	0.741603	AC
		chr03_34374367	3	34374367	0.744123	AC
		chr06_5127826_2	18	5127826	0.746275	AC
		chr04_8453475	4	8453475	0.618313	AC
		chr02_6951634	2	6951634	0.75066	AC
		chr12_20127993_2	24	20127993	0.555991	AC
		chr02_8966304	2	8966304	0.755502	AC
		chr10_10562857	10	10562857	0.969253	AC
		chr03_21314586_2	15	21314586	0.591475	AC
		chr02_18586055_2	14	18586055	0.198693	AC
		chr05_25022349_2	17	25022349	0.618527	AC
		chr06_9537354_2	18	9537354	0.76459	AC
		chr02_11007699_2	14	11007699	0.795426	AC
		chr08_3319210	8	3319210	0.427992	AC
		chr03_9091650	3	9091650	0.770614	AC
		chr11_5173390_2	23	5173390	0.318541	AC
		chr10_3373631	10	3373631	0.460151	AC
		chr08_24999879	8	24999879	0.566505	AC
		chr04_31320841_2	16	31320841	0.778743	AC
		chr05_9086969	5	9086969	0.307446	AC
		chr02_17206227_2	14	17206227	0.145568	AC
		chr11_11751469	11	11751469	0.836946	AC
		chr07_22933727	7	22933727	0.171448	AC
		chr09_2539792	9	2539792	0.717384	AC
		chr05_5602739_2	17	5602739	0.788914	AC
		chr12_960528_2	24	960528	0.790537	AC
		chr07_18675103_2	19	18675103	0.206488	AC
		chr06_2116151	6	2116151	0.593257	AC
		chr07_5208158_2	19	5208158	0.602115	AC
		chr01_1120311	1	1120311	0.798347	AC
		chr02_27079158_2	14	27079158	0.799422	AC
		chr03_19251287	3	19251287	0.937274	AC
		chr11_3598038_2	23	3598038	0.784799	AC
		chr06_8376262	6	8376262	0.877659	AC
		chr12_4715771_2	24	4715771	0.316822	AC
		chr05_22274369	5	22274369	0.360211	AC
		chr04_817567	4	817567	0.343593	AC
		chr01_36966977	1	36966977	0.811297	AC
		chr01_43088898	1	43088898	0.813257	AC
		chr09_9919417_2	21	9919417	0.815238	AC
		chr02_9777270	2	9777270	0.817166	AC
		chr04_28276671_2	16	28276671	0.818999	AC
		chr11_25961162_2	23	25961162	0.0472101	AC
		chr09_11637458_2	21	11637458	0.554011	AC
		chr03_14504761_2	15	14504761	0.824957	AC
		chr07_9571875_2	19	9571875	0.826696	AC
		chr03_24691663	3	24691663	0.844548	AC
		chr05_29129328	5	29129328	0.297099	AC
		chr07_785321	7	785321	0.915208	AC
		chr06_25261416	6	25261416	0.833119	AC
		chr11_23941920_2	23	23941920	0.239564	AC
		chr02_25143438_2	14	25143438	0.836438	AC
		chr06_6205602	6	6205602	0.837932	AC
		chr05_6737012_2	17	6737012	0.624165	AC
		chr10_4492469	10	4492469	0.979713	AC
		chr06_19607686	6	19607686	0.0495061	AC
		chr01_40698335	1	40698335	0.844446	AC
		chr04_3418460_2	16	3418460	0.993036	AC
		chr02_28429468	2	28429468	0.847773	AC
		chr12_27202273	12	27202273	0.0245805	AC
		chr09_11371425_2	21	11371425	0.250889	AC
		chr09_6010403	9	6010403	0.620877	AC
		chr06_25238716	6	25238716	0.626528	AC
		chr08_18547880	8	18547880	0.760185	AC
		chr11_176566	11	176566	0.435676	AC
		chr01_32273172	1	32273172	0.859336	AC
		chr09_5651269	9	5651269	0.57128	AC
		chr09_5126811	9	5126811	0.766958	AC
		chr11_17320017_2	23	17320017	0.17373	AC
		chr03_23608702	3	23608702	0.734046	AC
		chr09_12103781	9	12103781	0.946479	AC
		chr12_12828048	12	12828048	0.511707	AC
		chr02_24262766	2	24262766	0.870892	AC
		chr12_11947315	12	11947315	0.582691	AC
		chr12_18759844	12	18759844	0.584092	AC
		chr12_10804564_2	24	10804564	0.875802	AC
		chr08_17324895	8	17324895	0.715605	AC
		chr02_30571156	2	30571156	0.879034	AC
		chr05_19425609	5	19425609	0.225534	AC
		chr05_6867055_2	17	6867055	0.361895	AC
		chr01_22403254_2	13	22403254	0.383495	AC
		chr02_4679157_2	14	4679157	0.846702	AC
		chr08_24734904	8	24734904	0.885279	AC
		chr11_22471776	11	22471776	0.927002	AC
		chr02_2346584	2	2346584	0.888745	AC
		chr02_18760149	2	18760149	0.889999	AC
		chr03_23287906_2	15	23287906	0.475997	AC
		chr11_4732267	11	4732267	0.619912	AC
		chr11_17136449_2	23	17136449	0.266126	AC
		chr09_12181484	9	12181484	0.977922	AC
		chr06_7860175_2	18	7860175	0.91383	AC
		chr11_11572112	11	11572112	0.924379	AC
		chr09_19732973	9	19732973	0.498885	AC
		chr11_27791659	11	27791659	0.644586	AC
		chr01_17249480_2	13	17249480	0.478584	AC
		chr02_22729253	2	22729253	0.904237	AC
		chr03_34742560_2	15	34742560	0.914288	AC
		chr10_1888338	10	1888338	0.863217	AC
		chr12_5726257_2	24	5726257	0.519187	AC
		chr07_13558309_2	19	13558309	0.908658	AC
		chr11_18485220	11	18485220	0.804828	AC
		chr07_1171042_2	19	1171042	0.958448	AC
		chr05_6835470	5	6835470	0.8551	AC
		chr12_10791323	12	10791323	0.955149	AC
		chr01_22581325_2	13	22581325	0.915102	AC
		chr06_19578949	6	19578949	0.206189	AC
		chr04_4723968	4	4723968	0.756037	AC
		chr02_10053818	2	10053818	0.918652	AC
		chr07_8201197	7	8201197	0.842279	AC
		chr05_24804618_2	17	24804618	0.794514	AC
		chr11_28430796	11	28430796	0.759753	AC
		chr06_14423616_2	18	14423616	0.771746	AC
		chr10_22169744_2	22	22169744	0.925	AC
		chr04_28680967	4	28680967	0.430034	AC
		chr07_8859531	7	8859531	0.949854	AC
		chr04_17740582_2	16	17740582	0.928284	AC
		chr11_10217375	11	10217375	0.684183	AC
		chr05_19259366	5	19259366	0.706191	AC
		chr06_16430486_2	18	16430486	0.923708	AC
		chr06_24913948_2	18	24913948	0.932033	AC
		chr03_9800653	3	9800653	0.932933	AC
		chr04_5184376	4	5184376	0.503578	AC
		chr04_17392433_2	16	17392433	0.935104	AC
		chr11_13945342_2	23	13945342	0.676477	AC
		chr11_14878868	11	14878868	0.737964	AC
		chr04_29813491	4	29813491	0.70309	AC
		chr10_2319540	10	2319540	0.889121	AC
		chr05_16472349	5	16472349	0.383372	AC
		chr06_5906645	6	5906645	0.818347	AC
		chr07_18158863_2	19	18158863	0.0795862	AC
		chr06_6145814	6	6145814	0.55359	AC
		chr01_14024059	1	14024059	0.943766	AC
		chr12_17067987	12	17067987	0.121074	AC
		chr08_17625291_2	20	17625291	0.701279	AC
		chr05_16550949_2	17	16550949	0.973166	AC
		chr05_9160814	5	9160814	0.314994	AC
		chr11_9961988	11	9961988	0.0983932	AC
		chr11_24860242	11	24860242	0.915738	AC
		chr02_10165202_2	14	10165202	0.829891	AC
		chr12_12422848	12	12422848	0.364655	AC
		chr03_30314328_2	15	30314328	0.540271	AC
		chr08_9083731_2	20	9083731	0.952798	AC
		chr02_8070253	2	8070253	0.953386	AC
		chr08_9684616	8	9684616	0.954237	AC
		chr03_32854212_2	15	32854212	0.219813	AC
		chr12_5722639	12	5722639	0.848021	AC
		chr11_12616220_2	23	12616220	0.853606	AC
		chr04_28252820	4	28252820	0.473225	AC
		chr03_8626362	3	8626362	0.957525	AC
		chr12_12354379	12	12354379	0.601903	AC
		chr03_8995373	3	8995373	0.959117	AC
		chr01_1977795	1	1977795	0.959877	AC
		chr01_14327351	1	14327351	0.960792	AC
		chr02_22369695	2	22369695	0.961542	AC
		chr02_11024753_2	14	11024753	0.578925	AC
		chr06_10411830	6	10411830	0.962707	AC
		chr07_6982839_2	19	6982839	0.165517	AC
		chr07_14811706	7	14811706	0.577538	AC
		chr09_17485514	9	17485514	0.944623	AC
		chr01_22400049	1	22400049	0.965663	AC
		chr01_13253255	1	13253255	0.966475	AC
		chr05_19434492	5	19434492	0.839366	AC
		chr07_28199910	7	28199910	0.817994	AC
		chr09_5816009	9	5816009	0.560956	AC
		chr02_33584613	2	33584613	0.969238	AC
		chr11_13208398	11	13208398	0.830859	AC
		chr04_23260797	4	23260797	0.810917	AC
		chr11_17165975	11	17165975	0.671901	AC
		chr06_132578_2	18	132578	0.814125	AC
		chr05_5401684_2	17	5401684	0.24908	AC
		chr03_21049174	3	21049174	0.449323	AC
		chr06_19951744_2	18	19951744	0.612574	AC
		chr06_15850572	6	15850572	0.909277	AC
		chr01_41129000	1	41129000	0.97537	AC
		chr04_6395367	4	6395367	0.976094	AC
		chr01_13894875	1	13894875	0.976786	AC
		chr06_20111593_2	18	20111593	0.688378	AC
		chr02_26153723	2	26153723	0.978048	AC
		chr01_41352873_2	13	41352873	0.964058	AC
		chr12_13779772_2	24	13779772	0.0850552	AC
		chr11_13215936	11	13215936	0.591183	AC
		chr01_2751326	1	2751326	0.98042	AC
		chr08_3916534	8	3916534	0.960713	AC
		chr06_28845584	6	28845584	0.607085	AC
		chr11_5403819	11	5403819	0.86248	AC
		chr07_28057547	7	28057547	0.431475	AC
		chr03_7077021	3	7077021	0.983386	AC
		chr04_6411375	4	6411375	0.983914	AC
		chr12_17337240	12	17337240	0.257197	AC
		chr10_624544_2	22	624544	0.985001	AC
		chr12_10057565	12	10057565	0.925008	AC
		chr10_3373888_2	22	3373888	0.98566	AC
		chr01_21849351	1	21849351	0.986073	AC
		chr03_33207813_2	15	33207813	0.810576	AC
		chr02_34397056	2	34397056	0.986798	AC
		chr09_10737440	9	10737440	0.0459755	AC
		chr05_18255301	5	18255301	0.721127	AC
		chr11_26988760_2	23	26988760	0.680604	AC
		chr08_15750082_2	20	15750082	0.052758	AC
		chr05_1022321_2	17	1022321	0.581401	AC
		chr10_2327944	10	2327944	0.989038	AC
		chr08_25744407	8	25744407	0.784343	AC
		chr11_20667926	11	20667926	0.619795	AC
		chr11_17804525	11	17804525	0.92538	AC
		chr03_20222901	3	20222901	0.861825	AC
		chr05_27989170_2	17	27989170	0.772545	AC
		chr01_725264	1	725264	0.991303	AC
		chr04_4741016_2	16	4741016	0.102255	AC
		chr08_17598275	8	17598275	0.366483	AC
		chr11_3083749	11	3083749	0.546022	AC
		chr11_11429103	11	11429103	0.899217	AC
		chr07_26195413	7	26195413	0.870195	AC
		chr01_431422	1	431422	0.993038	AC
		chr04_17627161_2	16	17627161	0.315719	AC
		chr08_19021446	8	19021446	0.856128	AC
		chr08_20931827	8	20931827	0.889413	AC
		chr03_7478324	3	7478324	0.99409	AC
		chr07_8055048	7	8055048	0.796764	AC
		chr11_17263975	11	17263975	0.994555	AC
		chr01_324937	1	324937	0.995039	AC
		chr01_12573628	1	12573628	0.995357	AC
		chr01_310447	1	310447	0.995693	AC
		chr10_11983538	10	11983538	0.944412	AC
		chr02_24499007	2	24499007	0.996093	AC
		chr05_19637831	5	19637831	0.951922	AC
		chr09_7450617_2	21	7450617	0.0869301	AC
		chr09_19788000_2	21	19788000	0.464152	AC
		chr02_26376965	2	26376965	0.996845	AC
		chr09_1146602	9	1146602	0.534971	AC
		chr08_17991825_2	20	17991825	0.482377	AC
		chr11_18416630_2	23	18416630	0.858808	AC
		chr04_18879576	4	18879576	0.324405	AC
		chr06_1989392_2	18	1989392	0.264856	AC
		chr07_13566992_2	19	13566992	0.912765	AC
		chr12_13913853	12	13913853	0.76267	AC
		chr02_2186727	2	2186727	0.997862	AC
		chr04_28008650	4	28008650	0.956979	AC
		chr11_4799770_2	23	4799770	0.998154	AC
		chr10_12893844_2	22	12893844	0.783547	AC
		chr01_12318743	1	12318743	0.998329	AC
		chr03_20423891	3	20423891	0.795067	AC
		chr04_5786613_2	16	5786613	0.370253	AC
		chr07_8220958	7	8220958	0.961135	AC
		chr11_17669685_2	23	17669685	0.072849	AC
		chr11_4773490	11	4773490	0.569336	AC
		chr06_6201312_2	18	6201312	0.000691526	AC
		chr04_13204065_2	16	13204065	0.80035	AC
		chr11_25226825	11	25226825	0.393954	AC
		chr10_2242650	10	2242650	0.0860053	AC
		chr06_21889698	6	21889698	0.744888	AC
		chr05_26093742	5	26093742	0.99934	AC
		chr07_3622833	7	3622833	0.999402	AC
		chr02_25502808_2	14	25502808	0.0321565	AC
		chr11_17629392_2	23	17629392	0.968471	AC
		chr11_13305930_2	23	13305930	0.986591	AC
		chr04_10980075	4	10980075	0.132958	AC
		chr11_2222110	11	2222110	0.322893	AC
		chr05_19499828	5	19499828	0.999753	AC
		chr05_19581844	5	19581844	0.999753	AC
		chr11_19276211	11	19276211	0.8398	AC
		chr02_8364873	2	8364873	0.999781	AC
		chr12_10818927_2	24	10818927	0.999811	AC
		chr02_17346828_2	14	17346828	0.986051	AC
		chr04_19316049	4	19316049	0.999847	AC
		chr04_19335729	4	19335729	0.832828	AC
		chr04_19359664	4	19359664	0.991467	AC
		chr04_19408947	4	19408947	0.999847	AC
		chr09_6582951	9	6582951	0.39944	AC
		chr09_6740658	9	6740658	0.744153	AC
		chr12_6786305_2	24	6786305	0.651404	AC
		chr11_19578622_2	23	19578622	0.899619	AC
		chr12_19410494_2	24	19410494	0.985124	AC
		chr06_21727535_2	18	21727535	0.716639	AC
		chr08_18829438	8	18829438	0.832362	AC
		chr11_9321704	11	9321704	0.999968	AC
		chr02_22172250	2	22172250	0.999978	AC
		chr02_22221155	2	22221155	0.999978	AC
		chr04_3648362	4	3648362	0.953558	AC
		chr09_19836632_2	21	19836632	0.0690843	AC
		chr03_13909716	3	13909716	1	AC
		chr03_13919069	3	13919069	1	AC
		chr03_13951654	3	13951654	1	AC
		chr06_29330838	6	29330838	0.87114	AC
		chr06_29341090	6	29341090	0.080999	AC
		chr06_29345424	6	29345424	0.621242	AC
		chr04_31484916	4	31484916	1.55e-11	ASV
		chr08_4096135	8	4096135	1.13e-17	ASV
		chr05_26310189_2	17	26310189	4.83e-09	ASV
		chr08_16359663_2	20	16359663	5.45e-12	ASV
		chr08_27032115_2	20	27032115	7.15e-12	ASV
		chr08_4096184	8	4096184	0.603761	ASV
		chr08_16361156_2	20	16361156	0.696589	ASV
		chr08_27033263_2	20	27033263	0.253971	ASV
		chr04_31485083	4	31485083	0.00621649	ASV
		chr05_26312283_2	17	26312283	0.806318	ASV
		chr12_18005784	12	18005784	0.123855	ASV
		chr11_10151237_2	23	10151237	0.627488	ASV
		chr01_39477713_2	13	39477713	0.0695115	ASV
		chr12_22563548_2	24	22563548	0.539888	ASV
		chr03_6862166_2	15	6862166	0.258927	ASV
		chr03_6865201_2	15	6865201	0.053903	ASV
		chr03_6867469_2	15	6867469	0.00159162	ASV
		chr03_6867915_2	15	6867915	1.35e-06	ASV
		chr03_6870328_2	15	6870328	0.00159162	ASV
		chr03_6871253_2	15	6871253	0.00159162	ASV
		chr03_6874633_2	15	6874633	0.360342	ASV
		chr03_6874803_2	15	6874803	0.241346	ASV
		chr03_6875900_2	15	6875900	1.17e-06	ASV
		chr03_6876092_2	15	6876092	1.35e-06	ASV
		chr03_6876614_2	15	6876614	0.275258	ASV
		chr03_6876660_2	15	6876660	0.360342	ASV
		chr03_6879643_2	15	6879643	0.0386421	ASV
		chr03_6880017_2	15	6880017	0.0318294	ASV
		chr03_6865588_2	15	6865588	0.00159162	ASV
		chr03_6868923_2	15	6868923	1.35e-06	ASV
		chr03_6869791_2	15	6869791	1.17e-06	ASV
		chr03_6869941_2	15	6869941	1.17e-06	ASV
		chr03_6875411_2	15	6875411	1.17e-06	ASV
		chr03_6876110_2	15	6876110	1.35e-06	ASV
		chr03_6876184_2	15	6876184	0.00297945	ASV
		chr03_6876297_2	15	6876297	0.360342	ASV
		chr03_6876412_2	15	6876412	1.35e-06	ASV
		chr03_6876478_2	15	6876478	0.241346	ASV
		chr03_6876514_2	15	6876514	0.241346	ASV
		chr03_6876868_2	15	6876868	1.35e-06	ASV
		chr03_6876926_2	15	6876926	0.360342	ASV
		chr03_6877118_2	15	6877118	0.241346	ASV
		chr03_6877138_2	15	6877138	1.35e-06	ASV
		chr03_6877518_2	15	6877518	1.35e-06	ASV
		chr03_6877669_2	15	6877669	0.360342	ASV
		chr03_6877809_2	15	6877809	0.360342	ASV
		chr03_6877954_2	15	6877954	1.35e-06	ASV
		chr03_6877963_2	15	6877963	1.35e-06	ASV
		chr03_6878026_2	15	6878026	0.258927	ASV
		chr03_6878049_2	15	6878049	0.241346	ASV
		chr03_6878134_2	15	6878134	0.241346	ASV
		chr03_6878145_2	15	6878145	0.241346	ASV
		chr03_6878158_2	15	6878158	0.360342	ASV
		chr03_6879747_2	15	6879747	1.35e-06	ASV
		chr03_6883716_2	15	6883716	0.0318294	ASV
		chr03_6887372_2	15	6887372	0.0318294	ASV
		chr03_6892129_2	15	6892129	0.0464221	ASV
		chr03_6899645_2	15	6899645	0.000983398	ASV
		chr11_18228664	11	18228664	0.1478	ASV
		chr11_10176263_2	23	10176263	0.000192461	ASV
		chr09_7350004_2	21	7350004	0.00775742	ASV
		chr06_7030110_2	18	7030110	0.762452	ASV
		chr09_7331360_2	21	7331360	0.0211377	ASV
		chr09_7337276_2	21	7337276	8.32e-06	ASV
		chr09_7337732_2	21	7337732	0.308103	ASV
		chr09_7337920_2	21	7337920	0.645764	ASV
		chr09_7338273_2	21	7338273	0.0242125	ASV
		chr09_7338408_2	21	7338408	0.441532	ASV
		chr09_7342153_2	21	7342153	0.82076	ASV
		chr11_5655354_2	23	5655354	0.0152383	ASV
		chr11_5655542_2	23	5655542	1.08e-05	ASV
		chr11_5657455_2	23	5657455	0.00277144	ASV
		chr11_18049050	11	18049050	0.238928	ASV
		chr06_7467264_2	18	7467264	0.556513	ASV
		chr05_28033796_2	17	28033796	1.77e-05	ASV
		chr05_28034305_2	17	28034305	0.679305	ASV
		chr05_28036999_2	17	28036999	0.47951	ASV
		chr05_28045180_2	17	28045180	0.679305	ASV
		chr05_28045186_2	17	28045186	0.00718195	ASV
		chr05_28048653_2	17	28048653	0.880336	ASV
		chr05_28079418_2	17	28079418	0.012794	ASV
		chr10_1679495_2	22	1679495	0.400374	ASV
		chr06_6989625_2	18	6989625	0.919389	ASV
		chr06_6991989_2	18	6991989	0.000415701	ASV
		chr06_6959256_2	18	6959256	0.00368422	ASV
		chr06_6961047_2	18	6961047	0.00368422	ASV
		chr06_6964198_2	18	6964198	0.00629399	ASV
		chr06_6966838_2	18	6966838	0.519422	ASV
		chr11_21409333_2	23	21409333	0.975164	ASV
		chr06_6964239_2	18	6964239	0.00214914	ASV
		chr08_3136248_2	20	3136248	0.039244	ASV
		chr08_9627256_2	20	9627256	0.619738	ASV
		chr06_7502910_2	18	7502910	0.556513	ASV
		chr11_5649774_2	23	5649774	0.0152383	ASV
		chr09_6318781_2	21	6318781	0.594935	ASV
		chr05_15283967	5	15283967	6.61e-05	ASV
		chr11_5757103_2	23	5757103	0.0764304	ASV
		chr01_127302_2	13	127302	0.853816	ASV
		chr05_6756405_2	17	6756405	0.345435	ASV
		chr12_17919857_2	24	17919857	0.427377	ASV
		chr05_28053374_2	17	28053374	0.00120842	ASV
		chr05_28064952_2	17	28064952	3.26e-05	ASV
		chr05_28065565_2	17	28065565	0.00241814	ASV
		chr05_28080271_2	17	28080271	3.26e-05	ASV
		chr05_28094768_2	17	28094768	0.000257112	ASV
		chr11_5640826_2	23	5640826	0.00158789	ASV
		chr11_5644219_2	23	5644219	0.00277144	ASV
		chr11_5645504_2	23	5645504	0.0152383	ASV
		chr05_6751591_2	17	6751591	3.57e-05	ASV
		chr05_6756525_2	17	6756525	0.345435	ASV
		chr05_6758441_2	17	6758441	4.66e-05	ASV
		chr11_21050882_2	23	21050882	8.47e-05	ASV
		chr08_9556915_2	20	9556915	0.35758	ASV
		chr09_9471238_2	21	9471238	0.00117702	ASV
		chr08_9539726_2	20	9539726	0.00276751	ASV
		chr08_9539798_2	20	9539798	0.0987208	ASV
		chr08_9540154_2	20	9540154	0.471697	ASV
		chr08_9542716_2	20	9542716	0.34817	ASV
		chr08_9543917_2	20	9543917	0.146522	ASV
		chr08_9544206_2	20	9544206	4.18e-05	ASV
		chr08_9544397_2	20	9544397	4.18e-05	ASV
		chr08_9544451_2	20	9544451	4.18e-05	ASV
		chr08_9544495_2	20	9544495	0.0593606	ASV
		chr08_9544697_2	20	9544697	0.223435	ASV
		chr08_9544829_2	20	9544829	4.18e-05	ASV
		chr08_9544981_2	20	9544981	4.18e-05	ASV
		chr08_9545265_2	20	9545265	0.000247237	ASV
		chr08_9545444_2	20	9545444	4.18e-05	ASV
		chr08_9545774_2	20	9545774	0.124494	ASV
		chr08_9546055_2	20	9546055	0.000247237	ASV
		chr08_9605344_2	20	9605344	0.271655	ASV
		chr08_9605443_2	20	9605443	4.18e-05	ASV
		chr08_3117813_2	20	3117813	5.57e-05	ASV
		chr06_7005301_2	18	7005301	0.00238595	ASV
		chr01_5306754_2	13	5306754	0.954566	ASV
		chr01_5316173_2	13	5316173	0.00214196	ASV
		chr09_19215268_2	21	19215268	8.53e-05	ASV
		chr09_19216335_2	21	19216335	0.000184474	ASV
		chr08_3151169_2	20	3151169	4.86e-05	ASV
		chr08_3153464_2	20	3153464	0.0368714	ASV
		chr09_7333569_2	21	7333569	0.000643936	ASV
		chr10_21827639_2	22	21827639	0.000359452	ASV
		chr11_10367630_2	23	10367630	0.80196	ASV
		chr11_10370142_2	23	10370142	0.885339	ASV
		chr11_10376937_2	23	10376937	0.62835	ASV
		chr11_10380923_2	23	10380923	0.0021727	ASV
		chr11_10394702_2	23	10394702	0.62835	ASV
		chr11_10396006_2	23	10396006	0.62835	ASV
		chr11_10396659_2	23	10396659	0.807454	ASV
		chr11_10402453_2	23	10402453	0.62835	ASV
		chr11_10409216_2	23	10409216	0.000777946	ASV
		chr11_10417200_2	23	10417200	0.626583	ASV
		chr11_10425413_2	23	10425413	5.38e-05	ASV
		chr11_10430232_2	23	10430232	0.62835	ASV
		chr08_3163271_2	20	3163271	5.41e-05	ASV
		chr08_3166556_2	20	3166556	0.030914	ASV
		chr08_3170166_2	20	3170166	5.41e-05	ASV
		chr06_966764	6	966764	0.066181	ASV
		chr08_3118264_2	20	3118264	0.0145475	ASV
		chr05_27300194_2	17	27300194	0.0102828	ASV
		chr11_10384735_2	23	10384735	0.000766473	ASV
		chr11_10399223_2	23	10399223	0.627488	ASV
		chr11_10429257_2	23	10429257	0.000766473	ASV
		chr08_9547223_2	20	9547223	6.33e-05	ASV
		chr08_9556621_2	20	9556621	0.11665	ASV
		chr08_9558490_2	20	9558490	6.33e-05	ASV
		chr08_9559741_2	20	9559741	6.33e-05	ASV
		chr08_9560075_2	20	9560075	0.249623	ASV
		chr08_3150197_2	20	3150197	4.86e-05	ASV
		chr11_5747200_2	23	5747200	0.707941	ASV
		chr08_3125579_2	20	3125579	0.0305223	ASV
		chr01_5370189_2	13	5370189	0.000497912	ASV
		chr08_3157414_2	20	3157414	6.13e-05	ASV
		chr05_6531548_2	17	6531548	7.46e-05	ASV
		chr05_6538166_2	17	6538166	0.153603	ASV
		chr08_3121736_2	20	3121736	5.57e-05	ASV
		chr05_6763514_2	17	6763514	7.67e-05	ASV
		chr08_9560330_2	20	9560330	0.128647	ASV
		chr06_1261521	6	1261521	0.0323604	ASV
		chr11_21048767_2	23	21048767	0.00065867	ASV
		chr11_21050990_2	23	21050990	0.000264663	ASV
		chr06_6995623_2	18	6995623	8.62e-05	ASV
		chr09_19212476_2	21	19212476	0.0190393	ASV
		chr06_859255	6	859255	0.0808449	ASV
		chr05_6500287_2	17	6500287	0.000529065	ASV
		chr10_21823387_2	22	21823387	9.43e-05	ASV
		chr10_21840776_2	22	21840776	0.000359452	ASV
		chr11_21457632_2	23	21457632	0.00229588	ASV
		chr05_6508747_2	17	6508747	0.0986038	ASV
		chr05_6513656_2	17	6513656	0.000102645	ASV
		chr06_6906663_2	18	6906663	0.000545077	ASV
		chr02_5303002_2	14	5303002	0.0175773	ASV
		chr05_6542561_2	17	6542561	0.128314	ASV
		chr11_5651548_2	23	5651548	0.000504923	ASV
		chr11_5644491_2	23	5644491	0.000504923	ASV
		chr06_6960544_2	18	6960544	0.741444	ASV
		chr03_28522224_2	15	28522224	0.000469297	ASV
		chr09_8987803_2	21	8987803	0.00306739	ASV
		chr05_16966108	5	16966108	0.569135	ASV
		chr10_22400346_2	22	22400346	0.159716	ASV
		chr11_18484304	11	18484304	0.273839	ASV
		chr02_24496493	2	24496493	0.000165	ASV
		chr11_10107429_2	23	10107429	0.000927332	ASV
		chr11_10216804_2	23	10216804	0.927771	ASV
		chr05_16680582_2	17	16680582	0.481154	ASV
		chr09_19216597_2	21	19216597	0.000406408	ASV
		chr12_17896741_2	24	17896741	0.0227466	ASV
		chr11_10145098_2	23	10145098	0.000927332	ASV
		chr11_10154775_2	23	10154775	0.000192461	ASV
		chr11_10222451_2	23	10222451	0.000171757	ASV
		chr05_16997602	5	16997602	0.529527	ASV
		chr05_18445072_2	17	18445072	0.0259157	ASV
		chr05_18450673_2	17	18450673	0.00443134	ASV
		chr05_18471351_2	17	18471351	0.00107465	ASV
		chr11_10144649_2	23	10144649	0.000927332	ASV
		chr11_10198812_2	23	10198812	0.000196406	ASV
		chr11_10216630_2	23	10216630	0.000171757	ASV
		chr11_10222281_2	23	10222281	0.00090042	ASV
		chr11_10230634_2	23	10230634	0.674966	ASV
		chr01_23752322_2	13	23752322	0.0114188	ASV
		chr01_23762284_2	13	23762284	0.0759078	ASV
		chr11_18460800	11	18460800	0.232351	ASV
		chr05_19761905	5	19761905	0.979548	ASV
		chr10_21786157_2	22	21786157	0.000219002	ASV
		chr12_27145625_2	24	27145625	0.670778	ASV
		chr05_27995007_2	17	27995007	0.679305	ASV
		chr10_21795738_2	22	21795738	0.000219002	ASV
		chr10_928695_2	22	928695	0.000220024	ASV
		chr05_19759071	5	19759071	0.438312	ASV
		chr03_28531363_2	15	28531363	0.000815583	ASV
		chr09_7159665_2	21	7159665	0.0700429	ASV
		chr09_7165526_2	21	7165526	0.672459	ASV
		chr12_3661894_2	24	3661894	0.000515391	ASV
		chr06_7019948_2	18	7019948	0.690043	ASV
		chr03_28908031_2	15	28908031	0.335332	ASV
		chr03_28941440_2	15	28941440	0.00662743	ASV
		chr11_10394763_2	23	10394763	0.00195106	ASV
		chr03_28941334_2	15	28941334	0.335332	ASV
		chr03_28985136_2	15	28985136	0.000268704	ASV
		chr01_480222_2	13	480222	0.0013392	ASV
		chr11_10125884_2	23	10125884	0.626583	ASV
		chr11_10192726_2	23	10192726	0.966354	ASV
		chr11_10247046_2	23	10247046	0.000927332	ASV
		chr12_3820597_2	24	3820597	0.000372071	ASV
		chr04_13238842_2	16	13238842	0.00225331	ASV
		chr12_3787726_2	24	3787726	0.771237	ASV
		chr09_9107582_2	21	9107582	0.309404	ASV
		chr12_3821037_2	24	3821037	0.00105564	ASV
		chr11_7057009_2	23	7057009	0.000832164	ASV
		chr11_10237673_2	23	10237673	0.000288952	ASV
		chr11_10253549_2	23	10253549	0.000719121	ASV
		chr11_10266427_2	23	10266427	0.000353057	ASV
		chr10_21814116_2	22	21814116	9.43e-05	ASV
		chr10_21828003_2	22	21828003	0.000359452	ASV
		chr10_21833908_2	22	21833908	0.00330151	ASV
		chr10_21845226_2	22	21845226	0.00237249	ASV
		chr11_10246243_2	23	10246243	0.00174207	ASV
		chr05_16378252_2	17	16378252	0.163474	ASV
		chr12_5871733_2	24	5871733	0.0720743	ASV
		chr09_7471068	9	7471068	0.667513	ASV
		chr05_28591753_2	17	28591753	0.0324047	ASV
		chr02_20828149_2	14	20828149	0.0983525	ASV
		chr11_21191626_2	23	21191626	0.0256511	ASV
		chr06_7025325_2	18	7025325	0.0197793	ASV
		chr05_22756178_2	17	22756178	0.379176	ASV
		chr05_16379519_2	17	16379519	0.000231037	ASV
		chr03_27774612_2	15	27774612	0.000576211	ASV
		chr09_8970573_2	21	8970573	0.00110327	ASV
		chr11_21461729_2	23	21461729	0.00442301	ASV
		chr03_28545396_2	15	28545396	0.0742016	ASV
		chr03_28522602_2	15	28522602	0.154976	ASV
		chr04_13385495_2	16	13385495	0.000508797	ASV
		chr11_18806617	11	18806617	0.584068	ASV
		chr05_6504002_2	17	6504002	0.587897	ASV
		chr01_5016592_2	13	5016592	0.0128005	ASV
		chr04_2014292_2	16	2014292	0.327005	ASV
		chr04_16585205	4	16585205	0.000539084	ASV
		chr11_27196343_2	23	27196343	0.514585	ASV
		chr12_19073732_2	24	19073732	0.186691	ASV
		chr11_23105471_2	23	23105471	0.125	ASV
		chr06_1816427	6	1816427	0.125148	ASV
		chr12_3819492_2	24	3819492	0.000702885	ASV
		chr12_3837803_2	24	3837803	0.00625408	ASV
		chr02_20828574_2	14	20828574	0.000415173	ASV
		chr07_1944513_2	19	1944513	0.00143309	ASV
		chr07_1975327_2	19	1975327	0.000616578	ASV
		chr07_1995583_2	19	1995583	0.00143309	ASV
		chr07_2019310_2	19	2019310	0.000781253	ASV
		chr09_9486080_2	21	9486080	0.00163267	ASV
		chr05_16251820_2	17	16251820	0.174487	ASV
		chr11_18452253	11	18452253	0.0271065	ASV
		chr01_23764577_2	13	23764577	0.136831	ASV
		chr01_23821358_2	13	23821358	0.424823	ASV
		chr03_28822183_2	15	28822183	0.0337844	ASV
		chr03_29046622_2	15	29046622	0.335332	ASV
		chr04_13151839_2	16	13151839	0.000666576	ASV
		chr09_9457500_2	21	9457500	0.00117702	ASV
		chr03_28614713_2	15	28614713	0.154976	ASV
		chr03_28654062_2	15	28654062	0.000679242	ASV
		chr03_28866990_2	15	28866990	0.014651	ASV
		chr03_29012935_2	15	29012935	0.0423722	ASV
		chr03_29037903_2	15	29037903	0.000679242	ASV
		chr03_29112489_2	15	29112489	0.000679242	ASV
		chr04_30278198_2	16	30278198	0.0577831	ASV
		chr04_13372874_2	16	13372874	0.000697014	ASV
		chr07_1932474_2	19	1932474	0.000839835	ASV
		chr11_10248251_2	23	10248251	0.000353057	ASV
		chr11_18472890	11	18472890	0.686447	ASV
		chr04_16578070	4	16578070	0.00074346	ASV
		chr04_16587540	4	16587540	0.00074346	ASV
		chr04_16604108	4	16604108	0.00074346	ASV
		chr11_21279045_2	23	21279045	0.000214984	ASV
		chr11_10399839_2	23	10399839	0.885339	ASV
		chr03_29192179_2	15	29192179	0.000771784	ASV
		chr11_3866777_2	23	3866777	0.00655954	ASV
		chr11_21462289_2	23	21462289	0.0106339	ASV
		chr12_3793281_2	24	3793281	0.0424681	ASV
		chr11_10378789_2	23	10378789	0.807454	ASV
		chr01_39482314_2	13	39482314	0.000832312	ASV
		chr04_13013843_2	16	13013843	0.00286771	ASV
		chr09_19181337_2	21	19181337	0.000849025	ASV
		chr10_14772333_2	22	14772333	0.000879667	ASV
		chr01_5267432_2	13	5267432	0.00931452	ASV
		chr11_10176390_2	23	10176390	0.00090042	ASV
		chr11_10234395_2	23	10234395	0.00090042	ASV
		chr11_7132326_2	23	7132326	0.000906143	ASV
		chr11_10086552_2	23	10086552	0.704476	ASV
		chr11_10246105_2	23	10246105	0.000288952	ASV
		chr02_4706500_2	14	4706500	0.000936249	ASV
		chr03_28953228_2	15	28953228	0.335332	ASV
		chr11_393226_2	23	393226	0.0013598	ASV
		chr11_22054473_2	23	22054473	0.425341	ASV
		chr03_30776792	3	30776792	0.00102265	ASV
		chr03_30927697	3	30927697	0.00102265	ASV
		chr01_6608144_2	13	6608144	0.0191955	ASV
		chr04_5268865_2	16	5268865	0.208196	ASV
		chr09_8988495_2	21	8988495	0.00205745	ASV
		chr03_8802453_2	15	8802453	0.00106955	ASV
		chr11_23027919_2	23	23027919	0.000872494	ASV
		chr03_29154720_2	15	29154720	0.0893924	ASV
		chr11_7116645_2	23	7116645	0.000478801	ASV
		chr09_9933618	9	9933618	0.00253403	ASV
		chr03_28799459_2	15	28799459	0.00115397	ASV
		chr09_19192327_2	21	19192327	0.00166254	ASV
		chr09_9476038_2	21	9476038	0.000856045	ASV
		chr02_27851368	2	27851368	0.0012338	ASV
		chr12_15220130_2	24	15220130	0.105891	ASV
		chr03_3321396_2	15	3321396	0.00128292	ASV
		chr03_8806334_2	15	8806334	0.119156	ASV
		chr11_7062730_2	23	7062730	0.00131202	ASV
		chr05_27297870_2	17	27297870	0.0664938	ASV
		chr11_407664_2	23	407664	0.0013598	ASV
		chr08_3435590_2	20	3435590	0.616832	ASV
		chr11_21401508_2	23	21401508	0.00141489	ASV
		chr07_1936484_2	19	1936484	0.000839835	ASV
		chr01_5980745_2	13	5980745	0.0314077	ASV
		chr09_8956888_2	21	8956888	0.00499229	ASV
		chr09_9605684_2	21	9605684	0.00324283	ASV
		chr11_5752122_2	23	5752122	0.471935	ASV
		chr01_5366852_2	13	5366852	0.00152165	ASV
		chr05_16520745_2	17	16520745	0.00154308	ASV
		chr11_20933784_2	23	20933784	0.207841	ASV
		chr05_14840078_2	17	14840078	0.00477392	ASV
		chr12_14064343_2	24	14064343	0.611106	ASV
		chr09_9509610_2	21	9509610	0.00184765	ASV
		chr05_14941874_2	17	14941874	0.0130167	ASV
		chr09_19204931_2	21	19204931	0.285917	ASV
		chr03_29637600_2	15	29637600	0.00537778	ASV
		chr06_7013746_2	18	7013746	0.0197793	ASV
		chr12_27164227_2	24	27164227	0.63357	ASV
		chr09_9668663_2	21	9668663	0.00298094	ASV
		chr09_9777725_2	21	9777725	0.00484412	ASV
		chr02_34480971_2	14	34480971	0.0017839	ASV
		chr05_668743_2	17	668743	0.00179024	ASV
		chr06_845595	6	845595	0.0287221	ASV
		chr09_9606557_2	21	9606557	0.00184765	ASV
		chr01_23293043	1	23293043	0.00186682	ASV
		chr06_10491373_2	18	10491373	0.00187282	ASV
		chr05_22660509_2	17	22660509	0.343001	ASV
		chr12_9987696_2	24	9987696	0.00191828	ASV
		chr11_10408904_2	23	10408904	0.00195106	ASV
		chr12_17655908_2	24	17655908	0.335981	ASV
		chr09_8733371_2	21	8733371	0.837217	ASV
		chr09_9918228	9	9918228	0.366703	ASV
		chr11_5581781	11	5581781	0.00206183	ASV
		chr10_12198878_2	22	12198878	0.00452705	ASV
		chr11_21411919_2	23	21411919	0.283764	ASV
		chr03_28836828_2	15	28836828	0.0416402	ASV
		chr04_5297839_2	16	5297839	0.374153	ASV
		chr03_35739997_2	15	35739997	0.00204963	ASV
		chr12_10054016_2	24	10054016	0.48924	ASV
		chr04_14164075	4	14164075	0.00224133	ASV
		chr03_28622395_2	15	28622395	0.0742016	ASV
		chr06_23312626_2	18	23312626	0.141459	ASV
		chr12_6789395_2	24	6789395	0.0257642	ASV
		chr03_22139718_2	15	22139718	0.00331831	ASV
		chr04_13956492	4	13956492	0.00239122	ASV
		chr04_13272867_2	16	13272867	0.00243673	ASV
		chr05_6380506_2	17	6380506	0.00502185	ASV
		chr09_9594359_2	21	9594359	0.00184765	ASV
		chr11_22947958	11	22947958	0.0165962	ASV
		chr05_8485845	5	8485845	0.404845	ASV
		chr12_15262428_2	24	15262428	0.633599	ASV
		chr03_30698661	3	30698661	0.00273499	ASV
		chr10_21894820_2	22	21894820	0.00811841	ASV
		chr11_21112819_2	23	21112819	0.0763808	ASV
		chr08_9099974_2	20	9099974	0.0836771	ASV
		chr04_13199933_2	16	13199933	0.612893	ASV
		chr01_23866868_2	13	23866868	0.00291295	ASV
		chr02_34592730_2	14	34592730	0.0313278	ASV
		chr09_9782638_2	21	9782638	0.00298075	ASV
		chr06_21687994	6	21687994	0.00595771	ASV
		chr07_17474746_2	19	17474746	0.0380673	ASV
		chr04_30196781_2	16	30196781	0.00319053	ASV
		chr12_19853019_2	24	19853019	0.511671	ASV
		chr08_18667602	8	18667602	0.0238021	ASV
		chr03_6887113_2	15	6887113	0.0318294	ASV
		chr01_568502_2	13	568502	0.650297	ASV
		chr04_4773840_2	16	4773840	0.791598	ASV
		chr06_665485_2	18	665485	0.0111591	ASV
		chr01_14022770_2	13	14022770	0.475924	ASV
		chr11_21146677_2	23	21146677	0.00175155	ASV
		chr12_18037328_2	24	18037328	0.00510956	ASV
		chr03_28789430_2	15	28789430	0.00371302	ASV
		chr03_35739520_2	15	35739520	0.00243502	ASV
		chr02_4737251_2	14	4737251	0.00367321	ASV
		chr03_28766118_2	15	28766118	0.17077	ASV
		chr09_6123913_2	21	6123913	0.27067	ASV
		chr10_12452735_2	22	12452735	0.00382322	ASV
		chr03_22488490_2	15	22488490	0.00855934	ASV
		chr11_7086389_2	23	7086389	0.0376956	ASV
		chr02_8907345	2	8907345	0.00396782	ASV
		chr05_13995844	5	13995844	0.00403026	ASV
		chr12_22398196_2	24	22398196	0.0246854	ASV
		chr12_22021361	12	22021361	0.00415378	ASV
		chr01_23160885_2	13	23160885	0.0365456	ASV
		chr04_12999124_2	16	12999124	0.187613	ASV
		chr03_22199359_2	15	22199359	0.00603156	ASV
		chr11_21457760_2	23	21457760	0.0016292	ASV
		chr12_9606020_2	24	9606020	0.423753	ASV
		chr01_6430548_2	13	6430548	0.0158355	ASV
		chr10_12543995_2	22	12543995	0.0719914	ASV
		chr03_26013779_2	15	26013779	0.00462987	ASV
		chr03_29656536_2	15	29656536	0.00467885	ASV
		chr07_9091346_2	19	9091346	0.00475725	ASV
		chr09_9780482_2	21	9780482	0.00335962	ASV
		chr06_21761873	6	21761873	0.00489109	ASV
		chr01_23755864_2	13	23755864	0.000645471	ASV
		chr01_5486791_2	13	5486791	0.666338	ASV
		chr10_10178411_2	22	10178411	0.01112	ASV
		chr01_5413667_2	13	5413667	0.594955	ASV
		chr04_5097986_2	16	5097986	0.0882512	ASV
		chr06_21787981	6	21787981	0.0973653	ASV
		chr05_26504357	5	26504357	0.792512	ASV
		chr03_31167769	3	31167769	0.00524109	ASV
		chr05_21912057_2	17	21912057	0.00528056	ASV
		chr02_19660784_2	14	19660784	0.00535157	ASV
		chr01_40889640_2	13	40889640	0.19929	ASV
		chr09_10516389	9	10516389	0.318718	ASV
		chr10_21949581_2	22	21949581	0.0261005	ASV
		chr06_21484122_2	18	21484122	0.00190501	ASV
		chr10_10282721_2	22	10282721	0.00569759	ASV
		chr03_31207056	3	31207056	0.00578881	ASV
		chr10_2855178_2	22	2855178	0.225074	ASV
		chr12_3224685_2	24	3224685	0.482782	ASV
		chr07_4938834_2	19	4938834	0.0055113	ASV
		chr02_11604993	2	11604993	0.00607761	ASV
		chr07_349458_2	19	349458	0.220252	ASV
		chr03_30655316_2	15	30655316	0.00620674	ASV
		chr01_738297	1	738297	0.00631072	ASV
		chr03_22821698_2	15	22821698	0.00603156	ASV
		chr06_15924921_2	18	15924921	0.449963	ASV
		chr12_3806743_2	24	3806743	0.0133286	ASV
		chr10_2792056_2	22	2792056	0.00672119	ASV
		chr11_22058500_2	23	22058500	0.00645741	ASV
		chr06_22496942_2	18	22496942	0.120702	ASV
		chr03_22404913_2	15	22404913	0.00282123	ASV
		chr03_22458185_2	15	22458185	0.00383468	ASV
		chr05_6691233_2	17	6691233	0.00721087	ASV
		chr12_15211084_2	24	15211084	0.245074	ASV
		chr11_21959108_2	23	21959108	0.00742251	ASV
		chr09_8871308_2	21	8871308	0.00432567	ASV
		chr09_6772384_2	21	6772384	0.00766445	ASV
		chr11_22177712_2	23	22177712	0.00727575	ASV
		chr05_6357044_2	17	6357044	0.00786357	ASV
		chr11_9804917_2	23	9804917	0.00795276	ASV
		chr06_20182369_2	18	20182369	0.735624	ASV
		chr03_20585586_2	15	20585586	0.0241039	ASV
		chr05_26419283	5	26419283	0.569316	ASV
		chr03_27856874_2	15	27856874	0.484993	ASV
		chr06_1608540	6	1608540	0.0723858	ASV
		chr10_2177535_2	22	2177535	0.146999	ASV
		chr05_8729833	5	8729833	0.902171	ASV
		chr05_16579350_2	17	16579350	0.00869176	ASV
		chr02_8903831_2	14	8903831	0.0087918	ASV
		chr04_13790424	4	13790424	0.00897062	ASV
		chr03_31621366	3	31621366	0.0090608	ASV
		chr12_5683598_2	24	5683598	0.919739	ASV
		chr01_14018821_2	13	14018821	0.999108	ASV
		chr09_8151216_2	21	8151216	0.964755	ASV
		chr01_845136	1	845136	0.0095152	ASV
		chr11_6233631	11	6233631	0.347714	ASV
		chr02_4669530_2	14	4669530	0.505303	ASV
		chr10_726564_2	22	726564	0.0525079	ASV
		chr04_14079095	4	14079095	0.0100058	ASV
		chr03_19991139_2	15	19991139	0.752672	ASV
		chr03_30656882_2	15	30656882	0.00620674	ASV
		chr10_12117305_2	22	12117305	0.00597015	ASV
		chr07_9236624_2	19	9236624	0.217151	ASV
		chr11_7271423_2	23	7271423	0.590636	ASV
		chr07_664228	7	664228	0.173799	ASV
		chr11_22988400	11	22988400	0.00785277	ASV
		chr02_17987112_2	14	17987112	0.00397655	ASV
		chr02_24373096_2	14	24373096	0.011139	ASV
		chr05_15273526_2	17	15273526	0.81177	ASV
		chr05_16527519_2	17	16527519	0.0113323	ASV
		chr11_21479730_2	23	21479730	0.0114669	ASV
		chr01_916146	1	916146	0.0115751	ASV
		chr07_9004635_2	19	9004635	0.0117193	ASV
		chr05_27321744	5	27321744	0.487092	ASV
		chr12_8123058_2	24	8123058	0.0310906	ASV
		chr07_25941745_2	19	25941745	0.0154825	ASV
		chr05_27105798	5	27105798	0.405438	ASV
		chr01_18497295	1	18497295	0.0126008	ASV
		chr01_21016490	1	21016490	0.0127729	ASV
		chr06_22097092	6	22097092	0.45633	ASV
		chr02_7106219_2	14	7106219	0.0132065	ASV
		chr04_319845_2	16	319845	0.00784648	ASV
		chr11_22139209_2	23	22139209	0.0147757	ASV
		chr11_8450228	11	8450228	0.0276623	ASV
		chr10_2903757_2	22	2903757	0.267578	ASV
		chr12_24434067_2	24	24434067	0.0252215	ASV
		chr05_8786022	5	8786022	0.0139924	ASV
		chr09_11436946	9	11436946	0.194003	ASV
		chr11_22645526	11	22645526	0.7767	ASV
		chr12_421224	12	421224	0.0144473	ASV
		chr01_33658511_2	13	33658511	0.0201449	ASV
		chr12_6913597_2	24	6913597	0.160356	ASV
		chr12_14472904_2	24	14472904	0.0148917	ASV
		chr02_9709479	2	9709479	0.0150432	ASV
		chr08_24592136_2	20	24592136	0.0152779	ASV
		chr09_15532853_2	21	15532853	0.0153581	ASV
		chr06_2200408	6	2200408	0.0775622	ASV
		chr08_18499375	8	18499375	0.400716	ASV
		chr06_4045217_2	18	4045217	0.033129	ASV
		chr05_14936811_2	17	14936811	0.143661	ASV
		chr11_19769579_2	23	19769579	0.794289	ASV
		chr01_6371622_2	13	6371622	0.00095226	ASV
		chr08_24596648	8	24596648	0.593135	ASV
		chr12_25817846	12	25817846	0.0170529	ASV
		chr07_5105228_2	19	5105228	0.00364609	ASV
		chr03_23302218_2	15	23302218	0.0285371	ASV
		chr12_10787837_2	24	10787837	0.0679878	ASV
		chr02_5295882_2	14	5295882	0.00482813	ASV
		chr02_9612893	2	9612893	0.0178468	ASV
		chr05_6722934_2	17	6722934	0.942857	ASV
		chr04_601845_2	16	601845	0.0374831	ASV
		chr05_6316628_2	17	6316628	0.018446	ASV
		chr08_28048267_2	20	28048267	0.0360707	ASV
		chr07_674655	7	674655	0.257497	ASV
		chr08_3352937_2	20	3352937	0.530556	ASV
		chr04_4706085	4	4706085	0.0192196	ASV
		chr06_1595330	6	1595330	0.104228	ASV
		chr06_7002685_2	18	7002685	0.0197793	ASV
		chr12_9165722_2	24	9165722	0.849354	ASV
		chr05_15500778_2	17	15500778	0.214379	ASV
		chr07_27962609	7	27962609	0.591644	ASV
		chr05_16255481	5	16255481	0.0180995	ASV
		chr06_26393009	6	26393009	0.0263423	ASV
		chr12_14061786_2	24	14061786	0.0210279	ASV
		chr02_213834_2	14	213834	0.493944	ASV
		chr02_20175331	2	20175331	0.0216642	ASV
		chr03_21220592_2	15	21220592	0.0879881	ASV
		chr06_26426208	6	26426208	0.171546	ASV
		chr02_4904976_2	14	4904976	0.0116226	ASV
		chr05_13972840_2	17	13972840	0.208133	ASV
		chr09_4286196_2	21	4286196	0.0225862	ASV
		chr08_20432838	8	20432838	0.296529	ASV
		chr02_35797919_2	14	35797919	0.0191098	ASV
		chr03_11212868_2	15	11212868	0.0232283	ASV
		chr04_807474	4	807474	0.0234676	ASV
		chr08_18082211_2	20	18082211	0.0861666	ASV
		chr03_18261897_2	15	18261897	0.0241039	ASV
		chr03_5942538	3	5942538	0.024378	ASV
		chr01_23380443_2	13	23380443	0.196728	ASV
		chr04_475675	4	475675	0.0249254	ASV
		chr06_3038538_2	18	3038538	0.0252605	ASV
		chr12_16258629_2	24	16258629	0.993439	ASV
		chr02_5277842_2	14	5277842	0.312032	ASV
		chr11_20720350_2	23	20720350	0.214848	ASV
		chr02_4758597_2	14	4758597	0.131931	ASV
		chr03_20676246_2	15	20676246	0.309934	ASV
		chr04_31318772_2	16	31318772	0.959803	ASV
		chr07_28344414	7	28344414	0.0271864	ASV
		chr08_17351996_2	20	17351996	0.093241	ASV
		chr12_13649645_2	24	13649645	0.480945	ASV
		chr05_5620693	5	5620693	0.027921	ASV
		chr03_12689927_2	15	12689927	0.0283463	ASV
		chr12_7940040_2	24	7940040	0.0286269	ASV
		chr11_2561778	11	2561778	0.0837295	ASV
		chr10_866299_2	22	866299	0.321215	ASV
		chr07_16660422_2	19	16660422	0.0197854	ASV
		chr10_11372387	10	11372387	0.0513039	ASV
		chr08_10487698	8	10487698	0.954547	ASV
		chr08_27819679	8	27819679	0.997317	ASV
		chr02_8435159_2	14	8435159	0.51611	ASV
		chr10_3699778_2	22	3699778	0.0309608	ASV
		chr03_17777987_2	15	17777987	0.0313125	ASV
		chr04_31276425_2	16	31276425	0.0316463	ASV
		chr01_457346	1	457346	0.0320789	ASV
		chr03_9281054	3	9281054	0.0323441	ASV
		chr03_30656476_2	15	30656476	0.0169624	ASV
		chr06_4023431_2	18	4023431	0.033129	ASV
		chr06_2805480	6	2805480	0.0335226	ASV
		chr01_39497899_2	13	39497899	0.0339013	ASV
		chr08_24764191_2	20	24764191	0.0762005	ASV
		chr10_22233791_2	22	22233791	0.0137899	ASV
		chr06_22854406	6	22854406	0.539008	ASV
		chr02_24177114_2	14	24177114	0.915506	ASV
		chr10_11603816	10	11603816	0.223784	ASV
		chr12_8998815_2	24	8998815	0.4243	ASV
		chr06_10751940_2	18	10751940	0.0825778	ASV
		chr05_6211016	5	6211016	0.0304078	ASV
		chr03_27474494_2	15	27474494	0.168119	ASV
		chr03_28347665	3	28347665	0.0368035	ASV
		chr06_21615426_2	18	21615426	0.0869898	ASV
		chr06_28009066_2	18	28009066	0.0702287	ASV
		chr11_27656863	11	27656863	0.278024	ASV
		chr11_21000175_2	23	21000175	0.021823	ASV
		chr12_23071126	12	23071126	0.663209	ASV
		chr06_9569878	6	9569878	0.0395387	ASV
		chr06_765774	6	765774	0.992045	ASV
		chr12_22584683	12	22584683	0.815743	ASV
		chr09_536137_2	21	536137	0.0406039	ASV
		chr02_8454519	2	8454519	0.0410757	ASV
		chr04_33418124	4	33418124	0.42176	ASV
		chr06_3079977_2	18	3079977	0.206606	ASV
		chr02_10448643_2	14	10448643	0.0515543	ASV
		chr11_28801613	11	28801613	0.815355	ASV
		chr02_20880234_2	14	20880234	0.0431434	ASV
		chr08_9885705	8	9885705	0.792399	ASV
		chr07_3224500	7	3224500	0.437931	ASV
		chr03_16487099_2	15	16487099	0.0445491	ASV
		chr02_25078884	2	25078884	0.045031	ASV
		chr04_5304375	4	5304375	0.0454178	ASV
		chr07_18764364_2	19	18764364	0.387601	ASV
		chr07_19620860	7	19620860	0.225266	ASV
		chr04_21430757	4	21430757	0.0467071	ASV
		chr02_19430874_2	14	19430874	0.0550837	ASV
		chr02_4986286_2	14	4986286	0.897444	ASV
		chr06_25450363_2	18	25450363	0.0479081	ASV
		chr03_16510840_2	15	16510840	0.0403837	ASV
		chr11_21527824	11	21527824	0.0195622	ASV
		chr03_14248296_2	15	14248296	0.734634	ASV
		chr03_16339689_2	15	16339689	0.035517	ASV
		chr06_24611645	6	24611645	0.423563	ASV
		chr03_23443659_2	15	23443659	0.0425365	ASV
		chr01_39449607	1	39449607	0.0505111	ASV
		chr06_26106596_2	18	26106596	0.0511051	ASV
		chr06_20056298	6	20056298	0.0514321	ASV
		chr08_5612564	8	5612564	0.0518843	ASV
		chr08_17347391_2	20	17347391	0.076527	ASV
		chr08_513182	8	513182	0.229605	ASV
		chr06_21807428_2	18	21807428	0.053724	ASV
		chr07_9016655_2	19	9016655	0.875306	ASV
		chr01_23784392_2	13	23784392	0.000196974	ASV
		chr02_8858399_2	14	8858399	0.772554	ASV
		chr05_2099771_2	17	2099771	0.0556305	ASV
		chr10_3010290_2	22	3010290	0.0561337	ASV
		chr01_23656187	1	23656187	0.0567361	ASV
		chr01_177176_2	13	177176	0.0357735	ASV
		chr05_21244355_2	17	21244355	0.081084	ASV
		chr06_21611693_2	18	21611693	0.0869898	ASV
		chr03_18928420	3	18928420	0.059076	ASV
		chr01_41129938_2	13	41129938	0.0976584	ASV
		chr05_8429799	5	8429799	0.0600419	ASV
		chr03_15524268_2	15	15524268	0.0463896	ASV
		chr11_23423617_2	23	23423617	0.0612847	ASV
		chr12_21512578	12	21512578	0.556998	ASV
		chr07_18463789_2	19	18463789	0.771325	ASV
		chr07_18584528_2	19	18584528	0.151147	ASV
		chr10_5860788	10	5860788	0.0642517	ASV
		chr03_28113079_2	15	28113079	0.046834	ASV
		chr06_21979439_2	18	21979439	0.0970205	ASV
		chr03_35438940	3	35438940	0.0661198	ASV
		chr09_8514567_2	21	8514567	0.837217	ASV
		chr12_22741846_2	24	22741846	0.799754	ASV
		chr05_6448396	5	6448396	0.559765	ASV
		chr11_26221242_2	23	26221242	0.704772	ASV
		chr01_677009	1	677009	0.0695736	ASV
		chr08_8688293_2	20	8688293	0.0702023	ASV
		chr12_27296371_2	24	27296371	0.144076	ASV
		chr07_8208782_2	19	8208782	0.0527778	ASV
		chr06_2349263	6	2349263	0.0414275	ASV
		chr10_5489552_2	22	5489552	0.024623	ASV
		chr08_17111584	8	17111584	0.158713	ASV
		chr04_33868949_2	16	33868949	0.0743356	ASV
		chr08_17301533	8	17301533	0.426998	ASV
		chr09_13927211_2	21	13927211	0.337593	ASV
		chr07_16599535_2	19	16599535	0.0197854	ASV
		chr07_21266986	7	21266986	0.711148	ASV
		chr04_6403840_2	16	6403840	0.0776006	ASV
		chr04_5333231	4	5333231	0.0785651	ASV
		chr04_24121260	4	24121260	0.0792382	ASV
		chr07_24586052_2	19	24586052	0.0455715	ASV
		chr02_16978380_2	14	16978380	0.243654	ASV
		chr11_3642407	11	3642407	0.0872904	ASV
		chr02_8563038_2	14	8563038	0.68594	ASV
		chr01_40715330_2	13	40715330	0.0828418	ASV
		chr06_25536675_2	18	25536675	0.0835158	ASV
		chr03_3762781	3	3762781	0.0843214	ASV
		chr11_2063572_2	23	2063572	0.148682	ASV
		chr09_15259522_2	21	15259522	0.677581	ASV
		chr04_20778502	4	20778502	0.0864347	ASV
		chr08_17621706_2	20	17621706	0.0573578	ASV
		chr04_6927054	4	6927054	0.0880799	ASV
		chr02_25326858_2	14	25326858	0.0393846	ASV
		chr02_8264360	2	8264360	0.0891982	ASV
		chr05_7193352_2	17	7193352	0.515691	ASV
		chr11_17483060_2	23	17483060	0.944198	ASV
		chr09_4193673_2	21	4193673	0.100179	ASV
		chr09_11430147	9	11430147	0.228406	ASV
		chr06_14803743	6	14803743	0.897391	ASV
		chr02_17871612	2	17871612	0.0943324	ASV
		chr06_1576587	6	1576587	0.011973	ASV
		chr04_18259140_2	16	18259140	0.0958742	ASV
		chr01_9075313_2	13	9075313	0.118809	ASV
		chr01_2371381_2	13	2371381	0.0974663	ASV
		chr04_23518162_2	16	23518162	0.176419	ASV
		chr12_17262466_2	24	17262466	0.874043	ASV
		chr03_35669731_2	15	35669731	0.381212	ASV
		chr10_21995710	10	21995710	0.491781	ASV
		chr05_4324061	5	4324061	0.7458	ASV
		chr01_9309176	1	9309176	0.103756	ASV
		chr08_1990801_2	20	1990801	0.104705	ASV
		chr08_8255826	8	8255826	0.699905	ASV
		chr09_14825056_2	21	14825056	0.137567	ASV
		chr12_6896185_2	24	6896185	0.690977	ASV
		chr05_18490133	5	18490133	0.409041	ASV
		chr07_26584038	7	26584038	0.109626	ASV
		chr05_11797495	5	11797495	0.015048	ASV
		chr07_6019298_2	19	6019298	0.0766116	ASV
		chr02_7586748	2	7586748	0.11172	ASV
		chr06_16410142	6	16410142	0.158021	ASV
		chr06_5832556	6	5832556	0.617601	ASV
		chr09_6989471	9	6989471	0.791771	ASV
		chr05_17855390_2	17	17855390	0.115071	ASV
		chr04_4723968	4	4723968	0.115931	ASV
		chr03_16831538_2	15	16831538	0.123931	ASV
		chr08_10252391	8	10252391	0.117939	ASV
		chr02_9414638_2	14	9414638	0.0309612	ASV
		chr04_1718523	4	1718523	0.119834	ASV
		chr09_4734718	9	4734718	0.248446	ASV
		chr04_30511566_2	16	30511566	0.121684	ASV
		chr04_5929893	4	5929893	0.122839	ASV
		chr05_27957802_2	17	27957802	0.00466742	ASV
		chr06_10459618_2	18	10459618	0.123558	ASV
		chr07_8103342_2	19	8103342	0.133009	ASV
		chr11_7056802	11	7056802	0.670995	ASV
		chr01_2556310_2	13	2556310	0.127398	ASV
		chr06_7703520	6	7703520	0.842866	ASV
[truncated: 13,902 more rows]
