# Supplementary material for: Joint analysis of phenotype-effect-generation identifies loci associated with grain quality traits in rice hybrids
Source: Nat Commun. 2023 Jul 4;14:3930. doi: 10.1038/s41467-023-39534-x (PMC10319794; doi:10.1038/s41467-023-39534-x)
Supplement: Supplementary file 12 — Source Data [file 41467_2023_39534_MOESM12_ESM.zip › Figure 3_source data.xlsx]

## Sheet: Figure 3
Figure 3		Significant associated loci detected in three datasets
	Data 1	SNP	A/Da	Trait	Model
		chr03_16667441	A	AC	inbred
		chr06_1765761	A	AC	inbred
		chr06_1266672	A	ASV	inbred
		chr12_22437895	A	ASV	inbred
		chr05_4558811	A	CD	inbred
		chr03_21149792	A	PGWC	inbred
		chr06_923396	A	PGWC	inbred
		chr03_16721158	A	GL	inbred
		chr03_21161793	A	GL	inbred
		chr01_24031856	A	GW	inbred
		chr03_21161015	A	GW	inbred
		chr04_1164552	A	GW	inbred
		chr05_5359838	A	GW	inbred
		chr10_12976201	A	GW	inbred
		chr11_27108055	A	GW	inbred
		chr03_16721158	A	GLWR	inbred
		chr03_21161015	A	GLWR	inbred
		chr05_5359783	A	GLWR	inbred
		chr07_26496762	A	GLWR	inbred
		chr01_5712944	A	MRR	inbred
		chr01_23662453	D	AC	hybrid
		chr03_6268112	D	AC	hybrid
		chr03_30609017	D	AC	hybrid
		chr04_2747965	D	AC	hybrid
		chr05_115565	D	AC	hybrid
		chr05_4812507	D	AC	hybrid
		chr06_1765761	A	AC	hybrid
		chr08_1712296	D	AC	hybrid
		chr08_4353397	D	AC	hybrid
		chr09_6736536	D	AC	hybrid
		chr10_12432877	D	AC	hybrid
		chr10_22452009	D	AC	hybrid
		chr12_11844775	D	AC	hybrid
		chr12_13853228	D	AC	hybrid
		chr12_18169815	D	AC	hybrid
		chr12_22563436	D	ASV	hybrid
		chr02_10195805	D	PC	hybrid
		chr03_16736102	D	PC	hybrid
		chr07_11694154	A	PC	hybrid
		chr01_24077848	D	CD	hybrid
		chr03_1109177	A	CD	hybrid
		chr03_21159816	D	CD	hybrid
		chr07_26989569	D	CD	hybrid
		chr12_17055352	D	CD	hybrid
		chr05_4538529	D	PGWC	hybrid
		chr05_5359520	D	PGWC	hybrid
		chr09_19114315	A	PGWC	hybrid
		chr11_4331841	A	PGWC	hybrid
		chr11_17141585	D	PGWC	hybrid
		chr03_21149736	A	TD	hybrid
		chr04_10000005	D	TD	hybrid
		chr04_32348512	D	TD	hybrid
		chr05_3753348	D	TD	hybrid
		chr06_15394879	D	TD	hybrid
		chr08_18285566	D	TD	hybrid
		chr08_18509239	D	TD	hybrid
		chr10_16279288	D	TD	hybrid
		chr11_20733945	D	TD	hybrid
		chr12_17044491	D	TD	hybrid
		chr02_1365786	D	GL	hybrid
		chr03_5526607	D	GL	hybrid
		chr03_5705695	D	GL	hybrid
		chr03_16681339	D	GL	hybrid
		chr03_21137226	A	GL	hybrid
		chr06_28169056	A	GL	hybrid
		chr09_7511656	A	GL	hybrid
		chr09_14848778	D	GL	hybrid
		chr10_22732840	D	GL	hybrid
		chr11_19584252	A	GL	hybrid
		chr12_15826799	D	GL	hybrid
		chr03_22331812	D	GW	hybrid
		chr05_5359783	A	GW	hybrid
		chr07_498845	A	GW	hybrid
		chr08_14411917	D	GW	hybrid
		chr03_4236265	D	GLWR	hybrid
		chr03_16681339	D	GLWR	hybrid
		chr04_16179881	A	GLWR	hybrid
		chr05_5378301	A	GLWR	hybrid
		chr07_498845	A	GLWR	hybrid
		chr09_8663020	D	GLWR	hybrid
		chr10_13077653	D	GLWR	hybrid
		chr11_5083874	A	GLWR	hybrid
		chr11_5084198	D	GLWR	hybrid
		chr11_20616136	A	GLWR	hybrid
		chr12_18837189	D	GLWR	hybrid
		chr12_22196819	D	GLWR	hybrid
		chr12_22654241	D	GLWR	hybrid
		chr02_1449147	D	BRR	hybrid
		chr03_30508350	D	BRR	hybrid
		chr05_5674671	D	BRR	hybrid
		chr05_23243554	A	BRR	hybrid
		chr09_22327834	D	BRR	hybrid
		chr11_22826874	D	BRR	hybrid
		chr12_17955452	D	BRR	hybrid
		chr01_5672712	A	MRR	hybrid
		chr01_5711993	D	MRR	hybrid
		chr01_5712944	A	MRR	hybrid
		chr06_9665353	A	MRR	hybrid
		chr08_18649939	A	MRR	hybrid
		chr12_7202057	A	MRR	hybrid
		chr03_10312385	D	HRR	hybrid
		chr04_18084852	D	HRR	hybrid
		chr06_15167384	D	HRR	hybrid
		chr06_24345260	D	HRR	hybrid
		chr08_28403978	D	HRR	hybrid
		chr11_26391174	D	HRR	hybrid
		chr12_8848672	D	HRR	hybrid
		chr02_26499252	D	AC	combine
		chr03_6268112	D	AC	combine
		chr03_14500452	A	AC	combine
		chr04_800947	D	AC	combine
		chr04_2744361	D	AC	combine
		chr04_4325652	A	AC	combine
		chr06_1731808	A	AC	combine
		chr06_1788519	D	AC	combine
		chr06_2795609	A	AC	combine
		chr06_7964672	D	AC	combine
		chr07_22097827	D	AC	combine
		chr11_21131978	D	AC	combine
		chr12_18009486	D	AC	combine
		chr12_18447041	D	AC	combine
		chr04_31484916	A	ASV	combine
		chr05_26310189	D	ASV	combine
		chr08_4096135	A	ASV	combine
		chr08_16359663	D	ASV	combine
		chr08_27032115	D	ASV	combine
		chr01_22364071	D	PC	combine
		chr02_9955975	D	PC	combine
		chr08_20311562	D	PC	combine
		chr11_25507874	A	PC	combine
		chr11_26319249	D	PC	combine
		chr12_11553347	D	PC	combine
		chr12_21650663	D	PC	combine
		chr01_23541376	D	CD	combine
		chr02_34449837	A	CD	combine
		chr03_10419035	D	CD	combine
		chr03_21163660	A	CD	combine
		chr09_6242433	A	CD	combine
		chr11_4331919	A	CD	combine
		chr12_9931773	D	CD	combine
		chr12_17055352	D	CD	combine
		chr12_23099978	A	CD	combine
		chr02_21241110	A	PGWC	combine
		chr03_7079872	A	PGWC	combine
		chr03_21162275	A	PGWC	combine
		chr04_13148906	D	PGWC	combine
		chr05_4538529	D	PGWC	combine
		chr07_26432329	D	PGWC	combine
		chr11_17141585	D	PGWC	combine
		chr12_17497758	D	PGWC	combine
		chr03_21161345	A	TD	combine
		chr04_32348512	D	TD	combine
		chr07_26967606	D	TD	combine
		chr01_6941508	A	GL	combine
		chr01_41107580	D	GL	combine
		chr02_1341278	D	GL	combine
		chr02_30532626	D	GL	combine
		chr03_5435375	D	GL	combine
		chr03_5526607	D	GL	combine
		chr03_5807687	D	GL	combine
		chr03_16681339	D	GL	combine
		chr03_16720836	A	GL	combine
		chr04_30776382	D	GL	combine
		chr06_5596138	A	GL	combine
		chr10_13077653	D	GL	combine
		chr10_22748103	D	GL	combine
		chr12_17636562	A	GL	combine
		chr01_5746884	D	GW	combine
		chr03_5732764	D	GW	combine
		chr03_21153546	A	GW	combine
		chr04_1163234	A	GW	combine
		chr04_16593878	A	GW	combine
		chr05_5359838	A	GW	combine
		chr05_5500982	A	GW	combine
		chr07_487644	A	GW	combine
		chr08_5955301	D	GW	combine
		chr08_14411917	D	GW	combine
		chr09_20684062	D	GW	combine
		chr11_1628300	D	GW	combine
		chr11_2648183	D	GW	combine
		chr12_8207588	D	GW	combine
		chr12_15102432	D	GW	combine
		chr12_18848530	D	GW	combine
		chr12_26456991	D	GW	combine
		chr01_41332191	A	GLWR	combine
		chr02_2134282	D	GLWR	combine
		chr03_4236265	D	GLWR	combine
		chr03_16681339	D	GLWR	combine
		chr03_16720836	A	GLWR	combine
		chr05_5378301	A	GLWR	combine
		chr07_493210	A	GLWR	combine
		chr09_8682315	D	GLWR	combine
		chr12_8040822	D	GLWR	combine
		chr12_8084942	D	GLWR	combine
		chr12_18053088	D	GLWR	combine
		chr12_22196819	D	GLWR	combine
		chr12_22655358	D	GLWR	combine
		chr02_1449147	D	BRR	combine
		chr03_14862107	A	BRR	combine
		chr03_27958878	A	BRR	combine
		chr03_30525106	D	BRR	combine
		chr04_35400745	A	BRR	combine
		chr05_5674671	D	BRR	combine
		chr11_10351960	A	BRR	combine
		chr11_22826874	D	BRR	combine
		chr12_764503	D	BRR	combine
		chr12_17955452	D	BRR	combine
		chr12_23095490	A	BRR	combine
		chr01_39829042	D	HRR	combine
		chr02_22142721	D	HRR	combine
		chr03_10312385	D	HRR	combine
		chr03_29221861	D	HRR	combine
		chr06_7820000	D	HRR	combine
		chr06_18977524	A	HRR	combine
		chr10_16095408	D	HRR	combine
		chr12_8848672	D	HRR	combine
		chr12_22223666	D	HRR	combine
		chr01_5711993	D	MRR	combine
		chr03_1696366	A	MRR	combine
		chr05_24100534	A	MRR	combine
		chr10_17129599	A	MRR	combine
		Note: a, A represents additive effect and D represents dominant effect.
