# Supplementary material for: Joint analysis of phenotype-effect-generation identifies loci associated with grain quality traits in rice hybrids
Source: Nat Commun. 2023 Jul 4;14:3930. doi: 10.1038/s41467-023-39534-x (PMC10319794; doi:10.1038/s41467-023-39534-x)
Supplement: Supplementary file 12 — Source Data [file 41467_2023_39534_MOESM12_ESM.zip › Figure 4_source data.xlsx]

## Sheet: Figure 4
Figure 4		Genomic heritability and predictability using identified additive and dominant loci
	Data 1	Method	GLWR	CD	GW	HRR	PGWC	MRR	GL	AC	TD	PC	ASV	BRR
		H2_Add(V)	0.623588	0.533162	0.589903	0.358919	0.546549	0.277788	0.571751	0.550427	0.381131	0.34083	0.475349	0.499687
		H2_Add(T)	0.76057	0.520189	0.622528	0.262197	0.525354	0.173776	0.656816	0.52498	0.418103	0.192725	0.240226	0.388014
		H2_Dom(T)	0.12402	0.145991	0.214594	0.324224	0.198894	0.264127	0.167777	0.207794	0.193743	0.294361	0.209598	0.173001
		H2_Total(T)	0.88459	0.66618	0.837121	0.586421	0.724248	0.437903	0.824593	0.732774	0.611846	0.487086	0.449824	0.561016
		R2_gBLUP	0.5983	0.4039	0.5011	0.3451	0.4078	0.2546	0.4405	0.3393	0.2601	0.1941	0.1625	0.1641
		Explained	0.676698	0.604341	0.59848	0.579277	0.561962	0.557886	0.535779	0.4644	0.434096	0.385353	0.325905	0.293218
		R2_CV	0.5986	0.4026	0.501	0.3397	0.407	0.2443	0.4418	0.3403	0.2656	0.1877	0.1466	0.1645
