# Supplementary material for: Joint analysis of phenotype-effect-generation identifies loci associated with grain quality traits in rice hybrids
Source: Nat Commun. 2023 Jul 4;14:3930. doi: 10.1038/s41467-023-39534-x (PMC10319794; doi:10.1038/s41467-023-39534-x)
Supplement: Supplementary file 12 — Source Data [file 41467_2023_39534_MOESM12_ESM.zip › Supplementary Figure 1_source data.xlsx]

## Sheet: Supplementary Figure 1
Supplementary Figure 1			Note : NA represents missing value.
	Data1	Phenotype values of inbred varieties (V)
		ID	Parent1	Parent2	AC	ASV	PC	CD	PGWC	TD	GL	GW	GLWR	BRR	MRR	HRR
		V1	V1	V1	22.7305	2.325	9.84097	78.025	100	3	5.504	2.4655	2.2395	78.1977	67.1469	41.3111
		V4	V4	V4	24.7365	2.35	10.0146	71.98	100	3.5	5.291	2.3725	2.2365	78.5431	66.4009	45.9112
		V5	V5	V5	24.35	2.2	8.32877	57.16	98.74	5	5.2905	2.662	1.992	75.4773	65.7806	49.532
		V6	V6	V6	25.1035	2.45	9.95018	59.355	98.71	4.5	5.3765	2.5465	2.119	79.0606	67.346	55.6508
		V7	V7	V7	10.1705	2	10.5469	38.625	86.54	3	6.549	1.919	3.421	73.5644	65.7706	53.5216
		V8	V8	V8	23.526	2.35	8.71031	80.1	99.34	3	5.4975	2.542	2.17	77.1412	64.066	33.1691
		V9	V9	V9	26.0545	2.1	7.98719	66.995	99.74	5	5.352	2.4765	2.1635	80.7972	67.3719	53.358
		V10	V10	V10	12.1755	2.45	8.58485	6.225	24.32	3	5.0685	2.3955	2.118	78.9796	69.5484	62.2243
		V11	V11	V11	22.7425	2.9	9.4413	77.25	99.265	3	4.946	2.606	1.904	74.6142	63.815	55.5054
		V12	V12	V12	24.478	2.55	8.35225	9.24	28.28	2	6.411	2.013	3.197	77.0224	66.7991	47.879
		V13	V13	V13	25.5475	2	7.64803	58.145	92.455	3	5.5205	2.1485	2.574	75.6557	66.0203	53.3328
		V14	V14	V14	23.254	NA	8.83979	4.81	14.29	3	5.092	2.273	2.246	73.6417	68.3715	56.9269
		V15	V15	V15	24.2015	2	7.63959	67.04	99.705	4.5	5.546	2.223	2.4975	79.6017	69.2036	53.3261
		V16	V16	V16	25.0415	3.85	8.79591	57.47	99.04	5	5.445	2.281	2.3915	80.3879	69.1257	60.9681
		V17	V17	V17	23.744	2.425	7.94691	73.835	97.77	3	5.449	2.247	2.434	75.7863	65.5514	44.0905
		V18	V18	V18	24.0115	3.85	8.10416	34.04	70.62	4	5.4885	2.049	2.686	79.4168	67.9635	59.8011
		V19	V19	V19	NA	NA	NA	NA	NA	NA	NA	NA	NA	NA	NA	NA
		V20	V20	V20	NA	NA	NA	NA	NA	NA	NA	NA	NA	NA	NA	NA
		V21	V21	V21	16.766	2.05	7.11739	4.725	14.6	2	6.3085	1.666	3.799	76.6997	67.9614	59.8083
		V22	V22	V22	13.573	2.025	9.51275	16.37	44.55	4	5.86	1.6825	3.4955	74.1245	66.9261	39.2996
		V23	V23	V23	14.682	2.125	7.6525	22.8	60.565	3.5	6.559	1.8885	3.4835	76.818	66.6026	36.9376
		V24	V24	V24	14.9255	2	7.15	5.715	22.115	4	5.995	1.801	3.339	76.6073	67.0575	61.794
		V25	V25	V25	26.9765	3.4	7.01948	14.475	36.99	2.5	5.581	2.0885	2.681	79.5671	68.9623	67.3905
		V26	V26	V26	12.491	2	9.63578	3.775	11.845	4	6.0735	1.803	3.3775	75.1502	68.7883	39.7624
		V27	V27	V27	13.2285	2.35	7.1213	16.975	52.39	4	6.5245	2.0025	3.2695	76.725	68.6393	29.3891
		V28	V28	V28	13.082	2.375	6.98414	9.96	28.375	2	5.389	1.802	2.996	75.7824	66.4027	59.9657
		V29	V29	V29	18.027	2.15	6.68387	19.535	53.625	4	6.006	2.2225	2.707	76.087	67.394	52.9709
		V30	V30	V30	16.435	2.175	8.32851	7.01	26.265	4	6.7635	2.1105	3.2125	78.0637	67.1979	57.7022
		V31	V31	V31	25.676	2.675	7.63108	61.51	99.66	5	5.38	2.4435	2.207	80.432	67.5807	62.0436
		V32	V32	V32	25.6625	2.025	8.5646	75.15	92.59	2.5	5.5385	2.1925	2.5395	76.4842	62.6515	34.3926
		V33	V33	V33	25.166	3.7	8.26389	NA	NA	2	5.426	1.731	3.145	77.3672	67.2891	62.6406
		V34	V34	V34	18.822	2.2	8.30952	20.77	65.995	3	6.768	1.9085	3.5565	79.7216	68.3899	66.8003
		V35	V35	V35	NA	NA	NA	NA	NA	NA	NA	NA	NA	NA	NA	NA
		V36	V36	V36	NA	NA	NA	NA	NA	NA	NA	NA	NA	NA	NA	NA
		V37	V37	V37	24.5645	3	10.6929	74.77	100	3	4.905	2.62	1.8755	77.121	65.0906	62.5268
		V38	V38	V38	25.6375	2	5.97607	57.495	93.17	4.5	5.548	2.2105	2.515	80.5107	69.8791	62.5978
		V39	V39	V39	19.502	2.05	7.58582	60.325	97.655	2	5.593	2.1755	2.576	78.6974	69.0346	59.5663
		V40	V40	V40	21.868	2.15	7.76289	61.18	93.8	2	6.143	2.0155	3.055	78.3044	65.6811	55.2247
		V41	V41	V41	13.78	2.225	6.33963	39.685	94.15	3	6.389	2.098	3.0545	76.7134	65.3638	35.8127
		V42	V42	V42	11.701	2.225	11.2944	55.24	78.72	2	6.308	2.026	3.126	77.2727	62.5	51.1364
		V43	V43	V43	NA	NA	NA	NA	NA	NA	NA	NA	NA	NA	NA	NA
		V44	V44	V44	23.382	2.45	8.10678	31.345	71.365	2.5	5.9525	2.0955	2.8615	77.014	64.4396	60.5103
		V45	V45	V45	24.834	2.4	7.94423	76.36	99.695	3	5.241	2.4855	2.1135	77.7563	61.2222	37.2107
		V46	V46	V46	NA	2.15	8.14232	77.44	98.115	2	6.3245	2.007	3.163	75.3933	66.0121	59.5689
		V47	V47	V47	23.0875	2.325	7.76449	72.255	100	4	5.2315	2.416	2.1685	78.7812	65.8141	38.1199
		V48	V48	V48	NA	2.1	8.26402	84.695	100	2	5.2815	2.4215	2.186	75.3424	65.5568	NA
		V49	V49	V49	25.765	3	8.5705	46.44	98.975	4.5	5.1475	2.5805	1.998	NA	68.3743	55.5355
		V50	V50	V50	26.051	2.225	8.01618	75.3	97.82	3	5.5195	2.514	2.198	76.818	63.8521	29.2728
		V51	V51	V51	24.877	2.275	8.39866	60.22	97.685	3.5	5.7235	2.506	2.289	75.5462	64.8973	43.7838
		V52	V52	V52	26.1465	3.05	8.88726	24.635	59.815	3	5.372	1.7655	3.0515	77.0425	65.9551	52.9145
		V53	V53	V53	13.779	2	7.6145	10.98	35.7	3	6.578	1.71	3.865	73.623	64.1822	59.8416
		V54	V54	V54	25.101	2	7.77625	57.3	93.175	2	6.2205	2.2215	2.807	79.1829	64.2023	34.8249
		V55	V55	V55	22.418	2	7.47317	51.2	93.77	3	6.259	1.9825	3.1665	76.6104	64.5246	47.7581
		V56	V56	V56	23.939	NA	6.91575	70.78	100	2	7.007	2.1475	3.279	73.8372	62.7907	54.4574
		V57	V57	V57	26.1685	2.45	6.16164	31.88	73.71	3	6.7625	1.999	3.39	79.3307	68.3071	48.0315
		V58	V58	V58	22.5675	2.35	10.0715	63.29	100	4.5	5.32	2.3565	2.261	78.1832	70.9147	54.767
		V59	V59	V59	24.0515	2.075	7.15052	21.5	60.79	4	5.79	2.0435	2.84	77.9545	68.905	61.6102
		V60	V60	V60	22.595	2.1	7.83308	14.54	44.895	2.5	6.5135	2.16	3.0235	77.0588	67.0588	60
		V61	V61	V61	11.119	2.2	7.80968	27.75	73.065	4	6.4955	1.8965	3.435	73.7235	63.921	47.8393
		V62	V62	V62	NA	NA	NA	NA	NA	NA	NA	NA	NA	NA	NA	NA
		V63	V63	V63	24.6885	2.65	8.68004	65.27	95.95	3	5.441	2.374	2.298	76.3566	62.4031	32.1705
		V64	V64	V64	25.172	2.25	7.20169	58.68	91.37	4.5	5.186	2.264	2.296	78.6279	66.4708	51.9593
		V65	V65	V65	23.156	2.15	10.2089	53.72	93.95	3	5.533	1.9785	2.8065	77.2374	65.3696	46.6926
		V66	V66	V66	21.581	2.05	10.8429	57.22	92.575	2	5.571	1.967	2.842	75.5917	67.1247	38.1896
		V67	V67	V67	10.311	2.1	8.95549	53.55	89.035	2	5.9815	1.9685	3.047	73.3286	63.5333	31.1861
		V68	V68	V68	11.393	2.35	8.54339	67.505	94.49	2	5.8755	2.191	2.6875	74.5573	62.5253	34.322
		V69	V69	V69	22.6795	2.9	9.40269	63.015	100	3	5.769	2.332	2.484	75.7307	64.5769	45.9956
		V70	V70	V70	13.1285	2.4	7.61956	10.54	35.185	3	6.0965	1.918	3.185	78.8771	68.8975	65.755
		V71	V71	V71	21.076	2.925	9.7646	68.74	98.92	4.5	5.7915	2.3575	2.4655	75.5454	63.8162	56.4622
		V72	V72	V72	25.509	2.05	7.03895	36.565	74.32	3.5	4.8665	2.5045	1.9475	78.3052	66.0772	51.087
		V73	V73	V73	24.3605	3.425	5.40193	33.03	54.595	3	5.8605	2.2745	2.5805	78.6561	69.17	64.6245
		V74	V74	V74	25.9255	2.725	7.16324	79.04	100	3	5.7055	2.4935	2.2965	76.4826	62.4531	58.099
		V75	V75	V75	22.9435	2.6	9.32337	69	100	3.5	5.7	2.3165	2.471	73.3707	62.5303	48.9216
		V76	V76	V76	19.095	2.3	8.96572	49.245	84.71	3	6.1985	2.1415	2.904	77.9576	65.3615	48.2205
		V77	V77	V77	NA	NA	NA	NA	NA	NA	NA	NA	NA	NA	NA	NA
		V78	V78	V78	18.2355	2.025	8.0277	46.28	85.69	3	6.2535	2.147	2.923	76.4687	64.5131	48.8235
		V79	V79	V79	15.611	2.85	8.9303	4.47	16.14	4	6.6815	2.094	3.1985	77.6436	67.2536	55.884
		V80	V80	V80	24.241	NA	9.8593	17.205	66.72	3.5	5.6275	2.224	2.537	77.7356	67.3816	26.762
		V81	V81	V81	11.9885	2.45	8.39154	61.65	97.595	4.5	5.8785	2.6655	2.218	77.2206	66.1403	57.2085
		V82	V82	V82	25.796	NA	8.15435	23.18	65.25	4	5.6305	1.959	2.8825	77.49	68.9243	61.1554
		V83	V83	V83	23.06	2.175	7.21889	30.07	73.46	3.5	5.9485	2.2535	2.643	77.2304	67.327	58.2204
		V84	V84	V84	NA	NA	NA	NA	NA	NA	NA	NA	NA	NA	NA	NA
		V85	V85	V85	25.295	2.15	8.14936	34.82	77.28	3.5	5.997	1.942	3.0975	78.3629	65.4973	58.8704
		V86	V86	V86	23.8185	2.5	8.50301	50.525	85.79	5	5.4145	2.517	2.157	78.9317	66.3455	53.1431
		V87	V87	V87	13.0925	2.325	8.59011	43.845	83.095	2	5.9705	1.57	3.813	80.1186	65.6977	48.9238
		V88	V88	V88	25.6355	2.15	8.85988	32.885	74.08	3	6.0545	1.7905	3.394	77.5126	65.6849	58.1969
		V89	V89	V89	19.3945	2.3	7.05455	3.62	14.035	1.5	6.555	2.0745	3.167	79.1801	67.1292	61.2893
		V90	V90	V90	25.932	2.925	7.34755	26.1	76.41	3	5.093	2.348	2.1865	76.1446	66.2026	63.4209
		V91	V91	V91	13.8095	2.175	7.66979	13.635	32.27	3	6.9465	1.9755	3.524	76.8593	65.8788	54.5076
		V92	V92	V92	14.249	2.075	8.03632	6.78	22.375	4	6.7395	2.0925	3.2305	78.7803	66.7987	62.2765
		V93	V93	V93	13.5445	2.025	8.03919	6.48	20.905	3	6.335	1.7635	3.6	76.7597	66.7994	44.7295
		V94	V94	V94	13.4775	2.1	7.12493	31.25	76.57	3	6.952	2.1095	3.3055	77.2101	66.4042	38.8969
		V95	V95	V95	14.0255	2.05	7.21351	20.945	51.77	2.5	7.1345	2.2455	3.185	78.5156	66.9922	39.0625
		V96	V96	V96	13.1385	2.125	6.95525	32.25	74.68	3	6.9875	2.1675	3.2325	75.1957	64.062	53.3234
		V97	V97	V97	12.6255	2.15	8.52687	19.665	47.145	2.5	7.0005	1.998	3.5225	76.1244	65.9475	40.314
		V98	V98	V98	14.22	3	8.43061	12.67	37.06	2.5	6.9975	2.1785	3.2185	78.4376	67.8571	35.8896
		V99	V99	V99	11.5675	2.3	6.16784	49.355	87.6	3	6.178	1.907	3.247	76.7274	64.0966	52.4627
		V100	V100	V100	12.3855	2	7.51066	11.455	34.52	2	6.8515	2.1	3.2715	75.7446	65.6058	33.9942
		V101	V101	V101	13.0955	2.075	7.95957	15.03	41.125	3.25	7.1455	2.137	3.354	75.437	65.572	31.1387
		V102	V102	V102	11.328	2.075	7.85377	21.255	52.65	2.5	7.0515	2.012	3.527	70.2172	63.7087	34.1213
		V103	V103	V103	11.49	2.3	8.08187	30.625	82.24	3.5	6.5545	2.0575	3.194	76.7273	66.0772	31.1615
		V104	V104	V104	14.054	2	6.44512	21.135	42.555	2	7.2515	2.129	3.414	75.8268	64.1347	28.4571
		V105	V105	V105	26.626	2.25	8.53226	51.28	93.79	2	6.3335	2.0415	3.11	79.0045	66.926	54.4468
		V106	V106	V106	14.674	3.525	7.0499	10.69	36.685	4	7.0775	2.0665	3.4325	75.7462	66.801	58.6511
		V107	V107	V107	12.4895	2.45	7.55606	35.205	76.755	3	6.832	2.0605	3.3275	76.8353	66.5373	40.2118
		V108	V108	V108	11.9135	2.2	6.62717	34.64	78.415	3.5	6.6765	2.02	3.3135	74.6565	66.2089	29.861
		V109	V109	V109	14.7505	2.1	7.27765	28.87	67.08	2	7.142	1.9065	3.758	80.3556	67.7769	32.0363
		V110	V110	V110	15.248	2.6	7.78409	10.725	34.55	2.5	6.6045	2.012	3.29	77.6488	67.6497	59.42
		V111	V111	V111	13.51	2.35	9.13485	36.21	69.92	2	6.406	1.869	3.437	76.494	64.9402	54.5817
		V112	V112	V112	11.7085	2.25	7.53192	25.44	59.41	3	6.6075	1.9855	3.338	76.4812	65.8915	43.5354
		V113	V113	V113	10.4255	2.025	9.25684	49.225	83.93	3	5.985	1.823	3.2925	77.3001	66.3404	61.6445
		V114	V114	V114	22.263	2.725	6.88974	51.81	92.37	2	6.4545	1.8935	3.4175	77.0187	65.0352	47.5505
		V115	V115	V115	15.5625	2.85	8.315	8.375	29.665	2.665	6.566	2.111	3.118	77.25	66.4	51.65
		V116	AS	AS	12.4185	4.01667	9.60727	NA	NA	1.5	6.18588	2.22187	2.79438	77.0588	63	46.9412
		V117	3A	3A	25.244	2.575	7.17751	3.72375	15.3975	2	6.75413	1.89837	3.57088	79.5918	62.2449	59.5238
		V118	Y58S	Y58S	12.799	NA	9.49288	9.24875	35.3537	2	6.202	1.99513	3.11875	77.4648	67.1362	63.3803
		V119	GZ63	GZ63	15.0615	3.50833	8.08898	2.6625	14.3425	2	6.34275	2.25813	2.81825	79.5556	71.5556	47.5556
		V120	PA64	PA64	23.67	2.5	10.3732	4.20375	24.0888	2	6.12975	2.05737	2.98687	80.4348	70.8696	66.087
	Data2	Phenotype values of hybrid testcrosses (TC)
		ID	Parent1	Parent2	AC	ASV	PC	CD	PGWC	TD	GL	GW	GLWR	BRR	MRR	HRR
		T1	V1	AS	21.1565	3.20833	8.18482	33.8162	71.0913	3	5.89	2.27387	2.597	77.9763	66.2793	28.2621
		T4	V4	AS	13.9345	3.16204	7.15307	12.9313	47.6287	1.5	6.00263	2.24912	2.67888	78.8542	69.2894	51.9732
		T5	V5	AS	18.529	2.91667	5.82858	8.1925	30.3113	2	6.2955	2.18075	2.906	77.7777	66.9938	53.1428
		T6	V6	AS	22.076	3.21667	5.98663	7.07375	30.1313	2	5.91362	2.28563	2.59225	77.8863	65.9459	43.6345
		T7	V7	AS	13.9495	2.56667	7.76541	8.255	26.4875	2	6.64375	1.9845	3.35725	77.5809	67.1755	38.686
		T8	V8	AS	19.3125	2.53333	7.5377	45.7062	86.9125	4	5.804	2.26725	2.56525	78.672	67.652	42.0098
		T9	V9	AS	21.2315	2.525	6.61147	14.2988	47.9138	2	5.94888	2.271	2.62425	80.3089	69.4981	53.5201
		T10	V10	AS	11.53	2.21667	7.50811	6.97875	23.3788	2	5.69538	2.21325	2.57775	78.375	66.6677	44.3704
		T11	V11	AS	20.969	3.36667	7.64553	10.755	42.215	2.875	5.85637	2.268	2.59125	77.6709	66.408	54.2524
		T12	V12	AS	15.225	2.96667	NA	36.3225	70.9287	3	5.22875	1.9265	2.71787	NA	NA	33.8235
		T13	V13	AS	22.202	2.70833	6.79052	8.6975	29.5113	2	5.85513	2.1	2.79513	77.7361	66.801	55.0693
		T14	V14	AS	22.0985	4.49167	7.49043	3.60875	13.9288	2	5.63775	2.19875	2.56975	78.0632	68.5771	60.0791
		T15	V15	AS	25.108	2.61667	7.36617	27.1475	85.525	3.75	5.83162	2.24213	2.60537	79.5724	67.3585	53.3308
		T16	V16	AS	24.9415	4.15	9.22105	26.5113	87.525	3.125	5.80037	2.28563	2.54237	80.3137	66.1365	51.6952
		T17	V17	AS	21.1005	2.625	10.0855	9.60125	33.1625	2	6.00138	2.18225	2.758	78.2737	67.1268	44.2505
		T18	V18	AS	25.761	3.91667	7.78961	18.0813	47.335	3	5.82212	2.02975	2.874	80.9351	68.2867	53.7481
		T19	V19	AS	NA	NA	NA	NA	NA	NA	NA	NA	NA	NA	NA	NA
		T20	V20	AS	23.69	4.4	6.56908	9.93125	27.961	2	6.202	1.93588	3.212	78.9	66.4685	42.9966
		T21	V21	AS	12.4515	2.05833	6.74355	7.2175	20.3238	2	6.44675	1.83888	3.52025	78.5438	66.0212	43.6891
		T22	V22	AS	11.9885	2.26667	8.09912	5.43	16.7725	2	5.98775	1.879	3.198	77.1484	66.6016	40.0391
		T23	V23	AS	NA	NA	NA	NA	NA	NA	NA	NA	NA	NA	NA	NA
		T24	V24	AS	13.3405	3.24167	7.19749	4.45375	15.4787	2	6.248	1.90625	3.289	72.8067	66.9802	56.1151
		T25	V25	AS	21.328	2.35	7.1405	18.8287	44.6775	1	5.8475	2.05437	2.8565	78.2782	67.3208	45.8516
		T26	V26	AS	12.0215	3.00833	7.89716	4.71375	16.8525	1.875	6.23912	1.93063	3.24213	77.7777	65.5	54.5803
		T27	V27	AS	13.105	3.24167	7.59695	7.985	25.4413	2	6.48825	1.99063	3.27062	79.3411	66	43.2116
		T28	V28	AS	10.6575	2.39167	8.39999	4.40875	13.38	1.5	5.78313	1.94063	2.98937	77.5816	67.2506	50
		T29	V29	AS	19.1125	3.30833	7.80023	20.5012	53.8338	2.875	6.36587	2.06	3.10113	78.2777	66.9225	57.7698
		T30	V30	AS	14.099	4.70833	7.27613	3.81125	17.7575	1.125	6.84537	2.16988	3.163	77.9722	66.0817	58.5383
		T31	V31	AS	20.212	3.18333	9.34671	20.315	62.4875	3	5.84638	2.25675	2.59525	79.5326	68.0347	53.0164
		T32	V32	AS	16.7295	3.225	10.0453	38.16	62.3275	3	5.99425	2.12787	2.82775	74.6572	63.85	NA
		T33	V33	AS	19.1765	2.33333	7.34181	4.7575	17	1.875	5.92825	1.93762	3.069	77.7991	65.4238	50.5406
		T34	V34	AS	18.0915	3.475	7.05923	6.46875	27.5362	2	6.77987	2.05762	3.30275	79.1094	67.8931	57.9436
		T35	V35	AS	18.1055	2.69167	7.36059	7.62375	23.48	3	5.95525	2.13975	2.79038	76.0739	67.1	34.3921
		T36	V36	AS	18.9615	2	6.56121	13.1813	39.8488	3	5.88387	2.14913	2.74688	77.7327	68.9868	31.1746
		T37	V37	AS	20.925	3.75833	6.4801	15.3362	53.33	2.75	5.93525	2.28512	2.6035	78.7334	68.2504	57.3941
		T38	V38	AS	27.05	2.53333	6.19465	24.3987	79.5537	3.75	5.72912	2.2825	2.51412	79.291	66.863	58.9276
		T39	V39	AS	18.353	2.75	8.22791	12.4625	38.56	3	5.79962	2.1325	2.72412	81.0177	68.1006	49.905
		T40	V40	AS	21.5445	3.15833	7.51963	17.0087	42.2725	2	6.40575	1.96775	3.26375	78.1976	65.0352	46.8154
		T41	V41	AS	12.7895	3.54167	7.86119	9.15625	31.195	1.875	6.499	2.06338	3.15888	77.7375	66.3	30.2
		T42	V42	AS	23.37	2.925	8.73199	47.7375	92.2425	NA	4.9925	2.52175	NA	75.4864	62.8405	39.1998
		T43	V43	AS	21.341	2.40833	6.25194	15.8225	52.8925	3	5.79838	2.3215	2.50563	78.1069	67.25	47.9137
		T44	V44	AS	22.348	2.71667	7.43575	33.9338	84.7037	3.5	6.64363	2.1315	3.12387	80.8997	68.4254	41.1349
		T45	V45	AS	23.332	2.95	6.09783	21.2862	64.0012	3.5	5.76825	2.23013	2.59337	80.784	67.6473	43.2472
		T46	V46	AS	20.707	2.86667	7.5778	26.9337	73.4112	3.875	5.81262	2.20688	2.63863	80.5502	67.9714	32.9261
		T47	V47	AS	20.6155	3.525	7.11	28.0212	78.7862	4	5.77287	2.21775	2.60825	77.4657	65.9516	42.0145
		T48	V48	AS	NA	3.60833	8.78727	28.9638	51.7587	3	5.73613	2.14712	2.67713	78.6	67	23.4
		T49	V49	AS	24.001	3.84	6.65151	32.62	92.2725	4	5.733	2.26975	2.53063	79.8831	64.874	41.9178
		T50	V50	AS	24.762	2.625	8.26354	37.4787	83.5913	4	5.89388	2.2155	2.66662	81.0912	66.4716	47.369
		T51	V51	AS	15.8505	3.19167	7.73952	11.3075	32.7238	2	6.541	2.03863	3.224	79.5321	67.752	52.5748
		T52	V52	AS	17.0755	2.73333	NA	41.2612	81.5625	4	5.35738	2.00563	2.67875	78.2313	62.381	55.9184
		T53	V53	AS	18.269	2.30833	7.19318	10.8387	34.765	2	6.51713	1.89562	3.45275	79.5658	65.6136	56.9722
		T54	V54	AS	19.4435	2.975	7.37859	16.3038	51.8013	2	6.55138	2.156	3.04575	80.5067	68.0318	44.4562
		T55	V55	AS	12.453	2.21667	7.31326	8.61125	26.8788	2	6.69137	2.03762	3.29312	77.6703	65.8286	49.4992
		T56	V56	AS	20.3655	NA	7.77802	30.4262	83.3637	3	6.633	2.056	3.23637	77.67	66.1317	57.7402
		T57	V57	AS	11.45	2.09167	6.80132	23.0225	55.3513	3	6.44663	2.02013	3.19963	77.9335	66.4116	56.8214
		T58	V58	AS	19.0535	2.16667	7.42219	19.9638	64.51	3	5.908	2.17462	2.72538	80.594	68.7143	49.902
		T59	V59	AS	19.4615	4.175	8.96999	4.97125	14.5475	2	5.98438	2.18625	2.75237	77.1186	69.0678	52.5424
		T60	V60	AS	21.6985	2.49167	6.64098	9.69625	33.37	2	6.52875	2.08775	3.13837	79.1755	67.9759	62.8694
		T61	V61	AS	16.3145	2.15	7.11364	15.3725	38.5962	2	6.3325	1.96287	3.238	78.125	65.0391	39.2578
		T62	V62	AS	20.3865	2.99405	8.03052	26.85	61.885	3.5	5.81837	2.20288	2.64787	78.6853	67.1315	36.056
		T63	V63	AS	21.4205	2.65	8.65086	NA	96.4912	2	5.707	2.17925	2.622	78.1732	63.2533	23.5261
		T64	V64	AS	20.706	2.58333	7.81566	15.135	42.4412	3.25	5.75012	2.1645	2.66262	78.8558	67.7884	33.1667
		T65	V65	AS	21.971	2.18333	8.50556	9.925	33.445	2	6.00263	2.12712	2.82762	80.2353	69.85	44.7733
		T66	V66	AS	NA	NA	NA	NA	NA	NA	NA	NA	NA	NA	NA	NA
		T67	V67	AS	15.1605	2.325	6.65288	9.81125	32.035	2	6.2175	2.055	3.03725	78.8526	66.7979	51.9843
		T68	V68	AS	11.0505	2.88333	8.14487	14.9825	38.17	2.75	6.37137	2.0635	3.09875	77.6669	66.6802	29.9606
		T69	V69	AS	NA	NA	NA	NA	NA	NA	NA	NA	NA	NA	NA	NA
		T70	V70	AS	13.3435	2.79167	7.78778	7.915	27.5975	2	6.564	2.01112	3.27438	79.5288	66.5334	47.7154
		T71	V71	AS	19.434	2.68333	7.4012	20.21	64.1612	3	6.23075	2.184	2.86262	78.1618	66.2831	41.92
		T72	V72	AS	22.0865	3.05	6.71254	13.79	45.235	2.875	5.66137	2.27488	2.49463	78.8668	68.3021	47.0624
		T73	V73	AS	21.5945	3.55833	6.96533	9.9	40.4537	2.5	5.57587	2.156	2.5925	79.6043	69.1088	52.0775
		T74	V74	AS	22.366	3.36667	8.21478	40.9225	87.135	4	6.08838	2.32512	2.625	77.4949	64.194	43.7062
		T75	V75	AS	22.1415	2.875	7.54447	21.565	65.7712	3	5.97075	2.1835	2.742	78.5013	66.6669	39.585
		T76	V76	AS	NA	NA	NA	NA	NA	NA	NA	NA	NA	NA	NA	NA
		T77	V77	AS	22.89	2.44167	7.32671	22.04	63.89	3	5.9345	2.2625	2.63212	79.8028	67.0599	52.5211
		T78	V78	AS	10.762	3.04167	6.84082	13.4962	38.6275	2	6.6145	2.04813	3.23725	78.9679	64.8828	30.1576
		T79	V79	AS	15.0125	3.25833	7.22615	4.6875	19.8663	2	6.69787	2.09388	3.209	78.7372	66.7346	55.7095
		T80	V80	AS	25.421	2.45833	7.03937	36.1613	83.3787	4	5.72238	2.08075	2.7555	79.4864	63.8696	28.7142
		T81	V81	AS	14.8015	4.58333	6.4531	2.9275	7.46875	1	5.64337	2.36037	2.3995	78.9171	69.0521	64.0632
		T82	V82	AS	21.097	3.9	7.39635	14.3963	43.1662	2	5.86263	1.9755	2.9755	77.3393	64.8477	57.287
		T83	V83	AS	21.032	2.51667	7.07003	9.00375	31.4462	2	5.91175	2.13088	2.78037	78.6561	67.3913	52.087
		T84	V84	AS	22.018	2.80833	7.95225	9.32	30.8837	2	6.4255	2.00225	3.21813	79.6446	66.7995	54.3036
		T85	V85	AS	21.299	2.75	6.32436	19.7688	52.4387	2.5	6.29087	1.99663	3.16262	80.7087	67.3228	46.8504
		T86	V86	AS	21.2585	2.79167	7.48555	9.515	35.3162	2	5.899	2.24688	2.634	78.1485	65.9451	58.4239
		T87	V87	AS	13.114	4.05833	6.87465	13.1687	39.14	2	6.49162	1.82937	3.56087	78.0813	65.1647	50.2492
		T88	V88	AS	20.049	3.34167	6.98055	7.27	26.1363	2	6.43037	1.985	3.25312	80.3157	68.6	62.5657
		T89	V89	AS	16.4265	3.375	6.54424	4.28125	11.675	2	6.62788	2.10038	3.16425	79.8828	68.5547	61.7188
		T90	V90	AS	22.0495	3.65	7.16024	6.72125	26.2812	2	5.7075	2.24037	2.55575	77.9738	68.5203	52.7578
		T91	V91	AS	15.0905	3.05093	6.41225	2.49375	10.3475	2	6.62962	1.99287	3.33763	80.1553	67.8991	64.7877
		T92	V92	AS	14.098	4.125	7.43567	3.21125	12.1212	1.875	6.72075	2.11762	3.18225	78.6446	67.3699	62.1672
		T93	V93	AS	12.188	2.38542	6.91554	6.36375	20.54	1.875	6.39313	1.92887	3.32425	79.3648	67.6559	48.0107
		T94	V94	AS	11.7125	2.55833	6.46996	13.7825	41.1013	2.125	6.726	2.02687	3.33087	80.3422	64.7196	43.2718
		T95	V95	AS	12.2125	2.59167	7.38548	15.2462	44.115	2	6.738	2.09512	3.228	78.4461	65.6321	45.241
		T96	V96	AS	13.0345	2.78333	6.58484	12.6487	36.1287	2	6.84863	2.05463	3.34687	77.8431	65.8824	28.6471
		T97	V97	AS	13.067	2.65833	8.05318	12.4563	38.3113	2	6.704	2.00838	3.351	78.6975	65.9833	25.7157
		T98	V98	AS	14.2965	2.40833	6.84994	8.03625	29.0388	2	6.7045	2.11375	3.18025	78.431	65.099	35.7141
		T99	V99	AS	10.292	3.6	6.7492	27.4575	61.5025	3.125	6.311	1.94437	3.25775	78.4139	66.25	32.078
		T100	V100	AS	12.4355	2.39583	6.63265	17.1812	48.2825	2.125	6.52025	2.00988	3.25625	77.3896	64.1405	34.5043
		T101	V101	AS	12.549	2.70833	6.39751	16.2263	41.8663	2	6.73837	2.03362	3.32437	79.0695	64.5351	40.0389
		T102	V102	AS	13.7305	3.71667	7.23826	6.445	24.365	2	6.773	1.98887	3.4205	76.5165	64.7748	43.4382
		T103	V103	AS	11.8795	3.20833	7.73159	8.76125	27.7763	2	6.611	1.98138	3.34863	77.4502	64.904	35.9487
		T104	V104	AS	14.146	2.3	6.2585	7.6975	26.445	2	6.80288	2.05475	3.3225	77.9543	65.3495	52.7948
		T105	V105	AS	NA	NA	NA	NA	NA	NA	NA	NA	NA	NA	NA	NA
		T106	V106	AS	NA	NA	NA	NA	NA	NA	NA	NA	NA	NA	NA	NA
		T107	V107	AS	21.225	2.56667	7.17793	21.0837	60.6987	3	6.90137	1.9865	3.48175	78.9296	65.0451	36.6641
		T108	V108	AS	20.012	2.55833	6.4731	21.2787	58.2863	3	6.81687	1.9985	3.41938	78.0389	65.685	24.3172
		T109	V109	AS	21.603	2.29167	6.54079	26.59	61.6987	3.125	6.85125	1.927	3.56438	78.6688	63.7	29.5504
		T110	V110	AS	14.2715	2.225	6.76997	13.0175	39.705	2	6.53087	2.07275	3.15963	78.2701	63.9926	34.3481
		T111	V111	AS	13.584	3.20833	7.66108	13.625	37.9162	2.125	6.50375	2.00975	3.249	77.7361	65.1	48.2497
		T112	V112	AS	11.9555	2.825	7.3342	8.9425	29.8287	2	6.61088	2.02287	3.27637	77.7371	64.8463	41.9921
		T113	V113	AS	18.442	2.125	7.53711	20.4363	50.1425	2.5	6.29138	1.89488	3.32925	80.0362	66.1448	53.3482
		T114	V114	AS	NA	NA	NA	NA	NA	NA	NA	NA	NA	NA	NA	NA
		T115	V115	AS	14.882	4.35	6.9	4.685	17.41	1.9375	6.6775	2.1195	3.1605	78.95	66.65	60.35
		T116	V1	3A	25.943	2.93333	6.8724	39.105	89.395	4	5.82925	2.27325	2.57125	79.7665	67.3152	43
		T119	V4	3A	27.408	3.08333	6.52366	18.975	75.7225	2.75	5.9725	2.23175	2.682	79.3651	66.2698	48.4127
		T120	V5	3A	25.737	2.4	5.43459	16.3825	73.2975	2.5	6.01225	2.2705	2.65075	79.845	67.4419	53.4884
		T121	V6	3A	25.954	2.86667	6.11715	13.97	61.845	2	5.98625	2.2865	2.62225	78.8235	67.0588	58.8235
		T122	V7	3A	22.443	2.7	8.06243	8.6425	27.525	2	6.6475	1.86775	3.568	79.8419	67.5889	57.7075
		T123	V8	3A	23.38	2.66667	7.77396	49.9375	92.54	4	5.8145	2.28675	2.54875	80	NA	63.764
		T124	V9	3A	26.843	2.86667	5.79058	26.3425	84.3175	3.5	5.845	2.26775	2.58175	80.4688	65.8	50
		T125	V10	3A	17.623	2.26667	7.46472	8.8825	31.3525	2	5.701	2.17775	2.6245	78.7402	NA	63.7795
		T126	V11	3A	24.418	2.7	6.13293	17.455	63.26	3.25	5.82975	2.28	2.562	77.6892	68.1275	58.9641
		T127	V12	3A	NA	NA	NA	NA	NA	NA	NA	NA	NA	NA	NA	NA
		T128	V13	3A	24.95	2.31667	6.19933	15.9325	51.465	3	5.73925	2.03625	2.82525	79.4574	67.0543	57.7519
		T129	V14	3A	21.331	3.41667	NA	NA	7.9175	1.75	5.73225	2.161	2.657	79.1878	NA	NA
		T130	V15	3A	24.982	3.2	7.2	31.3875	88.99	4	5.717	2.19475	2.61	79.2969	64.6	33.5938
		T131	V16	3A	23.265	2.77083	7.7185	50.1425	93.195	NA	5.357	2.253	2.3925	76.3566	62.7907	61.6667
		T132	V17	3A	24.677	2.73333	6.34221	28.7375	74.1625	3.5	5.93175	2.1315	2.79	80.8594	66.0156	39.0625
		T133	V18	3A	21.849	3.11667	7.19611	16.845	44.125	2	5.84375	2.0895	2.804	79.4574	65.8915	44.9612
		T134	V19	3A	23.667	2.63333	6.87565	20.685	58.39	2.5	5.72425	2.184	2.62825	80.3922	67.8431	47.6471
		T135	V20	3A	23.439	2.71667	7.39783	20.45	57.9775	3	6.811	1.9785	3.45125	80.3922	67.8431	59.2157
		T136	V21	3A	20.042	2.26667	6.27643	13.725	37.325	2	6.424	1.799	3.5815	79.1506	67.1815	41.6988
		T137	V22	3A	20.137	3.21667	6.89465	14.065	37.53	2	6.06325	1.83375	3.31575	79.9228	67.5676	55.1
		T138	V23	3A	19.564	2.6	6.62466	14.495	40.685	2	6.21525	1.83925	3.3885	79.5276	66.9291	58.2
		T139	V24	3A	19.573	2.65	6.38331	17.85	50.93	2	6.625	1.9535	3.40075	79.7619	67.8571	46.4286
		T140	V25	3A	21.521	3.01667	6.92462	11.275	32.46	2	6.36275	1.87	3.4115	78.2101	66.537	49.6887
		T141	V26	3A	20.457	2.71667	7.01472	9.2975	27.68	2	6.449	1.88975	3.4215	79.2969	66.7969	59.7656
		T142	V27	3A	19.952	2.46667	5.55874	15.26	43.835	2.25	6.809	1.98625	3.4365	80.2372	66.7984	42.8063
		T143	V28	3A	19.905	2.2	7.40757	14.7675	37.7275	2	5.811	1.9	3.066	77.907	67.8295	53.876
		T144	V29	3A	17.601	2.53333	7.9216	34.6075	77.205	3	6.4775	2.06675	3.14325	77.0428	64.5914	39
		T145	V30	3A	20.259	3.06667	6.63623	5.6125	16.38	1.75	6.845	2.023	3.3925	76.3566	64.3411	58.1395
		T146	V31	3A	21.702	2.81667	7.30562	22.5	75.4575	4	5.803	2.186	2.659	79.7619	68.6508	44.8413
		T147	V32	3A	20.923	2.81667	6.89943	51.825	93.2075	2	5.71075	2.08875	2.7405	75	63.5547	22.6562
		T148	V33	3A	22.592	2.13333	6.52473	6.1825	20.1375	2	5.87875	1.902	3.0975	78.6822	67.4419	58.6822
		T149	V34	3A	21.777	2.58333	8.06053	9.305	27.87	2	6.8385	1.968	3.48275	78.3784	65.6371	43.2432
		T150	V35	3A	21.735	3.11667	9.66776	17.145	77.765	3	5.3145	2.46225	NA	78.3784	66.4093	38.9961
		T151	V36	3A	25.147	2.65	7.52436	19.3875	73.9275	3	5.91875	2.262	2.6215	79.4466	69.17	57.7075
		T152	V37	3A	23.325	2.45	6.42219	20.215	67.54	3	5.75525	2.2385	2.5755	78.8235	66.6667	56.3922
		T153	V38	3A	10.717	3.01667	10.1227	33.1275	76.6925	4	5.3505	2.25625	2.378	76.494	65.3386	44
		T154	V39	3A	11.839	3.6	8.45464	6.745	19.9875	2	5.94075	1.98975	2.9945	75	64.4531	47.6562
		T155	V40	3A	15.142	5.18333	6.90821	13.64	62.03	2.75	6.65	2.13375	3.12475	76.6798	64.8221	50.1976
		T156	V41	3A	19.631	2.85	6.90058	31.915	62.9825	3	6.47825	1.983	3.275	77.6	66	43
		T157	V42	3A	20.758	2.08333	8.32789	6.5475	22.6275	2	6.7265	1.865	3.618	79.2157	65.8824	54.1176
		T158	V43	3A	25.82	3.13333	7.18598	16.2175	58.5525	3.75	5.7895	2.279	2.54525	79.2969	67.1875	57.8125
		T159	V44	3A	24.148	2.96667	6.21091	21.005	58.9125	3	6.58675	1.943	3.406	78	64.2023	41
		T160	V45	3A	24.683	2.68333	7.36445	23.795	68.965	3.75	5.701	2.191	2.60775	81.1765	67.0588	55
		T161	V46	3A	22.283	2.77333	6.8673	17.5325	51.255	2	6.559	2.0295	3.2395	78.6822	65.3	37.7
		T162	V47	3A	24.007	2.5	8.09908	33.28	82.32	4	5.6965	2.13025	2.6795	79.6875	66.4062	55.1
		T163	V48	3A	19.218	2.85	7.33161	30.1225	69.05	3.25	5.82275	2.22775	2.619	80	68.8	42
		T164	V49	3A	25.304	2.79	6.84397	27.725	83.71	3.75	5.69175	2.2645	2.517	80.9524	66.6667	40.4762
		T165	V50	3A	23.04	2.63333	7.26881	35.7825	82.38	4	5.8305	2.19575	2.661	80.7843	66.2745	46.1
		T166	V51	3A	26.038	2.55	5.90731	32.6125	76.4325	4	5.992	2.161	2.78025	79.0698	65.1163	32.8
		T167	V52	3A	24.83	2.25	7.55201	17.33	46.395	2.75	5.90925	1.955	3.0295	80.2326	67.0543	61.6279
		T168	V53	3A	25.499	2.28333	7.01162	14.03	40.73	2	6.5485	1.91725	3.426	79.5276	66.1417	47.6378
		T169	V54	3A	24.551	2.33333	7.36734	17.3175	60.135	2.75	6.577	2.08675	3.1575	81.25	68.75	45.3125
		T170	V55	3A	12.891	2.15	7.3004	10.9675	33.6475	2	6.73075	2.02875	3.32525	77.8656	67.1937	51.3834
		T171	V56	3A	NA	NA	NA	NA	NA	NA	NA	NA	NA	NA	NA	NA
		T172	V57	3A	22.404	2.33333	6.00642	30.31	73.51	4	5.965	2.16575	2.762	79.1339	67.1	42.9
		T173	V58	3A	22.227	2.28333	6.35635	20.27	69.735	3.75	5.78675	2.177	2.66225	79.1506	67.1815	55.5985
		T174	V59	3A	22.806	2.70833	8.30577	3.0225	13.87	2	6.06275	2.24575	2.711	79.6813	68.1275	54.5418
		T175	V60	3A	23.549	2.11667	5.90856	5.595	14.6325	1.5	6.7455	2.073	3.26175	77.7	66.5339	57.3705
		T176	V61	3A	24.741	2.5625	6.27905	25.2525	65.98	3.5	5.5655	2.13925	2.60975	79.3651	66.2698	46.2
		T177	V62	3A	25.858	2.63333	7.27774	32.0425	77.84	4	5.66275	2.19675	2.5855	80.9339	67.8	53
		T178	V63	3A	23.553	2.56667	6.49497	31.805	73.525	3.5	5.72875	2.124	2.70575	79.7665	68	43.9689
		T179	V64	3A	23.807	2.98333	8.10518	19.23	57.8525	3	5.86275	2.21375	2.6565	77.2	66.4	40
		T180	V65	3A	25.589	2.4	6.34917	15.61	49.605	3	5.91725	2.05675	2.8825	78.9062	66.4062	55.2344
		T181	V66	3A	25.435	2.28333	5.77528	20.78	57.9425	4	5.68525	2.05	2.7785	80.7087	66.9291	54.9213
		T182	V67	3A	20.126	2.51667	5.99153	11.3775	34.6775	2	6.40125	1.9865	3.2315	80	68.6275	55.1765
		T183	V68	3A	11.682	2.51667	9.02251	16.7825	43.5425	1.75	6.026	2.2395	2.69875	78.2946	65.1163	NA
		T184	V69	3A	23.635	2.38333	6.38187	12.9225	44.935	2.25	6.5265	2.08875	3.1315	80.9339	67.3152	59.144
		T185	V70	3A	18.994	2.08333	6.82371	17.2725	48.5825	2	6.664	1.95275	3.4215	79.1339	64.9606	41.3386
		T186	V71	3A	21.167	2.64583	7.32089	24.93	76.92	3	6.3055	2.165	2.91825	78.6561	66.4032	56
		T187	V72	3A	24.637	2.66667	6.69494	14.3675	47.23	2	5.48025	2.18575	2.51275	79.7619	67.8571	53.8889
		T188	V73	3A	25.135	2.28333	5.85142	6.0275	17.8875	2	6.48975	1.91625	3.39625	78.9883	68.4825	65.1
		T189	V74	3A	26.203	2.95	8.50168	38.7175	87.2875	4	6.022	2.284	2.64375	78.8845	66.5339	45.6
		T190	V75	3A	27.061	2.81667	7.40236	22.4575	68.175	4	6.00725	2.12625	2.83275	76.9	65.2174	60.3162
		T191	V76	3A	25.844	2.54167	6.75583	29.4025	74.575	3	6.14425	2.05825	2.99475	80.4688	65.625	54.4141
		T192	V77	3A	25.837	3.03333	6.93436	31.07	88.715	4	5.97	2.29	2.611	80	66.4093	42.8571
		T193	V78	3A	19.909	2.79167	6.88247	18.8025	56.6025	3	6.88725	2.03825	3.387	80	65.098	41.5686
		T194	V79	3A	19.96	3.31667	6.31754	6.16	18.9225	2	6.782	1.99325	3.41125	79.6813	66.5339	59.761
		T195	V80	3A	26.446	2.84667	7.40082	32.37	77.4325	4	5.82575	2.07	2.82475	81.1765	67.0588	32.9412
		T196	V81	3A	17.459	3.33333	7.58136	19.6225	53.7725	2.25	5.867	1.90225	3.08975	79.3774	64.9805	54.4747
		T197	V82	3A	NA	NA	NA	NA	NA	NA	NA	NA	NA	NA	NA	NA
		T198	V83	3A	24.607	2.5	6.88113	9.7125	34.2725	2	6.117	2.128	2.87875	79.8419	66.7984	59.5257
		T199	V84	3A	23.331	2.58333	7.06701	7.2	23.4825	2	6.86925	2.02675	3.39675	79.1339	67.7165	63
		T200	V85	3A	25.286	2.73333	6.30574	14.6	46.9525	2	6.50525	2.01375	3.239	80.7087	67.7165	56.9
		T201	V86	3A	24.373	2.63333	6.8425	22.67	63.555	3	5.90725	2.263	2.6155	79.3774	68	62
		T202	V87	3A	19.307	3.08333	6.49798	17.4725	48.8725	2.25	6.5665	1.9065	3.4635	80.1587	65.0794	35.7143
		T203	V88	3A	24.298	2.3	6.6187	13.075	40.55	2	6.5345	1.89825	3.45425	80.315	68.1102	49.6063
		T204	V89	3A	22.824	2.65	6.9757	4.02	14.6625	2	6.8175	2.013	3.39525	80.7087	69.2913	60.6299
		T205	V90	3A	24.499	2.6	8.38051	2.675	14.0125	1	5.697	2.17225	2.629	80.2372	70.3557	63.2411
		T206	V91	3A	22.655	3.31667	6.17994	3.84	13.8825	1.5	6.984	1.9575	3.57675	80.0797	67.3307	60.5578
		T207	V92	3A	20.608	2.85417	6.66296	5.7275	16.7225	2	6.87225	2.02475	3.402	79.5367	64.8649	57.529
		T208	V93	3A	19.52	2.68333	6.29255	9.7775	27.205	2	6.432	1.8305	3.52225	80	66.6667	50.1961
		T209	V94	3A	19.247	2.61667	6.64944	9.7425	32.7425	1.5	7.1005	2.01275	3.53725	79.6875	67	54.2969
		T210	V95	3A	21.025	2.38333	6.56641	12.1675	44.1925	2.5	6.94	2.046	3.40075	79.0514	66.0079	47.8261
		T211	V96	3A	19.472	2.41667	6.50559	11.9475	42.4025	2.5	6.918	2.05925	3.36825	79.4466	65.6126	41
		T212	V97	3A	21.185	2.75	7.42014	14.8925	48.105	2	6.8955	1.9705	3.5085	79.1506	64.4788	44.7876
		T213	V98	3A	15.219	2.4	6.44613	28.8625	69.4025	3	6.77775	2.03375	3.34225	80.0781	66.7969	23.0469
		T214	V99	3A	20.608	2.125	6.14864	28.69	65.955	3	6.465	1.89425	3.42175	78.2946	63.4	31.3953
		T215	V100	3A	21.087	2.45833	6.7816	19.5175	54.815	2.75	6.82325	2.01225	3.40025	79.8419	65.2174	45.0593
		T216	V101	3A	18.007	2.1	6.42343	19.23	52.815	3	6.91825	1.97875	3.50725	79.4466	65.6126	36.3636
		T217	V102	3A	23.022	2.08333	6.619	13.8125	46.0125	2	6.95	1.95525	3.564	78.4047	66.9261	39.2218
		T218	V103	3A	24.752	2.36667	7.09198	10.07	28.5375	2	6.3705	1.84625	3.46075	80.6202	66.2791	57
		T219	V104	3A	22.626	2.21667	5.70076	17.54	51.2425	2.75	6.83	1.9995	3.42425	79.6078	65.4902	48
		T220	V105	3A	25.23	2.03333	6.45252	18.61	50.305	2	6.7845	1.9735	3.44525	80.4688	66.4062	54.2969
		T221	V106	3A	22.858	2.11905	6.38119	12.69	42.395	2	7.018	1.991	3.5345	80	66.5	47.0196
		T222	V107	3A	11.382	2.23333	6.90968	13.0125	40.395	3	6.6925	2.04925	3.2775	77.0751	64.0316	39.1304
		T223	V108	3A	14.975	2.23333	6.84722	13.9	38.6775	2	7.1185	1.92475	3.71525	79.4466	65.6126	31.502
		T224	V109	3A	22.294	2.28333	6.52696	22.445	54.335	3	6.78025	1.9365	3.50925	78.9683	65.4	38.4921
		T225	V110	3A	22.696	3.01667	6.67114	17.4525	49.6125	2	6.695	2.0005	3.35325	79.0514	65.2174	36.6798
		T226	V111	3A	21.568	2.93333	7.23617	19.7025	51.8525	2	6.7065	1.99025	3.3775	78.5156	63.6719	53
		T227	V112	3A	21.546	2.18519	6.69597	19.1275	54.0025	3	6.70325	2.00425	3.353	79.845	63.9535	28.9
		T228	V113	3A	13.34	3.14667	7.424	15.4375	40.5375	2	6.73075	1.90275	3.5535	77.9528	62.9921	30.315
		T229	V114	3A	22.372	3.22083	6.57009	17.1125	50.5425	2.5	6.6135	1.86625	3.55475	80.3922	65.098	33.3333
		T230	V115	3A	22.373	3.4	6.75	4.31	13.62	1.81	6.77	2.03	3.342	78.2	64.8	56.1
		T231	V1	Y58S	18.248	3.3	8.54831	39.73	80.575	2.75	5.82975	2.22825	2.62325	75.6757	63.3205	42.8571
		T234	V4	Y58S	19.767	3.03704	7.56527	15.73	61.7625	2.5	5.99075	2.197	2.73325	77.2	66.9	48.7
		T235	V5	Y58S	NA	NA	NA	NA	NA	NA	NA	NA	NA	NA	NA	NA
		T236	V6	Y58S	19.09	2.76667	6.68013	25.855	74.96	3	5.919	2.24625	2.645	78.7645	65.251	50.5792
		T237	V7	Y58S	12.406	2.6	7.50522	6.9875	20.5675	2	6.434	1.94575	3.32	78.3465	68	63.3071
		T238	V8	Y58S	18.092	2.63333	8.15555	49.0625	91.4375	3	5.869	2.25775	2.60575	76.8627	63.1373	36.8627
		T239	V9	Y58S	20.604	2.45	6.22238	28.005	78.115	3	5.91125	2.23775	2.64525	79.4574	67.2481	54.9
		T240	V10	Y58S	11.179	2.91667	7.65927	7.925	27.1125	2.75	5.577	2.16225	2.583	78.6561	66.0079	58.1028
		T241	V11	Y58S	20.473	2.3	7.06737	9.5625	37.1025	2.25	5.897	2.353	2.5125	78.4861	67.7291	44.4
		T242	V12	Y58S	NA	NA	NA	NA	NA	NA	NA	NA	NA	NA	NA	NA
		T243	V13	Y58S	18.723	2.95	7.71129	22.3225	55.0625	3.25	5.754	2.04125	2.82425	78.4314	67.0588	47.0588
		T244	V14	Y58S	20.647	3.4	7.6	5.6825	24.7525	1.5	5.64425	2.166	2.60975	79.0698	68.6047	62.7907
		T245	V15	Y58S	20.206	2.33333	6.3619	19.785	61.9425	3	5.78475	2.207	2.6255	79.7665	67.7043	56.8093
		T246	V16	Y58S	18.909	4.63	7.44634	18.1725	63.3425	2.75	5.666	2.22725	2.54875	79.7665	67.3152	60.7
		T247	V17	Y58S	17.202	2.81667	8.54681	23.5325	56.6375	3	5.946	2.044	2.92375	79.1	66.7969	55.0781
		T248	V18	Y58S	20.746	3.71667	7.06994	12.54	37.6725	2	5.812	2.05225	2.8375	79.9213	69.2913	56
		T249	V19	Y58S	22.53	2.4	8.63106	9.2925	31.0675	3.25	5.68725	2.11075	2.6995	79.3651	68.254	42.8571
		T250	V20	Y58S	21.027	3.11667	7.99577	9.15	27.6825	2	6.209	1.88025	3.3165	79.4574	68.1	58.5659
		T251	V21	Y58S	12.797	2.36667	6.40282	7.1875	23.765	2	6.326	1.81225	3.502	78.5714	66	60.5159
		T252	V22	Y58S	NA	NA	NA	NA	NA	NA	NA	NA	NA	NA	NA	NA
		T253	V23	Y58S	12.08	2.73333	5.7232	10.4575	31.6175	2	6.5145	1.93375	3.381	78.6822	67.8295	57.7519
		T254	V24	Y58S	10.184	2.08333	8.52359	7.5075	24.27	2	6.05625	1.86625	3.25575	74.4	64.8649	60.6
		T255	V25	Y58S	21.358	4.86667	6.67302	16.935	44.99	2	5.71775	1.98725	2.88525	78.7645	68.3398	54.0541
		T256	V26	Y58S	14.132	4.16667	7.76963	7.94	23.5025	2	6.005	1.922	3.1395	77	65.2	60.9
		T257	V27	Y58S	11.95	2.95	7.11785	7.1725	23.1375	2	6.468	1.99075	3.2575	77.9528	66.5354	49.4
		T258	V28	Y58S	9.551	3.05	6.81888	12.845	35.805	3	5.6735	1.91625	2.969	76.0784	65.8824	60.3922
		T259	V29	Y58S	17.86	2.5	7.1995	28.535	63.3975	3	6.19975	1.97225	3.15425	77.5194	66.2791	56.2016
		T260	V30	Y58S	NA	NA	NA	NA	NA	NA	NA	NA	NA	NA	NA	NA
		T261	V31	Y58S	16.966	3.28333	6.57026	27.5575	77.95	3	5.891	2.1565	2.747	77.3438	68.3594	58.9844
		T262	V32	Y58S	19.396	2.85	9.28185	40.425	78.79	4	5.93075	2.132	2.79125	76.4479	63.7066	23
		T263	V33	Y58S	16.391	4.9	7.83327	9.1775	27.2025	2	5.92625	1.87875	3.16475	77.9528	66.5354	55.5118
		T264	V34	Y58S	16.973	3.35	7.35337	13.0975	43.615	2	6.6355	1.9795	3.362	78.6822	65.5039	55.2
		T265	V35	Y58S	16.701	3.21667	8.48292	31.6475	79.3625	3	6.0065	2.111	2.85425	74.7036	64.4269	52
		T266	V36	Y58S	20.621	2.13333	6.17063	11.43	34.6075	2.75	5.91875	2.13	2.7875	77.5348	67.5944	36.3022
		T267	V37	Y58S	19.403	3.68333	8.47893	21.865	70.0025	3	5.796	2.2265	2.60775	78.5855	68.7623	52.6523
		T268	V38	Y58S	22.614	2.93333	7.08146	10.135	38.1825	2.5	5.90775	2.24675	2.63775	78.1746	67.5	55.2
		T269	V39	Y58S	11.523	2.53333	9.05743	23.325	55.1675	3.5	5.65	2.15125	2.635	78.9683	67.4603	50
		T270	V40	Y58S	12.591	3.83333	6.61278	NA	9.0325	1.25	6.334	2.11475	3.0045	77.0428	65.3696	64
		T271	V41	Y58S	13.134	2.96667	8.15926	6.8975	21.775	1.75	6.51675	2.066	3.166	77.5591	64.9606	43
		T272	V42	Y58S	19.967	2.31667	8.46808	7.08	25.46	2	6.55625	1.86	3.53525	78.8845	69.5	60.2789
		T273	V43	Y58S	18.948	2.78333	7.96243	28.885	71.0775	3	5.844	2.2755	2.574	77.6892	66.9323	48
		T274	V44	Y58S	20.713	2.66667	7.50238	31.7025	82.175	3	6.19325	2.101	2.95525	78.8	67.2	57.2
		T275	V45	Y58S	19.667	2.91667	7.27893	22.4075	71.37	3	5.78575	2.21325	2.618	79.5	68	60
		T276	V46	Y58S	17.444	2.56667	7.05015	22.31	66.755	3	5.759	2.171	2.65875	80.2372	67.9842	57.9447
		T277	V47	Y58S	18.261	3.15	7.68863	28.4575	79.1	3	5.8065	2.19925	2.6455	76.8627	66.5	54.4314
		T278	V48	Y58S	NA	3	8.36223	45.0625	76.18	4	5.727	2.17225	2.64125	78.3465	66.9291	52.3622
		T279	V49	Y58S	25.177	NA	6.99848	35.6875	94.835	3.75	5.199	2.5845	NA	79.4574	65.8915	49.6124
		T280	V50	Y58S	21.248	2.58333	7.43986	29.47	74.0125	3.5	5.9	2.1815	2.70925	79.3651	66.6667	57.1429
		T281	V51	Y58S	20.835	2.89	7.17998	37.8675	74.0475	3.5	6.26825	2.19	2.88825	78.7645	66.0232	31
		T282	V52	Y58S	21.794	4.9	7.8974	11.245	35.6375	2	5.7775	1.907	3.037	78.2101	66.537	62.2568
		T283	V53	Y58S	12.153	2.08333	7.92941	8.7375	26.8575	1.75	6.66275	1.87075	3.5715	78.9883	64.5914	55
		T284	V54	Y58S	19.271	3.03333	7.03451	22.4825	70.4775	3	6.39975	2.109	3.04125	79.845	66.6667	57
		T285	V55	Y58S	NA	NA	NA	NA	NA	NA	NA	NA	NA	NA	NA	NA
		T286	V56	Y58S	22.28	4.16667	6.81955	8.9825	28.6725	1	6.91175	2.1805	3.18225	79.0698	68.3	60.3
		T287	V57	Y58S	11.72	2.26667	7.73946	25.04	57.975	3	6.555	2.041	3.21975	78.9683	67.0635	54.3651
		T288	V58	Y58S	19.837	2.13333	7.40255	20.2525	59.88	3	5.83575	2.1625	2.7035	79.3774	67.3152	58.2101
		T289	V59	Y58S	18.445	2.16667	8.18199	11.2025	37.0325	2	6.01925	2.036	2.9635	78.9773	68.1818	67.7841
		T290	V60	Y58S	19.709	2.625	7.29393	12.605	36.71	2	6.50075	2.0425	3.19225	78.9683	69.3	64.3254
		T291	V61	Y58S	13.494	2.43155	7.8894	7.805	25.4225	2	6.4595	1.96375	3.3015	78.4861	66.9323	55
		T292	V62	Y58S	19.138	2.38333	7.44784	51.0725	89.975	4	5.73875	2.23825	2.572	77.5591	63.7795	50
		T293	V63	Y58S	20.472	3.64815	7.96927	36.165	86.5325	4	5.933	2.27475	2.61325	80.4	69	42
		T294	V64	Y58S	NA	NA	NA	NA	NA	NA	NA	NA	NA	NA	NA	NA
		T295	V65	Y58S	NA	NA	NA	NA	NA	NA	NA	NA	NA	NA	NA	NA
		T296	V66	Y58S	18.004	2.18333	7.73076	28.97	67.5875	3	5.7415	2.04225	2.8205	79.1339	66.5354	47.2441
		T297	V67	Y58S	18.031	2.2	7.10416	18.035	46.2375	3	6.3765	2.0155	3.1715	77.4319	67.3152	54.6
		T298	V68	Y58S	NA	2.38333	6.75051	25.915	59.205	3	6.24275	2.03925	3.0675	78.5714	65.873	48.8095
		T299	V69	Y58S	19.303	2.93333	8.93678	24.205	61.6375	3	6.46675	2.0785	3.1195	79.6813	66.5339	53.7849
		T300	V70	Y58S	11.699	2.35417	10.1353	19.54	47.415	2	6.10675	1.85975	3.29875	76.5027	63.0055	59.071
		T301	V71	Y58S	18.228	3.10417	7.60956	24.33	70.4375	2.75	6.14675	2.0945	2.94225	77.1	65.4902	57.6471
		T302	V72	Y58S	19.671	3.41667	6.42643	16.8575	54.6525	3	5.52475	2.23325	2.47925	80.2372	69.9605	62.8458
		T303	V73	Y58S	19.408	NA	9.25972	19.86	66.0025	2	6.341	2.0835	3.0495	79.2	65.68	62
		T304	V74	Y58S	18.059	2.71667	7.87878	27.4375	74.2825	3	6.02475	2.2325	2.706	79	65.1163	41.4729
		T305	V75	Y58S	18.979	2.4	8.3135	22.15	57.27	3	6.00825	2.09125	2.88175	79.663	68.8871	54.0752
		T306	V76	Y58S	20.945	2.16667	7.36994	24.49	61.47	3	6.12675	2.05525	2.991	79.1339	68.1102	53.937
		T307	V77	Y58S	19.98	2.85	9.01337	29.235	73.1425	4	5.90975	2.22175	2.6665	80.315	67.2	51
		T308	V78	Y58S	9.729	2.25	7.49928	16.9225	46.2775	2.5	6.6005	1.983	3.338	80.2326	65.1163	51.938
		T309	V79	Y58S	13.485	3.78333	7.70458	6.8775	21.3675	1.25	6.5765	1.97725	3.3375	80.1587	68.254	62.6984
		T310	V80	Y58S	19.277	3.5	7.01204	15.19	51.7225	2.5	5.9605	2.11275	2.82675	78.2609	66.4032	52.9644
		T311	V81	Y58S	11.075	2.6	8.27785	30.585	64.32	3.5	6.1955	2.30125	2.69825	78.0876	64.5418	54.502
		T312	V82	Y58S	19.179	2.93333	6.36158	11.405	37.27	2.25	5.95725	2.06525	2.89	79.5367	67.8378	57.0656
		T313	V83	Y58S	NA	NA	NA	NA	NA	NA	NA	NA	NA	NA	NA	NA
		T314	V84	Y58S	NA	NA	NA	NA	NA	NA	NA	NA	NA	NA	NA	NA
		T315	V85	Y58S	19.905	2.85	7.27222	19.695	51.6675	2.5	6.3135	1.954	3.24075	79.0514	65.2174	52.5692
		T316	V86	Y58S	NA	NA	NA	NA	NA	NA	NA	NA	NA	NA	NA	NA
		T317	V87	Y58S	11.057	2.83333	7.03713	20.5325	51.96	2.5	6.28875	1.73675	3.6355	79.3774	64.9805	50.1946
		T318	V88	Y58S	20.828	3.4	8.24762	13.9025	40.115	2	6.1995	1.90275	3.268	79.2969	65.8	53.9453
		T319	V89	Y58S	14.279	3.68333	6.92047	5.5925	18.9875	2	6.601	1.994	3.3215	79.2157	69.6	66.6667
		T320	V90	Y58S	20.864	2.33333	7.19496	6.765	23.9625	1.5	5.59975	2.21075	2.5415	78.7645	67.5676	62.278
		T321	V91	Y58S	11.764	3.7	6.82841	4.82	18.76	2	6.575	1.98225	3.32525	80.315	67.7165	61.4173
		T322	V92	Y58S	NA	NA	NA	NA	NA	NA	NA	NA	NA	NA	NA	NA
		T323	V93	Y58S	12.445	3.56667	7.47198	10.58	31.8375	2	6.32825	1.8325	3.46275	78.9683	64.5	58.3333
		T324	V94	Y58S	12.382	2.48333	6.1216	12.3	35.9325	2	6.573	1.97675	3.335	79.1506	63.3205	51.3514
		T325	V95	Y58S	NA	2.63333	NA	30.99	67.725	3	6.0065	1.8095	3.33775	74.0157	63.3858	53.937
		T326	V96	Y58S	11.533	2.73333	6.66068	14.6325	41.57	2.25	6.68575	2.017	3.3245	77.4704	63.2411	47.2332
		T327	V97	Y58S	11.468	2.29167	7.12724	13.095	35.9775	3	6.66625	1.93975	3.4515	79.1506	65.1	46.332
		T328	V98	Y58S	15.163	3.9	6.37787	8.8575	33.9425	2.75	6.71	2.0605	3.2655	79.1506	67.5676	46.7181
		T329	V99	Y58S	11.746	2.75	6.7559	17.2975	41.265	2.75	6.13625	1.87025	3.292	77.7344	64.4531	62.5
		T330	V100	Y58S	11.436	2.51667	6.40968	16.635	44.29	2.75	6.615	2.01625	3.29125	77.821	64.9805	47.0817
		T331	V101	Y58S	12.275	2.9	7.14141	17.895	48.45	2.75	6.724	1.9665	3.43125	78.6561	64.4269	47
		T332	V102	Y58S	11.517	2.03333	7.38557	6.68	22.1725	2	6.76325	1.92975	3.51725	77.2549	66.2745	39.6
		T333	V103	Y58S	10.978	2.31667	6.68013	19.49	52.65	3	6.607	1.93575	3.42375	79.2969	64.4531	45.1172
		T334	V104	Y58S	13.935	2.6	5.87351	10.0675	31.93	2	6.837	2.008	3.41525	78.9883	66.537	55.2
		T335	V105	Y58S	17.943	2.16667	6.64615	17.785	49.745	3	6.5485	1.9855	3.30925	79.0698	66.6667	48.8372
		T336	V106	Y58S	13.273	2.70833	7.24018	9.7725	28.7425	2	6.7315	2.01375	3.35325	78.9062	65.625	49.6094
		T337	V107	Y58S	11.144	2.1	7.44255	14.4425	41.305	3	6.6325	1.9785	3.3625	78.1746	64.6825	49.9206
		T338	V108	Y58S	11.323	2.11667	7.40444	13.6975	38.8525	2.25	6.614	1.95725	3.3905	78.8845	64.9402	52.5896
		T339	V109	Y58S	12.792	2.18333	6.68468	14.8625	38.87	2	6.739	1.90375	3.55075	79.6078	65.8824	37.4118
		T340	V110	Y58S	13.474	3.44048	7.29982	8.9825	29.2725	2	6.44125	1.953	3.3095	79	64	57.6471
		T341	V111	Y58S	12.973	3.33333	7.69401	11.88	33.5875	2	6.42575	1.915	3.367	78.1746	66.2698	60.7143
		T342	V112	Y58S	10.944	2.56667	7.10635	17.17	44.1725	2.25	6.58975	1.946	3.40175	79.2829	65.7371	44.1833
		T343	V113	Y58S	10.268	2.13333	8.26604	26.38	58.2125	3	6.173	1.87925	3.29475	78.3465	66.8	57.8
		T344	V114	Y58S	11.716	3.03	7.08328	8.9175	28.025	2	6.646	1.9635	3.396	78.5156	63.2812	42.1875
		T345	V115	Y58S	13.35	3.6	7.22	6.47	21.94	1.81	6.544	2.035	3.225	78.2	67.3	62.3
		T346	V1	GZ63	18.47	2.78333	8.61866	39.94	75.925	2.5	5.97125	2.2605	2.6515	76.9231	65.812	24.7863
		T349	V4	GZ63	21.729	3.76667	7.51296	10.7275	56.9975	2	6.09525	2.30325	2.6515	79.0514	66.4032	47.0356
		T350	V5	GZ63	22.538	3.83333	6.77829	8.4375	38.3975	2	6.2365	2.3875	2.6175	77.8	66.7954	43.6
		T351	V6	GZ63	22.341	3.9	7.12183	5.065	22.4075	1.5	6.08375	2.37	2.5715	79.6078	67.8431	43.9216
		T352	V7	GZ63	NA	NA	NA	NA	NA	NA	NA	NA	NA	NA	NA	NA
		T353	V8	GZ63	NA	NA	NA	NA	NA	NA	NA	NA	NA	NA	NA	NA
		T354	V9	GZ63	23.128	2.28333	6.18765	11.5125	46.395	2	6.0525	2.29975	2.6365	80.3922	69.0196	54.4
		T355	V10	GZ63	NA	NA	NA	NA	NA	NA	NA	NA	NA	NA	NA	NA
		T356	V11	GZ63	25.624	2.61667	6.97223	21.1575	59.9075	3	5.63975	2.28125	2.478	78.5156	67.1875	54.2969
		T357	V12	GZ63	24.009	3.01667	7.30778	8.895	27.4575	2	6.073	2.0265	3.00575	80.2372	69.17	54.9802
		T358	V13	GZ63	21.449	2.86667	6.72783	10.2125	34.785	2	5.91725	2.12325	2.7935	78.2101	67.3152	49.7276
		T359	V14	GZ63	19.848	2.65	NA	43.2125	84.2125	3.75	5.3275	1.94575	2.746	NA	NA	40.8466
		T360	V15	GZ63	20.48	3.03333	7.55862	24.97	75.7575	3	5.8285	2.2195	2.63175	77.821	69	55.2529
		T361	V16	GZ63	23.34	2.75	7.98908	22.905	75.285	3	5.88625	2.32	2.54225	80.5556	69.0476	50.3
		T362	V17	GZ63	19.43	2.61667	8.76714	17.64	49.2275	3	5.9715	2.13225	2.80825	78.2	68.2	60.0781
		T363	V18	GZ63	22.799	5.06667	8.00298	9.885	31.075	2	6.04875	2.128	2.849	81.1765	69.4118	57.6471
		T364	V19	GZ63	18.943	2.71667	7.14865	18.1325	54.55	3.5	5.77975	2.18225	2.6535	79	68	25.8
		T365	V20	GZ63	23.177	3.28333	7.24203	7.66	24.4075	2	6.26525	1.94525	3.23225	80	67.8431	47.0588
		T366	V21	GZ63	12.535	2.86667	7.30779	11.6875	29.13	2	6.463	1.93375	3.3565	73.5409	63.8132	57.5875
		T367	V22	GZ63	12.796	3.55	6.56191	7.2525	24.94	2	6.282	1.9395	3.2495	78.0392	67.0588	50.5882
		T368	V23	GZ63	11.715	2.5	7.94662	9.31	32.2975	2	6.69025	2.013	3.3375	78.9683	67.0635	47.2222
		T369	V24	GZ63	13.445	2.11667	7.50597	5.0675	17.4925	1.25	6.2035	1.94525	3.20025	75.4864	65.3696	48.249
		T370	V25	GZ63	21.46	3.33333	8.09886	9.525	29.7575	2	6.0235	2.1125	2.859	79.2157	68.6275	62.8627
		T371	V26	GZ63	14.506	2.63333	7.37556	4.5425	16.715	1.25	6.31425	1.96925	3.216	78.7402	66.1417	39.7638
		T372	V27	GZ63	12.841	3.46667	7.00724	10.315	33.09	2	6.736	2.0395	3.315	80.6324	67.5889	51.7787
		T373	V28	GZ63	11.891	3.13333	6.73383	8.64	26.06	2	5.8945	1.96175	3.012	75.8	65.7588	56.4202
		T374	V29	GZ63	18.478	2.12143	7.60869	34.175	70.645	3	6.2915	2.06475	3.05975	77.5194	65	50
		T375	V30	GZ63	14.211	4.65	6.71287	2.605	10.73	1	7.03825	2.195	3.21875	77.4319	63.4241	58.9105
		T376	V31	GZ63	24.476	2.7	8.65876	NA	NA	NA	NA	NA	NA	77.5855	67.2434	64.4908
		T377	V32	GZ63	NA	NA	NA	NA	NA	NA	NA	NA	NA	NA	NA	NA
		T378	V33	GZ63	18.273	5	7.62515	2.855	10.855	1.5	5.99175	1.98675	3.0245	78.2609	68.7747	59.8419
		T379	V34	GZ63	18.604	3.18333	6.90528	9.225	31.8	2	6.7655	2.09025	3.247	80.0781	69.9219	63
		T380	V35	GZ63	20.738	2.3	6.95416	7.5675	27.4525	2	6.0845	2.19325	2.7815	79.0698	68.9922	44.5736
		T381	V36	GZ63	18.929	2.51667	8.6	17.49	64.455	2.75	5.96925	2.227	2.6855	78.2946	68.6047	55
		T382	V37	GZ63	21.073	2.83333	6.94051	13.82	55.2675	2	6.0095	2.3345	2.57975	77.8	66.5354	54.7244
		T383	V38	GZ63	18.148	3.86667	7.23171	36.4525	84.1	4	5.8015	2.2235	2.61475	77.4319	67.5097	54.8638
		T384	V39	GZ63	10.548	2.89	7.71765	19.7375	50.1825	3.25	5.653	2.082	2.72025	78.1746	66.6667	51.9841
		T385	V40	GZ63	NA	NA	NA	NA	NA	NA	NA	NA	NA	NA	NA	NA
		T386	V41	GZ63	11.949	2.71667	7.65996	9.225	28.555	2	6.52525	1.96775	3.32675	75.6863	64.7059	45.451
		T387	V42	GZ63	NA	NA	NA	NA	NA	NA	NA	NA	NA	NA	NA	NA
		T388	V43	GZ63	17.894	2.96667	7.57265	18.7525	53.35	2.75	5.847	2.28325	2.566	77.2549	66.6667	56.1
		T389	V44	GZ63	21.813	3.75	7.10455	12.5	40.1525	1.75	6.16075	2.13125	2.8965	81.1024	68.8976	63
		T390	V45	GZ63	23.364	2.46667	6.01807	13.1475	50.285	3	5.84075	2.24475	2.60725	80.8594	67.1875	48.5938
		T391	V46	GZ63	21.411	3.6	6.54976	17.7875	65.3525	3	5.8905	2.2305	2.6465	79.5276	67.3228	56
		T392	V47	GZ63	21.006	2.26667	6.51492	22.315	72.3725	3.5	5.87725	2.24225	2.62725	78.125	67.1875	39.4531
		T393	V48	GZ63	8.994	2.38333	7.44216	35.0675	60.225	2.75	5.81225	2.23275	2.6075	79.8419	68.3794	35.1
		T394	V49	GZ63	21.742	4.17667	7.38815	18.8625	67.9575	3	5.66325	2.219	2.557	80.4688	66.4062	53.5156
		T395	V50	GZ63	20.432	2.45333	7.66493	29.8875	77.3	3.75	5.938	2.211	2.69125	80.6202	67.4419	55.0388
		T396	V51	GZ63	18.157	2.72917	7.57444	53.585	91.4375	4	5.9995	2.2245	2.70425	78.3465	69.8	60
		T397	V52	GZ63	NA	NA	NA	NA	NA	NA	NA	NA	NA	NA	NA	NA
		T398	V53	GZ63	NA	NA	NA	NA	NA	NA	NA	NA	NA	NA	NA	NA
		T399	V54	GZ63	22.267	3.14583	7.27591	9.885	39.7425	2	6.421	2.18775	2.94175	81.0277	69	53.9921
		T400	V55	GZ63	14.842	2.03333	7.18132	12.2975	36.2475	2	6.6995	2.05725	3.26575	80.0797	67.7291	50.996
		T401	V56	GZ63	22.312	2.61667	6.9788	11.7775	44.4	2	6.54	2.136	3.07125	79.5276	66.5354	60.1
		T402	V57	GZ63	19.665	2.61333	7.25061	22.41	67.175	3	6.38875	2.109	3.03575	78.5992	66.537	48.249
		T403	V58	GZ63	21.724	2.31667	6.47797	15.54	56.1425	2	6.0255	2.2365	2.702	79.1339	68.1102	53
		T404	V59	GZ63	NA	NA	NA	NA	NA	NA	NA	NA	NA	NA	NA	NA
		T405	V60	GZ63	20.641	2.05	6.09403	6.4725	17.5475	1.75	6.688	2.1995	3.051	80.4688	NA	64.8438
		T406	V61	GZ63	10.629	2.16667	7.43896	10.14	35.365	2	6.35625	1.88925	3.3755	78.9683	66.6667	54.5635
		T407	V62	GZ63	22.309	2.68333	7.01618	19.6075	55.475	3	5.5405	2.0855	2.66275	78.6822	66.2791	51
		T408	V63	GZ63	22.54	2.58333	7.72302	41.045	85.66	3.5	5.7345	2.35075	2.4535	76.8	64	38.88
		T409	V64	GZ63	13.91	2.66667	NA	24.595	56.9925	3	6.475	2.008	3.23875	NA	NA	40.6604
		T410	V65	GZ63	23.022	3.98333	7.98963	8.68	28.645	2	6.17825	2.1705	2.85325	80.315	69	64
		T411	V66	GZ63	NA	NA	NA	NA	NA	NA	NA	NA	NA	NA	NA	NA
		T412	V67	GZ63	NA	NA	NA	NA	NA	NA	NA	NA	NA	NA	NA	NA
		T413	V68	GZ63	11.775	2.81667	6.49435	14.3075	41.505	2	6.4185	2.13275	3.01775	78.2609	66.4032	39.5257
		T414	V69	GZ63	22.431	2.45	7.27235	17.5775	62.945	3	6.3195	2.205	2.87475	79.7665	65.7588	48.249
		T415	V70	GZ63	NA	NA	NA	NA	NA	NA	NA	NA	NA	NA	NA	NA
		T416	V71	GZ63	21.317	2.45	7.35762	13.3025	53.7625	2.5	6.32475	2.2225	2.8555	78.9062	66.0156	52
		T417	V72	GZ63	22.604	4.08333	6.54123	7.475	30.4425	2	5.82775	2.36325	2.47725	79.9213	NA	53.937
		T418	V73	GZ63	13.812	3.18333	7.19323	10.5625	25.81	1.75	6.64175	1.938	3.439	78.7645	67.9537	57.9923
		T419	V74	GZ63	NA	NA	NA	NA	NA	NA	NA	NA	NA	NA	NA	NA
		T420	V75	GZ63	23.108	3.25	7.44426	15.975	52.08	3	6.05075	2.19275	2.76725	79.3651	67.0635	50.2
		T421	V76	GZ63	25.136	2.35	6.87477	15.0225	48.815	3	6.21875	2.15275	2.8975	79.6078	67.0588	49.8039
		T422	V77	GZ63	22.258	2.89583	8.23773	17.04	53.2925	3	6.05025	2.311	2.6245	79.9213	67.2	44
		T423	V78	GZ63	12.733	2.7	6.84072	13.7525	41.2975	2	6.8605	2.09225	3.2875	78.9062	66.4062	39.1797
		T424	V79	GZ63	16.529	5	6.83829	4.525	16.6425	1	6.81425	2.18025	3.13525	79.8	66.5	58.6
		T425	V80	GZ63	22.978	4.85	7.56677	17.725	61.3575	2	6.06575	2.15775	2.81875	78.8235	66.2745	50.9804
		T426	V81	GZ63	NA	NA	NA	NA	NA	NA	NA	NA	NA	NA	NA	NA
		T427	V82	GZ63	16.963	2.68333	NA	45.7	84.225	4	5.16475	1.9085	2.715	NA	NA	47.1717
		T428	V83	GZ63	20.81	2.55	7.42749	4.9875	18.97	2	6.2285	2.26125	2.75975	79.5276	68.1102	51.063
		T429	V84	GZ63	NA	NA	NA	NA	NA	NA	NA	NA	NA	NA	NA	NA
		T430	V85	GZ63	22.069	3.95833	6.44623	15.11	50.2125	2.25	6.37675	2.0325	3.15025	80.695	68.7259	57.7992
		T431	V86	GZ63	NA	NA	NA	NA	NA	NA	NA	NA	NA	NA	NA	NA
		T432	V87	GZ63	NA	NA	NA	NA	NA	NA	NA	NA	NA	NA	NA	NA
		T433	V88	GZ63	NA	NA	NA	NA	NA	NA	NA	NA	NA	NA	NA	NA
		T434	V89	GZ63	17.53	4	7.43602	2.4975	9.035	1.5	6.75825	2.152	3.15275	80.1556	67.7043	59.144
		T435	V90	GZ63	18.64	3.66667	7.23747	6.345	33.2575	1.5	5.92125	2.305	2.5765	79.4574	68.2171	62.5
		T436	V91	GZ63	16.798	2.95	6.75986	NA	NA	1	6.664	2.05325	3.25475	79.6078	65.4902	60.7843
		T437	V92	GZ63	15.869	2.56667	5.90561	2.66	9.2825	1	7.03375	2.18475	3.22975	78.9062	66.7969	60.9375
		T438	V93	GZ63	12.88	3.3	7.93569	4.71	17.325	2	6.552	1.96375	3.34875	79.0698	68.9922	54.2636
		T439	V94	GZ63	NA	NA	NA	NA	NA	NA	NA	NA	NA	NA	NA	NA
		T440	V95	GZ63	14.052	2.38333	7.12687	13.1775	40.0625	2	6.82225	2.16475	3.16225	80.315	67.3228	55.1181
		T441	V96	GZ63	14.005	2.76667	7.01952	9.0175	32.035	2	6.9335	2.1205	3.28	79.1506	65.6371	45.9459
		T442	V97	GZ63	NA	NA	NA	NA	NA	NA	NA	NA	NA	NA	NA	NA
		T443	V98	GZ63	18.817	2.75	NA	43.015	82.475	4	5.34775	1.9695	2.72425	75.4941	61.2648	49.4071
		T444	V99	GZ63	NA	NA	NA	NA	NA	NA	NA	NA	NA	NA	NA	NA
		T445	V100	GZ63	15.882	2.25667	7.24918	40.7075	68.2825	2.75	6.56925	2.08875	3.156	78.5992	64.9805	29.1829
		T446	V101	GZ63	13.49	2.1	7.15626	8.7175	29.065	2	6.9705	2.077	3.366	76	63	45
		T447	V102	GZ63	18.322	2.83333	8.88095	19.57	51.7375	2.25	6.7485	1.94775	3.48075	79.3814	NA	45.6701
		T448	V103	GZ63	12.053	2.41667	7.79393	6.53	21.28	2	6.7025	2.05875	3.26475	77.907	65.1163	46
		T449	V104	GZ63	15.985	2.4375	6.02666	8.08	28.695	2	6.94675	2.11375	3.2955	80.7843	66.6667	54.5098
		T450	V105	GZ63	20.784	2.8	7.31008	19.3125	53.43	3	6.54325	1.98025	3.31325	79.5367	67	55.0965
		T451	V106	GZ63	15.872	4.2	7.99818	7.885	24.7875	2	6.89675	2.043	3.389	77.5591	66.5354	57.4803
		T452	V107	GZ63	11.347	2.01667	6.8412	16.1675	44.98	3	6.72375	1.984	3.398	78.8235	64.3137	44.3137
		T453	V108	GZ63	11.511	2.36667	6.97972	18.445	48.1825	2.75	6.675	1.9655	3.40625	78.9883	64.2023	47.8599
		T454	V109	GZ63	11.854	2.35	6.86665	12.795	35.035	2.5	6.7	1.934	3.478	78.3784	64.0927	48
		T455	V110	GZ63	15.648	2.51667	6.85387	9.895	33.9725	2	6.62875	2.09275	3.1795	78.9883	66.1479	47.4708
		T456	V111	GZ63	15.231	2.78333	6.75425	12.06	41.69	2	6.571	2.049	3.2175	77.4704	64.4269	49
		T457	V112	GZ63	12.033	3.16667	7.65051	26.135	49.11	2.25	6.57225	2.02375	3.25875	78.5156	64.8438	42.5781
		T458	V113	GZ63	10.768	2.3125	NA	29.9525	71.4725	3	6.35225	2.014	3.1705	78.125	59.375	59.0625
		T459	V114	GZ63	13.037	3.26667	6.75756	7.5925	26.015	2	6.51	1.88025	3.4765	78.4861	65.3386	43.0279
		T460	V115	GZ63	16.288	3.3	6.72	4.8	16.42	1.75	6.86	2.182	3.156	79.3	66.9	55
		T461	V1	PA64	25.174	2.40741	7.87465	50.8975	92.1925	3.5	5.593	2.2485	2.494	78.4314	65	45.4902
		T464	V4	PA64	25.841	2.71667	6.87085	14.9425	54.51	2.75	5.7055	2.24025	2.55	80.6324	69.1	54.1502
		T465	V5	PA64	NA	NA	NA	NA	NA	NA	NA	NA	NA	NA	NA	NA
		T466	V6	PA64	24.735	2.05	5.7403	11.8275	45.52	2.25	5.60325	2.3145	2.4235	80.2372	68.7747	58.7
		T467	V7	PA64	21.477	2.28333	7.25218	13.2075	39.905	2	6.50025	1.959	3.328	78.6561	66.0079	57.1
		T468	V8	PA64	24.863	2.31667	7.54877	50.29	90.17	4	5.66825	2.2795	2.49125	80.4688	64.8438	38.4
		T469	V9	PA64	25.519	2.08333	6.27205	25.2375	72.4325	3	5.6325	2.22425	2.53575	80.4688	69.1406	54.2969
		T470	V10	PA64	19.959	2.75	7.01288	22.5375	64.1875	3	5.466	2.19725	2.49125	79.5367	66.7954	46.7181
		T471	V11	PA64	23.677	2.66667	8.11458	53.5575	94.2825	NA	4.9145	2.56425	NA	75.7812	62.5	39.6
		T472	V12	PA64	24.681	NA	7.09075	12.6275	31.3	2	6.14925	1.99825	3.08525	78.0876	68	58.5657
		T473	V13	PA64	25.54	2.15	6.40488	16.9125	47.1275	3.5	5.569	2.06925	2.69675	77.9923	66.7954	59.4595
		T474	V14	PA64	24.262	2.58333	7.84543	4.9275	20.14	1.75	5.36825	2.13675	2.51575	79.5276	68.5039	55
		T475	V15	PA64	21.718	3.4	6.73929	23.6125	63.325	2.75	5.94875	2.27225	2.6235	79.6078	68	54.5098
		T476	V16	PA64	21.69	3.06667	7.8493	19.0875	71.1325	2	5.9105	2.32875	2.5445	79.7665	67.1	43.3852
		T477	V17	PA64	25.158	2.1	7.19717	28.5425	70.3775	4	5.661	2.12325	2.67225	78.4861	66.1355	53
		T478	V18	PA64	23.752	3.12667	7.75387	20.4275	54.8525	3	5.64075	2.0505	2.7565	80.5447	69.2607	61.0895
		T479	V19	PA64	25.286	2.3	6.5845	23.9875	65.4975	4	5.5055	2.16275	2.54875	79.845	69.4	49.8837
		T480	V20	PA64	24.01	3.63333	7.47876	19.035	54.4125	3	6.04975	1.89375	3.202	80.2372	70.751	57.3123
		T481	V21	PA64	23.211	2.03333	7.04862	14.91	45.0725	2	6.3535	1.8745	3.39975	78.9062	67.9688	51
		T482	V22	PA64	19.715	2.01667	7.42593	12.905	37.0675	2	6.00475	1.85475	3.24775	78.5992	66.537	61.4008
		T483	V23	PA64	19.5	2.5	6.94942	16.5	52.5875	2.75	6.452	1.99625	3.241	79.1339	66.5354	43.622
		T484	V24	PA64	20.117	2.31667	7.40026	11.69	36.475	2	6.1235	1.90975	3.21625	75.9843	64.9606	55.3543
		T485	V25	PA64	17.039	2.4	NA	35.37	75.0725	3.75	5.2525	1.97525	2.6675	76.0618	59	35.9073
		T486	V26	PA64	19.207	3.29333	8.13319	16.0825	39.88	2.5	6.14	1.91625	3.2115	75.7812	64.4	39.4922
		T487	V27	PA64	19.066	2.51667	7.72713	18.345	49.335	2.5	6.374	2.0065	3.187	79.6875	67.1875	54.5
		T488	V28	PA64	8.625	2.51667	8.92193	14.7675	37.84	3	5.52975	1.9185	2.88775	75.9843	66.5354	56.1811
		T489	V29	PA64	17.769	2.26667	7.43185	11.845	33.3175	2	6.17925	2.079	2.979	77.6471	68.2353	57.4118
		T490	V30	PA64	19.524	3.2	7.82921	5.55	21.0875	1.75	6.6315	2.0985	3.1695	78.6822	66.2791	58.7
		T491	V31	PA64	20.841	2.71667	8.22085	28.3325	82.9475	3	5.5925	2.25475	2.48425	79.7665	67.3152	62.6
		T492	V32	PA64	19.361	2.25333	7.68399	18.99	47.5825	2	6.18775	1.86725	3.32375	77.6471	65.8824	53.7255
		T493	V33	PA64	18.148	3.11667	8.38438	17.1325	42.115	2.25	5.7015	1.94325	2.9415	77.1	65.7588	45
		T494	V34	PA64	21.847	2.9	7.8127	14.37	50.0075	2	6.46575	1.993	3.25425	79.0514	68.3794	59.249
		T495	V35	PA64	19.738	2.13333	8.614	18.0225	53.92	3	5.71675	2.09925	2.731	78.3465	66.5354	50.6
		T496	V36	PA64	23.016	2.85	8.18521	9.4525	42.2475	2	5.78125	2.30425	2.51625	79.8	68.8716	52.5292
		T497	V37	PA64	23.391	2.76667	8.6341	19.95	65.5025	3	5.62825	2.28975	2.46175	79.0514	67.5889	56.4
		T498	V38	PA64	21.71	3.03333	6.85652	9.2275	38.145	2	5.90975	2.2405	2.64325	79.0698	68.6047	50
		T499	V39	PA64	12.326	2.71667	8.04586	20.1625	50.9575	3	5.875	2.19075	2.688	80.1587	70.5	46.4286
		T500	V40	PA64	13.297	3.03333	8.05836	6.8425	20.685	2.25	6.25675	2.069	3.035	76.4706	65.8824	30.1961
		T501	V41	PA64	15.189	3.01667	7.4851	12.7175	43.975	2	6.62625	2.1035	3.16075	78.2946	66.6667	43
		T502	V42	PA64	21.36	2.1	7.17751	6.5425	21.7875	1.75	6.41875	1.99075	3.23275	78.7402	68.1102	56.6929
		T503	V43	PA64	24.429	2.66667	6.56562	14.64	48.925	3	5.66275	2.3315	2.43275	77.6	67.5	50
		T504	V44	PA64	24.487	2.96667	8.58345	19.2275	63.565	3	6.371	2.03425	3.1435	80.2372	69.9605	56.5217
		T505	V45	PA64	22.842	2.28333	6.78902	18.55	60.3575	3	5.64425	2.28075	2.47975	78.5156	66.4062	48.8281
		T506	V46	PA64	NA	NA	NA	NA	NA	NA	NA	NA	NA	NA	NA	NA
		T507	V47	PA64	26.104	2.36333	6.4765	22.22	62.275	2.5	5.47375	2.162	2.53625	79.6	67.6	52
		T508	V48	PA64	17.275	2.93333	8.017	34.695	72.32	3.75	5.77	2.26	2.55675	80.9524	67.0635	48.4127
		T509	V49	PA64	24.961	3.01333	7.00208	31.4475	88.9375	4	5.50725	2.28225	2.4175	81.25	68.75	53.9062
		T510	V50	PA64	24.076	2.803	7.02622	41.35	90.3675	4	5.648	2.22425	2.54375	80.7843	65.8824	49
		T511	V51	PA64	21.311	3.06667	7.22746	17.7825	54.125	3.5	6.21125	2.3005	2.70625	78.9683	68	49.5
		T512	V52	PA64	24.61	3.97917	8.42848	13.94	44.21	3	5.6085	1.8975	2.963	80	67.6	59.2
		T513	V53	PA64	21.22	2.13333	7.47643	13.7125	39.7825	2	6.44125	1.88775	3.4215	80.315	66.1417	57.0866
		T514	V54	PA64	26.029	2.21667	7.59845	20.3225	58.8825	3	6.16025	2.1055	2.9325	NA	68.2353	49.8039
		T515	V55	PA64	15.104	2.03333	7.66842	16.815	47.625	2	6.6715	2.04425	3.2725	79.5276	68.5039	53.8
		T516	V56	PA64	22.976	2.86667	7.0588	40.34	92.775	2	6.87625	2.16225	3.1925	75.7937	61.9048	42.8571
		T517	V57	PA64	11.99	2.73333	7.82707	17.1125	61.0825	3	6.71725	2.27825	2.95675	78.8	67.6	45.2
		T518	V58	PA64	24.065	2.11667	7.07663	23.9075	71.6375	3	5.65275	2.20925	2.5625	80.2326	69.3798	56.2016
		T519	V59	PA64	NA	NA	NA	NA	NA	NA	NA	NA	NA	NA	NA	NA
		T520	V60	PA64	23.88	2.26667	6.24803	18.325	56.2025	2	6.27375	2.11375	2.9745	78.7402	69.2913	58.2677
		T521	V61	PA64	20.873	2.31667	7.28413	15.625	45.435	2	6.31625	1.9195	3.3	79.9228	66.2162	60.6178
		T522	V62	PA64	24.814	2.2	7.51803	35.84	82.03	3.75	5.401	2.222	2.43575	78.3465	67.3228	50.5
		T523	V63	PA64	24.823	2.13333	7.50489	36.4775	80.3225	4	5.572	2.24325	2.48725	79.4574	65.1163	45.155
		T524	V64	PA64	17.524	2.55556	8.67905	14.6875	40.64	2.5	5.856	2.1625	2.71625	78.8732	70.4225	56.338
		T525	V65	PA64	13.269	3.6	7.66501	5.1125	18.8225	2	6.43425	2.0025	3.2225	79.1339	66.6	64.4882
		T526	V66	PA64	23.72	2.16667	6.7174	16.435	50.2425	2	5.82475	2.10175	2.775	80.0781	68.3594	66.0156
		T527	V67	PA64	21.757	2.16667	6.47493	10.195	35.8975	2	6.27	2.06775	3.0375	79.9213	68.1102	57
		T528	V68	PA64	18.864	2.43333	7.509	27.6825	62.1375	4	5.8515	2.06475	2.8395	79.3651	65.4762	41.6
		T529	V69	PA64	24.573	2.58333	7.15506	13.6775	43.5225	2.25	6.27775	2.09575	3.00075	79.9213	67.3228	51.1811
		T530	V70	PA64	17.297	2.28333	7.15616	21.6575	59.435	3	6.3815	1.99875	3.201	78.8235	69.0196	50.1961
		T531	V71	PA64	20.697	2.41667	7.52823	30.475	84.465	4	6.06725	2.17	2.80225	78.2	66.5354	47.0472
		T532	V72	PA64	24.478	2.01667	6.3566	14.0825	43.6525	2.5	5.49175	2.336	2.35475	79.2157	68.2353	54
		T533	V73	PA64	22.375	3.1125	8.6295	5.09	16.9075	2	6.1405	2.129	2.8915	79.6875	69.5312	58.0078
		T534	V74	PA64	24.038	2.46667	7.46745	48.6075	95.73	4	5.89675	2.3135	2.5545	77.5194	62.4031	50
		T535	V75	PA64	26.262	2.88333	7.00741	28.6275	72.715	4	5.7475	2.14675	2.68275	79.3774	66.1479	50.7004
		T536	V76	PA64	23.261	2.23333	8.23864	16.6325	46.5625	2	6.397	1.8635	3.441	80.8594	69.1406	55.4688
		T537	V77	PA64	25.424	2.7	8.38154	14.675	53.27	2.75	5.72675	2.324	2.468	80.4688	69.1406	60.0781
		T538	V78	PA64	20.084	2.33033	7.58088	21.795	62.225	3	6.50975	2.038	3.202	80.8	69.2	50
		T539	V79	PA64	25.065	2.25	5.68621	31.3675	72.075	3.75	5.695	2.085	2.7385	79.5276	64.9606	38.5827
		T540	V80	PA64	22.411	2.71	7.23029	27.6925	75.8325	3.75	5.78225	2.15775	2.68475	79.3651	68	54.7619
		T541	V81	PA64	21.216	2.67619	7.38539	33.28	75.0325	3.25	5.8925	2.40725	2.4525	79.7665	66.537	58.3658
		T542	V82	PA64	21.829	3.16667	7.36146	19.7875	62.4475	2.75	5.7485	1.94475	2.96275	79.5367	67.5676	55.8687
		T543	V83	PA64	24.142	2.68333	7.43691	12.525	45.8	2	5.85325	2.13	2.75275	78.8235	66.6667	60.0784
		T544	V84	PA64	22.646	2.55238	7.9396	11.95	39.3325	2	6.56725	1.9965	3.298	79.3651	67.3	53.5317
		T545	V85	PA64	24.383	2.63367	6.64755	15.045	43.1225	2.25	6.14675	1.97375	3.123	80.0781	68.75	62.9297
		T546	V86	PA64	24.029	2.48333	6.52091	12.1475	42.51	2.5	5.62875	2.287	2.4655	80.9524	69.0476	58.3333
		T547	V87	PA64	21.994	2.48333	7.17403	18.285	50.9625	3	6.34675	1.8	3.54075	80.6324	66.7984	49.3281
		T548	V88	PA64	NA	NA	NA	NA	NA	NA	NA	NA	NA	NA	NA	NA
		T549	V89	PA64	19.808	3.71667	6.80406	3.9625	16.365	2	6.57325	2.11525	3.11375	79.845	67.8295	55.4264
		T550	V90	PA64	22.711	2.68333	7.11632	5.5175	20.095	1.5	5.5105	2.25525	2.45125	79.5276	68.8976	62.9921
		T551	V91	PA64	18.235	2.63333	8.13521	8.08	24.295	2	6.5555	1.9955	3.29275	78.8845	68.5259	62.1514
		T552	V92	PA64	19.97	2.93333	7.2022	4.5125	17.9	1	6.64375	2.08475	3.19475	79.9228	68.3398	64.0927
		T553	V93	PA64	17.676	2.06667	7.41659	12.8075	37.4225	2	6.2385	1.85375	3.37675	79.3	67.6	54.9
		T554	V94	PA64	22.605	2.51667	7.29294	24.665	59.8625	3	6.70275	2.02275	3.32475	79.1339	67.1	46.063
		T555	V95	PA64	21.346	2.51667	7.55795	23.655	60.0775	3	6.6065	2.074	3.19425	81.2	64.8	54.8
		T556	V96	PA64	20.772	2.02633	6.86648	13.0125	41.2475	3	6.69725	2.046	3.282	79.0698	65.1163	48.4496
		T557	V97	PA64	21.405	2.96667	7.45049	27.3075	67.3175	3	6.60625	2.02375	3.275	78.5714	66.6667	35.9
		T558	V98	PA64	22.336	2.68333	7.34624	28.9725	68.6325	3	6.48675	2.091	3.1095	80.1556	66.537	45
		T559	V99	PA64	21.32	2.26667	6.81961	15.7625	40.705	2.75	6.1565	1.91725	3.22175	78.6561	68.3794	59
		T560	V100	PA64	22.586	2.53333	7.10553	18.53	54.1575	3	6.54225	2.08625	3.14325	79.5276	67.3228	44.1
		T561	V101	PA64	21.279	2.4	7.6033	16.2025	50.2425	2	6.7295	2.0335	3.319	78.8235	67.3	57.9
		T562	V102	PA64	20.756	2.01667	7.9296	12.2975	38.9025	2	6.69725	1.97125	3.40925	77.9528	65.748	38.9764
		T563	V103	PA64	21.542	2.18333	8.0843	11.25	37.2	2	6.55325	1.99675	3.29125	78.6822	65.8915	56.5116
		T564	V104	PA64	22.416	2.11667	NA	11.9125	41.17	2.25	6.65725	2.0155	3.31125	79.6875	66.7969	53.9062
		T565	V105	PA64	24.044	2.81667	9.34129	23.45	57.75	3	6.309	2.0425	3.096	79.1506	67.9537	48.2625
		T566	V106	PA64	21.466	2.05	6.78788	19.4275	53.195	2.75	6.869	2.0125	3.422	79.3774	65.7588	47.6265
		T567	V107	PA64	19.354	2.1	7.83837	20.36	55.86	3	6.444	1.97925	3.2665	80.1556	66.1479	47
		T568	V108	PA64	21.868	2.25	7.90185	21.7975	59.915	3	6.607	2.01225	3.29375	78.5156	64.8438	49.2188
		T569	V109	PA64	19.685	2.33333	7.97721	17.96	51.055	2.25	6.649	1.9465	3.42725	80.7843	66.6667	42.7451
		T570	V110	PA64	21.923	2.56667	7.2597	18.605	52.95	3	6.372	2.03475	3.139	78.7402	66.1417	48.3071
		T571	V111	PA64	21.576	2.78333	7.33994	20.915	53.795	2	6.28975	1.97375	3.196	80.2372	66.7984	51.5
		T572	V112	PA64	21.387	2.44444	7.00042	27.01	66.83	3	6.55225	2.02125	3.2495	80.1556	65.7588	41.6342
		T573	V113	PA64	21.14	2.3	9.36657	18.2125	48.4675	3	6.0575	1.93325	3.141	80	67.0588	60.3922
		T574	V114	PA64	13.16	2.31667	7.08795	13.4025	41.1225	2	6.6675	1.95125	3.433	78.7402	62.9921	44.8819
		T575	V115	PA64	20.378	2.8	6.99	11.65	36.42	2.25	6.456	2.068	3.131	78.7	66.7	60.5
