# Supplementary material for: Joint analysis of phenotype-effect-generation identifies loci associated with grain quality traits in rice hybrids
Source: Nat Commun. 2023 Jul 4;14:3930. doi: 10.1038/s41467-023-39534-x (PMC10319794; doi:10.1038/s41467-023-39534-x)
Supplement: Supplementary file 12 — Source Data [file 41467_2023_39534_MOESM12_ESM.zip › Supplementary Figure 11_source data.xlsx]

## Sheet: Supplementary Figure 11
Supplementary Figure 8
		The statistical information of boxplot for most significant loci detected in quality and agronomic traits in inbred varieties and hybrid testcrosses
	Data 1		Datasets	SNP	Alleles	Min	1st Quartile	Median	Mean	3rd Quartile	Max	NO.
		AC	T	chr06_1731808	CC	10.717	22.6623	24.0705	23.4987	25.0968	27.408	114
		AC	T	chr06_1731808	CG	8.625	19.084	20.631	20.2333	22	27.05	264
		AC	T	chr06_1731808	GG	8.994	11.7595	13.0038	13.8845	15.032	25.421	136
		AC	V	chr06_1731808	CC	18.027	23.1805	24.5212	24.1429	25.5379	26.9765	54
		AC	V	chr06_1731808	GG	10.1705	12.3938	13.5273	14.4647	15.0275	26.1685	54
		ASV	T	chr08_4096135	AA	2.05	2.64583	3.11713	3.23835	3.65417	5	36
		ASV	T	chr08_4096135	AG	2	2.45458	2.75	2.88637	3.19792	5.06667	210
		ASV	T	chr08_4096135	GG	2.01667	2.3	2.6	2.68403	2.93333	5.18333	268
		ASV	V	chr08_4096135	AA	2.025	2.175	2.3	2.52738	2.85	4.01667	21
		ASV	V	chr08_4096135	GG	2	2.075	2.25	2.37946	2.45	3.85	84
		PC	T	chr02_9955975	CT	5.43459	6.75543	7.2411	7.28466	7.68998	10.1353	456
		PC	T	chr02_9955975	TT	5.7232	6.78196	7.17403	7.2839	7.76752	10.1227	51
		PC	V	chr02_9955975	CC	5.40193	7.48254	8.09301	8.15624	8.70275	11.2944	94
		PC	V	chr02_9955975	TT	5.97607	7.17064	7.71634	8.2176	9.52147	10.5469	16
		CD	T	chr03_1109177	CC	2.4975	10.1188	15.7462	17.12	21.6919	53.585	380
		CD	T	chr03_1109177	CT	2.49375	8.9425	15.2462	19.0292	27.1475	51.825	125
		CD	T	chr03_1109177	TT	2.9275	25.2628	30.9187	29.018	36.6609	45.7062	8
		CD	V	chr03_1109177	CC	2.6625	14.54	34.04	37.1917	57.495	84.695	101
		CD	V	chr03_1109177	TT	17.205	40.5925	72.255	57.7029	76.5875	80.1	7
		PGWC	T	chr05_4538529	CC	13.62	31.3525	43.835	43.4008	54.335	93.2075	53
		PGWC	T	chr05_4538529	CG	7.9175	30.5003	44.4838	46.0811	60.0369	93.195	246
		PGWC	T	chr05_4538529	GG	7.46875	35.6375	52.8925	53.0928	71.1325	96.4912	217
		PGWC	V	chr05_4538529	CC	14.035	36.99	67.08	62.484	85.69	100	53
		PGWC	V	chr05_4538529	GG	11.845	62.9075	92.455	76.3393	99.1525	100	55
		TD	T	chr04_32348512	CC	1.25	2	2.875	2.72997	3	4	156
		TD	T	chr04_32348512	CG	1	2	2.25	2.48079	3	4	293
		TD	T	chr04_32348512	GG	1	2	2	2.43938	3	4	65
		TD	V	chr04_32348512	CC	1.5	2	3	3.01136	3.5	5	44
		TD	V	chr04_32348512	GG	1.5	2.5	3	3.11992	4	5	66
		GL	T	chr03_16681339	AA	4.9925	6.00213	6.4225	6.32021	6.64637	7.1185	380
		GL	T	chr03_16681339	AG	4.9145	5.73613	5.845	5.85205	5.96925	6.559	137
		GL	V	chr03_16681339	AA	4.8665	5.80863	6.237	6.20234	6.60675	7.2515	86
		GL	V	chr03_16681339	GG	4.905	5.31275	5.47325	5.47204	5.5465	6.3245	24
		GLWR	T	chr03_16681339	AA	2.35475	2.92181	3.21025	3.12294	3.33794	3.71525	378
		GLWR	T	chr03_16681339	AG	2.378	2.57475	2.63863	2.6712	2.73762	3.441	135
		GLWR	V	chr03_16681339	AA	1.9475	2.72884	3.16675	3.03928	3.35025	3.865	86
		GLWR	V	chr03_16681339	GG	1.8755	2.16838	2.25025	2.35815	2.50188	3.163	24
		GW	T	chr05_5359838	AA	1.73675	1.94456	2.00225	2.00954	2.06562	2.52175	307
		GW	T	chr05_5359838	AG	1.8635	2.14684	2.2135	2.20094	2.26762	2.5845	210
		GW	V	chr05_5359838	AA	1.57	1.90675	2.012	2.01074	2.12	2.6655	71
		GW	V	chr05_5359838	GG	1.999	2.25025	2.3725	2.35931	2.499	2.662	39
		MRR	T	chr08_18649939	AA	64.3411	65.0293	66.5339	66.2487	67.2513	68.1275	19
		MRR	T	chr08_18649939	AC	62.4031	65.6126	66.6667	66.4788	67.4419	70.3557	157
		MRR	T	chr08_18649939	CC	59	65.7561	66.7974	66.7361	68	70.751	332
		MRR	V	chr08_18649939	AA	62.2449	64.4013	66.0487	65.8333	67.1596	69.8791	20
		MRR	V	chr08_18649939	CC	61.2222	65.1583	66.3706	66.3066	67.534	71.5556	90
		BRR	T	chr04_35400745	CC	72.8067	78.0876	78.8845	78.7164	79.5288	81.2	405
		BRR	T	chr04_35400745	CT	75.7937	78.9047	79.7619	79.5002	80.315	81.25	108
		BRR	V	chr04_35400745	CC	70.2172	75.7734	76.8266	76.8768	78.0972	80.4348	88
		BRR	V	chr04_35400745	TT	73.8372	77.2374	78.3052	78.1097	79.0606	80.7972	21
		HRR	T	chr03_10312385	CC	30.1961	46.4044	52.4657	51.4813	57.7186	66.0156	164
		HRR	T	chr03_10312385	CT	22.6562	43	50.1246	49.037	56.2016	67.7841	252
		HRR	T	chr03_10312385	TT	28.7142	47.5427	52.5424	51.4533	57.6936	64.8438	99
		HRR	V	chr03_10312385	CC	28.4571	39.1811	51.087	48.8449	59.1452	66.8003	55
		HRR	V	chr03_10312385	TT	26.762	45.9323	53.9077	51.2378	59.5683	67.3905	54
