# Supplementary material for: Joint analysis of phenotype-effect-generation identifies loci associated with grain quality traits in rice hybrids
Source: Nat Commun. 2023 Jul 4;14:3930. doi: 10.1038/s41467-023-39534-x (PMC10319794; doi:10.1038/s41467-023-39534-x)
Supplement: Supplementary file 12 — Source Data [file 41467_2023_39534_MOESM12_ESM.zip › Supplementary Figure 2_source data.xlsx]

## Sheet: Supplementary Figure 2
Supplementary Figure 2
		The statistical information of boxplot for quality and agronomic traits in inbred varieties and sub-group hybrid testcrosses.
		Traits	Data	Min	1st Quartile	Median	Mean	3rd Quartile	Max	No.
	Data 1	AC	V	10.17	13.54	21.72	19.3	24.6	26.98	103
		AC	AS	10.29	13.88	19.08	17.98	21.36	27.05	104
		AC	3A	10.72	20.13	22.61	21.97	24.67	27.41	110
		AC	Y58S	9.55	12.33	17.94	16.41	19.74	25.18	99
		AC	GZ63	8.99	13.98	18.54	18	21.76	25.62	92
		AC	PA64	8.62	19.96	21.76	21.48	24.04	26.26	109
		ASV	V	2	2.1	2.25	2.41	2.5	4.02	101
		ASV	AS	2	2.52	2.82	2.96	3.27	4.71	104
		ASV	3A	2.03	2.37	2.64	2.67	2.86	5.18	110
		ASV	Y58S	2.03	2.38	2.78	2.89	3.23	4.9	100
		ASV	GZ63	2.02	2.46	2.76	2.98	3.29	5.07	92
		ASV	PA64	2.02	2.25	2.52	2.57	2.8	3.98	108
		PC	V	5.4	7.38	8.06	8.17	8.77	11.29	105
		PC	AS	5.83	6.76	7.33	7.35	7.77	10.09	103
		PC	3A	5.43	6.42	6.85	6.94	7.33	10.12	109
		PC	Y58S	5.72	7	7.39	7.45	7.9	10.14	101
		PC	GZ63	5.91	6.84	7.24	7.24	7.57	8.88	87
		PC	PA64	5.69	7.02	7.43	7.44	7.85	9.37	107
		CD	V	2.66	16.04	34.73	38.52	59.57	84.69	104
		CD	AS	2.49	8.02	13.18	15.87	21.13	47.74	104
		CD	3A	2.67	12.69	17.32	18.79	22.67	51.83	109
		CD	Y58S	4.82	9.77	16.92	18.46	24.49	51.07	101
		CD	GZ63	2.5	8.65	12.65	15.86	19.2	53.58	90
		CD	PA64	3.96	13.01	17.96	19.51	23.61	53.56	109
		PGWC	V	11.85	44.05	76.66	69.54	96.36	100	104
		PGWC	AS	7.47	27.6	39.7	44.36	61.5	96.49	105
		PGWC	3A	7.92	37.58	51.25	52.09	69.31	93.21	110
		PGWC	Y58S	9.03	31.67	45.61	48.75	65.58	94.83	102
		PGWC	GZ63	9.04	28.66	41.6	44.57	57	91.44	90
		PGWC	PA64	16.36	41.12	51.06	53.08	63.56	95.73	109
		TD	V	1.5	2.5	3	3.08	3.5	5	105
		TD	AS	1	2	2	2.46	3	4	104
		TD	3A	1	2	2.5	2.64	3	4	109
		TD	Y58S	1	2	2.75	2.58	3	4	102
		TD	GZ63	1	2	2	2.36	3	4	91
		TD	PA64	1	2	2.75	2.68	3	4	108
		GL	V	4.87	5.52	6	6.04	6.55	7.25	105
		GL	AS	4.99	5.85	6.22	6.19	6.55	6.9	105
		GL	3A	5.31	5.83	6.33	6.27	6.72	7.12	110
		GL	Y58S	5.2	5.89	6.16	6.18	6.54	6.91	102
		GL	GZ63	5.16	5.97	6.27	6.27	6.64	7.04	91
		GL	PA64	4.91	5.7	6.15	6.09	6.46	6.88	109
		GW	V	1.57	1.98	2.1	2.13	2.27	2.67	105
		GW	AS	1.83	2	2.09	2.1	2.2	2.52	104
		GW	3A	1.8	1.97	2.04	2.07	2.18	2.46	109
		GW	Y58S	1.74	1.95	2.04	2.06	2.17	2.58	101
		GW	GZ63	1.88	2.02	2.13	2.12	2.22	2.39	91
		GW	PA64	1.8	2	2.07	2.09	2.21	2.56	108
		GLWR	V	1.88	2.47	3.04	2.89	3.29	3.87	105
		GLWR	AS	2.4	2.66	3.06	2.98	3.25	3.56	105
		GLWR	3A	2.38	2.66	3.14	3.07	3.41	3.72	110
		GLWR	Y58S	2.48	2.71	3.07	3.04	3.32	3.64	102
		GLWR	GZ63	2.45	2.69	3.01	2.98	3.25	3.48	91
		GLWR	PA64	2.35	2.61	3.02	2.95	3.23	3.54	109
		BRR	V	70.22	75.83	77.06	77.11	78.52	80.8	104
		BRR	AS	72.81	77.83	78.52	78.59	79.5	81.09	104
		BRR	3A	75	78.7	79.45	79.23	80	81.25	110
		BRR	Y58S	74.02	77.99	78.78	78.52	79.27	80.4	102
		BRR	GZ63	73.54	78.17	78.97	78.83	79.8	81.18	89
		BRR	PA64	75.78	78.68	79.37	79.18	80	81.25	108
		HRR	V	26.76	40.31	52.97	50.03	59.52	67.39	104
		HRR	AS	23.4	39.5	47.22	46.18	53.58	64.79	104
		HRR	3A	22.66	41.92	49.84	48.93	57.09	65.1	108
		HRR	Y58S	23	48.98	54.47	53.29	58.51	67.78	102
		HRR	GZ63	24.79	46.78	51.42	51	56.18	64.84	92
		HRR	PA64	30.2	47.63	53.73	52.11	57.31	66.02	109
		MRR	V	61.22	64.96	66.27	66.22	67.37	71.56	105
		MRR	AS	62.38	65.59	66.66	66.55	67.65	69.85	104
		MRR	3A	62.79	65.32	66.5	66.39	67.32	70.36	107
		MRR	Y58S	63.01	65.14	66.54	66.4	67.59	69.96	102
		MRR	GZ63	59.38	65.86	66.95	66.75	67.99	69.92	86
		MRR	PA64	59	66.15	67.19	67.09	68.36	70.75	109
