# Supplementary material for: Joint analysis of phenotype-effect-generation identifies loci associated with grain quality traits in rice hybrids
Source: Nat Commun. 2023 Jul 4;14:3930. doi: 10.1038/s41467-023-39534-x (PMC10319794; doi:10.1038/s41467-023-39534-x)
Supplement: Supplementary file 12 — Source Data [file 41467_2023_39534_MOESM12_ESM.zip › Supplementary Figure 3_source data.xlsx]

## Sheet: Supplementary Figure 3
Supplementary Figure 3
			Pearson correlations between traits in inbred varieties (V)
	Data1		AC	ASV	PC	CD	PGWC	TD	GL	GW	GLWR	BRR	MRR	HRR
		AC		0.22	0.02	0.45	0.41	0.22	-0.61	0.44	-0.6	0.35	0.06	0.25
		ASV	0.0230665		0.09	-0.02	-0.04	0.02	-0.21	0.19	-0.24	0.21	0.13	0.28
		PC	0.817359	0.362371		0.22	0.17	0	-0.3	0.12	-0.22	-0.1	-0.07	-0.03
		CD	1.29219e-06	0.859095	0.0209762		0.93	0.14	-0.52	0.56	-0.61	-0.03	-0.42	-0.16
		PGWC	1.02514e-05	0.697272	0.0792235	1.07573e-48		0.22	-0.46	0.48	-0.54	-0.02	-0.36	-0.18
		TD	0.0233331	0.810059	0.998172	0.153941	0.0213149		-0.34	0.37	-0.4	0.14	0.26	0.12
		GL	4.03334e-12	0.033184	0.00145436	7.39427e-09	6.93062e-07	0.000335513		-0.5	0.83	-0.15	-0.08	-0.23
		GW	2.38717e-06	0.0567887	0.216345	3.83092e-10	1.25459e-07	5.97687e-05	2.23961e-08		-0.89	0.11	-0.09	-0.06
		GLWR	4.26756e-12	0.0145814	0.019339	2.04007e-12	2.4172e-09	1.67169e-05	9.86958e-30	6.40772e-38		-0.16	0	-0.08
		BRR	0.00018106	0.0351452	0.312286	0.746304	0.865633	0.148367	0.123036	0.251484	0.101272		0.51	0.31
		MRR	0.550014	0.191167	0.464302	7.13171e-06	0.000139315	0.00525729	0.432789	0.356235	0.989189	1.95003e-08		0.35
		HRR	0.00818772	0.00367808	0.72596	0.0940699	0.0681631	0.202175	0.0170119	0.52161	0.402523	0.000960478	0.000163394
			Pearson correlations between traits in hybrid testcorsses (T)
	Data2		AC	ASV	PC	CD	PGWC	TD	GL	GW	GLWR	BRR	MRR	HRR
		AC		-0.05	-0.13	0.26	0.39	0.31	-0.37	0.37	-0.42	0.38	0.29	0.1
		ASV	0.280402		0.11	-0.17	-0.16	-0.18	-0.06	0.14	-0.12	-0.06	0.1	0.16
		PC	0.00392131	0.0148875		0.17	0.11	0.09	-0.22	0.06	-0.13	-0.22	-0.01	-0.01
		CD	1.53093e-09	0.000182567	0.000134311		0.92	0.79	-0.43	0.32	-0.4	-0.06	-0.29	-0.33
		PGWC	2.93345e-20	0.000207106	0.0129227	1.01474e-212		0.82	-0.46	0.43	-0.48	0.06	-0.18	-0.3
		TD	4.75193e-13	3.67517e-05	0.0339044	6.0463e-112	2.82611e-124		-0.48	0.34	-0.47	0.09	-0.09	-0.27
		GL	2.72469e-18	0.162436	9.04874e-07	1.56275e-24	8.18005e-28	5.23206e-31		-0.5	0.87	0.05	-0.18	-0.05
		GW	1.89527e-18	0.00190642	0.167368	1.39762e-13	3.87869e-24	3.60364e-15	1.92383e-34		-0.85	0.09	0.2	-0.03
		GLWR	1.51444e-23	0.00708812	0.00258183	1.80096e-21	1.79609e-31	5.10816e-30	3.50604e-155	5.38348e-142		-0.06	-0.27	-0.04
		BRR	4.1109e-19	0.19174	9.19385e-07	0.182285	0.157658	0.0437781	0.263043	0.0426197	0.204015		0.49	0.15
		MRR	1.49067e-11	0.0295704	0.766175	2.85733e-11	3.45806e-05	0.0478552	5.07213e-05	4.39013e-06	4.93403e-10	1.39583e-32		0.38
		HRR	0.0188981	0.000307911	0.743533	1.02431e-14	8.37271e-12	7.28891e-10	0.223933	0.483423	0.350444	0.000507628	5.22837e-19
			Pearson correlations between traits in general combining ability (G) for inbred varieties
	Data3		AC	ASV	PC	CD	PGWC	TD	GL	GW	GLWR	BRR	MRR	HRR
		AC		0.15	-0.02	0.31	0.45	0.36	-0.51	0.55	-0.58	0.38	0.47	0.25
		ASV	0.103543		0.07	-0.12	-0.13	-0.17	-0.17	0.15	-0.2	0.02	0.13	0.25
		PC	0.814025	0.422488		0.3	0.19	0.23	-0.29	0.06	-0.18	-0.29	-0.04	-0.14
		CD	0.000598078	0.206141	0.00102317		0.93	0.85	-0.43	0.42	-0.48	0	-0.24	-0.49
		PGWC	3.20707e-07	0.148739	0.0417352	4.64145e-51		0.89	-0.48	0.55	-0.57	0.11	-0.12	-0.42
		TD	6.47466e-05	0.0717109	0.013992	2.89524e-34	4.35665e-42		-0.54	0.5	-0.59	0.15	-0.04	-0.41
		GL	4.52535e-09	0.0702506	0.00159154	9.96897e-07	4.63219e-08	3.56678e-10		-0.57	0.88	0	-0.39	-0.07
		GW	1.14436e-10	0.1103	0.538009	1.86853e-06	1.17695e-10	9.506e-09	1.14239e-11		-0.87	0.12	0.31	0.02
		GLWR	4.43079e-12	0.0341261	0.0565378	4.95512e-08	1.46931e-11	2.25259e-12	1.03474e-39	2.44876e-37		-0.08	-0.41	-0.06
		BRR	1.71311e-05	0.852168	0.0013916	0.980066	0.23423	0.117102	0.972003	0.214105	0.366466		0.43	0.24
		MRR	1.0097e-07	0.163293	0.664129	0.0083795	0.179196	0.687817	9.61533e-06	0.000681321	3.44854e-06	1.41718e-06		0.52
		HRR	0.00694291	0.00581956	0.130128	2.05162e-08	2.79349e-06	3.80268e-06	0.421004	0.799474	0.487158	0.00891749	2.03726e-09
			Pearson correlations between traits in heterosis (H) for hybrid testcrosses
	Data4		AC	ASV	PC	CD	PGWC	TD	GL	GW	GLWR	BRR	MRR	HRR
		AC		-0.23	-0.29	-0.06	0	0.12	-0.12	-0.06	0	0.33	0.15	0.14
		ASV	1.2591e-07		0.07	0.02	-0.03	-0.19	0.09	0.24	-0.1	-0.1	-0.04	0.04
		PC	1.45754e-11	0.10225		0.12	0.12	0.01	-0.13	0.09	-0.1	-0.19	0.03	-0.05
		CD	0.172432	0.672515	0.00650437		0.84	0.17	-0.39	0.24	-0.34	-0.28	-0.4	-0.18
		PGWC	0.949542	0.57503	0.00687086	1.58557e-134		0.41	-0.52	0.33	-0.49	-0.29	-0.3	-0.25
		TD	0.00491845	1.80363e-05	0.813529	0.000101859	2.13648e-22		-0.43	0.12	-0.32	0.02	0.08	-0.27
		GL	0.00626776	0.0543328	0.00285047	4.65196e-20	4.9216e-37	3.28984e-24		-0.42	0.8	0.22	-0.02	0.17
		GW	0.14709	8.50596e-08	0.0399193	6.69745e-08	4.20093e-14	0.00485182	5.0138e-24		-0.83	-0.15	0.14	-0.26
		GLWR	0.977775	0.0214979	0.0317265	8.96906e-15	1.85034e-31	8.99393e-14	4.69802e-117	5.99585e-130		0.18	-0.14	0.23
		BRR	1.02057e-14	0.021695	2.69676e-05	1.47629e-10	4.662e-11	0.718814	7.89871e-07	0.000743887	6.56136e-05		0.48	0.21
		MRR	0.000831147	0.331935	0.517565	5.45997e-21	8.90515e-12	0.0841514	0.63626	0.00168793	0.00137928	5.81758e-30		0.08
		HRR	0.00165791	0.4045	0.279355	5.03304e-05	2.26816e-08	5.40109e-10	0.000151242	1.1131e-09	1.69442e-07	9.56802e-07	0.0626578
		Note: In each table, upper triangle represents pearson correlation coefficients between pair traits, lower triangle represents p value of corresponding correlation coefficient.
