# Supplementary material for: Joint analysis of phenotype-effect-generation identifies loci associated with grain quality traits in rice hybrids
Source: Nat Commun. 2023 Jul 4;14:3930. doi: 10.1038/s41467-023-39534-x (PMC10319794; doi:10.1038/s41467-023-39534-x)
Supplement: Supplementary file 12 — Source Data [file 41467_2023_39534_MOESM12_ESM.zip › Supplementary Figure 4A and C_source data.txt]

Chr	Start	End	MAF	GeneName
1	1203	1205	0.3478	chr01_1203
1	1249	1251	0.3565	chr01_1249
1	1266	1268	0.3391	chr01_1266
1	1277	1279	0.3565	chr01_1277
1	1325	1327	0.3304	chr01_1325
1	1335	1337	0.3304	chr01_1335
1	1362	1364	0.3391	chr01_1362
1	1411	1413	0.3478	chr01_1411
1	1482	1484	0.3565	chr01_1482
1	1579	1581	0.1826	chr01_1579
1	1695	1697	0.3391	chr01_1695
1	1708	1710	0.3565	chr01_1708
1	1748	1750	0.3391	chr01_1748
1	1751	1753	0.3565	chr01_1751
1	1794	1796	0.3565	chr01_1794
1	1872	1874	0.3391	chr01_1872
1	1948	1950	0.3478	chr01_1948
1	1953	1955	0.3478	chr01_1953
1	2004	2006	0.3565	chr01_2004
1	2032	2034	0.3391	chr01_2032
1	2054	2056	0.3391	chr01_2054
1	2065	2067	0.1913	chr01_2065
1	2141	2143	0.3565	chr01_2141
1	2463	2465	0.3565	chr01_2463
1	2469	2471	0.3565	chr01_2469
1	2553	2555	0.3391	chr01_2553
1	2714	2716	0.3304	chr01_2714
1	2827	2829	0.3565	chr01_2827
1	2873	2875	0.3565	chr01_2873
1	2921	2923	0.3391	chr01_2921
1	2974	2976	0.1826	chr01_2974
1	2988	2990	0.3565	chr01_2988
1	3044	3046	0.3565	chr01_3044
1	3909	3911	0.3478	chr01_3909
1	4299	4301	0.3391	chr01_4299
1	4618	4620	0.3391	chr01_4618
1	5035	5037	0.3565	chr01_5035
1	5039	5041	0.3391	chr01_5039
1	5170	5172	0.3304	chr01_5170
1	5623	5625	0.3478	chr01_5623
1	5752	5754	0.1913	chr01_5752
1	5855	5857	0.3304	chr01_5855
1	6694	6696	0.3391	chr01_6694
1	6946	6948	0.3304	chr01_6946
1	7050	7052	0.3478	chr01_7050
1	7328	7330	0.3391	chr01_7328
1	8645	8647	0.3304	chr01_8645
1	8673	8675	0.3478	chr01_8673
1	8814	8816	0.1826	chr01_8814
1	9055	9057	0.3565	chr01_9055
1	9172	9174	0.3478	chr01_9172
1	9233	9235	0.3304	chr01_9233
1	9563	9565	0.3217	chr01_9563
1	9671	9673	0.3478	chr01_9671
1	10634	10636	0.1217	chr01_10634
1	10692	10694	0.3217	chr01_10692
1	10762	10764	0.3217	chr01_10762
1	10787	10789	0.3391	chr01_10787
1	10802	10804	0.3391	chr01_10802
1	11051	11053	0.3217	chr01_11051
1	11055	11057	0.3217	chr01_11055
1	11065	11067	0.1739	chr01_11065
1	11076	11078	0.1304	chr01_11076
1	11122	11124	0.313	chr01_11122
1	11130	11132	0.3304	chr01_11130
1	11278	11280	0.3391	chr01_11278
1	11334	11336	0.2087	chr01_11334
1	11408	11410	0.3391	chr01_11408
1	11884	11886	0.3217	chr01_11884
1	11995	11997	0.3217	chr01_11995
1	12098	12100	0.3217	chr01_12098
1	12340	12342	0.3391	chr01_12340
1	12378	12380	0.3391	chr01_12378
1	12541	12543	0.3478	chr01_12541
1	13616	13618	0.3391	chr01_13616
1	13646	13648	0.3391	chr01_13646
1	13670	13672	0.3391	chr01_13670
1	13746	13748	0.3391	chr01_13746
1	13902	13904	0.3391	chr01_13902
1	14147	14149	0.3391	chr01_14147
1	14823	14825	0.3217	chr01_14823
1	15375	15377	0.3391	chr01_15375
1	16349	16351	0.1304	chr01_16349
1	16474	16476	0.3391	chr01_16474
1	16544	16546	0.3217	chr01_16544
1	19267	19269	0.3217	chr01_19267
1	19346	19348	0.3391	chr01_19346
1	19375	19377	0.3217	chr01_19375
1	19837	19839	0.3217	chr01_19837
1	20171	20173	0.3478	chr01_20171
1	20513	20515	0.3217	chr01_20513
1	20693	20695	0.1739	chr01_20693
1	21665	21667	0.3391	chr01_21665
1	21680	21682	0.3391	chr01_21680
1	21791	21793	0.3391	chr01_21791
1	21916	21918	0.1304	chr01_21916
1	22001	22003	0.3478	chr01_22001
1	22034	22036	0.3217	chr01_22034
1	22118	22120	0.3391	chr01_22118
1	22136	22138	0.3391	chr01_22136
1	22156	22158	0.3217	chr01_22156
1	22223	22225	0.3217	chr01_22223
1	22268	22270	0.3391	chr01_22268
1	22269	22271	0.3391	chr01_22269
1	22288	22290	0.3217	chr01_22288
1	22320	22322	0.3391	chr01_22320
1	22405	22407	0.3391	chr01_22405
1	22551	22553	0.3217	chr01_22551
1	22614	22616	0.3217	chr01_22614
1	22634	22636	0.3217	chr01_22634
1	22915	22917	0.3217	chr01_22915
1	23220	23222	0.3478	chr01_23220
1	24256	24258	0.1217	chr01_24256
1	24731	24733	0.1826	chr01_24731
1	25922	25924	0.3217	chr01_25922
1	25980	25982	0.1739	chr01_25980
1	25983	25985	0.3391	chr01_25983
1	26254	26256	0.3391	chr01_26254
1	26341	26343	0.3217	chr01_26341
1	26430	26432	0.3217	chr01_26430
1	26735	26737	0.3217	chr01_26735
1	26917	26919	0.3217	chr01_26917
1	26923	26925	0.3391	chr01_26923
1	27201	27203	0.3391	chr01_27201
1	27739	27741	0.3043	chr01_27739
1	27758	27760	0.3043	chr01_27758
1	27768	27770	0.3217	chr01_27768
1	28014	28016	0.3217	chr01_28014
1	28467	28469	0.3391	chr01_28467
1	28751	28753	0.3391	chr01_28751
1	28795	28797	0.3217	chr01_28795
1	28920	28922	0.3217	chr01_28920
1	28935	28937	0.3217	chr01_28935
1	28959	28961	0.3391	chr01_28959
1	29019	29021	0.3217	chr01_29019
1	29208	29210	0.1739	chr01_29208
1	29405	29407	0.3217	chr01_29405
1	29432	29434	0.3391	chr01_29432
1	29450	29452	0.3391	chr01_29450
1	29463	29465	0.3304	chr01_29463
1	29858	29860	0.3217	chr01_29858
1	30205	30207	0.3304	chr01_30205
1	30214	30216	0.3304	chr01_30214
1	30328	30330	0.3478	chr01_30328
1	30353	30355	0.3478	chr01_30353
1	30569	30571	0.3391	chr01_30569
1	30598	30600	0.1217	chr01_30598
1	30644	30646	0.3217	chr01_30644
1	30651	30653	0.3391	chr01_30651
1	30750	30752	0.3217	chr01_30750
1	31478	31480	0.3826	chr01_31478
1	31835	31837	0.3304	chr01_31835
1	31924	31926	0.3304	chr01_31924
1	31934	31936	0.3478	chr01_31934
1	32305	32307	0.3478	chr01_32305
1	32733	32735	0.3391	chr01_32733
1	33182	33184	0.3217	chr01_33182
1	33311	33313	0.3304	chr01_33311
1	33842	33844	0.1304	chr01_33842
1	33908	33910	0.3217	chr01_33908
1	34187	34189	0.3478	chr01_34187
1	34357	34359	0.3391	chr01_34357
1	34399	34401	0.3391	chr01_34399
1	34677	34679	0.3217	chr01_34677
1	34742	34744	0.3391	chr01_34742
1	34907	34909	0.3478	chr01_34907
1	35479	35481	0.3391	chr01_35479
1	36138	36140	0.3391	chr01_36138
1	36705	36707	0.3217	chr01_36705
1	36756	36758	0.3217	chr01_36756
1	37257	37259	0.1826	chr01_37257
1	37441	37443	0.3304	chr01_37441
1	37883	37885	0.3391	chr01_37883
1	38192	38194	0.3391	chr01_38192
1	38730	38732	0.1304	chr01_38730
1	38808	38810	0.1739	chr01_38808
1	38936	38938	0.3304	chr01_38936
1	39006	39008	0.3217	chr01_39006
1	39256	39258	0.3217	chr01_39256
1	39464	39466	0.3217	chr01_39464
1	39827	39829	0.3217	chr01_39827
1	40029	40031	0.3217	chr01_40029
1	40917	40919	0.3304	chr01_40917
1	41315	41317	0.3217	chr01_41315
1	41328	41330	0.3391	chr01_41328
1	41342	41344	0.06087	chr01_41342
1	41434	41436	0.3217	chr01_41434
1	41458	41460	0.3217	chr01_41458
1	41541	41543	0.3391	chr01_41541
1	41590	41592	0.3478	chr01_41590
1	41658	41660	0.3217	chr01_41658
1	41677	41679	0.3391	chr01_41677
1	41702	41704	0.3391	chr01_41702
1	41749	41751	0.3217	chr01_41749
1	41825	41827	0.3478	chr01_41825
1	42231	42233	0.3217	chr01_42231
1	42495	42497	0.3217	chr01_42495
1	42561	42563	0.1565	chr01_42561
1	42611	42613	0.3391	chr01_42611
1	42730	42732	0.1913	chr01_42730
1	42741	42743	0.3478	chr01_42741
1	42760	42762	0.3217	chr01_42760
1	42794	42796	0.3217	chr01_42794
1	42810	42812	0.3391	chr01_42810
1	43107	43109	0.3304	chr01_43107
1	43142	43144	0.3478	chr01_43142
1	43152	43154	0.3478	chr01_43152
1	43188	43190	0.1826	chr01_43188
1	43246	43248	0.313	chr01_43246
1	43342	43344	0.3391	chr01_43342
1	43358	43360	0.3391	chr01_43358
1	43415	43417	0.2783	chr01_43415
1	43445	43447	0.1391	chr01_43445
1	43469	43471	0.3391	chr01_43469
1	43479	43481	0.3391	chr01_43479
1	43599	43601	0.1652	chr01_43599
1	43649	43651	0.3391	chr01_43649
1	43676	43678	0.1739	chr01_43676
1	43750	43752	0.3304	chr01_43750
1	43786	43788	0.313	chr01_43786
1	43824	43826	0.3304	chr01_43824
1	43861	43863	0.3304	chr01_43861
1	44105	44107	0.3391	chr01_44105
1	44264	44266	0.3304	chr01_44264
1	44295	44297	0.2957	chr01_44295
1	44301	44303	0.313	chr01_44301
1	44341	44343	0.1652	chr01_44341
1	44392	44394	0.3304	chr01_44392
1	44416	44418	0.1217	chr01_44416
1	44434	44436	0.3217	chr01_44434
1	44509	44511	0.1826	chr01_44509
1	44564	44566	0.3391	chr01_44564
1	44668	44670	0.3217	chr01_44668
1	44693	44695	0.3391	chr01_44693
1	44718	44720	0.3391	chr01_44718
1	44903	44905	0.3478	chr01_44903
1	44915	44917	0.3478	chr01_44915
1	45062	45064	0.3217	chr01_45062
1	45081	45083	0.1826	chr01_45081
1	45122	45124	0.3217	chr01_45122
1	45236	45238	0.3391	chr01_45236
1	45305	45307	0.1217	chr01_45305
1	45351	45353	0.3304	chr01_45351
1	45398	45400	0.3217	chr01_45398
1	45524	45526	0.1913	chr01_45524
1	45586	45588	0.3391	chr01_45586
1	45605	45607	0.3391	chr01_45605
1	45672	45674	0.3304	chr01_45672
1	45843	45845	0.3478	chr01_45843
1	46091	46093	0.3304	chr01_46091
1	46116	46118	0.3304	chr01_46116
1	46139	46141	0.313	chr01_46139
1	46155	46157	0.3304	chr01_46155
1	46169	46171	0.3304	chr01_46169
1	46198	46200	0.3304	chr01_46198
1	46241	46243	0.3304	chr01_46241
1	46282	46284	0.3391	chr01_46282
1	46283	46285	0.1652	chr01_46283
1	46294	46296	0.3391	chr01_46294
1	46416	46418	0.3391	chr01_46416
1	46438	46440	0.3217	chr01_46438
1	46442	46444	0.4609	chr01_46442
1	46484	46486	0.3217	chr01_46484
1	46559	46561	0.3217	chr01_46559
1	46599	46601	0.3217	chr01_46599
1	46637	46639	0.3217	chr01_46637
1	46654	46656	0.3217	chr01_46654
1	46695	46697	0.3391	chr01_46695
1	46705	46707	0.2	chr01_46705
1	46857	46859	0.3391	chr01_46857
1	46868	46870	0.3391	chr01_46868
1	46943	46945	0.3478	chr01_46943
1	47006	47008	0.3217	chr01_47006
1	47027	47029	0.3478	chr01_47027
1	47506	47508	0.3217	chr01_47506
1	47522	47524	0.3391	chr01_47522
1	47593	47595	0.3217	chr01_47593
1	47641	47643	0.3391	chr01_47641
1	47649	47651	0.3391	chr01_47649
1	47764	47766	0.2087	chr01_47764
1	47825	47827	0.1217	chr01_47825
1	47862	47864	0.3391	chr01_47862
1	47911	47913	0.3391	chr01_47911
1	47954	47956	0.3391	chr01_47954
1	48003	48005	0.3391	chr01_48003
1	48864	48866	0.3304	chr01_48864
1	49109	49111	0.3391	chr01_49109
1	49110	49112	0.3391	chr01_49110
1	49190	49192	0.3391	chr01_49190
1	49239	49241	0.3217	chr01_49239
1	49251	49253	0.3478	chr01_49251
1	49299	49301	0.3391	chr01_49299
1	49374	49376	0.3304	chr01_49374
1	49376	49378	0.4609	chr01_49376
1	49399	49401	0.313	chr01_49399
1	49611	49613	0.3391	chr01_49611
1	49670	49672	0.3304	chr01_49670
1	49867	49869	0.313	chr01_49867
1	49890	49892	0.3391	chr01_49890
1	49960	49962	0.313	chr01_49960
1	49973	49975	0.2957	chr01_49973
1	50063	50065	0.1304	chr01_50063
1	50086	50088	0.3304	chr01_50086
1	50117	50119	0.3391	chr01_50117
1	50280	50282	0.2435	chr01_50280
1	50423	50425	0.2261	chr01_50423
1	50895	50897	0.313	chr01_50895
1	51058	51060	0.3391	chr01_51058
1	51157	51159	0.3217	chr01_51157
1	51297	51299	0.1652	chr01_51297
1	51365	51367	0.313	chr01_51365
1	51377	51379	0.1217	chr01_51377
1	52299	52301	0.3304	chr01_52299
1	52471	52473	0.3391	chr01_52471
1	52480	52482	0.3391	chr01_52480
1	52542	52544	0.3217	chr01_52542
1	52647	52649	0.3217	chr01_52647
1	52669	52671	0.1217	chr01_52669
1	52709	52711	0.3391	chr01_52709
1	52741	52743	0.3217	chr01_52741
1	52786	52788	0.1217	chr01_52786
1	52808	52810	0.3391	chr01_52808
1	52821	52823	0.3304	chr01_52821
1	52853	52855	0.3478	chr01_52853
1	52870	52872	0.3391	chr01_52870
1	52944	52946	0.3391	chr01_52944
1	52967	52969	0.3391	chr01_52967
1	52994	52996	0.3391	chr01_52994
1	53016	53018	0.3217	chr01_53016
1	53161	53163	0.3304	chr01_53161
1	53193	53195	0.3304	chr01_53193
1	53254	53256	0.3217	chr01_53254
1	53263	53265	0.3217	chr01_53263
1	53287	53289	0.3217	chr01_53287
1	53293	53295	0.3391	chr01_53293
1	53358	53360	0.1217	chr01_53358
1	53438	53440	0.3478	chr01_53438
1	53447	53449	0.3391	chr01_53447
1	53464	53466	0.3391	chr01_53464
1	53465	53467	0.3217	chr01_53465
1	53468	53470	0.3217	chr01_53468
1	53786	53788	0.3391	chr01_53786
1	53827	53829	0.3391	chr01_53827
1	53852	53854	0.3217	chr01_53852
1	53857	53859	0.3217	chr01_53857
1	53923	53925	0.3391	chr01_53923
1	53930	53932	0.3217	chr01_53930
1	53942	53944	0.3391	chr01_53942
1	53971	53973	0.3217	chr01_53971
1	53979	53981	0.3391	chr01_53979
1	54023	54025	0.3391	chr01_54023
1	54065	54067	0.3391	chr01_54065
1	54071	54073	0.3391	chr01_54071
1	54075	54077	0.3391	chr01_54075
1	54090	54092	0.3217	chr01_54090
1	54142	54144	0.3391	chr01_54142
1	54353	54355	0.3478	chr01_54353
1	54379	54381	0.3478	chr01_54379
1	54414	54416	0.3478	chr01_54414
1	54428	54430	0.3391	chr01_54428
1	57911	57913	0.1217	chr01_57911
1	57913	57915	0.3478	chr01_57913
1	57941	57943	0.1826	chr01_57941
1	57996	57998	0.1304	chr01_57996
1	58013	58015	0.3391	chr01_58013
1	58014	58016	0.3391	chr01_58014
1	58082	58084	0.3391	chr01_58082
1	58109	58111	0.3391	chr01_58109
1	58155	58157	0.3391	chr01_58155
1	58201	58203	0.3391	chr01_58201
1	58412	58414	0.3478	chr01_58412
1	58428	58430	0.3304	chr01_58428
1	58632	58634	0.3391	chr01_58632
1	58951	58953	0.3391	chr01_58951
1	59011	59013	0.3391	chr01_59011
1	59380	59382	0.3478	chr01_59380
1	60170	60172	0.3217	chr01_60170
1	61240	61242	0.3217	chr01_61240
1	61842	61844	0.3391	chr01_61842
1	62295	62297	0.1739	chr01_62295
1	62529	62531	0.3304	chr01_62529
1	63151	63153	0.3478	chr01_63151
1	63383	63385	0.3391	chr01_63383
1	63457	63459	0.3391	chr01_63457
1	63694	63696	0.3217	chr01_63694
1	64067	64069	0.3391	chr01_64067
1	64577	64579	0.3304	chr01_64577
1	65353	65355	0.3391	chr01_65353
1	65816	65818	0.1304	chr01_65816
1	66172	66174	0.3217	chr01_66172
1	66205	66207	0.3391	chr01_66205
1	66360	66362	0.3304	chr01_66360
1	66371	66373	0.3478	chr01_66371
1	66396	66398	0.3391	chr01_66396
1	66523	66525	0.3391	chr01_66523
1	66532	66534	0.3217	chr01_66532
1	66535	66537	0.3217	chr01_66535
1	66553	66555	0.3391	chr01_66553
1	66640	66642	0.3304	chr01_66640
1	66656	66658	0.313	chr01_66656
1	66681	66683	0.313	chr01_66681
1	66699	66701	0.3391	chr01_66699
1	66766	66768	0.3391	chr01_66766
1	66783	66785	0.3391	chr01_66783
1	66838	66840	0.1652	chr01_66838
1	66867	66869	0.313	chr01_66867
1	66890	66892	0.313	chr01_66890
1	66972	66974	0.1304	chr01_66972
1	66979	66981	0.3391	chr01_66979
1	67013	67015	0.3391	chr01_67013
1	67024	67026	0.3217	chr01_67024
1	67104	67106	0.3478	chr01_67104
1	67107	67109	0.3478	chr01_67107
1	67128	67130	0.1826	chr01_67128
1	67159	67161	0.3478	chr01_67159
1	67160	67162	0.3478	chr01_67160
1	67238	67240	0.3304	chr01_67238
1	67247	67249	0.3304	chr01_67247
1	67281	67283	0.3391	chr01_67281
1	67295	67297	0.3391	chr01_67295
1	67303	67305	0.3391	chr01_67303
1	67421	67423	0.3391	chr01_67421
1	67457	67459	0.1304	chr01_67457
1	67504	67506	0.3217	chr01_67504
1	67558	67560	0.3391	chr01_67558
1	67589	67591	0.1739	chr01_67589
1	67610	67612	0.3217	chr01_67610
1	68121	68123	0.3391	chr01_68121
1	68124	68126	0.1739	chr01_68124
1	68534	68536	0.2957	chr01_68534
1	69405	69407	0.3391	chr01_69405
1	69447	69449	0.3217	chr01_69447
1	69466	69468	0.3391	chr01_69466
1	69467	69469	0.3391	chr01_69467
1	69645	69647	0.3478	chr01_69645
1	69737	69739	0.3391	chr01_69737
1	69775	69777	0.3217	chr01_69775
1	69856	69858	0.3391	chr01_69856
1	70075	70077	0.3391	chr01_70075
1	70108	70110	0.3217	chr01_70108
1	70286	70288	0.3217	chr01_70286
1	70456	70458	0.3478	chr01_70456
1	70612	70614	0.3217	chr01_70612
1	70654	70656	0.3217	chr01_70654
1	70764	70766	0.3391	chr01_70764
1	70825	70827	0.3217	chr01_70825
1	70851	70853	0.3391	chr01_70851
1	70903	70905	0.3391	chr01_70903
1	70988	70990	0.3217	chr01_70988
1	71087	71089	0.3391	chr01_71087
1	71145	71147	0.3217	chr01_71145
1	71213	71215	0.3478	chr01_71213
1	71326	71328	0.3478	chr01_71326
1	71417	71419	0.3304	chr01_71417
1	71532	71534	0.3478	chr01_71532
1	71547	71549	0.3478	chr01_71547
1	71755	71757	0.3217	chr01_71755
1	71768	71770	0.3391	chr01_71768
1	71831	71833	0.3217	chr01_71831
1	71912	71914	0.3391	chr01_71912
1	71929	71931	0.3391	chr01_71929
1	72187	72189	0.3391	chr01_72187
1	72212	72214	0.1826	chr01_72212
1	72214	72216	0.3217	chr01_72214
1	72294	72296	0.3478	chr01_72294
1	72367	72369	0.3217	chr01_72367
1	72417	72419	0.3478	chr01_72417
1	72546	72548	0.3478	chr01_72546
1	72583	72585	0.1739	chr01_72583
1	72649	72651	0.1304	chr01_72649
1	72882	72884	0.3217	chr01_72882
1	73298	73300	0.1826	chr01_73298
1	74044	74046	0.3478	chr01_74044
1	74192	74194	0.3478	chr01_74192
1	74391	74393	0.3217	chr01_74391
1	75016	75018	0.1304	chr01_75016
1	75081	75083	0.3478	chr01_75081
1	75187	75189	0.3478	chr01_75187
1	76544	76546	0.3478	chr01_76544
1	76852	76854	0.3217	chr01_76852
1	76953	76955	0.3391	chr01_76953
1	78018	78020	0.3304	chr01_78018
1	78832	78834	0.3217	chr01_78832
1	79082	79084	0.3304	chr01_79082
1	79120	79122	0.1304	chr01_79120
1	79893	79895	0.3304	chr01_79893
1	80043	80045	0.313	chr01_80043
1	80096	80098	0.313	chr01_80096
1	80139	80141	0.3304	chr01_80139
1	80180	80182	0.3304	chr01_80180
1	80236	80238	0.3217	chr01_80236
1	80338	80340	0.3304	chr01_80338
1	80340	80342	0.1217	chr01_80340
1	80354	80356	0.3304	chr01_80354
1	80467	80469	0.3304	chr01_80467
1	80475	80477	0.3478	chr01_80475
1	80490	80492	0.3478	chr01_80490
1	80658	80660	0.3391	chr01_80658
1	80678	80680	0.3217	chr01_80678
1	80682	80684	0.3565	chr01_80682
1	80943	80945	0.4609	chr01_80943
1	81085	81087	0.3478	chr01_81085
1	81132	81134	0.3478	chr01_81132
1	81169	81171	0.3478	chr01_81169
1	81189	81191	0.3478	chr01_81189
1	81299	81301	0.3304	chr01_81299
1	81383	81385	0.3304	chr01_81383
1	81514	81516	0.3391	chr01_81514
1	81630	81632	0.3478	chr01_81630
1	81861	81863	0.3391	chr01_81861
1	81889	81891	0.3478	chr01_81889
1	81900	81902	0.3478	chr01_81900
1	82388	82390	0.3304	chr01_82388
1	82417	82419	0.3043	chr01_82417
1	82692	82694	0.3478	chr01_82692
1	82891	82893	0.3304	chr01_82891
1	83476	83478	0.3478	chr01_83476
1	83514	83516	0.3304	chr01_83514
1	83540	83542	0.3304	chr01_83540
1	83623	83625	0.3304	chr01_83623
1	83646	83648	0.3478	chr01_83646
1	83904	83906	0.3304	chr01_83904
1	83919	83921	0.1826	chr01_83919
1	84297	84299	0.3304	chr01_84297
1	84528	84530	0.3478	chr01_84528
1	85113	85115	0.3478	chr01_85113
1	85413	85415	0.1478	chr01_85413
1	85532	85534	0.3478	chr01_85532
1	85575	85577	0.1826	chr01_85575
1	85585	85587	0.3304	chr01_85585
1	86377	86379	0.1826	chr01_86377
1	87002	87004	0.3478	chr01_87002
1	87115	87117	0.3304	chr01_87115
1	87128	87130	0.3304	chr01_87128
1	87519	87521	0.3304	chr01_87519
1	87763	87765	0.3391	chr01_87763
1	87785	87787	0.3217	chr01_87785
1	88456	88458	0.313	chr01_88456
1	88484	88486	0.3391	chr01_88484
1	89427	89429	0.1826	chr01_89427
1	90446	90448	0.2	chr01_90446
1	90500	90502	0.3478	chr01_90500
1	90675	90677	0.1304	chr01_90675
1	90809	90811	0.3478	chr01_90809
1	90917	90919	0.2174	chr01_90917
1	90947	90949	0.2	chr01_90947
1	91090	91092	0.3478	chr01_91090
1	91669	91671	0.1217	chr01_91669
1	91697	91699	0.2087	chr01_91697
1	91715	91717	0.2261	chr01_91715
1	91726	91728	0.3391	chr01_91726
1	91939	91941	0.3391	chr01_91939
1	91954	91956	0.2087	chr01_91954
1	91982	91984	0.2087	chr01_91982
1	92014	92016	0.1304	chr01_92014
1	92016	92018	0.2	chr01_92016
1	92052	92054	0.2174	chr01_92052
1	92105	92107	0.1304	chr01_92105
1	92227	92229	0.3478	chr01_92227
1	92403	92405	0.1304	chr01_92403
1	92417	92419	0.2261	chr01_92417
1	92450	92452	0.3478	chr01_92450
1	92474	92476	0.2174	chr01_92474
1	92476	92478	0.1304	chr01_92476
1	92482	92484	0.1304	chr01_92482
1	92485	92487	0.2	chr01_92485
1	92497	92499	0.1304	chr01_92497
1	92592	92594	0.1826	chr01_92592
1	92623	92625	0.1304	chr01_92623
1	92655	92657	0.3478	chr01_92655
1	92692	92694	0.1217	chr01_92692
1	92712	92714	0.1217	chr01_92712
1	92872	92874	0.3304	chr01_92872
1	93019	93021	0.3304	chr01_93019
1	93036	93038	0.1304	chr01_93036
1	93192	93194	0.3304	chr01_93192
1	93209	93211	0.1304	chr01_93209
1	93275	93277	0.3304	chr01_93275
1	93666	93668	0.3304	chr01_93666
1	93713	93715	0.3304	chr01_93713
1	93915	93917	0.3478	chr01_93915
1	94040	94042	0.2	chr01_94040
1	94041	94043	0.3304	chr01_94041
1	94045	94047	0.2	chr01_94045
1	94059	94061	0.2	chr01_94059
1	94065	94067	0.3304	chr01_94065
1	94080	94082	0.3304	chr01_94080
1	94111	94113	0.3478	chr01_94111
1	94113	94115	0.3304	chr01_94113
1	94138	94140	0.3217	chr01_94138
1	94174	94176	0.2	chr01_94174
1	94210	94212	0.3304	chr01_94210
1	94607	94609	0.3217	chr01_94607
1	94627	94629	0.3391	chr01_94627
1	94784	94786	0.3478	chr01_94784
1	94815	94817	0.3304	chr01_94815
1	94820	94822	0.1304	chr01_94820
1	94831	94833	0.3304	chr01_94831
1	94893	94895	0.3304	chr01_94893
1	94911	94913	0.3304	chr01_94911
1	94916	94918	0.3478	chr01_94916
1	94938	94940	0.1304	chr01_94938
1	94963	94965	0.3565	chr01_94963
1	94979	94981	0.1739	chr01_94979
1	94988	94990	0.1913	chr01_94988
1	95031	95033	0.313	chr01_95031
1	95068	95070	0.3217	chr01_95068
1	95187	95189	0.3217	chr01_95187
1	95288	95290	0.3304	chr01_95288
1	95291	95293	0.3304	chr01_95291
1	95303	95305	0.3304	chr01_95303
1	95304	95306	0.2	chr01_95304
1	95307	95309	0.1304	chr01_95307
1	95334	95336	0.3478	chr01_95334
1	95351	95353	0.1826	chr01_95351
1	95392	95394	0.3478	chr01_95392
1	95410	95412	0.1304	chr01_95410
1	95439	95441	0.2	chr01_95439
1	95444	95446	0.3478	chr01_95444
1	95531	95533	0.3478	chr01_95531
1	95572	95574	0.1826	chr01_95572
1	95595	95597	0.3304	chr01_95595
1	95614	95616	0.3304	chr01_95614
1	95679	95681	0.3304	chr01_95679
1	95877	95879	0.3478	chr01_95877
1	95878	95880	0.3304	chr01_95878
1	95882	95884	0.3304	chr01_95882
1	95929	95931	0.3478	chr01_95929
1	96039	96041	0.05217	chr01_96039
1	96071	96073	0.3478	chr01_96071
1	96103	96105	0.1304	chr01_96103
1	96104	96106	0.1913	chr01_96104
1	96142	96144	0.3391	chr01_96142
1	96170	96172	0.1913	chr01_96170
1	96255	96257	0.1217	chr01_96255
1	96275	96277	0.3217	chr01_96275
1	96276	96278	0.3217	chr01_96276
1	96304	96306	0.3217	chr01_96304
1	96321	96323	0.3391	chr01_96321
1	96381	96383	0.3478	chr01_96381
1	96385	96387	0.3217	chr01_96385
1	96400	96402	0.1739	chr01_96400
1	96405	96407	0.3217	chr01_96405
1	96406	96408	0.3304	chr01_96406
1	96441	96443	0.3217	chr01_96441
1	96473	96475	0.1217	chr01_96473
1	96513	96515	0.3304	chr01_96513
1	96578	96580	0.3217	chr01_96578
1	96579	96581	0.3391	chr01_96579
1	96582	96584	0.3217	chr01_96582
1	96585	96587	0.3217	chr01_96585
1	96616	96618	0.3391	chr01_96616
1	96688	96690	0.3217	chr01_96688
1	96704	96706	0.1217	chr01_96704
1	96754	96756	0.1913	chr01_96754
1	96855	96857	0.3217	chr01_96855
1	96881	96883	0.1826	chr01_96881
1	96888	96890	0.09565	chr01_96888
1	96895	96897	0.3391	chr01_96895
1	96962	96964	0.3217	chr01_96962
1	97003	97005	0.1826	chr01_97003
1	97007	97009	0.1217	chr01_97007
1	97034	97036	0.3217	chr01_97034
1	97136	97138	0.2	chr01_97136
1	97140	97142	0.3391	chr01_97140
1	97164	97166	0.3217	chr01_97164
1	97274	97276	0.3217	chr01_97274
1	97301	97303	0.3391	chr01_97301
1	97329	97331	0.3391	chr01_97329
1	97340	97342	0.3391	chr01_97340
1	97355	97357	0.3391	chr01_97355
1	97369	97371	0.3391	chr01_97369
1	97426	97428	0.3304	chr01_97426
1	97455	97457	0.3304	chr01_97455
1	97462	97464	0.3478	chr01_97462
1	97495	97497	0.1217	chr01_97495
1	97515	97517	0.1217	chr01_97515
1	97528	97530	0.1217	chr01_97528
1	97552	97554	0.3217	chr01_97552
1	97587	97589	0.3217	chr01_97587
1	97602	97604	0.3478	chr01_97602
1	97725	97727	0.1913	chr01_97725
1	97819	97821	0.1826	chr01_97819
1	97862	97864	0.3217	chr01_97862
1	97871	97873	0.3391	chr01_97871
1	97872	97874	0.3217	chr01_97872
1	97882	97884	0.3217	chr01_97882
1	97908	97910	0.2	chr01_97908
1	98032	98034	0.3391	chr01_98032
1	98046	98048	0.2	chr01_98046
1	98115	98117	0.3217	chr01_98115
1	98173	98175	0.3391	chr01_98173
1	98174	98176	0.3391	chr01_98174
1	98203	98205	0.3217	chr01_98203
1	98225	98227	0.3391	chr01_98225
1	98274	98276	0.3304	chr01_98274
1	98303	98305	0.3478	chr01_98303
1	98321	98323	0.1478	chr01_98321
1	98439	98441	0.3391	chr01_98439
1	98457	98459	0.1217	chr01_98457
1	98486	98488	0.1217	chr01_98486
1	98508	98510	0.1043	chr01_98508
1	98713	98715	0.3391	chr01_98713
1	98727	98729	0.1217	chr01_98727
1	98778	98780	0.3217	chr01_98778
1	98918	98920	0.3391	chr01_98918
1	98977	98979	0.1217	chr01_98977
1	99006	99008	0.3391	chr01_99006
1	99114	99116	0.1217	chr01_99114
1	99222	99224	0.3217	chr01_99222
1	99248	99250	0.3217	chr01_99248
1	99260	99262	0.1217	chr01_99260
1	99368	99370	0.313	chr01_99368
1	99483	99485	0.1217	chr01_99483
1	99561	99563	0.1217	chr01_99561
1	99585	99587	0.3217	chr01_99585
1	99804	99806	0.3391	chr01_99804
1	99911	99913	0.3217	chr01_99911
1	99960	99962	0.2	chr01_99960
1	99977	99979	0.1217	chr01_99977
1	99989	99991	0.1217	chr01_99989
1	100017	100019	0.3391	chr01_100017
1	100092	100094	0.313	chr01_100092
1	100103	100105	0.313	chr01_100103
1	100120	100122	0.1217	chr01_100120
1	103734	103736	0.3391	chr01_103734
1	103819	103821	0.1217	chr01_103819
1	103833	103835	0.3391	chr01_103833
1	103897	103899	0.1826	chr01_103897
1	103911	103913	0.3391	chr01_103911
1	103929	103931	0.3217	chr01_103929
1	104002	104004	0.3391	chr01_104002
1	104057	104059	0.3391	chr01_104057
1	104060	104062	0.3217	chr01_104060
1	104166	104168	0.313	chr01_104166
1	104186	104188	0.2957	chr01_104186
1	119307	119309	0.1304	chr01_119307
1	119594	119596	0.287	chr01_119594
1	123499	123501	0.06957	chr01_123499
1	123500	123502	0.06957	chr01_123500
1	123503	123505	0.08696	chr01_123503
1	123508	123510	0.06957	chr01_123508
1	123748	123750	0.1304	chr01_123748
1	127287	127289	0.1391	chr01_127287
1	127293	127295	0.1565	chr01_127293
1	127302	127304	0.1565	chr01_127302
1	127307	127309	0.2087	chr01_127307
1	127314	127316	0.2261	chr01_127314
1	128766	128768	0.3478	chr01_128766
1	128780	128782	0.2	chr01_128780
1	128814	128816	0.3217	chr01_128814
1	128877	128879	0.3391	chr01_128877
1	128960	128962	0.3391	chr01_128960
1	128970	128972	0.3391	chr01_128970
1	128986	128988	0.3391	chr01_128986
1	129019	129021	0.1304	chr01_129019
1	129039	129041	0.3217	chr01_129039
1	129257	129259	0.1304	chr01_129257
1	129269	129271	0.3304	chr01_129269
1	129359	129361	0.1739	chr01_129359
1	129413	129415	0.1304	chr01_129413
1	129481	129483	0.3217	chr01_129481
1	129512	129514	0.3391	chr01_129512
1	129578	129580	0.1304	chr01_129578
1	129617	129619	0.1304	chr01_129617
1	129618	129620	0.3391	chr01_129618
1	129628	129630	0.1304	chr01_129628
1	129635	129637	0.1739	chr01_129635
1	129709	129711	0.3391	chr01_129709
1	129710	129712	0.3391	chr01_129710
1	129728	129730	0.1913	chr01_129728
1	129752	129754	0.3478	chr01_129752
1	129778	129780	0.1304	chr01_129778
1	129803	129805	0.3478	chr01_129803
1	129880	129882	0.313	chr01_129880
1	129884	129886	0.3478	chr01_129884
1	130193	130195	0.3478	chr01_130193
1	130251	130253	0.3478	chr01_130251
1	130314	130316	0.3478	chr01_130314
1	130351	130353	0.3478	chr01_130351
1	130610	130612	0.3478	chr01_130610
1	130729	130731	0.3304	chr01_130729
1	130833	130835	0.1826	chr01_130833
1	130845	130847	0.1913	chr01_130845
1	130846	130848	0.1913	chr01_130846
1	130929	130931	0.3217	chr01_130929
1	130939	130941	0.1913	chr01_130939
1	131126	131128	0.1739	chr01_131126
1	131159	131161	0.1913	chr01_131159
1	131208	131210	0.1304	chr01_131208
1	131319	131321	0.1304	chr01_131319
1	131325	131327	0.3478	chr01_131325
1	131351	131353	0.3391	chr01_131351
1	131357	131359	0.1739	chr01_131357
1	131387	131389	0.3391	chr01_131387
1	131425	131427	0.3217	chr01_131425
1	131438	131440	0.3217	chr01_131438
1	131494	131496	0.1826	chr01_131494
1	131518	131520	0.3217	chr01_131518
1	131575	131577	0.1739	chr01_131575
1	131716	131718	0.1826	chr01_131716
1	131765	131767	0.2	chr01_131765
1	131818	131820	0.3478	chr01_131818
1	131851	131853	0.3217	chr01_131851
1	131960	131962	0.3304	chr01_131960
1	131969	131971	0.3478	chr01_131969
1	132053	132055	0.3391	chr01_132053
1	132059	132061	0.1217	chr01_132059
1	132190	132192	0.3217	chr01_132190
1	132204	132206	0.1913	chr01_132204
1	132266	132268	0.3391	chr01_132266
1	132381	132383	0.3391	chr01_132381
1	132383	132385	0.3391	chr01_132383
1	132433	132435	0.3217	chr01_132433
1	132509	132511	0.3304	chr01_132509
1	132512	132514	0.2087	chr01_132512
1	132519	132521	0.3304	chr01_132519
1	132571	132573	0.3304	chr01_132571
1	132573	132575	0.3391	chr01_132573
1	132577	132579	0.3478	chr01_132577
1	132606	132608	0.3304	chr01_132606
1	132694	132696	0.3391	chr01_132694
1	132723	132725	0.1826	chr01_132723
1	132730	132732	0.3217	chr01_132730
1	132732	132734	0.3217	chr01_132732
1	132804	132806	0.3391	chr01_132804
1	132828	132830	0.3217	chr01_132828
1	132875	132877	0.1913	chr01_132875
1	132984	132986	0.3391	chr01_132984
1	133051	133053	0.3217	chr01_133051
1	133078	133080	0.3391	chr01_133078
1	133124	133126	0.3217	chr01_133124
1	133145	133147	0.3391	chr01_133145
1	133152	133154	0.3217	chr01_133152
1	133246	133248	0.3217	chr01_133246
1	133429	133431	0.3217	chr01_133429
1	133475	133477	0.3391	chr01_133475
1	133488	133490	0.3391	chr01_133488
1	133498	133500	0.3217	chr01_133498
1	133588	133590	0.3217	chr01_133588
1	133608	133610	0.2	chr01_133608
1	133679	133681	0.1304	chr01_133679
1	133711	133713	0.3217	chr01_133711
1	133807	133809	0.1739	chr01_133807
1	134137	134139	0.3217	chr01_134137
1	134184	134186	0.1826	chr01_134184
1	134442	134444	0.3391	chr01_134442
1	134521	134523	0.1826	chr01_134521
1	135372	135374	0.1217	chr01_135372
1	135650	135652	0.1304	chr01_135650
1	135706	135708	0.3217	chr01_135706
1	135809	135811	0.3391	chr01_135809
1	135892	135894	0.3217	chr01_135892
1	136036	136038	0.3391	chr01_136036
1	136058	136060	0.1304	chr01_136058
1	136086	136088	0.3217	chr01_136086
1	136089	136091	0.1739	chr01_136089
1	136092	136094	0.3391	chr01_136092
1	136149	136151	0.3391	chr01_136149
1	136160	136162	0.3217	chr01_136160
1	136199	136201	0.1739	chr01_136199
1	136209	136211	0.3391	chr01_136209
1	136307	136309	0.3391	chr01_136307
1	136438	136440	0.3217	chr01_136438
1	136445	136447	0.3217	chr01_136445
1	136501	136503	0.3217	chr01_136501
1	136513	136515	0.3217	chr01_136513
1	136613	136615	0.3043	chr01_136613
1	136702	136704	0.3391	chr01_136702
1	136741	136743	0.3391	chr01_136741
1	136756	136758	0.1304	chr01_136756
1	136764	136766	0.3217	chr01_136764
1	136851	136853	0.3217	chr01_136851
1	136894	136896	0.3391	chr01_136894
1	136901	136903	0.1304	chr01_136901
1	136923	136925	0.3217	chr01_136923
1	136932	136934	0.3217	chr01_136932
1	136965	136967	0.3478	chr01_136965
1	136970	136972	0.1826	chr01_136970
1	136992	136994	0.1826	chr01_136992
1	137002	137004	0.3739	chr01_137002
1	137076	137078	0.3391	chr01_137076
1	137095	137097	0.3391	chr01_137095
1	137208	137210	0.313	chr01_137208
1	137268	137270	0.3304	chr01_137268
1	137452	137454	0.3217	chr01_137452
1	137538	137540	0.3478	chr01_137538
1	137563	137565	0.3304	chr01_137563
1	137783	137785	0.1826	chr01_137783
1	137830	137832	0.1217	chr01_137830
1	137834	137836	0.1826	chr01_137834
1	137993	137995	0.3304	chr01_137993
1	138923	138925	0.3217	chr01_138923
1	139092	139094	0.3217	chr01_139092
1	139333	139335	0.1739	chr01_139333
1	139358	139360	0.3217	chr01_139358
1	139559	139561	0.3391	chr01_139559
1	140023	140025	0.3217	chr01_140023
1	140068	140070	0.3391	chr01_140068
1	140278	140280	0.1739	chr01_140278
1	140336	140338	0.3391	chr01_140336
1	140693	140695	0.3217	chr01_140693
1	140988	140990	0.3217	chr01_140988
1	141270	141272	0.1826	chr01_141270
1	141662	141664	0.3217	chr01_141662
1	141834	141836	0.3217	chr01_141834
1	142197	142199	0.3478	chr01_142197
1	143165	143167	0.3478	chr01_143165
1	143282	143284	0.1304	chr01_143282
1	144551	144553	0.3217	chr01_144551
1	144816	144818	0.1304	chr01_144816
1	144843	144845	0.1739	chr01_144843
1	145345	145347	0.3391	chr01_145345
1	145707	145709	0.3217	chr01_145707
1	146252	146254	0.3391	chr01_146252
1	147560	147562	0.1304	chr01_147560
1	147901	147903	0.3304	chr01_147901
1	149773	149775	0.3565	chr01_149773
1	150005	150007	0.3304	chr01_150005
1	150592	150594	0.1304	chr01_150592
1	150613	150615	0.3391	chr01_150613
1	150754	150756	0.3391	chr01_150754
1	151576	151578	0.3391	chr01_151576
1	152259	152261	0.3217	chr01_152259
1	152418	152420	0.3391	chr01_152418
1	152492	152494	0.3217	chr01_152492
1	152605	152607	0.1217	chr01_152605
1	152739	152741	0.3391	chr01_152739
1	153207	153209	0.3217	chr01_153207
1	153645	153647	0.3478	chr01_153645
1	156265	156267	0.3304	chr01_156265
1	156685	156687	0.3217	chr01_156685
1	156984	156986	0.3304	chr01_156984
1	157018	157020	0.3391	chr01_157018
1	157040	157042	0.2	chr01_157040
1	157099	157101	0.1217	chr01_157099
1	157135	157137	0.1304	chr01_157135
1	157190	157192	0.1304	chr01_157190
1	157275	157277	0.3478	chr01_157275
1	157468	157470	0.1826	chr01_157468
1	157551	157553	0.3478	chr01_157551
1	157608	157610	0.3304	chr01_157608
1	157725	157727	0.3304	chr01_157725
1	158014	158016	0.3304	chr01_158014
1	158015	158017	0.3304	chr01_158015
1	158022	158024	0.1391	chr01_158022
1	158217	158219	0.1391	chr01_158217
1	158240	158242	0.1391	chr01_158240
1	159139	159141	0.3217	chr01_159139
1	159177	159179	0.1391	chr01_159177
1	159657	159659	0.1913	chr01_159657
1	159672	159674	0.1913	chr01_159672
1	159801	159803	0.3391	chr01_159801
1	159821	159823	0.3304	chr01_159821
1	159828	159830	0.3304	chr01_159828
1	159927	159929	0.1304	chr01_159927
1	159928	159930	0.3304	chr01_159928
1	159962	159964	0.3304	chr01_159962
1	159992	159994	0.3304	chr01_159992
1	160077	160079	0.3217	chr01_160077
1	160096	160098	0.1304	chr01_160096
1	160148	160150	0.3217	chr01_160148
1	160168	160170	0.3217	chr01_160168
1	160204	160206	0.3304	chr01_160204
1	160642	160644	0.3304	chr01_160642
1	160707	160709	0.3304	chr01_160707
1	160747	160749	0.1913	chr01_160747
1	160779	160781	0.3391	chr01_160779
1	160801	160803	0.313	chr01_160801
1	160920	160922	0.3391	chr01_160920
1	160986	160988	0.1913	chr01_160986
1	161495	161497	0.3217	chr01_161495
1	161560	161562	0.1913	chr01_161560
1	161736	161738	0.3478	chr01_161736
1	161749	161751	0.3478	chr01_161749
1	161791	161793	0.1304	chr01_161791
1	161899	161901	0.1739	chr01_161899
1	161911	161913	0.3391	chr01_161911
1	161957	161959	0.3217	chr01_161957
1	162031	162033	0.1304	chr01_162031
1	162036	162038	0.3304	chr01_162036
1	162037	162039	0.3478	chr01_162037
1	162059	162061	0.3304	chr01_162059
1	162339	162341	0.3391	chr01_162339
1	162806	162808	0.3304	chr01_162806
1	162825	162827	0.3304	chr01_162825
1	162864	162866	0.3391	chr01_162864
1	163177	163179	0.313	chr01_163177
1	163534	163536	0.3217	chr01_163534
1	163617	163619	0.313	chr01_163617
1	163686	163688	0.1304	chr01_163686
1	163696	163698	0.1826	chr01_163696
1	163799	163801	0.1304	chr01_163799
1	164076	164078	0.2	chr01_164076
1	164102	164104	0.3478	chr01_164102
1	164229	164231	0.1913	chr01_164229
1	164325	164327	0.3217	chr01_164325
1	164330	164332	0.3391	chr01_164330
1	164495	164497	0.1478	chr01_164495
1	164623	164625	0.1304	chr01_164623
1	166440	166442	0.3478	chr01_166440
1	167171	167173	0.3304	chr01_167171
1	168409	168411	0.3217	chr01_168409
1	168598	168600	0.2	chr01_168598
1	168605	168607	0.3217	chr01_168605
1	168755	168757	0.3391	chr01_168755
1	168849	168851	0.3391	chr01_168849
1	168880	168882	0.3217	chr01_168880
1	168985	168987	0.1739	chr01_168985
1	169068	169070	0.3217	chr01_169068
1	169079	169081	0.1217	chr01_169079
1	169112	169114	0.3217	chr01_169112
1	169118	169120	0.3391	chr01_169118
1	169231	169233	0.1826	chr01_169231
1	169267	169269	0.1217	chr01_169267
1	169296	169298	0.1217	chr01_169296
1	169317	169319	0.1217	chr01_169317
1	169799	169801	0.1217	chr01_169799
1	169863	169865	0.3391	chr01_169863
1	170052	170054	0.3391	chr01_170052
1	170248	170250	0.3217	chr01_170248
1	170502	170504	0.3217	chr01_170502
1	170613	170615	0.3217	chr01_170613
1	170628	170630	0.3391	chr01_170628
1	170665	170667	0.1217	chr01_170665
1	170931	170933	0.3304	chr01_170931
1	171150	171152	0.3391	chr01_171150
1	171170	171172	0.1391	chr01_171170
1	172752	172754	0.3391	chr01_172752
1	172972	172974	0.3304	chr01_172972
1	173081	173083	0.3217	chr01_173081
1	173413	173415	0.1391	chr01_173413
1	173453	173455	0.3391	chr01_173453
1	173497	173499	0.3217	chr01_173497
1	173712	173714	0.1739	chr01_173712
1	173755	173757	0.1826	chr01_173755
1	173788	173790	0.3217	chr01_173788
1	173908	173910	0.1826	chr01_173908
1	173911	173913	0.3217	chr01_173911
1	173923	173925	0.3652	chr01_173923
1	173968	173970	0.1217	chr01_173968
1	173987	173989	0.1217	chr01_173987
1	173993	173995	0.3391	chr01_173993
1	174060	174062	0.3391	chr01_174060
1	174155	174157	0.1913	chr01_174155
1	174240	174242	0.1391	chr01_174240
1	174270	174272	0.3391	chr01_174270
1	174308	174310	0.1826	chr01_174308
1	174329	174331	0.1217	chr01_174329
1	174330	174332	0.1217	chr01_174330
1	174391	174393	0.1217	chr01_174391
1	174394	174396	0.1826	chr01_174394
1	174411	174413	0.3391	chr01_174411
1	174416	174418	0.3391	chr01_174416
1	174418	174420	0.313	chr01_174418
1	175207	175209	0.3217	chr01_175207
1	175236	175238	0.1217	chr01_175236
1	175445	175447	0.3391	chr01_175445
1	175652	175654	0.3217	chr01_175652
1	175663	175665	0.3217	chr01_175663
1	175671	175673	0.3391	chr01_175671
1	175680	175682	0.3217	chr01_175680
1	175688	175690	0.3391	chr01_175688
1	175711	175713	0.3391	chr01_175711
1	175717	175719	0.3391	chr01_175717
1	175747	175749	0.3217	chr01_175747
1	175749	175751	0.3217	chr01_175749
1	175880	175882	0.1217	chr01_175880
1	175963	175965	0.3217	chr01_175963
1	176019	176021	0.1826	chr01_176019
1	176029	176031	0.3217	chr01_176029
1	176030	176032	0.3217	chr01_176030
1	176046	176048	0.1913	chr01_176046
1	176101	176103	0.3304	chr01_176101
1	176174	176176	0.3217	chr01_176174
1	176179	176181	0.3217	chr01_176179
1	176426	176428	0.3478	chr01_176426
1	176831	176833	0.1913	chr01_176831
1	176847	176849	0.3304	chr01_176847
1	176855	176857	0.3304	chr01_176855
1	177111	177113	0.1826	chr01_177111
1	177119	177121	0.3391	chr01_177119
1	177155	177157	0.3304	chr01_177155
1	177166	177168	0.1217	chr01_177166
1	177169	177171	0.1913	chr01_177169
1	177170	177172	0.1478	chr01_177170
1	177176	177178	0.3304	chr01_177176
1	177191	177193	0.3478	chr01_177191
1	177242	177244	0.3217	chr01_177242
1	177249	177251	0.1826	chr01_177249
1	178302	178304	0.3304	chr01_178302
1	178540	178542	0.1652	chr01_178540
1	178542	178544	0.3391	chr01_178542
1	178766	178768	0.1826	chr01_178766
1	179010	179012	0.1826	chr01_179010
1	179025	179027	0.3391	chr01_179025
1	179061	179063	0.3391	chr01_179061
1	179147	179149	0.1217	chr01_179147
1	179176	179178	0.1217	chr01_179176
1	180482	180484	0.1478	chr01_180482
1	181333	181335	0.3304	chr01_181333
1	182029	182031	0.3304	chr01_182029
1	182040	182042	0.3304	chr01_182040
1	182077	182079	0.3043	chr01_182077
1	182137	182139	0.1913	chr01_182137
1	182150	182152	0.3217	chr01_182150
1	182154	182156	0.113	chr01_182154
1	182188	182190	0.3043	chr01_182188
1	182233	182235	0.1739	chr01_182233
1	182380	182382	0.313	chr01_182380
1	182397	182399	0.3043	chr01_182397
1	183535	183537	0.113	chr01_183535
1	183549	183551	0.113	chr01_183549
1	183558	183560	0.3304	chr01_183558
1	183675	183677	0.313	chr01_183675
1	183743	183745	0.2	chr01_183743
1	183889	183891	0.3043	chr01_183889
1	183983	183985	0.3304	chr01_183983
1	184035	184037	0.1217	chr01_184035
1	184049	184051	0.313	chr01_184049
1	184106	184108	0.313	chr01_184106
1	184137	184139	0.3304	chr01_184137
1	184256	184258	0.3304	chr01_184256
1	184276	184278	0.3478	chr01_184276
1	184287	184289	0.3391	chr01_184287
1	184299	184301	0.1913	chr01_184299
1	184327	184329	0.3478	chr01_184327
1	184375	184377	0.3217	chr01_184375
1	184406	184408	0.1217	chr01_184406
1	184422	184424	0.3304	chr01_184422
1	184457	184459	0.3217	chr01_184457
1	184471	184473	0.313	chr01_184471
1	186080	186082	0.3217	chr01_186080
1	186118	186120	0.1217	chr01_186118
1	186286	186288	0.313	chr01_186286
1	186365	186367	0.1913	chr01_186365
1	186538	186540	0.3304	chr01_186538
1	186849	186851	0.1217	chr01_186849
1	187509	187511	0.3217	chr01_187509
1	187596	187598	0.3217	chr01_187596
1	187655	187657	0.1304	chr01_187655
1	187691	187693	0.1217	chr01_187691
1	187778	187780	0.3391	chr01_187778
1	187779	187781	0.113	chr01_187779
1	187948	187950	0.113	chr01_187948
1	187974	187976	0.3304	chr01_187974
1	188035	188037	0.3217	chr01_188035
1	188077	188079	0.113	chr01_188077
1	188252	188254	0.313	chr01_188252
1	188755	188757	0.113	chr01_188755
1	189322	189324	0.3391	chr01_189322
1	189558	189560	0.1739	chr01_189558
1	189837	189839	0.2	chr01_189837
1	190396	190398	0.2783	chr01_190396
1	190675	190677	0.1304	chr01_190675
1	190786	190788	0.1304	chr01_190786
1	190892	190894	0.1478	chr01_190892
1	190907	190909	0.1304	chr01_190907
1	190943	190945	0.1304	chr01_190943
1	191016	191018	0.1391	chr01_191016
1	192552	192554	0.1478	chr01_192552
1	192836	192838	0.1304	chr01_192836
1	193932	193934	0.2957	chr01_193932
1	194123	194125	0.1565	chr01_194123
1	194204	194206	0.1304	chr01_194204
1	194698	194700	0.2957	chr01_194698
1	194757	194759	0.1391	chr01_194757
1	194844	194846	0.1304	chr01_194844
1	195254	195256	0.3043	chr01_195254
1	195334	195336	0.287	chr01_195334
1	195934	195936	0.3043	chr01_195934
1	196026	196028	0.1304	chr01_196026
1	196178	196180	0.1652	chr01_196178
1	196186	196188	0.1304	chr01_196186
1	196293	196295	0.1652	chr01_196293
1	196327	196329	0.1391	chr01_196327
1	196985	196987	0.1304	chr01_196985
1	196995	196997	0.1304	chr01_196995
1	197167	197169	0.1304	chr01_197167
1	197317	197319	0.1565	chr01_197317
1	197379	197381	0.1478	chr01_197379
1	197424	197426	0.1304	chr01_197424
1	197437	197439	0.2957	chr01_197437
1	197511	197513	0.1391	chr01_197511
1	197519	197521	0.1739	chr01_197519
1	197520	197522	0.1391	chr01_197520
1	197536	197538	0.1391	chr01_197536
1	197538	197540	0.1391	chr01_197538
1	197654	197656	0.1391	chr01_197654
1	197789	197791	0.1304	chr01_197789
1	197790	197792	0.1304	chr01_197790
1	197791	197793	0.1304	chr01_197791
1	197793	197795	0.1304	chr01_197793
1	197811	197813	0.1391	chr01_197811
1	197961	197963	0.1304	chr01_197961
1	198085	198087	0.1652	chr01_198085
1	199556	199558	0.1304	chr01_199556
1	200011	200013	0.2957	chr01_200011
1	200785	200787	0.1304	chr01_200785
1	202131	202133	0.1304	chr01_202131
1	202198	202200	0.1304	chr01_202198
1	202666	202668	0.1478	chr01_202666
1	202797	202799	0.4261	chr01_202797
1	202821	202823	0.2957	chr01_202821
1	202886	202888	0.3043	chr01_202886
1	203360	203362	0.1304	chr01_203360
1	203468	203470	0.2957	chr01_203468
1	204040	204042	0.1304	chr01_204040
1	204126	204128	0.1304	chr01_204126
1	204403	204405	0.1478	chr01_204403
1	205489	205491	0.2957	chr01_205489
1	205765	205767	0.1043	chr01_205765
1	206108	206110	0.1391	chr01_206108
1	206262	206264	0.1304	chr01_206262
1	206291	206293	0.2957	chr01_206291
1	206867	206869	0.1304	chr01_206867
1	207548	207550	0.1304	chr01_207548
1	207551	207553	0.1478	chr01_207551
1	209279	209281	0.1304	chr01_209279
1	209504	209506	0.1304	chr01_209504
1	209590	209592	0.2957	chr01_209590
1	209595	209597	0.1304	chr01_209595
1	209600	209602	0.1478	chr01_209600
1	209606	209608	0.1304	chr01_209606
1	210196	210198	0.1391	chr01_210196
1	210973	210975	0.1478	chr01_210973
1	211407	211409	0.1304	chr01_211407
1	212083	212085	0.1478	chr01_212083
1	212349	212351	0.287	chr01_212349
1	212589	212591	0.287	chr01_212589
1	212679	212681	0.1478	chr01_212679
1	212861	212863	0.1304	chr01_212861
1	212927	212929	0.1304	chr01_212927
1	212973	212975	0.1304	chr01_212973
1	213228	213230	0.1304	chr01_213228
1	213235	213237	0.1565	chr01_213235
1	213245	213247	0.1565	chr01_213245
1	213267	213269	0.1391	chr01_213267
1	213333	213335	0.09565	chr01_213333
1	213480	213482	0.1304	chr01_213480
1	213693	213695	0.1652	chr01_213693
1	213714	213716	0.1652	chr01_213714
1	213832	213834	0.1304	chr01_213832
1	214196	214198	0.1565	chr01_214196
1	214775	214777	0.1217	chr01_214775
1	215222	215224	0.2783	chr01_215222
1	216716	216718	0.2957	chr01_216716
1	216965	216967	0.1217	chr01_216965
1	217210	217212	0.1391	chr01_217210
1	217780	217782	0.1304	chr01_217780
1	217853	217855	0.1565	chr01_217853
1	217892	217894	0.1217	chr01_217892
1	217897	217899	0.1217	chr01_217897
1	217910	217912	0.1217	chr01_217910
1	217923	217925	0.1565	chr01_217923
1	219137	219139	0.1391	chr01_219137
1	219202	219204	0.1304	chr01_219202
1	219258	219260	0.1304	chr01_219258
1	219433	219435	0.1652	chr01_219433
1	219457	219459	0.1391	chr01_219457
1	219473	219475	0.3043	chr01_219473
1	219533	219535	0.1217	chr01_219533
1	219551	219553	0.3043	chr01_219551
1	219576	219578	0.1391	chr01_219576
1	219610	219612	0.1478	chr01_219610
1	219716	219718	0.1478	chr01_219716
1	219899	219901	0.1478	chr01_219899
1	219923	219925	0.1478	chr01_219923
1	220027	220029	0.1217	chr01_220027
1	220053	220055	0.1478	chr01_220053
1	220116	220118	0.313	chr01_220116
1	220423	220425	0.1565	chr01_220423
1	220428	220430	0.1565	chr01_220428
1	220514	220516	0.1478	chr01_220514
1	220524	220526	0.1478	chr01_220524
1	220600	220602	0.3217	chr01_220600
1	220768	220770	0.1826	chr01_220768
1	220797	220799	0.1652	chr01_220797
1	220874	220876	0.1652	chr01_220874
1	221032	221034	0.3217	chr01_221032
1	221033	221035	0.1826	chr01_221033
1	221074	221076	0.1826	chr01_221074
1	221118	221120	0.1739	chr01_221118
1	221138	221140	0.1826	chr01_221138
1	221147	221149	0.1826	chr01_221147
1	221359	221361	0.1739	chr01_221359
1	221405	221407	0.1826	chr01_221405
1	221465	221467	0.1565	chr01_221465
1	221466	221468	0.1652	chr01_221466
1	221468	221470	0.1478	chr01_221468
1	221502	221504	0.1565	chr01_221502
1	221523	221525	0.1565	chr01_221523
1	221577	221579	0.1478	chr01_221577
1	221800	221802	0.1652	chr01_221800
1	221834	221836	0.2696	chr01_221834
1	221916	221918	0.1826	chr01_221916
1	221924	221926	0.1826	chr01_221924
1	221961	221963	0.1826	chr01_221961
1	222096	222098	0.2696	chr01_222096
1	222134	222136	0.1826	chr01_222134
1	222144	222146	0.1826	chr01_222144
1	222161	222163	0.2696	chr01_222161
1	222167	222169	0.4696	chr01_222167
1	222173	222175	0.2696	chr01_222173
1	222177	222179	0.1826	chr01_222177
1	222180	222182	0.1826	chr01_222180
1	222187	222189	0.1652	chr01_222187
1	222246	222248	0.1652	chr01_222246
1	222267	222269	0.2696	chr01_222267
1	222271	222273	0.1826	chr01_222271
1	222299	222301	0.1565	chr01_222299
1	222344	222346	0.1739	chr01_222344
1	222539	222541	0.1739	chr01_222539
1	222738	222740	0.1565	chr01_222738
1	222739	222741	0.1652	chr01_222739
1	222779	222781	0.1565	chr01_222779
1	222820	222822	0.1826	chr01_222820
1	222838	222840	0.1652	chr01_222838
1	222966	222968	0.1652	chr01_222966
1	223025	223027	0.1565	chr01_223025
1	223040	223042	0.1739	chr01_223040
1	223094	223096	0.1565	chr01_223094
1	223096	223098	0.1565	chr01_223096
1	223165	223167	0.1826	chr01_223165
1	223181	223183	0.1652	chr01_223181
1	223224	223226	0.1478	chr01_223224
1	223374	223376	0.3217	chr01_223374
1	223412	223414	0.1478	chr01_223412
1	223451	223453	0.1826	chr01_223451
1	223457	223459	0.1652	chr01_223457
1	223534	223536	0.1565	chr01_223534
1	223537	223539	0.3043	chr01_223537
1	223554	223556	0.1217	chr01_223554
1	223557	223559	0.1217	chr01_223557
1	223634	223636	0.1217	chr01_223634
1	223660	223662	0.1217	chr01_223660
1	223705	223707	0.1217	chr01_223705
1	223706	223708	0.1652	chr01_223706
1	223781	223783	0.1652	chr01_223781
1	223794	223796	0.1826	chr01_223794
1	223880	223882	0.1652	chr01_223880
1	223883	223885	0.1217	chr01_223883
1	223947	223949	0.1826	chr01_223947
1	223992	223994	0.1739	chr01_223992
1	224128	224130	0.1652	chr01_224128
1	224169	224171	0.1652	chr01_224169
1	224218	224220	0.1217	chr01_224218
1	224233	224235	0.1826	chr01_224233
1	224248	224250	0.2	chr01_224248
1	224661	224663	0.1217	chr01_224661
1	224680	224682	0.3043	chr01_224680
1	224738	224740	0.2957	chr01_224738
1	224740	224742	0.1652	chr01_224740
1	224741	224743	0.1826	chr01_224741
1	224743	224745	0.3217	chr01_224743
1	224744	224746	0.1391	chr01_224744
1	224772	224774	0.1652	chr01_224772
1	224969	224971	0.1739	chr01_224969
1	225009	225011	0.1652	chr01_225009
1	225573	225575	0.3217	chr01_225573
1	225668	225670	0.1391	chr01_225668
1	225741	225743	0.1652	chr01_225741
1	225762	225764	0.1652	chr01_225762
1	225931	225933	0.1217	chr01_225931
1	225943	225945	0.1478	chr01_225943
1	226478	226480	0.3043	chr01_226478
1	226484	226486	0.1478	chr01_226484
1	226561	226563	0.1565	chr01_226561
1	226673	226675	0.1565	chr01_226673
1	226699	226701	0.1565	chr01_226699
1	226769	226771	0.3043	chr01_226769
1	226802	226804	0.3043	chr01_226802
1	226880	226882	0.2957	chr01_226880
1	226898	226900	0.3043	chr01_226898
1	226933	226935	0.2957	chr01_226933
1	226949	226951	0.2957	chr01_226949
1	227001	227003	0.287	chr01_227001
1	227002	227004	0.2783	chr01_227002
1	227054	227056	0.1478	chr01_227054
1	227099	227101	0.2696	chr01_227099
1	227142	227144	0.2696	chr01_227142
1	228528	228530	0.1391	chr01_228528
1	228592	228594	0.1565	chr01_228592
1	228898	228900	0.1739	chr01_228898
1	229285	229287	0.113	chr01_229285
1	229388	229390	0.1304	chr01_229388
1	229423	229425	0.1478	chr01_229423
1	229546	229548	0.1478	chr01_229546
1	229659	229661	0.1739	chr01_229659
1	229782	229784	0.1652	chr01_229782
1	229990	229992	0.1565	chr01_229990
1	231082	231084	0.1565	chr01_231082
1	231094	231096	0.1478	chr01_231094
1	232423	232425	0.1826	chr01_232423
1	232504	232506	0.1565	chr01_232504
1	232923	232925	0.1739	chr01_232923
1	233321	233323	0.1304	chr01_233321
1	233372	233374	0.287	chr01_233372
1	233710	233712	0.1391	chr01_233710
1	233816	233818	0.287	chr01_233816
1	233956	233958	0.113	chr01_233956
1	234111	234113	0.1391	chr01_234111
1	234218	234220	0.1652	chr01_234218
1	234226	234228	0.1304	chr01_234226
1	234280	234282	0.1304	chr01_234280
1	234349	234351	0.113	chr01_234349
1	234546	234548	0.1652	chr01_234546
1	235302	235304	0.1304	chr01_235302
1	235369	235371	0.1217	chr01_235369
1	235523	235525	0.1391	chr01_235523
1	235650	235652	0.1304	chr01_235650
1	235906	235908	0.1217	chr01_235906
1	236405	236407	0.1217	chr01_236405
1	236435	236437	0.1217	chr01_236435
1	236529	236531	0.113	chr01_236529
1	236619	236621	0.1217	chr01_236619
1	236853	236855	0.3043	chr01_236853
1	236958	236960	0.1565	chr01_236958
1	236970	236972	0.1217	chr01_236970
1	236974	236976	0.1565	chr01_236974
1	237084	237086	0.1391	chr01_237084
1	237147	237149	0.1391	chr01_237147
1	237172	237174	0.1739	chr01_237172
1	237185	237187	0.1391	chr01_237185
1	237190	237192	0.1739	chr01_237190
1	237289	237291	0.1565	chr01_237289
1	237304	237306	0.1652	chr01_237304
1	237336	237338	0.1739	chr01_237336
1	237358	237360	0.1739	chr01_237358
1	237384	237386	0.1391	chr01_237384
1	237428	237430	0.1652	chr01_237428
1	237535	237537	0.313	chr01_237535
1	237567	237569	0.1391	chr01_237567
1	237622	237624	0.1478	chr01_237622
1	237675	237677	0.1304	chr01_237675
1	238379	238381	0.1565	chr01_238379
1	238380	238382	0.1565	chr01_238380
1	238523	238525	0.313	chr01_238523
1	238553	238555	0.3043	chr01_238553
1	239848	239850	0.1652	chr01_239848
1	239858	239860	0.313	chr01_239858
1	239880	239882	0.1478	chr01_239880
1	240464	240466	0.1391	chr01_240464
1	240581	240583	0.1565	chr01_240581
1	240741	240743	0.1391	chr01_240741
1	240943	240945	0.1652	chr01_240943
1	241013	241015	0.1826	chr01_241013
1	241226	241228	0.1304	chr01_241226
1	241438	241440	0.1739	chr01_241438
1	241526	241528	0.1391	chr01_241526
1	241873	241875	0.1913	chr01_241873
1	241900	241902	0.1913	chr01_241900
1	241906	241908	0.1043	chr01_241906
1	242121	242123	0.1217	chr01_242121
1	242339	242341	0.1391	chr01_242339
1	242656	242658	0.1391	chr01_242656
1	242732	242734	0.313	chr01_242732
1	242733	242735	0.313	chr01_242733
1	242787	242789	0.1304	chr01_242787
1	242949	242951	0.1652	chr01_242949
1	243219	243221	0.1478	chr01_243219
1	243621	243623	0.1478	chr01_243621
1	243867	243869	0.1652	chr01_243867
1	243879	243881	0.1652	chr01_243879
1	243883	243885	0.1652	chr01_243883
1	243931	243933	0.1739	chr01_243931
1	244041	244043	0.1478	chr01_244041
1	244044	244046	0.1652	chr01_244044
1	244111	244113	0.1304	chr01_244111
1	244145	244147	0.1304	chr01_244145
1	244311	244313	0.1304	chr01_244311
1	244334	244336	0.1652	chr01_244334
1	244462	244464	0.3304	chr01_244462
1	244556	244558	0.1304	chr01_244556
1	244922	244924	0.1826	chr01_244922
1	246046	246048	0.1565	chr01_246046
1	246084	246086	0.1652	chr01_246084
1	246097	246099	0.1304	chr01_246097
1	246254	246256	0.1565	chr01_246254
1	246632	246634	0.2	chr01_246632
1	246661	246663	0.1652	chr01_246661
1	246677	246679	0.1739	chr01_246677
1	246703	246705	0.1739	chr01_246703
1	246882	246884	0.1652	chr01_246882
1	246946	246948	0.1652	chr01_246946
1	246959	246961	0.1217	chr01_246959
1	247702	247704	0.1565	chr01_247702
1	247829	247831	0.1478	chr01_247829
1	247872	247874	0.1565	chr01_247872
1	248479	248481	0.1652	chr01_248479
1	248560	248562	0.1478	chr01_248560
1	248561	248563	0.1652	chr01_248561
1	248586	248588	0.1739	chr01_248586
1	248805	248807	0.1739	chr01_248805
1	248817	248819	0.1565	chr01_248817
1	248895	248897	0.1565	chr01_248895
1	250512	250514	0.1478	chr01_250512
1	250915	250917	0.1565	chr01_250915
1	251228	251230	0.1652	chr01_251228
1	251541	251543	0.1478	chr01_251541
1	251636	251638	0.1739	chr01_251636
1	251658	251660	0.1739	chr01_251658
1	251941	251943	0.1739	chr01_251941
1	252311	252313	0.1304	chr01_252311
1	252367	252369	0.3217	chr01_252367
1	252536	252538	0.1304	chr01_252536
1	252557	252559	0.1739	chr01_252557
1	252816	252818	0.1652	chr01_252816
1	252849	252851	0.1739	chr01_252849
1	252855	252857	0.1739	chr01_252855
1	252859	252861	0.1739	chr01_252859
1	252897	252899	0.1565	chr01_252897
1	254191	254193	0.1652	chr01_254191
1	254527	254529	0.1826	chr01_254527
1	254805	254807	0.1217	chr01_254805
1	255629	255631	0.1739	chr01_255629
1	255647	255649	0.1565	chr01_255647
1	256314	256316	0.1652	chr01_256314
1	256557	256559	0.1826	chr01_256557
1	256966	256968	0.1826	chr01_256966
1	257127	257129	0.1739	chr01_257127
1	257164	257166	0.1826	chr01_257164
1	258537	258539	0.1217	chr01_258537
1	258619	258621	0.1565	chr01_258619
1	258637	258639	0.1565	chr01_258637
1	258667	258669	0.1565	chr01_258667
1	258894	258896	0.1478	chr01_258894
1	258906	258908	0.1217	chr01_258906
1	258928	258930	0.1652	chr01_258928
1	258959	258961	0.1478	chr01_258959
1	259133	259135	0.1565	chr01_259133
1	259180	259182	0.1565	chr01_259180
1	259244	259246	0.1217	chr01_259244
1	259286	259288	0.1217	chr01_259286
1	259321	259323	0.287	chr01_259321
1	259598	259600	0.3043	chr01_259598
1	259613	259615	0.3043	chr01_259613
1	259630	259632	0.1652	chr01_259630
1	259705	259707	0.1217	chr01_259705
1	259763	259765	0.2957	chr01_259763
1	259800	259802	0.1217	chr01_259800
1	259816	259818	0.1217	chr01_259816
1	259837	259839	0.287	chr01_259837
1	259856	259858	0.2957	chr01_259856
1	259897	259899	0.1565	chr01_259897
1	260074	260076	0.1565	chr01_260074
1	260099	260101	0.1217	chr01_260099
1	260165	260167	0.1478	chr01_260165
1	260246	260248	0.1739	chr01_260246
1	260423	260425	0.1217	chr01_260423
1	260431	260433	0.2957	chr01_260431
1	260948	260950	0.1739	chr01_260948
1	260956	260958	0.1565	chr01_260956
1	260960	260962	0.2957	chr01_260960
1	260973	260975	0.1739	chr01_260973
1	261021	261023	0.1217	chr01_261021
1	261034	261036	0.1565	chr01_261034
1	261056	261058	0.1565	chr01_261056
1	261095	261097	0.1217	chr01_261095
1	261151	261153	0.287	chr01_261151
1	261230	261232	0.1217	chr01_261230
1	261311	261313	0.287	chr01_261311
1	261330	261332	0.1652	chr01_261330
1	261829	261831	0.1478	chr01_261829
1	261979	261981	0.1565	chr01_261979
1	262185	262187	0.2957	chr01_262185
1	262265	262267	0.1565	chr01_262265
1	262363	262365	0.1826	chr01_262363
1	263086	263088	0.1565	chr01_263086
1	263226	263228	0.1217	chr01_263226
1	263790	263792	0.3043	chr01_263790
1	264501	264503	0.1217	chr01_264501
1	264568	264570	0.2957	chr01_264568
1	264797	264799	0.1739	chr01_264797
1	264831	264833	0.1565	chr01_264831
1	264868	264870	0.09565	chr01_264868
1	265624	265626	0.1478	chr01_265624
1	265699	265701	0.07826	chr01_265699
1	265789	265791	0.1217	chr01_265789
1	266081	266083	0.1652	chr01_266081
1	266806	266808	0.313	chr01_266806
1	266940	266942	0.1565	chr01_266940
1	266946	266948	0.1391	chr01_266946
1	266970	266972	0.1565	chr01_266970
1	267123	267125	0.1391	chr01_267123
1	267565	267567	0.1478	chr01_267565
1	267818	267820	0.1652	chr01_267818
1	268014	268016	0.1391	chr01_268014
1	268293	268295	0.1217	chr01_268293
1	268312	268314	0.1217	chr01_268312
1	268360	268362	0.1565	chr01_268360
1	268840	268842	0.1478	chr01_268840
1	269050	269052	0.1565	chr01_269050
1	270312	270314	0.1652	chr01_270312
1	270325	270327	0.1739	chr01_270325
1	270348	270350	0.1739	chr01_270348
1	270353	270355	0.1739	chr01_270353
1	270357	270359	0.4609	chr01_270357
1	270362	270364	0.1826	chr01_270362
1	270385	270387	0.1739	chr01_270385
1	270387	270389	0.1739	chr01_270387
1	270389	270391	0.1739	chr01_270389
1	270700	270702	0.1652	chr01_270700
1	270746	270748	0.1652	chr01_270746
1	270779	270781	0.1739	chr01_270779
1	270857	270859	0.1652	chr01_270857
1	270872	270874	0.1739	chr01_270872
1	270902	270904	0.1739	chr01_270902
1	271028	271030	0.1652	chr01_271028
1	271180	271182	0.1739	chr01_271180
1	271262	271264	0.1652	chr01_271262
1	271295	271297	0.1652	chr01_271295
1	271325	271327	0.1652	chr01_271325
1	271596	271598	0.287	chr01_271596
1	271635	271637	0.1652	chr01_271635
1	271645	271647	0.1217	chr01_271645
1	271745	271747	0.1739	chr01_271745
1	271750	271752	0.1739	chr01_271750
1	271751	271753	0.1739	chr01_271751
1	271758	271760	0.1652	chr01_271758
1	271762	271764	0.1565	chr01_271762
1	271776	271778	0.1391	chr01_271776
1	271777	271779	0.1565	chr01_271777
1	271780	271782	0.1565	chr01_271780
1	271792	271794	0.1652	chr01_271792
1	271821	271823	0.1652	chr01_271821
1	271827	271829	0.1478	chr01_271827
1	272511	272513	0.1565	chr01_272511
1	272525	272527	0.1565	chr01_272525
1	272532	272534	0.1391	chr01_272532
1	272547	272549	0.1391	chr01_272547
1	272552	272554	0.1565	chr01_272552
1	272568	272570	0.1565	chr01_272568
1	272582	272584	0.1652	chr01_272582
1	272589	272591	0.1217	chr01_272589
1	272596	272598	0.1652	chr01_272596
1	272617	272619	0.1478	chr01_272617
1	272637	272639	0.1652	chr01_272637
1	272644	272646	0.1565	chr01_272644
1	272993	272995	0.1565	chr01_272993
1	273025	273027	0.1739	chr01_273025
1	273042	273044	0.2957	chr01_273042
1	273282	273284	0.1739	chr01_273282
1	275021	275023	0.1565	chr01_275021
1	275051	275053	0.1565	chr01_275051
1	282996	282998	0.1217	chr01_282996
1	283011	283013	0.3043	chr01_283011
1	283038	283040	0.1217	chr01_283038
1	283039	283041	0.2	chr01_283039
1	283856	283858	0.1652	chr01_283856
1	283950	283952	0.1652	chr01_283950
1	283985	283987	0.1478	chr01_283985
1	288100	288102	0.1217	chr01_288100
1	288192	288194	0.1478	chr01_288192
1	288433	288435	0.287	chr01_288433
1	288462	288464	0.2957	chr01_288462
1	288483	288485	0.1217	chr01_288483
1	288523	288525	0.1217	chr01_288523
1	288583	288585	0.1739	chr01_288583
1	288697	288699	0.3217	chr01_288697
1	288698	288700	0.1217	chr01_288698
1	288763	288765	0.1391	chr01_288763
1	288823	288825	0.3217	chr01_288823
1	288997	288999	0.3217	chr01_288997
1	289085	289087	0.313	chr01_289085
1	289231	289233	0.3217	chr01_289231
1	289259	289261	0.1652	chr01_289259
1	289917	289919	0.1304	chr01_289917
1	290059	290061	0.1391	chr01_290059
1	290060	290062	0.1304	chr01_290060
1	290061	290063	0.1304	chr01_290061
1	290072	290074	0.1565	chr01_290072
1	290100	290102	0.1217	chr01_290100
1	290158	290160	0.1565	chr01_290158
1	290362	290364	0.1391	chr01_290362
1	290702	290704	0.1304	chr01_290702
1	290810	290812	0.2957	chr01_290810
1	291298	291300	0.1565	chr01_291298
1	291460	291462	0.1304	chr01_291460
1	292235	292237	0.1217	chr01_292235
1	292287	292289	0.1565	chr01_292287
1	292609	292611	0.1304	chr01_292609
1	292632	292634	0.1304	chr01_292632
1	292666	292668	0.1565	chr01_292666
1	292678	292680	0.2783	chr01_292678
1	292687	292689	0.1478	chr01_292687
1	292693	292695	0.1478	chr01_292693
1	293120	293122	0.1478	chr01_293120
1	293180	293182	0.1652	chr01_293180
1	293192	293194	0.1478	chr01_293192
1	293288	293290	0.1217	chr01_293288
1	293314	293316	0.1304	chr01_293314
1	293398	293400	0.3043	chr01_293398
1	293425	293427	0.1478	chr01_293425
1	293709	293711	0.1217	chr01_293709
1	293850	293852	0.1478	chr01_293850
1	293982	293984	0.1217	chr01_293982
1	294028	294030	0.1565	chr01_294028
1	294095	294097	0.1217	chr01_294095
1	294157	294159	0.113	chr01_294157
1	294211	294213	0.1478	chr01_294211
1	294256	294258	0.1043	chr01_294256
1	294310	294312	0.1391	chr01_294310
1	294369	294371	0.1043	chr01_294369
1	294453	294455	0.1217	chr01_294453
1	294579	294581	0.1217	chr01_294579
1	294834	294836	0.2957	chr01_294834
1	294906	294908	0.113	chr01_294906
1	295314	295316	0.1304	chr01_295314
1	295547	295549	0.1304	chr01_295547
1	295572	295574	0.1565	chr01_295572
1	295680	295682	0.1217	chr01_295680
1	295687	295689	0.1217	chr01_295687
1	295742	295744	0.113	chr01_295742
1	296688	296690	0.1478	chr01_296688
1	297454	297456	0.1304	chr01_297454
1	297482	297484	0.1391	chr01_297482
1	297600	297602	0.1304	chr01_297600
1	297643	297645	0.1304	chr01_297643
1	297693	297695	0.1217	chr01_297693
1	297750	297752	0.1478	chr01_297750
1	297761	297763	0.1304	chr01_297761
1	297832	297834	0.1652	chr01_297832
1	297846	297848	0.1739	chr01_297846
1	297852	297854	0.1217	chr01_297852
1	297857	297859	0.1565	chr01_297857
1	297928	297930	0.1217	chr01_297928
1	297932	297934	0.1391	chr01_297932
1	297976	297978	0.1391	chr01_297976
1	298003	298005	0.1304	chr01_298003
1	298051	298053	0.1391	chr01_298051
1	298184	298186	0.1739	chr01_298184
1	298201	298203	0.1478	chr01_298201
1	298395	298397	0.313	chr01_298395
1	298412	298414	0.1478	chr01_298412
1	298437	298439	0.1478	chr01_298437
1	298617	298619	0.1391	chr01_298617
1	298640	298642	0.09565	chr01_298640
1	298654	298656	0.1565	chr01_298654
1	298696	298698	0.1391	chr01_298696
1	299071	299073	0.1391	chr01_299071
1	299086	299088	0.1391	chr01_299086
1	299094	299096	0.1391	chr01_299094
1	299114	299116	0.1391	chr01_299114
1	299192	299194	0.1217	chr01_299192
1	299229	299231	0.113	chr01_299229
1	299235	299237	0.1304	chr01_299235
1	299262	299264	0.1391	chr01_299262
1	299268	299270	0.1391	chr01_299268
1	299272	299274	0.1217	chr01_299272
1	299280	299282	0.1391	chr01_299280
1	299499	299501	0.1391	chr01_299499
1	299743	299745	0.1391	chr01_299743
1	299756	299758	0.1304	chr01_299756
1	299771	299773	0.1304	chr01_299771
1	299827	299829	0.3043	chr01_299827
1	299842	299844	0.1304	chr01_299842
1	299845	299847	0.1478	chr01_299845
1	299873	299875	0.113	chr01_299873
1	300455	300457	0.1565	chr01_300455
1	300457	300459	0.113	chr01_300457
1	300528	300530	0.113	chr01_300528
1	301293	301295	0.113	chr01_301293
1	301344	301346	0.1391	chr01_301344
1	301362	301364	0.1304	chr01_301362
1	302180	302182	0.1478	chr01_302180
1	302232	302234	0.1217	chr01_302232
1	302283	302285	0.1217	chr01_302283
1	302360	302362	0.2957	chr01_302360
1	302411	302413	0.1217	chr01_302411
1	302436	302438	0.2957	chr01_302436
1	302443	302445	0.3043	chr01_302443
1	302592	302594	0.3043	chr01_302592
1	302611	302613	0.1478	chr01_302611
1	302617	302619	0.1478	chr01_302617
1	302712	302714	0.1391	chr01_302712
1	302759	302761	0.1391	chr01_302759
1	302780	302782	0.1478	chr01_302780
1	303146	303148	0.1391	chr01_303146
1	303680	303682	0.313	chr01_303680
1	303797	303799	0.1391	chr01_303797
1	304376	304378	0.1217	chr01_304376
1	304527	304529	0.1217	chr01_304527
1	304986	304988	0.1478	chr01_304986
1	305013	305015	0.1391	chr01_305013
1	305555	305557	0.1391	chr01_305555
1	305685	305687	0.1565	chr01_305685
1	305730	305732	0.3043	chr01_305730
1	306319	306321	0.113	chr01_306319
1	306583	306585	0.1304	chr01_306583
1	306611	306613	0.113	chr01_306611
1	306824	306826	0.3043	chr01_306824
1	307330	307332	0.1304	chr01_307330
1	307345	307347	0.1478	chr01_307345
1	307898	307900	0.1478	chr01_307898
1	307981	307983	0.113	chr01_307981
1	308028	308030	0.113	chr01_308028
1	308043	308045	0.3043	chr01_308043
1	308057	308059	0.113	chr01_308057
1	308158	308160	0.1304	chr01_308158
1	308325	308327	0.1478	chr01_308325
1	308515	308517	0.113	chr01_308515
1	308850	308852	0.1304	chr01_308850
1	308933	308935	0.113	chr01_308933
1	309650	309652	0.1565	chr01_309650
1	309751	309753	0.1217	chr01_309751
1	309792	309794	0.1478	chr01_309792
1	310101	310103	0.1304	chr01_310101
1	310447	310449	0.1304	chr01_310447
1	311351	311353	0.1304	chr01_311351
1	312662	312664	0.3043	chr01_312662
1	313087	313089	0.1478	chr01_313087
1	314345	314347	0.313	chr01_314345
1	314423	314425	0.1304	chr01_314423
1	314623	314625	0.1391	chr01_314623
1	314926	314928	0.1478	chr01_314926
1	315266	315268	0.1217	chr01_315266
1	315314	315316	0.1478	chr01_315314
1	315347	315349	0.1391	chr01_315347
1	315609	315611	0.1391	chr01_315609
1	315629	315631	0.1217	chr01_315629
1	315649	315651	0.1391	chr01_315649
1	315858	315860	0.1391	chr01_315858
1	316750	316752	0.1478	chr01_316750
1	316897	316899	0.1478	chr01_316897
1	316968	316970	0.3304	chr01_316968
1	316994	316996	0.1391	chr01_316994
1	317069	317071	0.1391	chr01_317069
1	318555	318557	0.1304	chr01_318555
1	319493	319495	0.1391	chr01_319493
1	319523	319525	0.113	chr01_319523
1	319579	319581	0.1304	chr01_319579
1	319656	319658	0.1217	chr01_319656
1	319658	319660	0.1391	chr01_319658
1	319659	319661	0.1217	chr01_319659
1	319668	319670	0.1217	chr01_319668
1	319680	319682	0.1217	chr01_319680
1	319703	319705	0.1217	chr01_319703
1	320096	320098	0.1304	chr01_320096
1	320279	320281	0.1391	chr01_320279
1	320294	320296	0.1391	chr01_320294
1	320308	320310	0.1565	chr01_320308
1	320481	320483	0.1217	chr01_320481
1	320574	320576	0.1304	chr01_320574
1	320657	320659	0.1304	chr01_320657
1	320691	320693	0.1217	chr01_320691
1	320707	320709	0.1304	chr01_320707
1	320762	320764	0.1304	chr01_320762
1	320783	320785	0.1304	chr01_320783
1	320796	320798	0.1304	chr01_320796
1	320797	320799	0.1304	chr01_320797
1	320804	320806	0.1304	chr01_320804
1	320816	320818	0.1304	chr01_320816
1	320840	320842	0.1391	chr01_320840
1	320874	320876	0.1217	chr01_320874
1	321006	321008	0.1217	chr01_321006
1	321187	321189	0.1217	chr01_321187
1	321189	321191	0.1304	chr01_321189
1	321199	321201	0.1217	chr01_321199
1	321240	321242	0.113	chr01_321240
1	321374	321376	0.1217	chr01_321374
1	321434	321436	0.113	chr01_321434
1	321555	321557	0.1217	chr01_321555
1	321576	321578	0.1217	chr01_321576
1	321639	321641	0.1217	chr01_321639
1	321714	321716	0.1217	chr01_321714
1	321727	321729	0.1217	chr01_321727
1	321739	321741	0.1217	chr01_321739
1	321788	321790	0.1217	chr01_321788
1	321794	321796	0.1217	chr01_321794
1	321832	321834	0.1217	chr01_321832
1	321843	321845	0.1217	chr01_321843
1	321856	321858	0.1304	chr01_321856
1	321875	321877	0.1217	chr01_321875
1	321876	321878	0.1304	chr01_321876
1	321885	321887	0.1304	chr01_321885
1	322013	322015	0.1304	chr01_322013
1	322014	322016	0.1217	chr01_322014
1	322028	322030	0.1304	chr01_322028
1	322419	322421	0.1652	chr01_322419
1	322438	322440	0.1565	chr01_322438
1	322667	322669	0.1565	chr01_322667
1	322698	322700	0.1478	chr01_322698
1	322765	322767	0.1565	chr01_322765
1	322766	322768	0.1565	chr01_322766
1	323639	323641	0.113	chr01_323639
1	323759	323761	0.1478	chr01_323759
1	324074	324076	0.1391	chr01_324074
1	324309	324311	0.1304	chr01_324309
1	324318	324320	0.3043	chr01_324318
1	324338	324340	0.1565	chr01_324338
1	324346	324348	0.1217	chr01_324346
1	324427	324429	0.1217	chr01_324427
1	324430	324432	0.1391	chr01_324430
1	324472	324474	0.113	chr01_324472
1	324488	324490	0.1391	chr01_324488
1	324531	324533	0.1478	chr01_324531
1	324571	324573	0.1304	chr01_324571
1	324708	324710	0.1478	chr01_324708
1	324800	324802	0.1391	chr01_324800
1	324937	324939	0.1304	chr01_324937
1	324962	324964	0.1391	chr01_324962
1	325395	325397	0.113	chr01_325395
1	325435	325437	0.2696	chr01_325435
1	325445	325447	0.1217	chr01_325445
1	325453	325455	0.1217	chr01_325453
1	325517	325519	0.1217	chr01_325517
1	325525	325527	0.1217	chr01_325525
1	325597	325599	0.2696	chr01_325597
1	325619	325621	0.1217	chr01_325619
1	325630	325632	0.1391	chr01_325630
1	325650	325652	0.1304	chr01_325650
1	325836	325838	0.1478	chr01_325836
1	325867	325869	0.1217	chr01_325867
1	325906	325908	0.1217	chr01_325906
1	326062	326064	0.1304	chr01_326062
1	326083	326085	0.2783	chr01_326083
1	326111	326113	0.1304	chr01_326111
1	326129	326131	0.1217	chr01_326129
1	326163	326165	0.2609	chr01_326163
1	326229	326231	0.1217	chr01_326229
1	326467	326469	0.1217	chr01_326467
1	326590	326592	0.1304	chr01_326590
1	326596	326598	0.1217	chr01_326596
1	326646	326648	0.1217	chr01_326646
1	326693	326695	0.287	chr01_326693
1	326714	326716	0.1478	chr01_326714
1	326952	326954	0.1217	chr01_326952
1	326963	326965	0.2783	chr01_326963
1	326977	326979	0.1217	chr01_326977
1	327021	327023	0.2696	chr01_327021
1	327031	327033	0.1304	chr01_327031
1	327115	327117	0.1217	chr01_327115
1	327125	327127	0.1304	chr01_327125
1	327676	327678	0.1217	chr01_327676
1	328854	328856	0.1478	chr01_328854
1	329071	329073	0.1478	chr01_329071
1	329105	329107	0.113	chr01_329105
1	329402	329404	0.2696	chr01_329402
1	329480	329482	0.113	chr01_329480
1	330047	330049	0.1217	chr01_330047
1	330333	330335	0.1304	chr01_330333
1	330723	330725	0.113	chr01_330723
1	330910	330912	0.113	chr01_330910
1	331084	331086	0.1391	chr01_331084
1	331250	331252	0.1217	chr01_331250
1	332284	332286	0.113	chr01_332284
1	332333	332335	0.2609	chr01_332333
1	332832	332834	0.1304	chr01_332832
1	333794	333796	0.113	chr01_333794
1	333849	333851	0.2435	chr01_333849
1	333862	333864	0.2435	chr01_333862
1	334023	334025	0.2435	chr01_334023
1	334059	334061	0.4087	chr01_334059
1	335048	335050	0.1043	chr01_335048
1	335127	335129	0.4087	chr01_335127
1	335145	335147	0.2435	chr01_335145
1	335191	335193	0.113	chr01_335191
1	335217	335219	0.1304	chr01_335217
1	335270	335272	0.4174	chr01_335270
1	335292	335294	0.2609	chr01_335292
1	335397	335399	0.1217	chr01_335397
1	335403	335405	0.1304	chr01_335403
1	335433	335435	0.4174	chr01_335433
1	335481	335483	0.1304	chr01_335481
1	335566	335568	0.1304	chr01_335566
1	335590	335592	0.1217	chr01_335590
1	335593	335595	0.1217	chr01_335593
1	335598	335600	0.4087	chr01_335598
1	335606	335608	0.2435	chr01_335606
1	335736	335738	0.1391	chr01_335736
1	336044	336046	0.4087	chr01_336044
1	336118	336120	0.113	chr01_336118
1	336638	336640	0.113	chr01_336638
1	336876	336878	0.1304	chr01_336876
1	337003	337005	0.2435	chr01_337003
1	337262	337264	0.1217	chr01_337262
1	337330	337332	0.1304	chr01_337330
1	338338	338340	0.113	chr01_338338
1	338381	338383	0.113	chr01_338381
1	338497	338499	0.1304	chr01_338497
1	338759	338761	0.1304	chr01_338759
1	338928	338930	0.1304	chr01_338928
1	339047	339049	0.113	chr01_339047
1	339115	339117	0.1304	chr01_339115
1	339147	339149	0.1304	chr01_339147
1	339571	339573	0.1391	chr01_339571
1	340431	340433	0.1565	chr01_340431
1	340569	340571	0.1652	chr01_340569
1	341236	341238	0.1043	chr01_341236
1	341564	341566	0.1565	chr01_341564
1	342229	342231	0.1217	chr01_342229
1	342431	342433	0.1217	chr01_342431
1	343076	343078	0.1565	chr01_343076
1	343206	343208	0.1043	chr01_343206
1	343703	343705	0.1565	chr01_343703
1	343774	343776	0.1043	chr01_343774
1	344771	344773	0.1043	chr01_344771
1	344975	344977	0.113	chr01_344975
[truncated: 998,000+ more rows]
