# Supplementary material for: Joint analysis of phenotype-effect-generation identifies loci associated with grain quality traits in rice hybrids
Source: Nat Commun. 2023 Jul 4;14:3930. doi: 10.1038/s41467-023-39534-x (PMC10319794; doi:10.1038/s41467-023-39534-x)
Supplement: Supplementary file 12 — Source Data [file 41467_2023_39534_MOESM12_ESM.zip › Supplementary Figure 4B_source data.txt]

"Interval(bp)"
46
17
11
48
10
27
49
71
97
116
13
40
3
43
78
76
5
51
28
22
11
76
322
6
84
161
113
46
48
53
14
56
520
390
319
417
4
131
453
129
103
520
252
104
278
520
28
141
241
117
61
330
108
520
58
70
25
15
249
4
10
11
46
8
148
56
74
476
111
103
242
38
163
520
30
24
76
156
245
520
520
520
125
70
520
79
29
462
334
342
180
520
15
111
125
85
33
84
18
20
67
45
1
19
32
85
146
63
20
281
305
520
475
520
58
3
271
87
89
305
182
6
278
520
19
10
246
453
284
44
125
15
24
60
189
197
27
18
13
395
347
9
114
25
216
29
46
7
99
520
357
89
10
371
428
449
129
520
66
279
170
42
278
65
165
520
520
520
51
501
184
442
309
520
78
128
70
250
208
363
202
520
398
13
14
92
24
83
49
68
19
25
47
76
406
264
66
50
119
11
19
34
16
297
35
10
36
58
96
16
57
30
24
10
120
50
27
74
36
38
37
244
159
31
6
40
51
24
18
75
55
104
25
25
185
12
147
19
41
114
69
46
47
126
62
19
67
171
248
25
23
16
14
29
43
41
1
11
122
22
4
42
75
40
38
17
41
10
152
11
75
63
21
479
16
71
48
8
115
61
37
49
43
49
520
245
1
80
49
12
48
75
2
23
212
59
197
23
70
13
90
23
31
163
143
472
163
99
140
68
12
520
172
9
62
105
22
40
32
45
22
13
32
17
74
23
27
22
145
32
61
9
24
6
65
80
9
17
1
3
318
41
25
5
66
7
12
29
8
44
42
6
4
15
52
211
26
35
14
520
2
28
55
17
1
68
27
46
46
211
16
204
319
60
369
520
520
520
453
234
520
232
74
237
373
510
520
463
356
33
155
11
25
127
9
3
18
87
16
25
18
67
17
55
29
23
82
7
34
11
80
3
21
31
1
78
9
34
14
8
118
36
47
54
31
21
511
3
410
520
42
19
1
178
92
38
81
219
33
178
170
156
42
110
61
26
52
85
99
58
68
113
91
115
15
208
13
63
81
17
258
25
2
80
73
50
129
37
66
233
416
520
148
199
520
65
106
520
308
101
520
520
250
38
520
150
53
43
41
56
102
2
14
113
8
15
168
20
4
261
142
47
37
20
110
84
131
116
231
28
11
488
29
275
199
520
38
26
83
23
258
15
378
231
520
300
119
43
10
520
520
113
13
391
244
22
520
28
520
520
54
175
134
108
30
143
520
28
18
11
213
15
28
32
2
36
53
122
176
14
33
24
2
6
3
12
95
31
32
37
20
160
147
17
156
17
66
391
47
202
125
1
4
14
6
15
31
2
25
36
36
397
20
157
31
5
11
62
18
5
22
25
16
9
43
37
119
101
3
12
1
3
27
17
41
18
29
5
87
41
23
19
65
198
1
4
47
110
32
32
1
38
28
85
20
1
28
17
60
4
15
5
1
35
32
40
65
1
3
3
31
72
16
50
101
26
7
7
67
41
4
27
102
4
24
110
27
28
11
15
14
57
29
7
33
20
13
24
35
15
123
94
43
9
1
10
26
124
14
69
58
1
29
22
49
29
18
118
18
29
22
205
14
51
140
59
29
108
108
26
12
108
115
78
24
219
107
49
17
12
28
75
11
17
520
85
14
64
14
18
73
55
3
106
20
520
287
520
1
3
5
240
520
6
9
5
7
520
14
34
63
83
10
16
33
20
218
12
90
54
68
31
66
39
1
10
7
74
1
18
24
26
25
77
4
309
58
63
37
259
119
104
12
1
83
10
187
33
49
111
6
26
6
30
38
13
56
24
57
141
49
53
33
109
9
84
6
131
14
62
115
2
50
76
3
7
52
2
4
29
88
29
7
2
72
24
47
109
67
27
46
21
7
94
183
46
13
10
90
20
71
32
96
330
47
258
79
520
278
56
103
83
144
22
28
3
3
57
11
39
10
98
131
7
56
12
100
89
39
15
8
87
43
7
22
9
33
5
22
10
74
19
113
60
184
86
25
220
47
4
159
520
169
241
25
201
464
45
210
58
357
295
282
392
172
363
520
117
520
265
27
502
362
520
520
341
520
232
520
21
141
520
520
159
74
113
134
468
438
520
420
299
34
22
59
36
55
85
193
83
57
117
289
1
7
195
23
520
38
480
15
129
20
7
99
1
34
30
85
19
52
20
36
438
65
40
32
22
119
66
509
65
176
13
42
108
12
46
74
5
1
22
280
467
19
39
313
357
83
69
10
103
277
26
127
96
5
165
128
520
520
520
189
7
150
94
31
105
83
11
33
6
113
36
29
21
482
64
189
196
254
111
15
37
266
219
20
520
220
109
332
40
44
215
43
33
120
3
12
45
19
6
67
95
85
30
38
21
1
61
3
17
5
2
520
29
209
207
11
8
9
8
23
6
30
2
131
83
56
10
1
16
55
73
5
247
405
16
8
256
8
36
11
3
1
6
15
51
7
520
238
2
224
244
15
36
86
29
520
520
520
11
37
60
13
4
34
45
147
17
520
14
9
117
68
146
94
52
14
57
31
119
20
11
12
28
48
31
16
35
14
520
38
168
79
173
311
520
87
59
36
87
1
169
26
61
42
175
503
520
236
279
520
279
111
106
15
36
73
520
284
520
191
81
494
59
87
410
80
520
92
152
8
107
34
520
10
172
150
62
45
13
74
8
1
16
2
116
135
1
1
2
18
150
124
520
455
520
520
67
468
131
24
65
474
108
520
86
277
520
276
343
154
29
520
520
3
520
225
86
5
5
6
520
520
434
520
266
240
90
182
66
46
255
7
10
22
66
147
213
21
118
364
520
447
520
249
245
520
73
39
5
13
13
520
65
56
175
24
16
60
18
25
34
106
183
24
104
26
63
307
5
86
10
76
168
29
77
158
1
41
44
20
9
212
46
60
1
2
34
21
54
223
34
82
8
37
135
38
10
17
6
6
4
3
7
59
21
4
28
45
195
199
1
40
41
18
128
59
15
54
2
69
16
43
150
38
39
6
77
3
17
3
77
26
45
1
75
13
86
3
64
45
136
41
49
15
15
413
19
58
2
1
2
1
28
197
40
520
95
73
21
169
12
520
6
77
112
26
70
33
78
18
35
16
52
1
52
45
43
520
64
306
387
103
35
123
113
123
208
520
12
520
81
419
398
51
338
106
140
155
107
8
54
69
197
520
67
154
127
256
499
30
94
90
234
105
12
4
110
63
25
13
5
99
15
32
22
26
44
107
32
55
53
520
1
143
30
520
10
22
520
117
160
202
70
213
212
88
347
27
6
215
218
317
76
1
54
162
270
402
246
12
4
48
110
3
67
34
166
23
128
94
366
520
38
13
157
378
29
16
26
179
64
13
520
127
43
520
81
1
25
219
12
78
520
403
313
313
95
22
283
370
56
169
21
259
33
6
4
38
520
336
278
520
18
520
243
409
161
37
520
82
18
30
227
12
22
31
174
47
64
42
35
277
15
17
75
58
37
16
21
19
41
177
25
66
81
177
8
517
8
4
13
48
13
22
39
56
79
81
19
499
150
206
80
98
520
140
520
520
67
229
34
37
520
75
90
292
520
134
6
24
153
442
253
196
279
19
48
480
210
520
13
23
5
4
5
23
2
2
311
46
33
78
15
30
126
152
82
33
30
271
39
10
100
5
1
7
4
14
1
3
12
29
6
520
14
7
15
5
16
14
7
7
21
20
7
349
32
17
240
520
30
520
15
27
1
520
94
35
520
92
241
29
21
40
60
114
1
65
60
174
88
146
28
520
142
1
1
11
28
58
204
340
108
488
162
520
52
322
23
34
12
9
6
427
60
12
96
26
84
27
284
141
132
46
67
62
54
45
54
59
84
126
255
72
408
233
25
108
7
55
520
520
28
118
43
50
57
11
71
14
6
5
71
4
44
27
48
133
17
194
17
25
180
23
14
42
375
15
8
20
78
37
6
27
6
4
8
219
244
13
15
56
15
3
28
520
2
71
520
51
18
520
52
51
77
51
25
7
149
19
6
95
47
21
366
520
117
520
151
459
27
520
130
45
520
264
28
213
506
15
520
83
47
15
14
101
167
190
335
83
520
101
41
309
346
520
520
425
520
78
200
303
340
48
33
262
20
20
209
520
147
71
26
75
520
520
30
56
77
2
1
9
12
23
393
183
15
14
173
93
83
34
16
55
21
13
1
7
12
24
34
132
181
2
10
41
134
60
121
21
63
75
13
12
49
6
38
11
13
19
1
9
128
1
14
391
19
229
31
67
1
520
120
315
235
9
20
8
81
3
42
16
43
40
137
92
137
25
433
40
10
8
64
8
72
22
11
20
186
31
39
156
21
28
18
34
66
238
123
6
50
47
21
238
11
14
44
10
84
10
520
520
217
34
297
78
520
286
390
187
174
166
520
49
499
520
55
13
161
36
520
79
18
46
26
53
22
105
6
30
48
85
24
3
5
8
130
308
74
520
238
127
259
68
520
43
116
262
169
119
68
32
424
520
138
520
328
520
202
520
130
497
71
520
204
131
358
520
520
381
87
17
520
520
520
255
520
285
112
475
520
520
83
520
281
253
4
520
520
520
157
332
520
520
171
87
312
520
498
411
308
520
172
520
151
520
520
332
520
141
4
208
520
520
259
115
520
520
520
260
520
188
520
110
520
343
117
315
95
520
46
39
43
39
520
492
6
112
520
520
520
425
77
520
217
7
76
520
45
37
52
213
39
201
112
496
342
45
341
122
8
184
174
520
520
520
520
520
520
395
10
31
223
276
93
24
520
9
55
22
339
178
236
230
249
20
87
333
5
3
75
28
16
80
33
41
28
26
29
16
11
1
10
32
21
70
41
92
51
3
9
2
31
2
17
9
11
147
5
2
36
36
100
27
62
78
14
10
102
123
30
2
5
14
21
4
40
11
143
1
18
12
22
13
10
16
16
140
6
19
61
67
88
520
85
139
27
73
55
17
94
42
520
41
4
44
1
129
19
41
60
105
18
5
191
119
15
73
34
11
10
87
62
46
68
28
13
1
3
4
9
21
33
14
32
6
3
2
5
51
13
5
6
20
1
29
5
13
19
10
17
52
13
26
406
94
1
30
162
2
66
17
107
53
45
6
32
52
2
150
12
72
64
71
451
114
418
47
3
258
27
75
152
173
23
3
26
7
36
5
14
31
4
5
7
131
29
17
1
10
7
6
5
3
10
40
2
6
7
5
520
14
3
10
4
4
58
13
2
1
4
1
4
4
39
16
24
58
1
54
24
106
15
141
9
42
187
12
3
16
22
44
51
32
62
64
47
30
5
13
7
28
27
101
41
19
6
15
6
20
10
35
37
29
17
62
18
1
8
2
10
1
6
20
14
42
13
27
32
162
42
100
134
94
71
24
129
73
2
139
11
20
19
20
55
9
27
55
28
125
240
1
72
7
95
22
105
242
455
520
469
520
92
514
520
192
321
114
3
294
18
13
35
171
26
520
36
520
520
78
240
193
72
137
149
143
139
96
4
40
117
344
21
10
1
176
47
64
24
55
10
68
54
49
9
17
214
7
95
43
21
171
35
33
37
10
38
10
13
18
19
2
6
4
11
274
76
93
207
48
143
81
53
139
132
14
243
48
229
66
283
49
202
222
170
8
27
19
48
36
16
72
31
52
18
87
117
53
48
3
256
2
62
88
183
70
114
70
14
20
57
48
150
56
299
94
46
86
47
25
14
15
130
42
29
1
10
9
9
15
1
25
1
520
5
6
12
1
77
33
25
209
73
34
13
8
14
4
2
6
7
8
11
35
1
31
54
1
49
39
19
82
30
5
520
274
13
11
34
27
20
1
28
63
25
22
12
1
11
26
75
24
18
14
58
106
97
5
16
520
28
16
5
2
56
2
71
12
29
55
30
2
26
41
8
5
40
28
6
16
29
9
2
1
9
35
60
12
1
27
18
3
5
4
1
9
112
27
7
42
22
1
2
46
120
129
63
69
26
2
85
25
20
49
19
53
164
47
9
202
24
39
19
9
51
19
13
112
76
31
42
10
49
520
53
18
248
60
2
168
25
57
142
481
54
42
42
4
126
107
56
135
102
67
124
35
520
241
339
520
40
520
113
99
251
117
291
192
427
16
79
379
140
108
33
263
520
59
87
94
21
6
41
393
106
31
317
18
88
18
15
61
32
93
13
89
12
22
288
5
1
149
439
30
2
3
30
22
11
116
25
18
32
12
58
117
1
1
11
8
19
4
30
235
21
7
8
13
2
9
22
2
70
38
48
43
1
520
132
184
84
10
11
29
38
24
21
11
520
9
31
103
5
373
88
25
27
1
18
9
3
21
31
9
30
2
3
5
7
3
6
6
4
83
10
21
12
26
16
16
4
4
214
5
106
4
10
51
518
118
12
5
23
42
15
67
160
14
193
163
4
53
37
11
41
16
79
172
14
5
2
1
133
5
1
157
99
68
18
10
1
21
46
15
74
7
292
520
100
306
520
63
65
34
520
27
90
30
50
25
64
45
49
4
101
39
31
40
31
1
67
91
68
142
49
26
9
14
62
138
12
23
520
45
17
2
454
92
26
26
20
21
2
9
1
22
23
9
20
209
185
42
520
10
57
214
16
440
6
2
130
42
53
66
26
520
138
520
105
79
144
150
57
104
193
492
94
499
12
8
8
269
280
115
1
39
22
49
104
80
132
98
520
36
116
69
140
325
520
3
94
158
215
33
319
520
206
16
3
24
293
154
309
237
111
318
15
22
103
71
33
36
37
91
16
48
39
46
26
36
32
520
107
6
25
10
156
61
18
18
92
136
76
258
76
36
3
212
217
73
231
273
1
31
36
19
21
30
157
260
55
22
223
52
139
145
34
8
51
95
3
73
520
25
82
103
45
7
2
60
30
6
38
46
2
9
24
2
15
73
115
217
11
110
335
490
9
52
18
3
2
1
17
189
202
326
14
18
33
6
29
81
20
9
22
55
22
92
12
20
6
17
19
3
52
8
70
234
171
74
175
150
229
4
267
147
127
263
9
12
15
17
13
6
4
13
5
210
274
17
23
17
42
340
15
123
87
27
346
14
250
187
243
1
165
99
130
1
34
241
69
6
7
128
84
1
80
3
4
1
27
40
464
44
6
30
55
19
91
66
113
124
56
356
368
493
520
247
19
520
52
520
71
35
92
26
11
51
520
46
7
327
503
4
18
50
57
46
224
53
391
46
59
55
236
134
10
520
6
59
219
75
88
113
520
134
132
373
130
86
12
46
196
328
520
6
520
54
317
453
40
146
1
70
127
101
520
148
80
139
238
213
286
9
520
520
2
56
26
283
84
30
67
42
59
463
9
498
362
164
419
360
111
520
2
1
5
55
18
6
9
117
309
232
5
83
59
275
369
448
520
112
256
131
50
65
30
101
490
5
195
8
19
118
5
121
21
1
18
362
24
2
7
202
520
61
520
29
2
12
37
18
11
24
15
24
24
17
16
22
19
33
2
107
15
30
46
90
520
520
9
6
78
66
151
14
35
4
44
69
47
26
10
105
129
156
78
11
53
162
33
319
15
520
207
278
130
520
166
1
1
140
326
520
21
118
520
1
156
297
77
58
232
225
264
520
129
117
520
316
186
51
312
286
314
17
75
175
380
401
512
261
48
30
102
6
520
33
1
3
10
18
5
36
37
122
7
520
24
520
120
111
308
452
130
520
54
5
124
309
119
426
382
277
191
55
15
22
1
3
44
67
4
58
94
299
15
276
298
520
224
97
520
454
6
254
47
1
1
12
84
192
306
390
52
284
3
120
82
114
4
500
440
1
58
20
13
168
104
250
520
1
18
9
27
3
2
20
1
2
6
6
14
2
31
3
16
3
17
43
1
16
4
450
104
23
154
5
8
132
30
32
329
106
265
107
167
166
520
300
76
520
413
43
43
3
52
97
302
2
520
16
203
120
381
151
84
297
402
520
108
127
359
167
16
520
488
386
24
240
15
190
93
159
98
61
520
36
171
7
121
1
96
87
99
108
160
44
1
53
15
18
9
98
14
8
28
3
69
520
23
23
58
9
85
23
5
3
8
1
7
16
21
20
20
20
4
14
2
13
31
5
49
93
10
118
89
19
73
16
26
4
6
2
10
1
5
12
9
8
13
27
7
4
10
3
33
1
12
11
8
1
22
9
23
7
5
6
4
13
12
2
357
282
391
37
2
6
48
30
7
8
18
72
47
99
41
404
191
520
419
71
67
103
202
38
153
306
79
41
110
3
520
5
32
6
113
43
41
1
3
47
52
41
27
78
520
352
5
138
30
198
7
43
50
170
68
232
7
4
15
37
14
3
24
1
2
1
7
132
1
53
219
21
11
3
26
2
43
20
2
24
19
34
38
62
13
20
53
12
49
89
1
1
22
19
106
17
38
116
19
126
14
3
4
28
520
19
406
6
333
36
2
13
45
11
115
4
48
8
1
26
25
55
14
3
4
95
16
11
50
32
36
10
75
17
31
48
76
174
32
29
48
11
212
35
210
99
27
21
89
41
21
10
35
27
76
16
5
148
1
8
4
1
10
15
1
3
30
28
5
2
3
2
3
11
9
152
11
2
4
2
3
11
10
7
299
21
6
4
9
12
26
34
66
36
5
118
3
158
29
27
32
31
94
51
12
2
11
3
181
26
6
3
44
3
1
23
23
2
9
52
64
7
27
2
68
32
21
8
126
3
36
60
86
13
26
1
21
55
71
15
25
81
20
132
61
203
115
3
63
23
14
41
10
1
8
120
69
6
14
43
119
15
11
119
65
51
11
11
6
15
6
44
2
21
18
16
15
1
19
10
17
89
68
3
32
2
165
197
142
75
94
9
20
18
30
9
6
32
9
19
102
52
112
18
196
3
2
1
16
20
237
25
11
3
1
6
46
29
2
1
12
3
1
179
34
35
46
2
1
97
10
12
29
5
37
11
82
11
3
4
54
81
5
7
21
9
8
6
5
1
10
89
27
152
208
144
379
126
5
29
4
91
94
4
3
6
6
25
5
4
1
5
12
59
4
10
105
12
11
2
2
5
8
26
46
38
14
4
30
1
1
3
15
15
56
1
2
29
16
3
3
5
17
4
57
58
27
30
43
14
483
6
17
56
1
6
22
10
16
10
308
23
21
10
36
6
2
67
520
72
3
64
57
4
39
12
22
30
21
10
30
1
72
18
13
10
96
140
9
72
321
135
26
27
6
344
387
218
91
25
11
43
58
31
243
36
3
207
3
59
71
14
1
44
21
1
36
70
400
79
14
2
105
23
23
21
18
31
54
28
95
32
82
72
7
56
6
102
25
1
5
11
28
13
58
54
134
62
23
119
6
77
25
14
44
102
46
2
33
15
8
22
2
16
22
123
245
178
26
7
77
36
105
102
21
203
10
1
57
118
6
2
28
40
136
1
7
7
28
34
3
520
169
17
61
68
12
4
6
8
8
6
1
12
1
4
2
16
76
6
27
50
33
107
26
42
110
2
7
22
37
12
25
54
15
31
7
86
30
14
12
65
33
3
68
333
1
2
16
49
5
26
37
34
7
14
256
5
9
21
35
5
65
320
109
5
1
59
13
4
16
2
7
18
12
11
88
107
22
122
53
59
12
13
520
144
1
10
11
33
21
10
18
5
3
12
60
18
20
246
30
4
7
5
100
20
52
34
26
16
12
32
37
22
22
511
7
17
54
8
1
1
45
1
53
1
90
30
152
8
111
102
7
9
26
51
25
6
61
21
52
35
33
96
18
6
485
9
95
97
142
4
4
9
4
1
4
1
17
4
1
4
6
6
1
1
6
7
5
3
13
5
78
1
67
70
11
108
30
31
6
142
4
47
5
141
16
51
49
46
51
64
25
49
47
22
1
20
520
14
4
2
20
33
56
20
78
100
67
520
141
1
7
22
2
29
1
30
21
5
2
520
48
24
10
16
7
1
113
19
42
220
33
49
120
28
39
1
5
14
25
11
22
14
18
8
16
3
3
39
21
79
17
9
59
30
87
2
31
157
3
281
71
12
7
30
291
8
212
24
7
176
370
180
58
520
5
51
178
463
520
490
4
280
520
94
60
7
37
10
229
80
138
175
9
52
113
94
28
35
291
18
7
25
1
19
2
132
16
434
124
1
107
66
205
210
300
4
4
2
1
6
91
36
421
520
153
186
12
520
59
1
122
40
225
259
24
30
59
69
15
70
19
58
10
3
3
123
60
1
1
6
295
113
10
13
80
29
55
18
116
41
67
268
28
25
14
1
66
178
4
11
41
120
7
17
55
41
19
46
81
115
4
12
18
12
7
5
61
23
84
8
1
8
50
28
46
27
9
5
67
72
14
4
91
52
1
31
23
15
20
30
1
125
85
9
1
22
69
15
5
49
36
44
68
58
21
51
3
15
12
15
30
30
212
41
11
57
30
57
9
39
20
10
9
98
96
182
8
12
29
27
36
11
17
11
18
10
9
3
10
10
2
6
1
10
12
1
3
5
20
10
14
75
9
12
1
6
7
2
2
17
11
1
503
6
273
3
18
137
5
8
7
174
60
13
133
17
91
73
56
213
87
43
11
79
33
37
475
460
48
380
48
51
196
155
117
43
149
58
21
21
44
124
211
30
19
14
6
34
5
44
6
4
10
2
5
1
7
4
520
2
1
11
11
9
1
5
8
22
9
8
44
14
1
5
1
4
28
4
27
386
76
86
5
20
5
80
62
82
28
65
138
54
57
108
46
2
162
6
70
40
10
2
80
8
26
20
24
19
1
18
1
2
14
6
1
2
12
27
17
69
191
54
12
150
51
334
10
2
31
7
2
44
35
2
39
9
16
12
138
4
35
24
225
384
142
349
179
10
17
90
289
281
130
27
52
2
30
109
43
43
15
1
125
18
5
11
8
13
37
10
35
90
5
1
27
30
130
92
160
51
48
30
65
17
15
82
56
32
17
38
26
38
6
5
271
1
10
4
22
1
4
7
30
62
17
48
158
1
86
6
137
9
3
47
2
25
50
95
12
14
25
46
3
1
40
8
33
84
33
37
2
85
10
84
11
20
1
2
53
30
171
162
150
22
16
36
5
26
101
520
51
10
16
136
11
22
45
113
361
28
178
69
127
26
11
160
114
29
34
5
394
5
5
33
2
30
77
24
51
144
5
24
80
34
32
4
53
8
4
2
7
44
13
21
8
83
64
24
1
12
29
102
5
30
44
128
494
76
107
8
4
22
71
19
13
35
28
10
22
4
100
43
5
2
4
16
96
45
16
3
4
36
520
10
47
3
7
5
5
22
93
101
155
13
2
6
6
19
27
27
3
13
127
11
12
67
11
1
8
34
15
4
141
23
33
52
19
115
66
6
201
520
120
119
1
253
2
18
57
195
13
31
23
502
13
21
18
1
12
1
20
5
2
4
2
3
99
1
13
5
24
18
25
17
9
75
106
42
13
10
32
520
7
39
16
52
10
23
101
19
19
9
27
23
9
35
32
37
38
121
19
42
7
6
16
11
22
2
1
34
51
28
1
26
1
46
6
57
17
21
42
49
13
4
35
5
7
30
12
17
1
4
15
27
5
3
21
49
4
15
2
7
15
45
33
443
64
332
17
4
11
520
65
68
28
30
5
46
42
520
2
47
3
26
102
86
28
24
105
21
43
74
14
48
85
520
72
54
27
5
45
21
29
2
8
128
4
1
17
520
1
8
134
12
391
520
163
6
86
8
73
5
17
1
56
27
124
30
27
58
134
19
13
9
18
3
199
19
50
3
16
25
3
36
10
1
11
3
4
17
14
25
20
13
35
22
38
117
5
56
6
11
11
15
23
26
13
20
18
35
124
41
30
26
5
2
45
1
23
6
5
8
5
1
41
1
30
12
46
17
61
49
25
41
17
2
17
10
22
7
1
24
28
44
37
25
16
20
241
270
22
59
3
10
79
9
33
95
27
51
7
311
90
81
266
520
402
50
236
4
4
520
92
102
34
18
53
225
44
160
72
22
61
17
8
19
11
31
43
122
258
150
36
12
33
8
40
147
154
194
85
57
20
25
36
66
19
7
56
3
39
22
242
108
17
2
1
21
88
32
6
28
520
63
3
41
74
3
7
3
6
103
25
5
28
120
49
520
40
17
40
14
241
109
64
15
45
133
53
27
231
63
41
196
27
15
3
21
30
15
75
15
39
24
6
117
66
1
2
3
32
1
52
18
106
71
4
150
6
31
12
361
192
1
6
1
12
28
55
11
35
15
1
43
4
6
6
13
2
14
4
3
15
36
15
23
19
3
23
4
24
3
6
3
3
2
10
15
9
6
6
30
21
12
21
9
9
7
7
6
19
9
27
34
3
8
30
14
56
5
9
1
8
1
4
180
1
3
5
8
12
10
3
9
12
6
6
2
1
3
2
8
19
2
6
357
35
7
19
2
12
3
7
3
11
9
115
10
1
8
2
8
2
13
7
17
9
1
4
2
2
23
10
35
65
1
1
4
12
4
1
24
21
14
4
1
4
1
8
459
5
3
4
2
3
23
5
1
4
3
2
8
7
7
14
10
79
8
1
3
28
5
1
16
17
12
26
79
12
3
8
2
157
13
8
36
83
111
76
11
469
6
368
6
6
2
6
6
4
15
4
21
20
16
3
16
6
1
1
62
13
5
6
69
116
1
10
20
3
9
22
11
9
13
16
32
92
42
12
15
1
17
1
13
10
90
69
29
146
73
41
47
56
6
95
84
1
31
19
45
38
52
8
26
75
2
40
13
3
25
3
1
34
51
18
10
3
3
41
8
5
45
76
6
37
4
8
49
2
32
12
33
23
154
33
22
4
23
83
9
275
157
9
76
160
14
283
72
11
33
296
520
22
91
404
46
201
6
11
19
151
26
62
108
26
95
26
27
90
6
7
32
245
26
197
14
203
2
10
36
34
1
69
14
5
12
27
198
113
1
57
60
27
10
140
75
16
120
37
9
45
44
7
5
1
24
77
19
2
7
74
50
1
14
3
11
10
62
1
35
16
13
36
8
179
33
133
3
30
7
6
14
13
4
34
16
33
48
12
1
40
2
41
21
4
6
73
1
62
29
43
36
9
2
76
5
46
50
13
16
14
51
12
45
6
2
29
5
34
5
8
15
1
6
29
31
1
2
7
1
4
3
3
4
3
3
5
1
1
3
9
12
4
3
15
37
6
10
8
47
9
21
2
8
37
7
3
32
12
1
1
12
5
3
16
5
25
4
1
20
21
65
38
16
13
13
13
150
2
5
26
4
7
90
47
12
27
7
16
1
11
9
9
78
4
26
45
5
15
2
9
244
15
2
29
12
1
4
12
3
5
188
257
9
122
25
36
142
17
1
56
36
27
21
2
18
18
9
13
80
40
9
85
37
3
46
17
85
14
41
12
17
9
59
109
55
121
66
77
1
520
3
30
119
520
29
87
12
13
9
2
4
3
17
19
11
18
3
1
1
4
14
9
4
20
13
12
1
2
22
12
1
8
3
19
4
18
2
1
5
27
41
40
22
39
19
1
2
67
2
20
3
3
37
69
39
4
19
8
8
8
35
29
4
9
6
16
5
12
70
24
520
38
134
11
8
5
46
14
520
224
520
6
46
381
80
38
24
1
3
17
4
377
381
18
118
48
41
166
56
184
74
57
183
47
101
27
78
36
143
24
5
55
8
270
63
2
61
110
6
97
36
46
18
16
148
5
32
46
57
76
62
120
125
327
520
5
58
129
13
51
201
43
2
3
10
7
24
71
205
3
38
87
162
346
14
7
38
21
19
5
22
520
10
12
8
16
4
254
520
4
15
221
10
40
14
312
520
32
15
1
29
3
15
1
37
16
3
12
11
7
3
30
15
1
12
520
7
104
4
497
8
11
5
13
36
20
3
111
132
21
29
13
21
47
19
25
308
12
12
520
93
40
3
170
520
15
1
9
2
7
1
32
9
2
10
66
4
44
367
227
43
520
138
346
1
3
17
11
5
3
48
6
13
12
241
513
520
8
7
476
6
82
14
16
4
126
11
5
11
12
11
16
7
24
10
7
6
294
318
131
40
281
67
140
292
32
43
8
95
206
108
19
170
102
8
101
53
79
38
65
64
424
189
312
10
121
126
50
64
47
71
119
153
24
133
5
54
63
105
95
82
123
40
9
78
23
98
3
107
520
225
30
87
103
147
72
94
520
34
199
175
520
459
318
465
293
107
389
92
401
74
5
169
234
75
515
30
195
82
494
458
60
520
195
70
113
70
3
2
12
76
520
16
6
19
2
54
41
16
40
237
172
520
119
4
19
95
10
47
28
28
20
33
4
34
31
43
130
394
57
22
56
40
93
1
73
19
59
61
20
129
15
6
9
84
41
520
34
137
147
85
73
6
54
47
12
2
35
41
1
46
173
11
58
520
8
32
197
102
34
6
77
21
6
11
3
9
1
520
410
520
520
156
215
282
520
24
27
40
239
3
69
366
21
456
178
199
75
27
92
122
15
38
16
53
100
1
32
520
130
7
97
36
8
14
11
3
4
24
235
86
4
7
29
36
9
165
434
35
136
454
227
31
34
53
16
10
68
2
36
19
2
15
25
9
4
2
15
249
3
9
3
2
17
21
390
9
3
23
2
73
170
520
18
26
4
10
9
27
19
14
13
3
5
6
78
10
2
4
1
27
41
15
5
32
1
49
6
28
56
76
93
24
128
45
18
423
21
90
139
5
11
23
12
17
16
8
11
14
45
35
66
31
18
18
3
19
5
4
39
520
12
8
1
2
12
7
2
2
9
8
7
22
6
9
7
26
3
32
4
8
6
4
12
11
8
2
138
1
1
1
72
18
1
4
4
17
9
14
21
1
23
23
3
34
5
20
2
25
12
9
4
84
3
4
33
2
21
47
15
5
121
66
208
65
53
23
90
8
13
69
62
180
103
53
21
51
27
68
79
49
97
49
36
5
7
3
42
143
39
9
6
12
2
12
20
10
10
11
29
27
10
30
15
6
1
42
35
3
12
75
10
66
34
13
57
40
33
20
130
2
24
36
1
11
5
1
12
9
44
9
8
1
6
1
2
5
25
94
7
12
36
2
3
3
1
2
7
7
5
11
2
16
25
3
51
8
23
2
16
34
5
14
6
6
21
6
2
21
32
8
31
5
9
2
21
12
31
12
40
1
46
7
1
11
4
10
1
2
39
7
79
16
11
1
9
39
17
15
8
14
11
12
2
8
1
11
2
12
52
9
18
4
37
5
1
4
1
24
4
33
23
1
5
1
33
15
9
3
7
16
18
10
31
41
6
3
15
8
6
40
17
4
30
45
15
5
31
19
520
5
11
18
85
22
68
16
10
2
7
5
19
11
65
23
22
23
103
8
44
4
22
52
17
9
1
21
89
9
19
8
3
5
4
8
1
9
8
9
1
1
1
8
5
3
92
8
10
18
2
38
12
7
17
3
36
17
2
1
8
37
5
13
339
3
6
9
28
50
9
9
6
6
2
7
3
6
4
8
3
3
21
30
45
8
19
24
6
9
7
7
475
466
520
96
4
227
65
23
166
83
54
31
67
40
2
20
16
14
21
41
8
13
119
29
3
26
34
32
123
134
24
16
141
18
2
15
45
121
21
1
122
304
278
5
2
140
30
48
3
31
51
114
33
1
25
8
3
520
8
1
8
7
3
3
3
15
3
120
9
72
37
520
6
12
5
12
6
1
18
17
10
520
520
17
19
8
122
7
5
15
520
9
8
16
4
520
32
155
47
2
11
3
7
6
1
19
1
1
5
1
4
1
28
4
37
2
52
19
1
2
29
36
1
20
6
3
20
18
2
17
8
15
3
4
4
520
19
8
7
7
15
10
2
4
21
4
10
8
5
3
18
39
9
17
11
33
26
4
17
15
6
13
95
24
207
36
520
187
63
23
33
103
33
158
8
27
166
299
35
281
79
3
2
187
177
430
89
81
171
290
5
325
204
15
100
484
250
147
368
205
150
164
514
66
119
8
1
7
37
171
164
41
177
20
295
61
34
10
43
30
136
218
8
59
47
319
75
146
35
63
51
75
39
2
32
57
215
132
59
2
7
74
179
11
28
413
11
12
33
51
115
39
120
121
222
181
110
112
47
128
186
33
25
520
60
113
192
226
208
13
104
38
53
284
296
156
100
313
130
113
21
30
4
46
158
28
115
260
32
481
15
5
18
4
14
2
12
7
27
49
14
71
68
36
4
28
21
22
2
19
37
80
6
3
63
2
1
12
3
9
12
3
18
3
3
6
89
262
205
272
47
134
45
12
5
435
20
308
12
46
148
7
7
120
259
85
207
70
119
16
6
12
3
91
5
21
6
32
65
254
66
1
13
19
2
520
2
520
45
31
69
435
262
9
294
122
172
40
19
21
46
16
156
360
520
19
181
46
27
44
1
93
44
71
56
11
90
2
37
3
2
29
287
207
1
1
98
27
520
60
84
21
87
128
82
135
15
63
53
18
32
49
10
20
32
24
14
6
2
5
1
5
11
4
21
12
51
1
14
2
69
27
5
115
18
32
11
6
4
6
2
2
1
2
32
16
7
15
6
3
2
9
15
3
49
46
4
5
6
3
19
5
2
3
28
2
1
15
6
11
2
8
22
34
50
520
12
11
88
19
28
55
2
126
23
36
4
75
19
82
58
18
28
29
85
9
4
1
67
44
1
8
6
8
4
8
4
43
82
10
1
23
32
400
9
421
520
14
22
18
17
6
3
520
8
7
18
21
40
10
20
18
28
6
8
21
18
65
5
26
520
12
520
520
82
520
53
26
11
8
7
9
12
140
15
14
6
62
50
37
17
50
39
18
6
14
75
10
40
33
27
20
34
91
70
12
30
46
7
16
13
1
7
2
54
4
16
15
2
13
23
52
51
40
1
3
35
6
88
132
24
29
15
34
4
148
262
2
18
28
110
15
2
39
37
3
37
5
10
36
1
12
151
70
1
57
29
55
84
243
479
62
8
12
11
65
27
60
112
92
62
171
8
280
99
60
79
103
245
153
42
26
18
35
4
13
11
10
45
150
9
77
9
35
3
34
17
27
35
67
4
50
36
77
2
8
32
42
36
180
13
24
13
24
1
33
3
99
65
45
56
39
59
17
520
113
18
8
101
222
52
46
173
90
199
22
42
99
25
85
71
33
247
25
82
52
253
195
26
28
91
108
61
41
13
12
15
17
235
94
101
52
117
13
197
104
2
520
285
4
113
4
19
89
35
12
41
1
17
12
44
57
150
8
35
31
12
38
13
53
124
127
10
56
323
26
74
12
329
350
340
9
95
178
181
305
190
33
197
42
60
520
386
340
478
60
74
51
241
110
55
15
304
315
81
11
222
107
509
494
103
61
243
133
511
12
56
114
1
520
55
29
2
48
27
278
305
324
161
520
55
193
438
128
93
104
520
457
154
239
31
117
167
198
21
234
191
520
53
85
299
61
179
520
115
79
71
6
485
180
520
520
6
25
26
51
29
58
5
11
16
11
7
11
9
5
11
10
45
520
7
332
99
31
5
2
25
2
520
122
69
64
185
13
5
40
1
32
24
10
101
93
31
7
10
4
27
162
23
89
4
12
8
30
13
54
520
140
6
5
5
10
520
2
6
64
50
17
138
236
453
47
1
10
29
3
32
31
112
378
520
43
183
4
7
139
46
520
147
33
42
32
150
26
245
73
13
5
176
66
377
7
59
1
29
52
44
70
7
45
19
29
5
12
9
1
36
14
16
5
20
14
19
16
3
26
9
27
520
32
1
186
11
33
2
47
89
10
5
20
158
70
60
60
8
67
24
63
26
29
59
28
1
106
189
140
14
22
55
288
11
4
27
42
139
3
45
13
12
13
105
281
36
299
3
22
16
60
330
55
68
1
77
35
82
440
520
520
520
448
520
138
168
119
520
261
520
520
1
242
520
306
290
77
42
29
77
63
325
75
54
25
37
23
6
13
71
49
104
6
6
355
10
25
18
53
53
20
3
28
145
15
520
42
13
5
75
1
28
20
129
252
154
39
329
33
69
15
520
260
1
209
29
346
16
123
520
13
476
221
64
219
3
174
27
6
192
3
144
6
21
3
16
4
11
8
1
15
11
32
49
12
10
8
4
32
8
115
1
109
139
89
115
14
41
16
11
49
5
8
22
14
18
6
17
1
4
6
33
10
27
127
61
101
75
29
74
520
4
1
186
132
132
284
286
8
24
4
2
8
102
54
13
3
91
3
6
31
31
22
43
9
190
42
71
45
17
52
60
41
14
55
23
130
2
46
53
270
51
13
8
60
303
3
13
2
70
32
52
37
28
29
136
27
3
138
3
3
72
520
280
520
80
10
4
16
3
310
29
17
17
9
36
33
16
39
67
18
12
33
13
1
3
15
20
48
39
107
3
21
89
2
200
374
101
5
4
45
33
20
13
14
16
13
24
40
219
20
27
114
30
1
15
30
414
22
57
75
92
14
94
353
49
116
274
275
520
520
175
388
520
90
2
11
218
55
196
520
62
405
60
204
133
520
118
181
55
161
165
368
26
11
76
520
256
26
277
216
14
223
98
38
53
5
520
520
44
37
194
303
62
2
117
4
1
1
6
8
20
42
107
25
10
6
2
28
10
229
23
40
129
161
12
69
31
21
10
27
16
21
70
125
28
12
520
2
9
9
1
28
6
37
12
196
67
14
37
7
4
43
97
8
25
114
250
47
14
4
18
29
11
25
10
27
39
111
5
6
14
3
7
5
520
157
114
289
478
237
339
24
2
3
5
20
1
22
169
144
47
36
28
88
3
1
1
2
3
6
317
520
65
8
12
4
3
30
2
11
8
1
2
51
49
52
23
6
2
3
4
65
86
26
44
71
77
147
59
24
4
4
23
38
21
2
5
7
75
35
10
14
39
13
53
168
1
5
4
215
58
127
107
44
67
12
51
14
42
9
30
16
42
37
22
7
9
14
11
70
17
5
3
14
153
207
212
520
312
126
195
121
158
520
136
297
35
15
19
520
81
520
70
2
8
9
60
65
18
1
5
2
16
11
19
8
3
42
1
242
7
16
36
17
13
6
18
158
42
6
13
5
8
32
5
55
272
29
10
1
9
3
23
2
3
4
3
5
2
8
18
30
94
195
29
20
14
1
13
14
30
17
12
33
5
441
32
39
147
28
41
64
148
104
52
18
230
8
176
95
83
18
27
143
10
20
7
91
56
221
4
59
128
1
13
37
32
12
51
11
67
285
11
87
67
35
47
71
12
36
67
520
10
121
12
249
38
18
3
300
520
499
10
38
3
34
83
12
57
52
61
16
68
100
38
72
390
240
67
88
124
123
59
494
119
498
92
203
111
41
50
2
9
2
48
24
12
16
42
3
38
33
123
35
11
28
113
3
2
14
10
5
33
5
2
5
116
65
31
59
3
13
59
31
15
61
520
98
1
134
196
520
321
255
109
3
105
14
10
4
1
7
16
64
14
24
32
5
26
61
40
54
117
32
22
17
35
3
33
60
50
12
44
55
520
195
3
66
10
42
116
18
46
2
1
5
17
10
8
35
16
45
43
6
150
61
30
39
50
5
38
77
10
520
5
10
21
5
18
165
16
94
13
1
69
11
16
26
36
1
42
43
16
4
16
15
23
60
4
41
3
19
5
9
101
26
143
12
31
430
42
102
54
200
11
520
41
88
5
78
20
18
1
10
327
120
116
173
32
3
343
520
47
113
31
135
31
73
62
25
3
30
68
45
6
31
28
79
231
234
147
126
83
145
7
59
47
102
119
67
78
19
520
315
401
67
32
520
520
168
520
520
1
362
520
520
200
499
520
299
275
62
487
16
5
158
6
7
206
29
520
212
52
150
360
428
159
37
322
300
83
128
234
198
60
520
25
210
419
26
77
21
100
374
20
10
4
213
263
520
137
520
157
183
368
175
43
190
5
14
312
12
520
520
181
520
329
9
105
126
166
520
393
22
75
28
39
6
11
243
520
191
18
202
218
38
179
150
1
265
302
219
294
520
1
89
414
177
213
1
156
224
77
1
520
6
520
520
520
520
6
520
520
520
520
295
454
170
87
166
25
152
35
520
397
305
241
290
125
16
214
520
520
383
205
43
35
185
520
520
157
520
468
520
304
520
520
16
433
17
11
1
83
134
520
20
520
227
107
28
166
45
51
326
412
407
8
116
6
349
134
78
142
252
244
146
24
11
21
44
9
62
89
5
27
29
88
74
216
3
72
113
39
10
23
2
116
127
1
1
441
22
19
12
26
316
78
1
39
15
47
48
75
520
10
31
8
21
520
520
242
11
29
59
5
139
10
6
6
21
11
9
18
4
12
9
6
23
56
5
5
21
54
25
253
96
105
50
192
124
176
2
150
12
85
26
8
59
23
15
243
19
38
2
126
41
138
21
520
482
69
338
3
71
73
85
24
274
14
22
17
129
10
28
40
87
214
17
5
2
1
16
101
8
23
15
36
39
17
4
15
70
23
86
139
8
72
31
69
6
15
9
9
1
3
19
7
92
53
11
4
40
50
14
3
520
13
13
16
11
25
6
17
5
6
46
6
8
10
2
2
86
12
20
3
5
3
9
11
5
1
29
12
10
3
13
32
4
7
35
1
10
3
13
61
129
5
520
119
12
24
49
15
39
42
40
18
6
29
16
7
7
34
45
28
14
3
1
34
120
25
4
107
23
3
107
54
32
22
14
55
85
9
34
1
24
3
304
13
10
4
30
30
520
520
520
520
27
520
520
5
1
112
44
74
18
14
12
28
4
23
123
6
3
7
19
25
14
5
27
11
10
9
9
18
4
21
3
22
39
70
43
7
17
39
520
3
11
5
1
12
2
27
5
25
1
6
7
7
15
33
3
34
7
520
35
10
6
76
9
1
1
19
3
520
520
520
520
37
2
3
52
2
3
181
1
47
33
103
57
14
1
7
21
76
15
43
1
1
2
3
6
24
31
3
84
19
165
44
520
9
21
10
74
520
520
56
14
38
176
90
520
3
1
177
520
46
21
23
520
8
3
61
64
6
43
123
11
2
5
39
36
68
3
41
62
53
32
56
88
35
14
1
53
6
1
2
14
334
53
24
23
6
31
1
44
310
34
59
30
6
39
15
13
422
27
162
39
2
2
7
89
6
100
5
7
3
5
12
1
6
13
15
2
51
53
4
3
25
6
111
4
15
13
11
43
9
14
4
3
2
5
2
9
6
12
1
11
8
21
167
16
12
1
520
520
2
16
4
7
13
4
22
112
20
1
1
12
18
1
18
4
6
2
8
40
10
4
9
2
2
16
12
1
520
22
16
4
45
7
13
94
25
71
2
219
62
12
28
25
9
7
30
67
251
7
1
6
13
13
31
66
161
430
205
22
283
143
34
148
139
34
78
13
36
344
349
19
14
2
1
23
3
8
9
520
73
25
106
520
33
414
129
178
50
28
61
47
9
42
9
520
171
65
21
74
1
4
1
2
19
10
1
7
3
33
23
8
2
23
41
18
19
10
1
46
16
3
1
26
1
12
8
28
183
49
88
10
520
31
12
64
5
3
11
19
3
5
13
1
1
3
1
15
21
6
10
61
14
78
25
3
10
74
44
20
33
36
97
38
4
5
15
19
33
16
7
4
233
5
28
97
21
78
85
1
44
7
21
56
46
3
1
3
1
95
24
36
6
9
15
6
7
6
31
8
495
96
6
74
146
45
1
21
48
309
346
43
196
15
7
52
78
108
520
9
5
4
1
5
1
2
7
10
8
7
34
87
19
12
296
520
15
15
467
2
8
2
10
10
148
8
63
26
61
179
19
97
19
22
4
31
20
17
2
16
34
11
11
24
17
49
36
18
5
1
18
4
17
18
1
520
146
73
54
123
202
56
54
13
34
20
32
9
2
156
67
93
44
520
35
24
1
60
29
35
1
1
1
4
16
12
34
25
3
3
3
11
6
9
109
195
50
109
58
6
12
59
18
145
4
6
4
59
15
117
27
176
117
238
77
2
154
23
2
59
21
36
36
49
99
26
2
35
26
115
22
32
77
26
28
29
61
26
7
58
24
43
40
63
5
76
230
25
11
27
210
88
1
70
17
52
32
20
5
24
20
33
27
198
15
17
57
49
5
38
7
4
1
2
1
3
31
30
6
20
3
7
16
11
6
12
13
18
14
20
6
22
6
17
3
9
1
4
2
5
2
8
13
17
3
3
47
14
15
3
33
11
4
1
23
32
5
19
25
30
3
7
112
11
13
30
20
4
12
4
15
5
13
197
2
7
26
5
19
520
6
92
2
44
40
90
20
7
13
52
99
14
15
4
29
6
78
3
11
10
37
13
27
3
7
55
2
14
5
6
17
29
27
78
17
4
7
219
23
15
10
16
15
4
10
18
18
159
55
92
25
31
20
7
9
7
5
57
52
45
66
18
19
130
520
1
27
100
107
53
41
8
9
1
86
46
22
4
32
38
25
76
10
33
16
17
42
67
75
32
30
134
176
1
16
68
82
1
34
18
87
239
160
43
222
520
321
36
102
17
446
520
520
403
21
73
9
33
67
160
8
312
3
17
17
8
91
5
43
38
64
98
15
24
282
15
83
22
28
41
21
520
285
23
4
75
27
60
13
520
475
95
157
35
4
80
1
73
520
520
13
5
30
3
25
3
10
72
178
56
236
520
14
8
6
11
10
251
230
17
1
25
3
3
7
10
35
48
15
81
12
61
201
231
520
19
234
110
61
256
271
232
201
208
397
520
321
378
169
478
165
520
520
283
119
97
520
188
108
152
345
416
256
367
46
520
264
83
272
103
43
79
268
151
64
166
520
374
154
197
72
14
198
5
439
298
269
179
194
310
200
520
2
68
520
238
67
520
520
40
19
38
4
139
47
520
520
267
43
298
256
520
386
520
520
520
520
295
21
497
44
107
183
80
262
26
120
49
4
42
18
22
24
7
11
461
51
143
111
76
243
10
180
220
520
252
55
41
23
16
9
32
58
258
520
520
520
187
321
332
520
520
24
21
28
4
143
520
169
231
141
520
31
520
98
219
520
112
11
9
33
64
31
85
31
44
16
15
13
18
59
18
3
53
36
134
24
37
1
23
8
48
1
71
31
3
131
117
59
352
89
304
107
267
150
82
260
520
175
167
49
20
50
79
179
147
370
142
41
520
274
5
520
109
148
74
99
5
18
501
267
82
520
210
371
270
520
358
81
302
263
15
9
520
113
9
395
32
14
7
207
198
83
2
1
6
4
9
9
7
26
108
92
197
1
400
196
236
39
54
204
5
5
7
520
298
514
82
308
81
1
28
470
4
23
14
3
38
119
520
13
27
9
5
7
10
3
3
18
19
6
18
6
24
7
45
88
3
23
35
52
1
50
6
13
11
15
9
48
26
12
8
34
24
36
21
371
14
89
20
48
68
13
16
8
28
2
23
18
33
12
39
3
51
19
1
28
1
1
11
1
8
31
16
99
30
99
83
3
7
44
61
63
35
1
42
9
145
9
136
94
45
72
3
30
71
19
1
12
520
108
14
13
29
46
21
63
54
25
1
77
7
36
14
42
19
39
263
71
20
65
520
39
9
17
10
13
2
108
19
16
9
520
47
109
169
64
1
51
39
17
123
11
32
37
8
22
18
32
5
38
175
15
3
33
26
224
102
18
21
144
6
39
49
65
6
19
3
16
22
4
76
40
2
4
2
7
5
6
1
1
8
5
16
18
50
18
4
20
44
25
15
106
50
14
11
44
42
1
12
47
7
95
37
65
54
7
16
12
47
32
1
50
17
14
1
26
10
33
4
29
23
6
18
5
1
19
15
18
30
15
11
13
1
17
37
27
2
16
5
67
34
15
18
77
205
1
30
16
26
270
162
36
90
150
37
20
313
218
520
316
3
21
158
216
295
11
3
16
63
172
49
4
304
175
252
473
440
202
520
1
66
441
401
497
1
26
3
11
4
260
26
7
4
4
25
109
113
9
399
520
69
335
7
26
13
492
1
52
137
16
520
39
401
45
413
520
411
1
136
520
36
183
197
4
11
3
66
67
178
250
93
40
57
240
43
7
27
125
14
3
13
1
11
42
4
14
54
273
46
22
203
20
28
162
43
12
6
5
13
14
520
10
17
500
120
162
314
108
236
356
255
98
3
55
423
20
27
520
69
450
329
220
1
1
520
36
520
169
480
310
171
104
520
520
298
520
118
488
127
520
1
32
312
19
413
6
35
1
275
149
31
21
35
80
520
328
12
88
364
109
11
520
1
1
17
1
12
2
17
156
38
20
18
3
520
166
81
520
339
520
500
315
247
2
493
116
87
177
467
234
126
56
32
99
147
52
520
520
48
428
344
257
15
1
48
520
520
102
520
396
163
520
84
57
272
20
111
149
89
207
32
75
364
520
520
11
243
520
138
367
318
459
520
476
520
520
381
13
520
8
173
1
520
195
520
468
499
42
254
304
167
1
328
519
163
6
19
141
2
30
70
19
284
98
34
520
186
41
436
11
65
103
153
305
31
520
520
36
51
68
49
1
511
65
21
15
302
60
47
354
141
520
347
265
520
1
520
505
202
73
220
451
52
444
379
373
151
520
9
13
18
118
347
1
309
21
9
17
21
6
9
86
520
49
103
52
13
346
2
45
109
26
171
166
90
50
70
10
520
134
452
147
129
41
12
52
144
154
72
58
17
34
7
33
96
31
5
45
13
68
82
157
21
401
520
68
21
41
4
55
355
66
20
242
319
2
158
244
520
520
293
520
251
295
178
403
94
448
190
101
191
59
22
161
30
265
2
17
28
14
3
53
6
32
91
3
40
96
520
62
127
166
108
87
5
76
1
30
197
47
48
10
11
7
5
9
17
133
30
3
116
24
43
520
34
11
5
22
25
1
29
21
10
19
320
81
48
22
2
6
16
44
32
86
16
29
12
150
124
110
140
109
155
28
520
159
12
86
10
42
57
50
23
66
45
9
5
17
49
35
15
93
471
329
50
179
79
520
10
13
520
41
41
520
5
169
21
57
3
32
1
19
13
97
25
520
50
10
67
155
496
78
402
25
16
17
2
4
89
99
223
385
4
520
380
520
177
94
520
1
28
331
240
51
79
49
451
223
319
143
467
302
56
388
51
46
13
31
520
47
70
93
14
111
144
20
56
11
63
24
162
1
520
274
520
126
17
13
16
41
16
218
4
53
31
18
63
26
253
83
142
93
100
52
520
277
263
14
14
10
353
434
224
3
27
8
151
225
520
6
520
79
386
219
334
1
2
213
55
491
445
212
107
261
41
106
72
217
337
520
214
255
116
47
17
27
51
32
179
59
133
30
487
520
520
519
127
520
520
299
520
113
48
9
33
198
162
40
16
109
19
63
28
13
480
73
1
4
41
59
20
10
252
4
329
215
79
520
520
3
14
3
2
150
251
293
132
93
3
64
91
5
520
1
9
13
520
5
2
12
9
25
256
69
231
1
11
10
26
1
1
4
16
2
83
138
177
11
466
39
85
163
42
115
133
408
40
6
1
3
24
4
3
98
123
47
45
37
8
37
6
197
34
62
46
52
36
66
6
2
42
31
333
253
1
1
6
414
515
178
361
84
427
269
63
520
66
87
211
10
520
214
204
21
175
103
20
520
74
45
14
30
35
242
93
260
12
28
27
38
1
10
8
5
18
11
8
5
9
19
9
4
4
2
11
22
16
11
1
281
520
96
194
95
520
54
41
58
520
203
520
34
61
520
208
520
51
28
55
79
182
20
30
29
20
2
5
23
19
21
38
2
25
2
6
309
280
57
199
122
37
520
520
75
128
520
11
53
393
520
93
520
16
1
198
233
184
39
23
4
9
520
1
35
327
45
115
133
130
107
145
499
64
520
53
167
422
9
508
23
59
96
54
478
3
520
169
24
18
20
39
1
6
18
29
15
3
6
8
24
76
95
19
6
12
1
5
22
73
8
4
6
12
2
23
6
16
14
2
23
1
2
3
26
10
28
9
38
101
37
1
520
91
41
27
201
118
38
82
159
520
2
18
520
70
113
114
85
26
17
1
24
15
10
3
13
5
208
19
22
6
14
79
26
21
1
56
20
130
36
12
14
12
1
10
5
291
138
7
102
9
3
1
3
31
20
12
9
44
12
13
16
17
11
1
11
7
41
282
225
108
520
520
134
83
25
9
2
13
31
39
15
61
71
11
1
220
27
17
2
113
84
23
4
61
25
46
54
51
45
40
57
285
8
25
76
1
188
399
156
80
5
7
30
60
1
12
11
15
69
74
3
352
63
14
21
50
143
37
435
24
352
7
2
3
6
33
2
21
6
6
22
35
75
13
30
58
8
23
472
103
49
176
13
6
3
42
315
34
32
109
92
78
35
507
49
206
185
11
35
24
2
43
74
159
41
84
20
71
55
1
191
284
6
1
18
13
112
12
24
69
9
10
43
25
55
369
3
10
34
201
40
513
27
308
5
19
2
1
1
3
6
286
286
33
1
8
33
21
3
2
65
9
520
52
49
182
302
9
22
26
56
20
77
6
3
23
45
17
14
6
34
36
42
5
68
76
24
26
7
3
48
13
18
72
39
4
50
12
58
10
23
42
15
57
43
51
14
34
23
30
1
3
46
49
32
2
40
13
70
418
45
47
51
19
39
15
17
16
5
11
11
204
92
40
339
95
268
34
2
196
33
46
73
8
1
15
63
10
7
71
42
11
3
16
19
38
2
3
3
5
46
32
8
1
220
41
159
155
56
33
7
7
11
133
60
53
14
40
14
24
9
196
248
520
192
520
290
19
159
169
19
37
520
40
1
247
19
1
50
85
336
31
291
245
501
176
212
316
62
61
64
100
36
77
520
17
61
138
17
282
11
345
168
14
125
520
10
30
16
2
14
24
520
144
91
12
520
89
520
520
145
427
63
181
12
156
207
16
520
161
93
375
2
1
520
25
39
76
113
54
5
57
13
64
52
398
136
52
43
24
39
21
13
115
42
27
64
436
88
520
16
211
158
12
43
103
249
187
412
71
60
4
520
255
338
520
15
139
163
258
30
8
410
4
92
32
317
520
92
520
9
38
31
9
7
29
21
8
10
3
150
161
16
3
7
1
6
2
1
5
16
13
16
9
31
1
1
10
43
15
20
25
23
199
173
3
14
2
49
6
31
15
16
37
15
198
202
16
520
520
266
520
225
2
85
273
264
214
93
12
520
20
45
61
58
464
192
520
12
140
236
15
19
30
105
520
280
1
380
186
63
44
34
520
223
520
35
16
44
1
32
38
23
235
181
68
24
21
71
63
2
391
92
2
2
2
520
520
20
310
520
99
144
327
30
520
365
16
98
135
128
66
112
3
520
520
55
485
520
6
520
18
2
15
72
520
8
102
33
520
520
26
520
520
503
15
41
105
253
66
520
279
520
9
58
435
520
393
96
520
312
520
1
520
520
35
35
348
123
112
50
309
171
382
512
520
520
36
53
19
478
520
38
520
156
386
159
345
30
253
46
109
305
85
351
520
47
174
39
230
520
258
215
350
508
286
41
300
100
159
60
43
32
8
53
21
136
16
91
71
5
43
64
98
8
7
419
111
6
36
12
80
28
36
520
175
520
59
2
21
84
520
61
38
4
43
179
237
53
56
12
520
8
17
116
18
6
41
1
36
58
6
41
10
115
349
139
379
2
414
520
37
520
96
247
289
352
221
77
390
520
361
382
264
3
36
315
19
33
12
418
17
87
23
43
28
28
76
39
2
94
36
351
41
99
11
3
31
16
302
520
6
4
20
12
3
15
36
198
9
30
9
249
183
327
401
391
55
86
468
162
265
520
520
91
485
146
208
520
520
520
520
520
520
520
97
383
520
325
107
223
58
520
223
355
99
66
27
122
241
96
124
104
30
15
99
520
520
520
221
15
1
520
520
202
275
122
76
209
32
10
26
10
27
45
79
56
13
6
126
97
34
2
31
37
33
180
8
30
12
10
81
12
520
417
307
25
158
135
45
21
22
15
4
3
33
31
355
290
47
74
30
70
129
141
142
62
146
12
12
67
143
4
38
12
41
171
165
120
13
59
40
79
190
25
19
117
86
43
93
34
84
69
57
360
54
284
520
104
34
520
409
122
152
71
13
34
8
12
59
520
67
520
42
4
6
9
3
3
13
21
24
10
25
31
189
39
1
520
13
13
3
43
9
130
75
62
17
16
5
12
6
369
1
14
48
63
16
412
44
202
10
24
40
9
176
136
192
125
520
51
91
355
89
263
28
345
22
38
391
62
520
520
30
520
36
400
520
339
37
122
239
349
192
39
33
75
14
19
23
520
2
157
27
175
125
135
189
520
520
520
520
188
520
520
429
520
520
7
78
11
3
39
41
37
21
102
15
46
43
72
133
49
35
6
14
2
9
46
52
24
250
520
3
20
2
3
17
3
14
46
10
20
18
13
61
520
74
20
2
10
520
39
204
2
1
209
61
168
26
17
122
22
39
1
23
368
46
103
3
4
109
6
1
19
15
19
23
18
70
44
90
123
23
22
51
159
7
7
5
3
44
4
12
24
6
71
72
48
32
93
116
126
24
520
35
16
16
171
55
520
79
84
520
327
118
109
82
161
82
206
241
54
520
33
482
520
520
58
48
19
520
176
198
318
89
64
25
57
19
11
368
1
1
9
1
14
76
101
9
520
38
65
12
520
9
27
165
117
72
97
89
520
30
356
302
115
352
520
114
14
418
19
520
249
96
237
62
495
520
444
30
40
78
260
84
520
236
515
12
263
280
8
96
15
33
20
27
21
18
397
186
256
434
95
8
181
25
326
520
38
252
213
99
520
24
21
24
489
81
48
302
2
1
124
69
30
10
54
520
3
7
3
10
3
9
207
30
30
80
294
21
520
326
37
8
7
11
30
1
27
37
31
18
84
56
132
19
57
10
22
8
31
109
491
5
110
2
115
37
206
9
37
520
70
168
302
10
15
2
1
1
33
2
44
155
113
6
37
12
9
3
3
1
8
26
19
66
86
85
17
7
1
42
90
58
120
3
7
47
82
12
64
50
57
75
35
520
497
3
66
22
1
34
5
102
8
81
113
107
55
24
520
188
486
12
6
520
256
520
520
377
5
27
109
32
26
6
7
129
92
67
23
25
53
40
113
4
75
62
36
1
24
139
45
2
9
12
12
36
25
65
21
21
11
284
7
145
13
456
1
10
59
16
20
4
1
11
4
34
57
108
114
3
141
250
21
1
10
23
16
13
18
140
74
35
13
96
19
9
19
10
4
124
23
6
94
58
367
5
6
83
23
520
520
185
7
12
25
378
60
26
75
244
15
48
59
9
7
8
5
12
40
1
47
11
17
21
106
373
118
4
229
13
14
126
108
23
24
213
21
31
65
117
3
230
16
57
66
10
2
9
6
70
18
42
45
78
6
83
119
38
15
171
98
48
34
150
30
47
4
46
1
20
41
16
144
45
33
29
6
9
11
39
3
88
10
33
86
61
2
95
2
45
28
27
59
24
8
14
21
20
16
520
9
24
19
8
1
17
8
520
19
152
224
3
471
128
24
123
1
35
22
9
27
12
11
385
2
26
1
20
15
30
8
6
2
31
6
25
1
44
49
21
520
12
19
2
465
520
9
14
10
4
15
1
1
5
76
44
1
31
16
1
14
54
18
2
19
167
55
426
11
129
1
18
31
13
67
18
431
3
12
2
520
11
33
45
169
175
20
36
114
15
9
6
15
87
153
134
69
34
82
372
98
35
24
37
48
86
107
9
74
23
15
26
7
12
71
68
1
53
76
7
9
165
7
42
73
3
25
43
6
5
46
54
3
277
55
23
159
296
180
19
23
20
19
520
260
5
158
520
390
520
520
20
178
5
4
520
114
32
6
9
18
6
8
10
3
1
2
208
22
1
3
21
2
5
11
28
114
25
7
1
1
40
48
123
13
16
34
121
520
33
106
17
37
22
2
4
12
3
7
2
4
10
19
56
1
19
26
128
330
58
2
2
106
51
8
52
177
35
89
29
442
24
520
93
5
9
1
4
23
5
31
4
2
6
20
1
2
3
5
12
17
9
31
3
19
7
37
22
42
25
62
7
3
30
6
2
62
2
139
111
8
66
40
22
48
196
3
2
139
66
21
40
15
6
41
41
30
69
5
7
1
38
18
34
26
16
26
5
121
18
35
12
6
2
103
42
53
76
9
7
4
19
19
44
166
47
66
11
9
154
98
7
95
7
3
2
520
47
195
24
167
520
5
340
520
377
205
131
112
63
74
306
520
520
520
5
13
17
520
520
520
207
98
225
3
50
24
67
70
16
17
41
38
4
59
87
51
9
74
96
27
17
78
18
18
6
5
19
53
15
8
199
520
308
19
85
154
520
520
226
140
110
11
520
39
520
520
317
253
338
185
520
216
69
410
520
32
152
7
22
199
520
33
303
2
41
4
2
74
5
24
10
34
6
18
6
1
405
146
170
106
391
296
53
89
7
92
50
167
72
66
520
313
266
291
520
214
207
268
335
300
1
154
298
291
23
520
479
520
168
81
2
374
82
151
35
520
352
277
17
520
275
520
358
95
195
118
235
19
326
70
162
31
231
488
162
139
520
319
520
520
8
331
10
5
11
12
44
34
240
520
57
187
41
6
36
21
10
13
6
80
132
208
125
5
32
67
85
4
51
5
82
100
13
150
1
37
20
9
19
10
28
19
21
15
17
49
51
16
86
103
44
119
520
323
80
520
520
378
85
350
391
458
520
520
171
520
273
90
27
9
21
49
198
474
520
381
201
418
48
304
520
264
227
165
202
203
103
259
67
133
87
167
38
447
67
3
282
92
2
2
245
4
263
65
55
183
369
21
520
16
15
4
18
1
77
9
74
159
49
27
250
20
39
131
92
153
15
22
60
78
61
65
8
16
42
29
104
13
37
1
55
76
11
4
112
12
106
374
59
231
41
520
38
158
242
35
166
9
63
189
45
121
47
59
54
10
15
3
36
1
61
22
18
100
35
4
13
32
1
370
5
103
1
20
13
60
3
2
40
2
11
66
8
16
13
5
59
19
10
18
136
29
4
12
202
5
3
5
18
3
4
27
18
55
142
11
27
39
8
11
4
1
19
22
89
40
60
206
9
1
1
87
30
15
8
48
1
16
81
75
169
33
227
1
1
295
19
34
8
47
9
9
66
225
140
101
520
201
422
136
18
87
270
520
139
71
19
9
5
5
11
4
46
4
16
12
27
31
23
179
52
71
106
11
71
13
25
5
16
75
520
91
70
33
268
16
60
36
11
1
27
36
6
27
14
28
161
4
2
143
24
103
34
1
58
14
176
8
8
20
4
30
61
3
19
45
7
93
14
7
37
32
57
12
12
21
42
90
42
306
27
12
6
21
3
159
13
54
131
87
160
17
27
25
24
29
10
186
134
12
50
48
1
69
3
77
96
6
1
20
21
61
2
1
3
2
1
4
6
41
2
69
1
34
2
15
8
2
141
5
6
9
15
335
50
14
93
28
44
90
149
6
41
37
187
51
9
6
16
16
7
30
67
14
38
20
520
7
23
59
42
7
52
40
51
32
66
26
6
6
6
520
10
1
6
8
9
1
10
13
5
25
137
25
7
16
129
22
7
1
49
8
2
47
4
11
27
520
424
12
248
18
3
41
46
61
14
441
56
36
18
13
68
47
48
1
17
25
179
53
21
252
12
3
129
42
48
327
66
123
43
169
38
78
35
44
121
36
53
9
45
51
411
137
36
10
24
28
21
13
11
5
14
11
28
5
93
66
10
207
14
11
99
95
3
42
14
25
43
53
1
3
19
18
39
127
13
7
49
194
127
16
29
1
3
12
2
59
386
78
24
48
51
6
20
20
19
28
2
16
40
32
13
8
12
9
1
31
27
39
15
173
199
8
7
11
281
9
53
33
28
8
16
37
99
112
1
70
37
41
167
24
186
65
26
52
1
41
15
59
38
17
16
55
1
7
10
6
15
7
1
18
10
69
25
23
4
29
9
43
7
15
12
16
42
12
51
1
66
2
12
58
4
10
17
24
3
20
20
6
23
23
27
6
30
34
8
14
1
1
3
57
48
15
1
3
19
13
41
4
56
5
99
4
21
5
5
28
11
59
2
43
6
27
21
6
242
87
6
18
1
85
16
92
2
16
8
5
13
9
13
13
14
17
3
4
5
146
9
5
3
70
1
11
9
2
2
13
2
9
4
4
31
82
3
21
12
18
25
9
2
17
1
22
15
3
32
33
2
7
9
4
25
5
9
13
5
21
7
3
8
2
10
3
5
32
4
1
19
35
1
1
13
3
5
4
16
77
6
7
29
45
18
7
26
1
1
24
6
1
15
13
7
14
11
14
2
43
123
16
78
21
2
57
1
116
520
3
4
5
3
3
57
42
8
39
1
1
21
5
73
175
1
119
146
185
5
120
53
25
255
98
3
44
1
5
107
10
6
40
3
520
129
3
39
5
17
13
9
45
18
63
111
44
30
18
16
17
16
4
6
16
13
19
1
12
1
10
5
8
6
51
12
12
32
3
7
2
19
7
39
58
25
47
44
8
138
82
38
2
39
69
5
5
25
17
21
8
32
156
25
49
42
343
10
8
238
58
23
22
107
113
319
20
103
218
85
7
35
25
56
82
9
51
9
7
12
89
3
9
44
61
1
1
27
15
21
30
106
26
115
2
74
29
38
27
81
20
32
3
131
26
112
93
15
1
43
68
79
8
35
8
7
8
26
4
31
11
25
3
11
10
48
14
36
6
19
21
3
5
24
14
46
23
3
16
25
30
85
92
113
154
130
29
113
110
136
111
6
160
101
30
46
22
8
4
20
7
20
66
4
2
10
52
20
14
56
7
25
18
51
520
4
21
273
12
39
1
2
162
43
148
180
19
212
36
42
10
2
33
45
103
2
32
19
25
154
41
41
14
40
11
7
72
5
331
371
32
520
520
7
40
155
520
80
91
23
75
78
5
43
265
32
276
176
152
27
26
5
9
26
1
6
62
47
5
12
3
39
33
4
326
247
49
3
260
40
48
1
69
42
14
63
48
169
14
21
9
114
6
1
24
15
8
45
52
116
15
38
98
68
59
3
84
25
63
6
60
8
93
162
29
5
109
47
24
43
192
214
2
19
16
2
10
20
4
13
12
1
6
207
6
28
324
14
327
221
50
23
20
30
520
6
452
7
391
7
298
125
43
38
34
53
68
49
24
4
84
28
17
1
6
162
3
14
15
4
19
15
9
11
4
15
2
48
9
69
152
1
310
492
16
7
15
4
48
208
38
233
320
120
7
231
29
1
106
59
48
31
165
182
38
23
192
520
28
4
10
14
31
15
2
16
50
61
127
15
17
26
4
9
4
46
44
40
24
18
2
6
19
22
5
9
2
9
3
14
95
210
6
1
5
29
200
25
5
48
2
2
22
83
38
367
520
28
42
69
15
166
11
33
6
8
62
12
36
4
71
106
72
83
37
38
32
81
60
67
67
16
6
27
5
17
11
20
116
72
158
43
52
41
133
12
16
310
113
6
5
26
36
31
58
520
53
7
128
44
97
171
20
54
32
1
190
98
9
16
23
21
4
520
45
485
15
106
4
106
1
1
5
17
1
48
2
115
2
10
7
421
77
16
28
8
7
13
63
34
66
69
47
78
47
4
11
17
33
26
9
117
54
36
45
189
111
209
45
178
520
5
162
63
10
16
56
93
142
73
520
119
142
9
1
334
4
1
11
14
1
60
189
45
62
28
39
7
21
6
520
202
161
156
304
55
11
520
432
367
287
10
32
95
61
279
186
20
19
98
520
189
520
235
71
513
75
44
4
87
20
82
88
206
81
211
95
8
18
106
96
216
109
292
176
479
173
224
359
520
45
71
457
125
29
5
417
267
197
82
61
406
441
171
520
520
8
162
520
124
25
59
10
17
6
520
211
316
76
122
77
148
21
55
51
35
4
73
3
19
29
73
66
18
46
4
51
520
160
1
201
29
83
101
274
520
96
509
132
37
29
243
28
1
219
165
520
152
57
210
469
356
15
222
166
520
5
7
8
5
42
5
7
10
520
52
35
44
74
10
36
1
1
1
11
14
33
24
11
1
5
86
37
1
2
1
85
5
1
4
6
8
13
11
9
5
19
15
9
4
3
14
61
9
58
6
26
6
12
7
12
19
28
1
3
2
1
5
3
7
7
4
27
4
6
20
14
15
6
2
22
10
13
10
41
14
6
43
5
51
63
13
33
36
31
25
37
116
32
167
63
19
28
14
7
15
85
20
12
26
35
16
53
8
61
4
11
8
64
31
1
44
3
4
10
26
42
27
8
27
17
28
12
4
5
15
21
32
19
5
5
25
139
34
7
3
27
75
4
64
91
127
84
132
2
18
10
18
39
2
3
27
37
5
12
36
2
45
5
7
2
1
32
6
46
41
34
22
34
12
7
15
49
9
10
2
7
18
14
6
14
10
10
2
2
18
10
9
195
133
34
5
42
24
28
171
12
11
15
9
4
2
1
12
5
2
2
12
12
13
5
6
2
1
29
13
13
41
314
2
5
19
6
18
77
12
1
10
1
7
1
11
26
36
3
39
19
12
126
32
69
15
2
10
69
98
5
15
38
29
143
38
2
3
47
11
21
1
3
14
5
23
63
52
12
44
25
6
14
1
5
6
28
24
18
5
37
23
15
1
1
29
19
19
25
2
13
17
28
13
3
81
35
13
6
22
39
35
36
236
30
109
43
12
3
4
40
37
7
1
30
123
208
12
42
28
27
412
41
14
158
80
4
94
49
119
76
45
31
24
387
205
5
13
476
113
14
1
11
66
76
29
199
8
11
172
40
84
81
16
132
55
8
8
103
133
4
135
108
3
66
17
113
46
47
17
8
520
386
520
477
45
120
47
130
423
82
95
425
118
260
520
90
520
376
520
520
520
520
399
520
520
520
520
520
127
83
520
247
322
20
93
520
520
51
15
8
26
5
23
280
131
64
59
23
28
8
376
142
37
49
57
59
191
43
23
190
24
520
32
241
84
287
520
520
32
78
131
102
90
441
35
20
429
520
162
326
203
316
222
185
41
4
145
320
49
19
13
13
1
520
102
520
520
376
87
37
67
8
58
182
350
1
16
82
17
92
520
98
46
520
520
57
169
159
24
520
11
91
121
22
39
300
116
267
63
207
14
3
129
6
28
2
27
115
520
134
108
55
520
112
104
1
103
520
1
145
75
211
7
204
126
355
16
103
51
215
52
520
213
520
40
144
46
135
169
40
213
396
76
474
32
74
51
133
131
308
49
130
302
121
33
48
23
63
1
30
34
13
138
62
356
71
21
4
61
66
7
36
66
43
25
3
2
23
46
13
16
37
1
60
1
19
83
2
13
68
520
5
40
33
87
260
175
10
520
59
2
93
57
163
92
46
245
469
220
520
32
8
19
9
10
139
62
19
16
15
252
79
48
3
45
6
6
14
1
128
66
4
66
41
33
77
125
42
118
144
272
62
228
6
199
520
60
48
80
1
101
182
520
520
130
121
93
14
130
354
295
212
215
107
256
227
68
520
448
20
142
323
281
520
64
520
422
65
207
520
44
520
207
147
113
2
60
77
30
213
42
60
109
360
40
147
327
1
1
106
22
22
12
64
13
229
32
155
220
77
27
4
140
61
13
166
44
23
165
11
1
10
38
3
1
187
55
10
62
146
4
53
499
206
74
76
23
1
58
11
50
84
520
51
2
8
22
4
15
31
51
1
5
4
2
9
4
17
7
7
8
130
12
7
1
27
45
40
19
3
29
2
9
14
14
3
13
123
1
1
108
41
2
3
2
30
1
68
86
35
76
72
1
6
6
4
31
3
74
44
9
50
408
520
10
76
291
36
122
224
90
516
2
21
1
380
19
79
41
68
132
31
133
24
247
80
72
192
420
157
195
113
102
174
41
253
10
154
141
127
118
8
22
5
4
84
17
130
79
271
9
18
166
98
61
173
22
26
22
18
94
6
11
5
21
32
24
64
17
11
172
2
136
29
33
1
8
1
90
285
252
164
1
22
167
6
14
15
30
2
125
17
49
60
13
54
164
120
36
1
10
110
145
27
3
15
113
149
60
62
65
50
13
1
161
53
44
76
44
2
44
48
7
8
3
16
46
34
19
2
9
81
69
10
14
86
14
29
13
24
4
7
12
3
6
8
6
2
4
49
47
3
30
50
3
30
3
4
32
1
8
26
64
35
99
116
36
70
125
29
6
520
19
24
6
75
64
4
41
9
72
22
93
27
12
62
48
79
8
5
312
17
25
1
27
35
11
2
5
11
8
8
28
2
22
6
45
272
50
5
18
13
1
40
23
4
1
23
90
109
51
18
10
1
10
36
24
15
9
22
1
4
1
50
39
109
5
23
7
2
9
3
4
30
7
127
28
4
3
2
2
93
26
64
25
28
9
35
103
3
21
1
2
66
10
3
23
34
13
36
14
25
18
46
34
8
12
28
3
8
71
12
19
10
4
46
12
38
52
1
16
17
6
52
7
12
37
19
18
17
17
13
2
23
5
1
31
9
8
6
6
73
22
1
3
1
9
8
7
62
84
4
10
12
42
10
38
2
35
18
4
3
2
26
2
18
18
40
23
28
45
107
22
86
12
6
31
17
18
3
45
7
2
13
5
1
3
13
1
3
26
44
13
16
2
8
4
4
2
11
3
4
1
23
2
17
4
39
29
9
10
5
20
4
10
26
2
16
13
6
1
2
2
239
43
48
11
31
82
3
19
31
136
32
52
9
3
1
42
18
6
3
26
12
55
14
14
154
5
10
4
4
9
4
5
9
24
13
32
22
54
1
26
11
11
2
6
11
98
5
27
46
1
2
5
10
10
4
81
1
15
5
14
1
16
14
3
20
2
2
1
7
34
13
8
2
5
1
7
1
13
16
1
39
8
15
5
3
32
1
9
5
1
5
8
7
4
520
7
14
26
7
1
4
3
23
1
24
4
9
25
43
21
43
9
14
51
4
64
1
21
20
15
9
109
2
2
5
16
22
3
2
9
3
10
7
178
4
4
10
33
29
6
42
48
23
7
21
31
22
1
22
16
14
8
263
2
2
23
23
4
171
54
26
6
33
17
36
97
520
2
29
7
520
14
520
19
12
17
45
19
64
12
2
83
129
11
14
9
22
520
289
520
8
15
2
16
57
9
27
6
10
95
3
13
65
8
1
25
29
236
78
11
11
10
2
10
20
5
520
1
32
92
23
3
128
15
201
58
56
95
4
13
3
4
95
2
27
56
3
53
6
5
7
2
4
20
4
2
5
78
1
24
9
38
10
76
21
17
118
3
15
1
21
26
30
7
3
25
27
95
181
165
26
6
21
14
116
72
53
85
32
28
8
14
10
152
1
5
30
6
14
5
4
15
30
22
13
19
7
15
520
29
3
43
6
31
2
30
14
53
3
36
15
128
9
3
42
29
13
520
7
73
520
178
114
6
520
13
2
17
6
24
520
34
1
43
4
31
15
121
79
45
18
520
50
114
21
84
44
18
49
140
53
18
45
28
24
9
45
2
178
18
346
47
2
2
5
2
1
27
13
58
1
119
2
38
5
5
185
10
15
18
4
37
11
9
1
26
21
3
2
333
387
22
15
55
43
13
520
155
520
15
2
4
20
17
14
51
6
35
1
5
1
3
105
6
39
6
36
520
2
9
8
7
3
5
3
10
4
12
5
36
2
10
9
9
2
18
18
83
30
15
3
7
2
13
13
61
20
8
4
6
13
8
20
158
3
20
19
20
1
19
4
7
10
23
14
15
104
2
1
3
10
4
3
1
17
17
7
106
4
6
9
1
5
1
19
13
5
2
307
5
17
4
13
4
2
4
13
15
3
1
8
14
274
23
8
15
4
5
1
4
9
5
2
22
9
4
79
285
3
14
19
6
1
7
34
1
3
2
3
24
2
7
1
43
17
5
17
94
13
5
1
10
6
6
43
17
4
18
1
10
16
6
18
5
3
3
1
11
1
16
11
14
6
7
1
5
2
1
16
6
9
7
2
6
13
8
25
1
19
6
52
10
26
1
2
28
10
26
17
6
1
18
3
19
13
20
103
42
22
21
18
7
25
4
12
6
12
14
5
15
1
15
1
17
10
4
4
13
31
2
292
2
9
23
15
23
3
52
13
10
4
3
16
336
13
77
135
91
47
188
79
143
289
256
9
70
136
2
2
80
24
115
123
3
520
210
62
137
487
18
232
127
258
1
273
158
153
24
49
15
35
188
20
64
6
140
53
3
6
33
4
15
8
3
3
8
18
23
2
7
25
15
4
21
1
16
281
12
8
10
58
15
58
26
77
54
101
60
43
38
78
99
32
1
32
11
48
1
30
10
3
145
11
73
32
100
4
72
104
59
52
38
291
349
65
105
101
176
4
17
49
49
290
43
314
9
94
46
129
8
8
33
3
8
45
31
60
17
2
73
77
18
10
10
32
25
6
39
10
6
14
1
9
9
1
2
9
29
6
47
36
38
4
1
31
5
1
3
8
32
4
9
1
32
18
7
45
44
1
38
5
3
1
29
7
1
1
7
28
40
26
4
1
6
20
53
24
2
1
1
3
6
4
53
32
45
34
3
8
24
78
336
32
115
4
39
20
1
28
121
7
32
3
8
19
32
4
3
1
18
35
14
4
7
24
92
38
1
5
20
21
12
28
63
88
2
76
69
19
9
4
42
88
1
13
65
6
84
11
68
7
25
129
6
4
28
34
1
15
19
24
3
1
15
42
100
2
12
36
2
4
2
72
18
129
8
78
26
52
4
62
21
15
12
22
14
6
11
43
4
14
2
9
4
7
23
11
4
6
55
2
6
17
12
12
7
10
10
1
16
21
1
8
8
1
13
3
6
131
17
63
20
17
15
30
89
147
89
89
15
30
72
1
142
161
31
4
55
12
1
2
21
8
89
35
25
64
56
1
13
1
12
9
27
63
141
19
10
29
3
25
26
13
98
5
91
13
59
17
20
29
12
7
37
53
49
64
8
10
4
27
34
13
43
2
2
5
9
6
3
27
2
14
20
39
45
6
4
71
10
176
4
33
520
76
52
36
33
40
19
1
25
89
29
77
9
58
9
5
65
520
363
468
46
26
56
93
60
96
312
51
358
38
84
111
3
117
75
186
29
1
28
50
115
18
42
1
39
287
16
12
56
6
28
1
111
86
3
12
11
34
15
9
56
2
40
17
21
2
11
6
3
8
79
14
21
26
39
5
15
4
32
62
4
180
169
14
7
4
2
3
230
446
51
67
7
47
6
175
14
154
246
130
46
37
183
32
194
278
63
225
90
4
6
49
75
5
40
38
407
56
9
20
112
67
25
28
12
10
19
11
148
54
20
1
55
38
3
18
245
17
22
131
163
83
64
63
103
8
17
373
28
262
29
33
20
9
41
16
51
7
3
79
24
11
39
1
2
11
9
69
20
95
113
60
22
3
12
96
81
8
16
96
18
83
27
1
17
26
69
5
39
3
8
12
38
5
9
12
1
3
52
2
14
28
63
7
14
6
2
13
4
1
11
57
18
27
12
13
74
29
5
55
26
17
4
36
7
280
37
148
98
31
6
29
9
7
57
50
40
6
34
146
14
16
114
42
30
8
7
25
1
1
21
30
5
47
59
2
82
6
23
6
17
13
14
31
21
18
15
10
97
7
21
8
5
9
1
2
17
4
74
106
13
1
206
5
74
1
46
14
50
10
8
27
186
4
1
10
25
3
1
9
9
29
20
9
8
13
13
14
12
35
1
16
5
6
57
4
11
7
13
5
520
30
13
115
86
55
37
44
78
6
29
50
7
292
5
15
15
68
64
1
74
98
53
12
8
14
32
148
24
9
3
10
19
3
1
85
17
10
6
3
2
13
98
1
21
51
16
3
30
11
41
11
5
3
5
18
3
4
26
8
6
2
11
17
4
5
17
5
19
8
11
13
9
3
9
1
1
13
25
16
11
39
14
67
9
9
29
1
59
62
520
218
183
35
208
106
16
520
520
23
305
94
219
111
151
175
278
310
252
385
520
520
380
59
419
209
520
61
15
58
31
133
153
15
17
1
66
57
119
215
74
74
43
452
520
224
128
12
150
236
1
106
121
156
319
1
376
11
349
199
161
4
124
321
111
91
184
296
389
125
51
170
20
123
65
74
223
272
10
16
41
24
131
78
150
87
127
9
102
13
142
7
164
223
297
15
3
326
54
437
520
520
134
5
152
520
184
65
16
212
50
28
9
9
43
63
372
5
2
15
31
28
7
27
31
24
1
27
26
30
10
5
6
9
205
6
520
13
50
74
489
82
18
15
16
76
22
14
17
32
83
11
26
32
15
1
174
75
18
28
20
18
12
47
37
23
6
9
13
520
18
7
3
155
72
56
1
27
62
11
9
3
91
33
13
520
86
205
145
63
42
60
405
520
32
51
20
97
68
54
123
30
66
86
156
17
9
520
92
320
93
87
60
520
331
180
62
60
520
243
520
155
330
520
252
14
6
520
520
113
312
126
125
102
103
375
127
91
141
56
128
227
25
102
91
137
106
191
225
9
185
141
385
116
7
16
343
1
54
24
5
2
78
43
60
6
27
99
79
17
7
76
21
144
39
40
110
65
16
329
23
56
6
15
31
13
19
7
127
4
105
3
11
12
14
34
144
225
21
132
113
32
47
17
1
24
12
1
19
16
43
15
1
11
42
53
16
47
58
2
57
36
54
40
12
307
65
125
37
37
52
20
26
135
114
67
68
22
35
117
109
14
37
20
98
56
40
88
20
56
114
10
7
16
24
14
2
38
39
48
5
26
7
62
9
10
34
12
3
5
13
19
50
17
9
24
1
22
59
39
8
5
32
5
56
63
57
6
14
108
75
77
40
97
8
5
413
133
265
314
167
40
7
81
204
291
74
1
50
70
520
58
520
178
520
37
21
71
2
58
8
23
73
5
209
12
6
67
27
206
93
5
108
25
29
272
170
106
21
148
28
85
47
24
71
149
3
17
14
33
52
31
2
29
57
14
13
1
25
17
85
107
29
252
51
6
11
44
2
275
22
43
3
142
183
146
51
1
16
49
18
34
44
27
16
37
114
20
27
8
26
29
82
96
17
53
339
2
100
22
1
246
211
161
9
56
44
34
22
5
26
49
62
112
24
21
36
7
22
98
107
18
161
24
13
34
25
4
10
1
7
8
119
4
4
146
3
497
219
73
77
44
80
138
51
101
15
72
60
162
63
22
22
211
236
30
58
34
4
7
18
84
1
11
109
103
23
135
25
18
57
86
123
107
29
473
229
19
26
60
27
8
30
16
14
28
8
11
78
9
22
114
34
100
12
28
54
520
299
520
67
121
141
28
56
63
381
4
342
122
226
90
25
78
80
517
24
148
214
369
242
4
136
21
239
56
2
89
58
18
66
117
48
258
161
9
180
7
20
28
2
68
92
520
133
17
10
114
50
11
18
98
104
81
79
1
20
100
80
179
33
43
11
12
41
25
57
175
44
88
150
18
6
4
29
63
13
156
7
67
22
396
520
239
520
97
428
47
28
11
3
18
11
22
6
6
28
6
107
43
15
20
53
192
260
17
1
27
2
9
31
8
1
8
7
13
44
42
19
51
24
3
6
1
41
3
19
15
12
9
14
2
9
36
8
8
30
18
54
17
3
12
25
2
16
19
20
1
33
5
24
2
22
25
34
7
9
15
25
11
6
8
8
8
79
4
7
11
13
12
15
12
26
5
1
22
21
35
1
6
6
5
16
10
3
2
4
11
6
24
12
6
37
5
3
9
21
12
24
33
24
3
8
13
36
5
10
1
52
43
93
229
63
62
171
6
118
127
60
36
9
8
56
15
41
6
19
6
50
4
29
7
3
13
6
33
328
6
131
97
243
15
260
107
24
15
27
7
91
160
30
52
122
5
37
33
159
48
71
13
25
21
83
520
39
29
10
4
2
2
33
23
14
4
114
101
342
128
56
38
10
66
1
136
80
154
65
315
9
67
58
4
197
42
24
58
130
32
71
16
56
49
18
3
57
70
72
88
2
132
55
35
27
113
95
15
55
24
10
16
42
74
59
62
7
179
55
6
30
8
7
45
12
520
130
16
8
39
4
33
22
37
31
24
60
19
76
35
121
70
215
109
29
149
10
197
337
74
32
123
85
90
5
113
341
35
439
7
16
32
17
8
12
49
8
30
90
67
80
381
520
180
41
80
11
31
16
8
8
1
13
14
1
10
27
12
11
35
24
90
20
10
5
5
20
232
177
488
520
88
155
88
520
334
287
386
36
25
441
91
208
42
49
53
74
198
22
300
33
165
26
223
25
10
20
114
40
20
11
8
18
28
4
1
19
38
93
9
162
89
204
10
5
39
41
9
25
376
266
30
13
5
41
17
68
46
25
4
8
18
60
131
79
17
60
44
5
205
10
55
20
15
74
62
2
7
12
38
59
61
57
38
18
61
18
10
3
20
27
52
24
42
48
28
29
36
12
44
32
2
9
1
9
12
17
11
30
15
5
22
6
18
7
5
125
44
45
212
6
90
54
9
46
29
1
88
126
42
60
6
111
3
9
84
173
1
118
35
14
1
103
92
63
1
3
6
69
33
13
5
196
61
57
36
216
77
80
89
48
209
48
86
73
8
5
27
53
15
4
1
18
9
18
3
9
25
5
13
94
23
69
6
60
55
21
11
4
24
10
56
3
18
6
5
2
1
86
5
17
3
4
10
47
18
19
6
71
62
37
77
15
3
44
5
35
16
9
4
3
9
8
7
18
10
20
13
7
18
51
10
20
29
39
11
2
2
4
5
5
85
3
5
28
5
21
49
27
34
1
121
12
19
13
35
13
4
28
520
12
34
1
38
1
3
25
27
13
4
5
60
1
1
5
121
6
13
1
1
10
2
9
7
75
2
34
115
40
11
5
104
26
23
62
14
13
11
18
26
26
19
16
9
1
15
24
22
72
16
52
46
130
1
8
9
67
112
69
43
5
11
25
2
5
112
43
19
89
6
5
22
4
8
90
2
2
17
37
3
10
107
4
19
2
8
8
25
4
20
10
5
6
5
78
8
14
16
24
7
93
17
20
6
5
97
44
30
15
6
19
96
4
40
104
60
54
13
40
57
29
108
14
9
19
113
31
27
92
110
74
26
67
2
38
1
14
71
30
22
6
22
24
19
1
36
16
164
133
55
28
38
32
133
192
520
376
215
4
232
450
404
520
100
200
518
146
239
438
71
20
520
224
4
171
155
40
147
105
324
184
26
52
10
21
14
19
109
45
2
9
23
17
13
30
6
4
15
44
30
22
33
31
4
14
6
22
1
65
5
1
42
2
3
31
95
10
32
1
20
51
10
177
8
90
88
48
520
249
106
50
24
30
129
303
29
172
520
9
2
48
93
99
27
25
173
18
1
35
140
324
51
94
30
37
39
109
82
520
211
5
116
163
81
18
1
198
10
172
149
47
21
2
35
2
15
53
4
25
23
12
71
39
7
84
33
11
6
187
41
19
172
172
77
103
60
406
32
312
520
227
7
49
29
23
1
73
321
18
210
28
122
36
74
520
92
15
5
520
346
8
520
1
15
45
22
25
123
264
54
25
40
19
6
12
58
402
183
121
23
58
520
138
37
72
3
91
1
13
80
13
80
44
13
38
39
84
10
48
114
9
97
7
133
281
33
4
11
8
5
5
1
31
8
19
7
12
1
12
13
2
23
32
1
9
3
43
99
42
97
17
32
520
29
27
54
520
327
61
67
94
192
520
9
4
10
3
3
7
8
19
3
94
520
55
1
133
24
116
178
302
271
41
36
80
123
2
341
143
238
161
180
26
66
57
154
51
171
339
36
454
12
127
320
32
192
186
389
45
53
190
224
50
135
520
2
6
16
16
178
58
15
18
29
1
46
7
5
1
520
442
87
70
441
520
520
520
116
306
520
158
48
22
62
3
37
16
12
24
5
47
41
81
6
11
1
46
2
9
1
7
14
21
6
22
120
26
5
2
1
2
6
1
42
72
35
3
1
1
25
293
19
35
126
54
295
67
296
19
10
213
13
5
67
206
40
87
6
14
24
60
33
11
183
90
6
6
35
159
80
2
43
3
66
13
30
90
48
11
312
38
520
43
48
49
42
1
12
9
7
74
13
2
2
7
216
5
51
1
27
11
51
256
45
29
130
91
3
1
18
23
10
47
24
86
22
27
83
116
122
23
6
11
2
13
2
1
28
6
116
21
80
35
59
74
51
3
27
2
5
12
15
30
7
57
3
11
15
16
33
15
2
516
33
68
1
2
14
10
12
37
58
56
33
69
108
83
67
18
7
14
25
3
2
33
4
20
14
105
38
106
10
5
1
13
2
1
1
11
57
97
65
63
47
11
8
13
11
33
19
6
20
45
61
4
360
10
6
16
3
2
30
134
8
57
24
9
35
28
13
1
112
9
9
8
62
46
4
13
3
44
19
51
135
31
43
340
49
7
520
14
1
117
106
46
3
33
20
45
2
1
58
163
13
35
1
68
9
7
3
440
520
38
2
13
130
520
39
17
479
128
24
81
140
20
3
16
2
2
1
2
8
1
22
7
4
3
53
40
123
87
279
96
6
75
28
29
117
17
90
1
1
2
1
70
1
9
89
98
10
40
6
33
4
13
3
2
18
67
45
67
78
7
10
493
10
317
99
23
34
3
32
169
63
137
6
5
43
1
94
3
70
479
218
16
221
206
387
380
58
36
244
38
2
491
72
520
483
22
155
138
520
118
520
181
22
20
96
358
39
17
21
24
19
222
2
7
70
56
12
293
5
106
108
104
80
407
9
136
26
520
9
6
11
24
349
273
520
166
20
3
12
6
9
75
81
92
252
1
77
32
51
13
48
51
5
10
12
11
83
26
104
8
97
68
89
138
6
44
139
55
39
35
16
8
28
19
88
408
114
65
10
9
44
70
60
42
75
30
99
39
45
11
23
1
520
2
13
17
11
14
166
46
13
5
49
18
6
13
21
5
16
5
26
94
4
98
81
3
18
1
21
116
3
15
135
12
45
24
3
9
72
33
216
192
2
149
164
30
81
130
520
114
29
8
3
51
3
8
16
3
66
26
2
27
22
4
7
30
14
17
24
7
2
18
11
5
64
21
343
27
31
18
434
22
4
17
42
13
45
6
3
201
15
4
8
12
73
3
46
36
11
19
1
34
35
10
4
64
109
38
49
44
3
6
12
46
21
248
7
11
121
11
77
1
25
55
69
6
6
33
8
7
1
10
1
9
8
7
12
2
6
1
3
6
1
1
6
1
3
31
5
6
6
13
2
5
17
3
6
8
1
2
23
13
6
16
14
15
13
1
3
1
5
52
7
6
1
2
1
2
2
4
19
1
10
26
6
3
6
13
2
4
12
3
10
45
19
10
20
12
4
1
1
3
12
3
8
2
8
32
25
3
21
7
2
17
3
6
7
1
5
9
21
2
12
12
158
35
9
54
19
53
18
94
71
47
88
19
26
57
9
104
18
10
89
77
35
10
14
22
21
31
23
14
2
49
104
3
3
88
21
163
24
29
52
6
3
1
5
18
60
70
14
21
12
56
55
8
49
39
132
68
26
3
15
8
17
4
9
19
11
54
80
12
5
34
8
13
9
12
21
32
40
33
71
35
160
321
30
57
166
29
70
29
46
156
116
66
337
13
8
14
3
28
15
34
6
14
3
9
6
15
12
9
4
10
1
5
1
10
27
4
7
1
4
7
26
13
21
407
99
38
21
125
64
107
201
16
38
24
41
13
8
7
29
19
67
1
25
17
10
65
3
27
25
11
36
24
33
11
16
40
8
4
11
33
140
19
34
24
4
44
32
2
4
13
4
13
29
123
37
66
14
10
23
58
22
6
4
5
12
26
10
59
3
8
5
40
19
4
5
37
2
23
18
7
47
14
20
2
49
24
59
57
221
8
17
187
12
47
37
25
5
1
31
95
45
102
82
58
9
12
70
2
2
3
7
5
3
32
1
4
7
26
11
12
5
22
18
18
26
9
29
30
444
6
6
23
62
22
15
7
41
14
19
18
97
5
37
80
6
16
10
9
1
15
1
5
1
31
2
7
2
392
1
520
47
12
241
22
163
57
4
26
61
1
1
1
15
3
6
72
1
7
8
101
8
13
131
7
46
55
8
33
56
1
9
29
15
8
150
82
79
47
33
252
54
21
106
104
40
43
13
63
53
281
11
101
48
55
28
1
55
13
15
19
87
69
3
115
78
48
6
50
3
47
68
7
13
43
14
25
74
42
33
41
17
17
18
44
98
55
163
9
26
32
33
51
12
23
26
28
8
6
2
1
24
1
59
90
45
39
3
12
47
15
31
19
30
28
86
25
38
24
4
15
30
10
155
38
2
70
49
44
5
25
33
80
10
61
102
149
151
36
52
7
59
1
42
62
4
30
10
11
19
24
127
48
45
23
37
25
101
5
1
52
1
45
20
9
53
3
120
141
16
19
33
6
25
22
16
3
87
9
8
1
3
7
29
98
64
30
153
111
63
115
8
10
19
39
17
3
103
11
8
2
18
29
3
14
20
11
6
71
23
2
134
34
210
239
5
124
104
15
2
35
2
6
4
2
4
12
51
26
9
2
25
7
40
2
1
26
9
3
4
3
24
71
15
28
4
54
20
5
18
24
1
13
14
5
7
57
8
26
17
10
27
55
2
10
4
22
15
4
1
36
11
119
1
4
14
58
1
1
18
2
10
3
7
14
4
137
13
89
9
148
2
59
13
3
90
29
496
11
45
20
1
15
8
35
37
62
35
22
93
65
5
12
33
8
63
60
37
15
126
7
15
7
7
23
16
3
114
12
17
83
74
88
40
39
17
10
23
30
2
2
14
4
52
68
6
20
1
41
67
6
8
27
40
20
6
10
1
1
30
3
9
1
21
13
70
28
9
2
6
16
8
32
106
5
19
3
27
56
18
1
10
11
36
4
8
13
3
19
1
1
5
4
1
2
6
5
1
8
93
12
16
49
2
28
3
18
63
306
33
37
16
4
43
27
4
1
3
27
4
41
74
16
10
82
15
377
26
13
19
20
59
5
15
15
27
41
11
4
29
48
1
21
5
339
9
23
43
12
32
46
17
12
39
1
82
26
7
3
65
8
19
3
47
211
162
28
2
64
106
145
79
32
18
12
6
6
21
6
10
47
75
66
27
48
174
168
470
47
244
163
229
151
4
18
520
37
34
76
37
11
25
272
483
520
309
81
23
124
520
15
269
520
520
138
79
520
520
279
111
18
267
16
3
8
24
2
8
21
41
3
97
389
85
41
9
8
91
2
22
1
31
17
13
73
68
32
23
90
163
67
58
111
193
4
109
396
32
163
61
22
53
126
38
25
19
11
93
12
12
29
30
5
37
52
77
35
186
106
12
38
3
16
5
30
28
99
192
11
172
45
358
501
257
407
520
277
32
292
10
262
394
1
195
520
21
492
35
24
381
357
1
76
7
212
18
56
149
75
25
43
44
10
31
25
2
29
2
42
445
3
35
83
37
84
97
6
12
7
54
11
27
83
80
5
21
75
88
67
25
126
25
7
23
27
401
1
13
25
21
123
49
226
520
94
12
78
198
520
42
23
351
194
251
186
142
55
469
255
520
190
520
2
520
18
94
72
433
164
11
520
507
255
468
444
520
504
520
136
228
520
212
53
464
309
520
258
520
207
520
173
59
211
520
257
479
47
85
59
520
179
69
168
157
102
51
92
46
273
54
116
162
520
46
35
520
9
520
27
25
150
154
64
12
520
165
520
171
10
11
4
31
53
76
7
23
6
520
43
7
15
10
32
520
199
109
369
56
453
371
1
520
520
520
182
520
520
520
520
520
107
14
26
520
320
230
520
520
4
520
520
520
520
14
100
482
229
467
520
520
520
79
24
520
520
520
361
520
520
61
520
520
309
520
520
460
265
520
520
520
520
118
520
520
520
320
520
520
281
520
520
520
520
520
1
3
520
520
520
263
84
520
520
491
520
206
157
507
520
520
138
376
520
13
56
138
520
520
15
484
403
520
435
520
520
520
520
59
520
2
68
35
91
71
59
434
520
520
234
520
520
117
520
401
459
520
520
102
91
16
4
153
85
242
52
52
94
104
274
401
520
52
23
36
520
520
520
520
59
520
241
520
88
512
520
520
520
520
520
428
520
520
34
520
206
520
226
146
17
14
160
2
520
116
102
16
20
270
204
71
520
520
520
274
520
137
520
3
520
17
520
244
35
520
128
65
159
6
65
161
2
2
1
60
79
316
35
15
4
207
8
4
114
76
23
142
65
145
21
243
86
55
58
44
19
1
6
192
165
5
11
44
20
29
37
66
159
10
1
1
43
10
6
82
17
27
9
4
4
23
9
6
1
4
8
50
12
55
51
238
3
1
4
6
30
1
1
520
105
107
11
520
40
1
2
14
422
164
97
1
2
3
114
520
56
24
151
7
51
16
35
53
5
14
17
520
511
520
8
6
6
11
53
21
9
49
13
71
82
520
1
5
19
32
5
35
209
42
277
31
13
520
520
6
520
10
10
2
43
11
15
2
10
1
1
1
5
1
34
3
17
28
39
3
1
1
7
352
6
17
50
36
48
3
7
10
67
26
28
1
3
5
1
9
9
9
35
7
7
520
520
520
520
2
3
2
1
8
520
520
12
172
143
520
520
134
418
125
520
520
56
520
48
39
520
360
18
195
3
520
154
130
94
49
44
73
262
520
80
52
24
520
34
520
170
147
397
2
346
42
75
383
109
403
31
520
520
520
520
199
334
11
401
520
253
399
5
48
7
520
407
520
312
126
520
150
520
1
520
520
206
520
29
520
520
520
520
117
520
141
284
520
520
520
520
520
520
187
79
520
20
520
113
520
520
520
520
520
223
520
92
520
3
520
121
148
68
11
30
458
199
42
520
520
275
520
335
67
520
520
492
520
396
15
67
171
67
520
324
9
209
485
27
71
174
520
520
520
520
1
520
520
520
20
520
470
520
110
362
273
117
37
11
246
520
520
66
2
520
3
23
7
2
13
520
92
520
509
520
462
201
87
390
41
11
520
60
520
18
100
520
520
520
191
520
520
37
276
520
132
493
135
115
520
520
49
56
520
33
345
81
520
401
520
285
520
15
26
21
1
107
62
1
82
38
428
520
121
125
50
1
69
29
105
46
81
169
80
22
115
2
29
1
4
40
48
54
12
47
4
28
7
20
19
16
24
44
104
60
21
14
35
1
51
3
78
1
32
43
37
16
58
1
32
101
52
336
9
210
382
122
75
24
207
24
11
21
1
50
181
41
58
104
38
93
242
520
520
29
167
147
22
252
84
120
27
366
92
35
277
165
119
520
368
520
166
322
16
54
3
34
7
179
130
137
520
520
520
520
483
182
520
83
520
520
520
520
520
520
520
232
355
1
411
14
65
346
136
49
115
32
197
260
48
448
63
85
1
520
73
242
169
411
242
520
174
50
520
96
52
78
12
106
263
33
15
48
6
520
119
520
520
25
408
520
113
135
520
493
520
520
297
21
21
17
1
2
5
31
17
80
4
2
57
31
29
66
71
520
104
520
41
43
28
5
72
5
46
42
137
1
64
13
365
520
520
35
72
36
15
1
10
11
27
11
66
22
9
42
42
437
13
18
4
2
3
57
520
9
262
520
61
43
303
215
41
520
227
18
7
520
1
2
33
69
74
201
118
520
240
343
1
520
520
485
450
50
327
378
338
240
390
158
520
339
296
56
520
115
204
90
116
232
99
1
170
276
46
441
6
464
473
275
520
361
520
223
520
520
48
380
238
291
325
23
26
344
115
341
75
113
95
176
24
520
396
106
287
26
1
26
119
135
512
1
256
397
416
520
133
278
121
520
442
238
301
73
520
28
53
520
18
2
8
80
74
159
63
3
254
14
520
520
192
151
173
43
124
5
18
364
81
23
24
78
131
235
76
128
46
520
219
481
34
16
22
110
127
327
520
147
94
328
95
191
121
106
215
131
8
42
54
103
21
115
21
256
18
22
1
248
520
34
440
221
520
205
77
4
25
22
18
7
33
26
68
520
234
12
93
4
19
102
20
20
64
200
228
36
22
115
494
24
220
4
12
334
238
56
340
8
15
7
79
19
1
452
58
360
9
124
24
220
16
192
49
112
71
113
520
87
129
30
42
56
39
77
11
74
2
17
16
107
25
32
8
5
95
42
4
10
18
11
122
48
233
64
520
520
509
520
267
425
173
520
93
520
200
406
55
15
461
119
452
203
1
12
241
235
168
406
187
520
11
278
500
451
451
400
520
34
394
520
490
22
520
520
520
147
337
155
222
342
88
520
116
4
133
237
52
6
63
33
190
4
95
70
73
111
77
21
8
4
20
28
41
296
46
14
160
205
151
80
35
520
520
36
81
11
1
60
19
75
313
520
139
182
441
484
10
136
43
3
10
14
70
89
22
43
15
6
53
20
7
292
520
1
11
40
69
38
10
41
98
14
27
8
17
37
18
330
100
25
45
225
33
22
35
1
162
21
274
19
112
312
14
520
122
229
31
102
13
237
24
87
4
503
12
31
18
25
41
17
44
47
414
9
167
2
10
4
35
23
4
36
17
19
39
61
63
491
113
123
28
131
64
112
20
9
59
8
93
68
139
30
21
24
262
90
183
2
14
269
16
97
60
12
29
86
7
60
197
48
136
41
6
84
450
28
34
520
520
520
520
272
17
98
407
281
54
15
53
19
33
30
6
12
31
28
44
21
35
55
84
115
44
27
26
115
12
6
91
40
1
15
27
53
253
25
68
4
152
8
173
410
209
520
520
496
520
246
137
201
21
42
81
79
24
122
53
10
20
17
10
32
513
9
36
17
1
48
24
89
54
222
77
30
520
24
8
43
15
277
136
163
520
431
69
78
187
194
135
224
36
95
26
413
173
250
1
520
256
148
520
16
520
51
140
446
520
520
520
12
235
295
233
46
520
353
14
39
204
45
168
520
378
245
413
520
11
13
47
14
6
10
66
35
20
255
520
66
520
377
292
520
90
452
9
85
520
1
107
5
119
64
63
91
65
4
96
260
105
68
21
28
1
158
361
63
16
407
37
520
1
84
1
62
13
31
37
121
66
8
8
20
26
141
16
13
1
59
125
76
12
112
74
23
8
3
520
300
24
483
300
111
351
32
222
520
520
277
520
7
92
12
7
53
70
20
24
12
73
58
26
149
4
30
16
286
520
520
520
77
206
250
399
5
103
393
45
183
520
520
1
24
10
520
103
10
161
54
231
135
82
258
99
169
62
114
163
1
222
165
140
355
430
93
194
520
98
159
49
500
2
85
150
171
156
12
50
341
4
149
47
27
126
36
69
3
30
6
23
43
138
4
103
18
54
337
520
12
81
387
1
3
2
253
21
25
397
361
108
106
88
520
520
64
19
75
520
229
61
434
151
62
375
229
145
204
10
21
22
41
79
122
80
52
356
148
57
442
212
15
520
150
338
181
520
35
520
331
520
221
19
520
89
4
10
25
520
428
520
426
75
203
520
33
520
383
238
17
520
123
336
31
109
520
450
1
1
1
27
3
3
27
4
4
1
1
30
486
75
231
293
58
48
84
201
31
16
368
148
6
1
520
55
168
411
235
7
343
64
478
520
73
244
128
110
106
361
220
175
91
328
189
30
15
57
52
520
9
15
61
520
30
103
80
520
7
5
361
236
42
16
420
11
8
49
48
24
30
14
3
30
60
128
47
116
52
15
520
340
96
520
88
86
520
520
115
56
111
339
110
268
28
183
13
17
17
30
24
51
3
456
233
17
78
2
520
190
3
41
56
57
310
91
191
56
61
520
26
133
485
1
520
496
520
520
520
204
520
520
45
246
520
520
520
520
164
97
520
45
97
520
45
8
87
5
41
30
520
172
520
330
520
346
92
520
64
326
520
64
1
35
394
520
113
139
36
54
450
23
58
393
520
180
6
520
520
520
520
520
211
441
139
520
520
520
520
110
520
28
39
113
520
420
224
121
106
444
520
6
18
1
520
520
520
520
520
393
520
520
520
136
520
520
520
466
520
520
117
520
520
520
514
182
166
57
13
4
321
465
520
520
141
520
59
520
444
520
450
21
520
520
520
457
173
520
372
32
520
520
520
520
233
100
365
476
51
520
43
308
462
29
21
5
72
2
36
520
520
520
57
37
8
21
22
14
520
203
48
172
296
520
109
520
125
58
393
520
520
44
2
520
520
520
520
520
520
520
520
520
163
520
520
336
34
8
7
39
74
10
18
46
10
22
329
520
79
520
520
520
520
115
502
520
520
25
4
6
4
520
52
1
520
46
56
271
4
9
172
120
5
520
82
180
57
2
89
21
93
2
158
520
223
258
520
1
520
133
239
520
311
190
466
14
7
104
150
520
258
520
350
520
520
520
42
520
55
144
4
520
40
46
2
205
6
145
7
202
44
107
520
162
23
305
155
520
435
230
520
288
420
336
272
25
264
198
520
520
442
284
520
57
263
520
9
34
67
238
229
55
520
329
520
520
462
9
101
520
520
398
520
520
520
260
93
368
177
10
520
192
520
234
338
474
520
251
16
242
520
192
12
17
77
520
186
375
160
198
520
251
205
480
113
520
35
520
520
520
252
32
17
128
96
89
42
29
19
82
7
520
82
66
520
227
520
520
520
520
485
53
520
59
80
27
7
226
48
430
520
88
60
141
185
5
59
172
520
520
520
72
520
135
520
520
520
311
520
520
5
26
23
520
373
409
520
520
520
162
520
5
9
520
434
307
277
520
354
520
520
520
520
350
422
420
286
248
520
520
365
520
520
520
272
520
478
290
520
520
520
520
520
520
311
12
71
457
136
11
520
229
507
520
520
520
520
520
225
520
79
172
147
23
78
36
520
86
25
16
94
155
11
42
5
84
4
50
17
53
49
2
27
2
5
16
1
1
29
5
3
27
17
50
2
119
85
105
10
39
16
16
92
21
36
27
2
520
144
27
292
32
520
520
66
20
24
520
230
46
129
520
384
520
520
520
85
61
2
12
2
1
10
140
56
5
18
70
60
51
408
479
520
3
400
393
520
520
187
226
520
340
520
29
44
18
520
520
520
141
37
53
11
18
4
58
43
520
404
197
520
6
7
8
520
226
55
88
26
17
520
265
169
520
520
197
386
35
520
520
520
1
520
52
224
520
288
326
63
132
60
17
520
520
153
19
520
19
75
30
48
98
520
37
186
520
140
24
48
520
438
298
520
57
92
17
520
87
520
92
23
29
426
198
151
89
280
216
8
223
92
520
520
520
263
488
520
364
520
520
520
520
520
339
520
320
520
290
200
146
520
120
520
58
70
150
14
63
277
103
91
7
520
96
129
165
9
14
7
442
218
139
92
149
520
520
520
105
119
441
520
119
369
520
218
46
520
70
100
5
520
69
78
408
71
520
520
50
520
333
53
20
147
8
520
115
520
169
520
365
493
103
1
341
275
325
27
30
74
175
23
520
92
142
476
34
13
394
520
520
66
94
68
36
29
34
52
223
34
160
291
28
100
141
5
86
277
520
520
313
124
279
398
56
12
64
132
155
261
92
22
229
22
2
326
19
351
19
11
205
39
82
340
34
71
54
242
14
22
49
366
19
375
112
218
520
183
520
49
366
9
23
127
78
19
32
9
2
21
520
520
192
56
59
70
231
520
520
520
520
520
182
520
520
520
520
520
520
155
520
107
520
14
65
8
8
5
40
19
9
17
11
80
520
181
491
116
17
31
381
1
43
103
319
520
208
520
520
74
109
62
13
520
520
520
66
520
328
520
188
345
1
520
520
401
259
83
520
520
520
520
433
441
520
219
520
520
183
1
520
246
520
520
520
502
230
79
520
520
316
167
41
201
99
24
520
520
48
2
70
520
30
520
110
53
41
20
78
4
488
6
38
21
294
520
40
31
59
30
29
199
366
50
13
69
21
87
55
90
520
520
520
105
520
235
520
24
520
520
82
302
346
76
215
439
72
243
520
30
237
3
150
1
31
349
149
153
52
356
134
520
51
78
210
244
70
294
393
41
189
159
7
48
71
5
4
104
49
98
520
120
4
12
10
159
96
22
122
51
12
27
41
42
325
48
5
90
520
140
90
520
520
179
109
195
1
520
520
507
344
278
520
225
285
96
9
142
520
14
56
7
82
373
290
520
520
168
420
181
111
16
9
20
3
65
9
312
197
153
151
61
11
8
114
520
50
249
25
520
409
331
231
222
269
336
190
38
70
1
231
128
19
2
99
487
520
310
1
492
508
520
520
156
399
520
267
520
520
137
185
106
520
520
520
424
520
12
520
19
37
21
109
120
29
520
232
20
520
330
341
63
163
382
520
208
61
122
51
50
61
85
25
2
23
4
21
29
13
1
520
520
520
520
520
9
520
520
43
520
188
133
426
97
12
520
186
171
12
2
13
4
191
9
2
377
99
10
38
43
8
35
399
93
115
121
114
27
155
51
19
520
166
78
520
54
291
48
520
103
238
218
10
83
230
82
61
1
97
438
76
198
402
197
74
28
107
12
353
190
125
3
228
230
7
17
59
2
7
17
223
234
311
520
520
9
12
6
143
158
149
456
45
27
66
9
11
5
5
2
2
6
33
30
9
22
30
11
44
4
2
1
101
378
416
413
97
507
454
108
210
89
400
520
269
295
248
47
370
16
520
135
172
395
9
95
111
520
232
106
231
39
2
520
138
59
396
520
393
520
340
520
520
298
6
18
23
349
520
6
119
28
12
123
72
126
69
102
520
31
32
43
4
6
173
520
27
520
157
468
520
520
485
6
520
3
68
520
520
7
20
87
367
14
70
38
104
30
208
162
210
65
288
269
520
6
10
138
240
24
116
5
4
242
34
8
19
14
12
4
450
35
273
127
77
72
94
212
354
520
168
116
376
384
342
111
35
120
520
355
179
72
164
151
1
43
165
61
33
239
5
203
233
55
177
520
172
331
272
4
276
447
112
5
37
231
43
290
520
42
9
62
1
11
3
6
520
7
4
13
4
4
17
3
11
2
53
7
2
1
60
9
5
9
2
66
237
141
4
30
22
10
122
2
4
8
13
2
3
2
1
54
11
9
30
42
28
11
10
1
520
520
6
4
5
12
4
7
13
69
4
3
4
24
281
84
2
3
1
29
520
116
19
239
17
12
17
5
6
520
249
2
23
1
5
37
38
222
68
328
142
468
157
41
60
402
46
3
520
161
17
6
16
17
176
125
88
319
394
2
308
128
520
272
520
59
86
4
429
100
39
130
83
54
137
414
476
2
11
520
124
520
520
104
75
520
9
419
54
520
2
1
266
276
81
21
20
196
123
1
97
11
13
21
4
4
4
75
148
8
140
520
98
431
328
150
151
273
2
520
99
33
4
356
168
520
520
125
520
119
18
290
174
484
3
389
260
96
520
299
256
520
8
520
67
130
55
7
13
79
124
149
212
19
520
91
27
38
20
10
54
24
518
93
10
145
116
25
520
9
17
22
19
399
359
383
129
3
42
184
42
52
46
423
357
520
472
520
180
17
230
520
448
404
194
30
240
520
520
58
7
520
520
520
449
520
520
520
70
176
419
228
520
53
520
520
250
66
24
520
520
254
137
72
453
334
205
520
520
520
148
13
9
54
28
520
520
85
520
355
520
82
34
324
2
520
101
27
17
15
48
57
256
520
520
197
217
45
456
74
288
298
44
39
520
89
520
25
108
83
520
512
520
520
90
421
202
520
257
49
520
520
182
324
520
520
520
459
226
520
412
520
520
107
4
230
516
147
168
382
520
49
414
51
111
20
125
520
48
520
520
13
520
241
143
520
520
126
20
52
74
487
51
2
259
335
32
9
71
219
174
15
23
15
57
174
88
46
260
218
96
31
4
294
520
87
520
68
391
1
1
520
24
380
25
43
473
21
1
47
5
24
10
48
3
9
179
97
224
213
11
337
453
520
520
88
119
463
3
30
11
498
6
520
22
192
195
410
355
24
48
355
445
520
146
405
310
332
520
520
155
18
196
520
340
114
451
208
62
235
43
150
76
520
53
17
520
145
183
520
244
93
520
289
38
520
520
289
118
520
520
91
443
519
520
14
35
329
520
17
33
55
47
19
226
285
520
254
14
520
48
34
101
121
404
138
520
329
520
520
520
33
22
3
28
520
520
78
520
258
517
442
12
18
30
6
181
64
7
279
54
15
228
72
10
34
33
3
160
11
389
80
113
193
520
520
40
62
7
176
520
216
477
520
144
87
262
322
122
15
132
37
44
227
9
355
129
408
6
62
42
14
25
12
289
476
386
425
16
497
520
403
520
520
520
520
520
404
520
520
507
196
44
408
520
478
520
53
250
133
444
56
520
152
1
219
520
17
31
139
240
520
12
152
235
267
54
520
287
209
28
8
223
13
347
224
21
520
278
186
399
492
17
233
271
22
130
87
27
318
60
44
22
520
484
15
520
17
5
10
38
44
520
520
248
66
135
374
82
520
1
218
520
349
451
439
314
323
76
33
213
292
207
520
105
26
64
520
520
419
520
520
390
515
520
520
35
471
331
56
43
50
376
321
499
285
520
520
520
439
5
44
288
168
488
520
482
35
22
16
80
82
78
45
30
20
11
66
54
17
196
45
63
5
16
14
520
216
92
143
38
184
228
520
472
277
15
443
73
47
20
233
520
257
166
520
149
520
252
128
393
70
154
88
320
75
229
489
301
49
180
384
520
248
60
520
2
87
10
1
22
275
243
520
69
103
183
260
312
264
520
193
357
31
106
2
95
5
135
24
68
22
38
520
12
219
520
33
8
51
2
7
8
63
10
157
217
42
43
432
500
520
33
72
10
47
70
42
30
4
37
161
201
12
35
6
36
8
14
8
3
1
520
38
48
60
1
75
12
5
6
12
39
22
50
520
1
26
142
62
227
1
17
2
1
6
112
83
4
10
8
120
48
115
54
1
520
520
1
520
26
8
371
267
64
520
30
23
3
5
32
19
520
6
201
135
8
15
13
323
156
520
140
104
167
63
202
8
332
7
520
5
178
110
520
1
79
488
511
52
3
42
96
186
13
201
520
223
35
340
7
118
161
5
114
62
36
89
14
105
73
154
3
4
159
26
26
20
143
53
57
106
245
61
98
223
74
207
3
68
381
520
1
181
8
71
45
520
83
345
490
369
22
520
164
520
192
14
469
43
67
371
34
154
44
47
29
520
5
387
337
74
520
32
282
430
250
176
56
344
97
144
520
390
39
227
154
520
385
520
39
3
160
4
520
4
50
458
520
221
316
110
278
38
123
25
23
68
89
29
13
21
49
235
64
117
398
520
41
125
198
161
31
174
73
9
14
11
19
13
12
520
145
520
520
311
520
56
520
520
520
156
22
46
3
520
520
352
150
337
391
41
520
174
49
123
34
9
520
520
520
520
277
520
321
33
241
156
47
520
5
238
38
17
56
507
18
2
1
4
34
43
1
5
13
124
99
17
5
18
15
14
6
1
14
347
30
1
14
64
20
157
322
248
15
108
428
513
520
1
13
95
520
520
431
80
66
13
2
17
372
13
38
53
14
45
49
17
11
31
98
29
18
187
240
2
66
54
75
6
6
62
95
29
81
67
2
2
422
229
54
133
381
520
520
520
115
520
505
71
520
239
520
469
520
520
105
520
304
230
520
25
520
246
2
334
123
520
520
301
520
520
520
17
44
125
25
15
23
102
520
81
217
520
225
149
54
512
395
2
423
142
520
505
150
172
53
131
56
520
494
359
77
360
520
520
520
520
144
520
206
17
520
153
40
79
149
232
265
445
322
520
134
37
520
153
122
44
222
520
73
126
72
299
16
18
4
11
3
13
7
49
41
7
183
520
25
181
410
106
8
231
299
62
1
46
241
98
42
48
9
308
189
296
7
10
6
29
166
300
42
124
93
4
40
113
520
55
291
89
1
127
60
240
11
23
6
3
2
10
4
24
30
182
364
520
24
106
520
165
246
4
112
149
267
317
25
91
2
230
230
100
4
7
7
175
32
511
520
48
80
334
23
13
135
520
160
330
520
1
31
9
17
10
3
1
22
38
193
520
295
40
520
520
520
520
520
520
245
45
2
9
21
4
10
520
46
39
161
520
520
520
520
1
153
520
520
382
22
11
87
359
41
42
260
520
42
99
138
221
12
86
120
10
44
82
520
33
128
380
390
205
492
520
520
298
520
136
520
358
520
95
119
244
118
520
520
520
148
32
98
520
84
17
5
332
14
32
12
105
452
33
520
31
22
37
48
10
26
76
329
6
11
128
469
23
14
5
3
1
13
17
520
89
514
520
520
19
427
10
520
520
520
322
493
188
520
88
59
2
31
205
58
7
313
16
8
13
133
15
138
9
520
178
520
24
520
42
35
520
520
28
438
152
520
520
271
520
26
31
520
220
231
520
25
21
27
106
59
54
8
5
7
77
19
13
12
20
11
55
15
58
20
2
5
399
48
13
4
18
22
14
23
520
34
12
55
6
9
169
520
520
53
13
53
231
57
18
287
246
177
163
520
431
13
261
24
520
23
104
520
249
15
520
444
3
10
35
57
34
10
38
92
20
242
17
279
6
17
304
110
59
3
18
8
13
53
13
8
35
11
4
29
12
16
16
27
2
9
6
10
17
133
310
192
76
85
150
73
2
21
24
16
24
34
31
109
9
113
22
32
40
78
40
58
45
5
4
7
31
15
497
198
45
41
12
13
259
1
2
10
65
107
20
97
14
155
46
3
18
29
34
31
5
18
34
23
132
268
424
57
40
520
150
126
514
16
293
1
1
3
163
56
60
168
139
8
260
229
22
1
58
122
72
156
6
520
31
114
520
159
1
50
17
520
202
115
10
5
242
520
87
295
29
26
109
27
175
15
152
9
19
11
113
520
448
208
68
174
52
320
84
520
48
91
38
24
279
37
102
303
130
520
33
119
151
520
334
193
24
520
278
520
11
145
520
520
271
29
520
6
33
42
37
307
143
48
226
173
1
1
38
27
92
2
82
7
26
5
4
19
20
1
156
20
3
520
10
39
46
32
218
55
520
16
142
452
2
43
10
7
10
120
286
520
520
117
78
137
175
103
102
153
64
92
76
13
95
89
89
123
65
180
82
69
93
16
15
11
1
6
17
9
7
2
49
520
35
251
221
46
74
520
35
245
84
103
104
1
117
392
248
1
113
433
27
109
223
70
97
40
5
115
86
93
13
23
14
319
173
520
216
289
520
374
520
4
268
135
520
520
12
29
520
472
408
205
384
520
288
25
34
222
520
520
12
191
5
7
74
19
12
12
130
8
68
364
4
2
48
3
20
28
89
132
520
3
132
101
167
33
108
29
123
225
32
25
32
14
41
203
294
520
100
108
520
314
61
44
520
23
36
9
472
50
1
3
1
9
1
58
520
520
65
248
399
520
352
86
84
57
31
428
38
520
116
347
135
88
146
310
37
357
520
153
356
98
520
520
520
520
11
465
186
181
194
60
158
146
423
56
15
222
2
475
322
189
57
15
72
238
49
21
12
76
166
77
158
18
20
172
30
34
475
520
74
188
487
118
401
8
386
520
268
332
520
69
48
42
520
107
71
151
24
214
520
182
185
53
30
424
45
117
8
10
90
63
283
520
218
35
133
107
75
148
1
520
520
11
108
35
9
45
81
321
76
276
199
104
520
415
520
1
520
520
31
479
87
520
273
520
73
25
91
520
15
320
170
5
2
1
7
385
219
313
520
283
250
520
33
7
1
26
3
39
14
6
4
14
520
149
49
473
265
120
85
208
21
10
22
8
65
419
520
61
520
219
217
81
520
520
463
171
17
277
18
520
520
226
377
176
142
15
520
69
520
251
81
328
520
520
52
366
260
520
520
264
27
143
3
142
7
24
32
31
489
232
209
319
520
3
65
97
15
82
7
60
19
49
8
46
23
17
41
520
40
16
6
49
28
17
455
257
520
520
520
520
380
220
309
138
117
520
197
440
520
520
391
322
520
341
205
520
76
193
520
106
349
367
520
384
520
26
242
35
29
520
96
520
189
96
6
27
37
520
520
520
520
69
234
148
520
520
34
180
264
252
1
55
23
456
222
388
27
76
24
38
105
23
37
520
143
2
3
16
163
22
60
24
87
85
80
19
10
1
15
5
134
40
28
187
520
29
520
460
33
17
13
55
520
17
3
1
96
1
407
520
520
144
520
97
246
32
232
52
1
73
69
227
55
395
253
80
287
130
315
520
520
520
520
147
520
520
37
2
7
7
9
23
41
6
11
8
15
30
6
25
64
2
326
520
78
41
13
116
9
71
178
2
37
46
30
151
41
9
24
36
121
55
43
63
115
175
520
520
53
136
446
27
408
26
40
47
17
1
520
127
9
182
2
10
50
56
5
1
20
178
410
157
437
16
387
431
520
18
505
154
520
4
8
50
190
467
17
18
73
49
71
1
355
381
251
520
14
31
6
35
520
365
84
221
48
260
1
122
2
53
48
520
469
9
27
11
33
74
510
7
45
7
33
34
13
79
324
20
146
132
155
117
91
177
79
154
61
22
233
81
212
419
39
2
39
33
19
37
1
84
15
520
147
105
29
62
413
37
177
520
18
32
40
8
10
111
42
3
460
5
28
26
520
520
453
46
240
60
70
64
290
294
112
520
520
520
520
223
520
24
6
9
520
17
9
10
42
11
15
2
16
356
455
493
10
58
2
26
3
3
4
1
3
36
64
55
30
47
318
153
520
20
22
19
10
69
1
18
32
82
56
4
195
174
24
38
19
48
30
14
21
60
52
75
3
10
119
12
23
34
3
27
150
70
21
48
4
5
12
5
443
168
7
520
153
370
26
25
8
2
150
74
40
270
2
13
16
14
5
18
5
12
29
61
27
76
19
287
520
41
5
3
38
36
9
114
37
14
10
397
520
46
292
489
520
520
22
13
457
520
288
280
520
520
6
17
520
43
42
4
2
55
3
520
276
57
148
96
414
59
1
207
25
520
325
374
193
74
19
212
240
80
5
123
248
11
272
10
3
421
207
11
520
520
2
96
257
51
29
115
168
171
152
120
25
373
80
97
145
60
135
118
191
6
520
279
179
10
144
189
1
172
60
470
438
22
381
116
423
520
20
17
1
24
4
5
10
9
6
25
133
28
356
243
85
167
92
33
82
33
63
76
9
520
186
8
520
49
17
22
294
258
12
81
93
29
12
520
316
340
74
23
48
151
99
520
276
129
110
1
5
105
472
520
21
347
494
206
206
75
129
100
43
26
83
436
131
520
52
240
37
53
299
64
100
270
405
1
77
87
253
150
64
161
187
95
520
55
29
9
520
178
14
520
44
88
40
212
46
520
18
20
13
520
105
47
35
1
5
13
13
5
3
7
12
7
20
124
520
19
41
17
5
52
140
26
16
10
92
36
18
54
228
502
67
11
89
158
47
520
390
91
48
153
58
191
28
13
5
8
31
1
30
14
80
66
1
520
70
27
19
255
426
44
39
19
59
7
98
35
9
22
85
9
24
104
520
8
112
26
1
520
520
28
2
2
4
5
9
12
15
3
21
26
9
59
35
22
3
3
1
520
520
14
20
94
77
66
158
360
30
520
21
20
35
103
7
7
60
9
26
1
397
171
1
1
330
7
185
239
66
5
520
10
1
2
6
2
20
2
3
2
274
277
195
340
33
190
63
39
520
15
174
219
267
13
3
21
24
5
12
5
1
49
23
16
39
39
52
1
63
8
42
13
26
23
23
82
74
25
8
6
51
4
18
44
33
15
47
1
32
15
269
9
140
112
171
520
4
28
12
2
8
45
54
51
257
162
39
13
28
257
285
8
29
226
25
17
2
84
13
167
40
82
87
190
41
520
15
15
63
19
69
371
1
30
135
26
20
42
31
409
21
5
302
304
16
4
6
28
30
5
105
8
9
2
89
7
520
125
15
22
60
19
17
171
257
47
15
11
32
22
4
31
66
28
14
99
80
28
15
61
13
5
1
3
9
83
28
3
97
54
34
10
186
72
20
59
47
42
2
7
49
9
2
520
126
1
333
98
9
28
137
77
158
50
155
108
14
26
15
520
321
270
83
231
520
155
160
12
299
399
59
60
520
170
470
80
167
5
467
36
520
459
520
136
136
5
59
1
188
70
180
96
131
6
23
4
152
2
12
8
71
223
8
1
44
15
18
38
20
13
3
19
520
199
25
26
22
19
15
1
7
520
520
483
238
153
311
147
108
520
520
221
398
165
165
123
55
100
125
299
520
26
140
186
54
96
241
343
446
433
439
38
520
11
197
126
8
520
61
264
2
10
10
11
17
17
2
18
31
32
276
18
520
23
112
4
27
58
84
131
266
56
14
3
183
68
66
5
34
76
71
478
30
141
111
15
74
19
18
63
9
73
1
3
27
5
2
3
12
76
202
4
320
65
485
263
88
126
62
239
520
102
62
22
87
15
15
27
211
36
48
51
59
4
17
2
24
11
20
15
95
83
92
174
139
52
41
1
9
12
5
77
107
164
229
106
219
149
13
27
1
1
2
47
19
111
1
12
23
81
2
520
108
9
11
423
66
4
35
58
116
11
25
14
9
8
34
2
9
51
118
226
16
115
62
318
140
77
114
29
4
5
12
78
135
110
520
520
18
105
469
338
288
246
312
15
57
83
25
147
1
111
30
68
6
16
63
403
165
126
6
520
520
41
1
67
38
25
238
10
44
97
110
27
364
388
106
21
450
20
28
103
520
23
98
166
40
104
89
26
10
22
56
138
20
188
48
237
122
404
254
79
129
520
78
457
62
227
1
1
182
101
26
33
520
217
10
396
114
66
80
520
73
16
135
10
195
22
270
6
10
15
239
5
112
14
17
42
35
43
40
10
1
31
2
30
1
38
9
14
15
17
87
48
7
35
4
29
6
26
1
1
123
1
7
37
13
19
1
45
18
43
18
2
6
8
24
19
2
57
2
13
87
26
1
23
15
18
10
6
45
8
1
47
13
55
8
39
12
30
31
9
31
4
15
34
27
75
28
72
28
104
5
3
15
34
18
3
73
1
34
75
62
1
155
19
4
37
43
34
40
67
48
25
121
80
107
54
45
6
94
38
22
67
24
4
37
53
60
119
322
218
161
235
102
8
136
188
235
8
81
349
17
8
12
23
14
9
13
22
21
45
20
24
9
48
1
1
4
46
84
382
38
36
53
15
186
100
45
8
35
245
95
53
520
106
14
48
520
224
90
5
93
4
4
2
26
22
17
9
36
15
1
19
1
54
5
4
2
26
1
9
14
114
520
15
11
14
10
6
7
1
6
76
321
27
47
16
4
157
30
33
58
8
1
10
11
3
4
7
9
14
27
20
33
12
16
11
45
3
7
15
1
14
14
9
19
1
520
17
313
84
520
152
93
429
70
268
311
394
161
520
377
520
434
21
87
520
1
473
520
119
58
42
67
97
240
40
56
369
211
130
165
48
72
139
35
69
129
34
520
297
89
210
9
448
159
394
287
520
20
90
188
8
99
78
197
29
9
14
18
23
12
10
15
101
520
236
13
315
260
51
2
1
14
12
520
409
16
45
66
90
520
8
21
71
18
3
2
125
142
60
50
8
9
35
59
34
8
48
158
13
9
205
70
26
135
94
29
131
42
12
4
64
197
80
39
32
45
53
103
24
481
42
19
265
7
34
38
2
4
5
15
520
381
49
477
61
320
162
108
12
1
1
1
1
13
73
189
46
50
469
1
25
34
26
7
6
23
2
5
31
520
9
13
446
8
3
127
212
73
25
13
16
1
108
68
57
21
12
7
34
1
160
267
1
20
23
9
4
5
37
21
1
41
14
3
19
24
25
20
42
42
385
520
76
110
40
23
343
103
82
16
4
36
9
145
195
181
27
125
2
55
87
17
84
83
31
95
520
1
273
191
31
216
106
11
27
10
9
58
13
19
3
28
22
11
25
4
23
1
14
181
49
85
80
74
520
3
407
368
22
18
14
17
87
54
90
210
50
84
83
160
274
213
494
10
236
97
307
185
520
386
279
10
66
141
83
400
304
83
501
190
292
5
241
189
2
14
26
45
38
9
32
11
22
30
63
78
189
10
18
87
176
39
41
80
40
87
50
31
175
86
40
19
79
520
14
32
35
125
13
27
520
273
16
34
318
27
13
431
3
150
520
203
3
34
32
13
141
69
77
235
431
114
100
27
66
30
106
136
165
92
111
75
131
8
3
110
16
4
2
11
36
41
388
56
6
57
26
4
13
23
19
91
41
31
22
12
14
13
16
24
3
92
37
90
180
11
7
170
113
28
29
121
166
12
520
108
473
24
50
90
28
5
40
38
10
190
255
63
338
115
205
130
264
145
520
393
164
234
493
132
3
200
289
520
31
48
102
11
8
9
7
81
46
3
93
79
5
520
38
17
30
19
12
23
50
19
13
1
97
35
11
20
17
34
1
7
4
20
11
50
10
414
108
133
520
91
48
520
64
7
190
1
7
88
41
1
152
47
7
11
41
18
11
11
8
24
1
41
51
28
38
4
22
36
79
104
5
16
106
383
131
180
520
48
5
2
16
76
171
492
34
9
97
55
25
13
25
84
59
43
3
43
23
53
211
29
6
94
249
242
221
520
81
24
54
398
41
125
100
517
1
21
29
2
22
15
19
4
23
8
23
4
4
24
23
1
88
301
40
29
24
31
6
10
2
11
3
2
7
520
7
18
107
6
240
8
17
26
108
39
63
70
520
12
1
1
1
1
165
197
230
104
487
44
67
143
30
1
34
18
68
18
75
322
19
31
47
73
2
75
65
9
6
38
19
86
38
23
9
41
8
9
3
25
430
17
55
96
520
445
302
10
230
259
40
6
18
1
1
15
18
6
520
520
38
79
31
120
80
10
7
2
2
1
8
1
23
40
84
3
2
3
43
28
34
71
90
296
265
520
285
297
520
179
122
463
244
124
240
256
14
139
520
78
19
99
58
69
63
28
7
29
7
4
74
80
31
33
54
498
76
400
49
12
21
20
13
29
520
15
24
136
213
340
219
12
209
5
244
21
224
175
520
18
499
73
475
17
7
15
32
307
164
66
46
38
51
186
30
51
37
25
4
124
7
22
306
503
64
70
110
274
98
169
72
2
237
10
14
25
6
60
41
191
8
154
1
5
71
53
38
57
20
22
6
262
520
103
51
8
24
14
10
52
119
116
80
114
99
112
29
6
78
20
39
20
5
131
272
52
1
30
32
26
242
1
197
368
68
75
88
227
7
7
10
13
36
520
10
68
3
239
520
14
263
13
53
2
65
56
165
230
324
107
520
68
59
171
520
41
7
520
520
62
21
29
189
34
332
16
55
126
7
6
106
10
83
144
6
8
32
253
26
52
2
69
15
2
199
52
7
359
7
11
520
314
40
215
286
285
118
263
208
237
52
175
56
488
100
138
11
254
82
52
2
49
35
75
75
16
215
6
122
28
105
70
104
3
49
121
4
37
51
52
60
23
264
24
16
50
15
67
18
15
19
20
15
26
147
46
88
137
35
24
3
12
12
18
38
15
15
2
43
6
39
7
15
2
24
26
22
35
101
311
12
249
4
9
19
17
43
23
2
26
13
10
10
4
8
7
9
3
123
33
2
1
17
8
130
37
109
210
35
159
390
72
52
6
18
4
18
25
131
86
32
4
85
14
30
14
3
77
127
7
81
363
19
67
9
16
39
345
37
145
111
99
1
1
36
48
176
520
73
13
15
49
520
53
18
22
7
42
17
17
27
9
35
19
65
1
7
2
82
5
92
2
15
50
45
214
334
60
224
467
11
106
24
5
8
25
10
20
8
123
63
29
47
336
43
491
12
19
11
46
25
58
1
13
29
3
6
3
78
12
12
5
9
5
2
1
19
62
79
60
25
6
11
520
112
21
8
11
25
20
38
182
314
93
81
61
208
417
11
1
1
2
1
113
20
93
23
29
11
117
17
18
9
37
73
54
478
57
28
21
210
156
42
459
193
184
434
15
520
5
148
9
6
7
7
17
30
228
8
30
6
22
36
520
50
12
3
5
520
292
58
32
92
49
31
78
114
19
366
339
334
141
196
225
70
132
14
58
82
340
28
14
18
9
6
16
39
43
23
24
9
2
16
46
520
110
177
188
301
6
7
69
2
25
4
13
437
224
4
46
214
218
57
81
405
123
2
177
1
173
147
98
50
103
261
103
159
82
58
131
134
46
102
47
1
81
7
192
477
52
25
15
11
102
285
51
91
7
1
48
23
20
520
91
5
35
9
20
22
3
11
5
39
4
8
19
6
7
29
18
33
11
21
15
180
372
12
301
94
1
16
4
33
19
15
56
151
234
66
8
151
24
3
1
11
10
8
17
10
21
2
5
3
520
306
208
80
9
14
29
3
3
5
15
4
13
33
1
11
296
181
520
70
117
12
21
17
213
3
520
1
5
11
5
8
3
5
19
5
120
19
56
176
53
20
1
4
12
63
7
488
4
30
20
10
10
47
3
273
3
118
57
12
31
1
41
1
1
172
177
31
6
9
4
245
12
78
520
163
381
103
16
97
124
35
129
40
1
97
185
33
70
109
68
132
49
161
520
180
24
10
14
138
49
520
46
98
114
32
202
21
7
23
313
6
6
8
6
5
4
31
1
20
10
5
12
4
46
16
39
386
106
25
45
6
83
57
18
5
16
43
65
13
27
27
9
20
8
59
3
14
12
3
2
2
13
19
43
16
5
6
3
24
20
15
19
53
4
93
23
26
22
29
197
30
12
49
16
28
8
1
12
17
48
63
12
11
36
41
151
10
15
8
2
29
5
24
234
13
77
15
14
1
46
54
9
21
6
5
26
46
17
51
151
249
8
233
1
43
379
15
34
7
194
54
5
1
53
24
13
30
2
16
48
76
10
62
20
60
39
412
286
213
13
35
25
31
87
83
305
48
67
42
56
6
248
403
515
14
282
47
138
39
34
32
26
63
82
18
33
62
10
8
6
6
1
5
46
9
17
5
23
57
4
36
12
11
11
24
8
1
20
7
13
63
8
56
28
78
9
3
5
25
121
21
26
190
230
1
39
78
51
370
279
151
230
80
31
43
11
15
27
29
74
9
43
102
54
26
59
290
43
33
99
13
520
336
7
27
118
126
13
36
34
5
121
36
31
82
151
5
8
128
22
520
56
66
85
49
48
16
120
11
33
1
92
6
71
11
19
71
68
27
77
84
1
15
15
241
121
83
142
224
81
14
139
233
343
12
1
20
48
9
68
7
13
7
9
21
19
10
2
1
5
39
17
5
4
9
6
27
10
19
7
9
86
16
9
10
30
8
1
2
105
6
30
3
37
71
26
50
181
1
10
5
27
2
184
19
122
6
4
6
33
1
6
64
4
65
24
6
9
26
13
36
61
20
2
5
3
40
76
11
34
29
5
54
44
112
30
23
34
4
171
26
18
23
19
18
111
38
23
11
26
3
55
29
38
10
43
1
7
49
66
32
17
2
2
3
1
25
46
27
4
1
31
43
9
57
10
520
520
2
26
12
6
4
3
1
20
1
18
19
10
3
5
1
12
38
2
4
8
12
31
22
4
7
12
2
13
6
117
5
6
9
12
58
19
13
105
18
61
9
497
6
16
34
8
13
53
46
520
520
520
51
81
29
13
2
83
50
154
139
2
126
185
26
153
55
69
6
18
12
135
25
76
5
26
102
9
21
18
6
75
50
1
27
8
34
9
30
3
43
20
18
72
24
476
25
75
156
102
9
77
82
11
4
23
58
18
4
29
2
8
20
166
93
46
278
42
24
55
11
50
3
53
2
49
8
7
132
25
1
2
9
38
4
11
1
73
83
125
30
8
10
41
3
11
20
69
6
2
14
43
49
60
11
23
15
61
131
147
1
107
260
206
5
30
66
348
1
65
60
3
1
31
17
24
4
67
13
14
10
10
60
89
1
43
2
4
16
6
76
38
19
188
37
5
12
11
7
1
10
81
4
6
6
6
12
176
15
79
13
30
1
3
4
4
30
16
5
23
7
25
13
9
28
16
1
104
111
9
5
25
204
2
27
46
40
9
25
2
51
13
65
17
93
30
2
50
29
41
373
3
72
29
170
16
9
55
22
4
4
15
45
221
191
34
151
2
55
9
146
223
195
304
96
56
150
2
12
110
18
18
16
9
365
237
119
106
157
24
27
102
210
302
37
122
151
104
4
67
90
78
67
18
59
93
20
12
4
167
144
61
54
8
1
1
23
21
17
17
24
34
37
12
16
16
24
4
28
8
13
27
28
55
2
14
14
23
10
22
4
6
4
19
48
520
26
39
4
2
30
10
27
6
239
64
1
13
11
42
1
4
1
10
328
6
34
77
16
26
32
84
338
59
23
40
160
43
25
30
22
126
327
10
20
3
4
50
27
47
8
10
50
39
1
46
11
4
7
1
4
409
429
3
4
18
17
343
29
67
145
42
148
68
45
8
12
29
6
12
8
1
34
2
1
20
26
16
15
27
8
7
40
13
17
6
45
7
24
69
1
32
9
19
20
220
13
3
16
6
61
10
6
11
8
26
3
21
35
173
154
10
14
3
43
123
520
7
8
31
17
8
5
8
141
141
31
43
40
10
16
33
33
25
48
32
12
14
12
30
226
107
52
7
105
520
520
333
520
61
36
76
9
76
8
63
4
91
1
6
30
44
13
2
12
54
5
14
32
23
60
239
7
1
12
2
16
10
1
10
42
25
28
2
27
10
11
38
49
2
12
1
25
22
5
179
17
52
16
22
3
23
2
1
18
6
9
3
53
3
23
25
4
4
13
18
64
1
1
4
9
5
5
9
15
9
31
4
30
4
34
16
8
11
47
1
4
6
6
1
4
8
48
102
40
6
14
6
24
74
12
14
6
10
14
27
153
29
14
33
2
29
29
60
4
12
9
18
2
4
3
4
33
23
105
4
11
102
90
10
5
134
49
59
12
2
2
7
76
65
6
80
234
30
60
27
95
30
42
152
42
190
66
40
69
76
74
40
34
202
51
32
24
27
11
8
10
77
79
6
13
5
170
6
25
1
9
128
28
78
16
4
26
178
34
1
7
19
75
23
17
26
67
14
23
1
40
61
1
52
70
101
135
29
45
52
14
14
32
8
30
24
6
1
71
43
57
30
44
17
1
1
3
2
1
3
4
23
14
23
55
9
40
11
41
31
52
9
12
50
165
470
167
81
39
62
54
44
6
107
305
19
125
2
96
70
45
48
25
3
41
8
3
7
40
69
14
23
37
38
156
93
6
25
51
8
39
1
153
93
23
440
10
49
56
4
19
9
6
6
12
20
5
2
41
4
34
26
26
12
2
28
15
17
38
3
24
10
2
15
19
30
1
520
15
16
25
4
6
3
13
19
9
3
12
9
1
3
5
10
39
13
14
22
18
7
16
5
4
44
3
10
20
9
8
1
2
22
26
2
6
5
33
2
26
12
245
3
12
8
7
43
38
21
17
37
20
17
60
1
2
19
15
12
33
12
53
106
63
60
45
66
30
4
8
2
10
7
33
3
8
46
2
78
53
14
3
16
11
2
5
2
8
19
73
154
203
186
36
247
20
196
47
287
252
98
11
293
174
33
198
104
61
18
32
37
121
61
93
53
37
56
70
335
2
54
65
119
48
60
45
40
36
71
417
144
60
187
75
66
9
46
17
46
46
2
26
9
35
145
79
5
14
11
10
41
24
30
4
117
165
46
126
204
46
13
6
27
156
14
8
30
87
56
4
2
5
9
18
9
40
4
18
49
16
4
43
85
9
33
6
11
1
126
57
73
5
21
2
5
2
2
107
7
116
11
5
5
136
69
52
2
16
8
15
17
7
37
53
9
2
24
11
13
76
66
3
104
5
11
2
138
36
107
22
17
24
52
6
1
55
1
14
32
162
116
41
6
13
26
28
44
3
22
208
58
16
38
3
10
38
29
82
139
58
379
13
14
14
9
16
520
125
412
2
88
520
4
1
520
98
32
41
10
2
8
6
29
51
1
64
65
4
181
16
63
36
11
34
6
1
7
46
104
191
174
183
137
123
130
520
1
46
1
183
1
66
484
139
43
18
297
97
318
2
3
3
12
84
467
24
247
76
1
20
142
102
488
90
166
418
225
120
349
17
154
52
23
2
3
1
8
8
16
42
31
17
520
520
81
6
184
30
35
8
14
23
57
49
29
19
6
1
6
1
28
23
5
26
1
12
23
132
12
63
11
8
27
9
76
2
20
54
42
68
3
7
37
14
8
41
39
142
5
1
56
26
20
43
47
22
1
12
83
1
3
4
21
1
12
20
14
5
16
3
13
2
2
11
11
8
7
1
23
3
8
9
40
15
2
5
6
19
1
12
1
37
1
1
14
2
16
8
7
9
18
3
35
21
13
15
5
3
18
8
3
14
5
65
19
3
22
4
22
32
27
27
23
19
29
23
115
116
101
27
121
34
1
106
21
5
2
203
8
31
12
30
83
16
34
14
144
94
80
41
64
6
9
10
1
4
6
24
9
108
181
44
3
78
111
3
1
124
122
152
17
15
71
59
39
2
44
1
67
1
28
92
14
3
24
60
204
31
96
113
219
148
17
24
247
38
95
4
46
12
6
61
4
30
42
27
185
124
23
66
146
7
463
40
70
67
9
9
520
153
36
36
44
5
22
5
96
72
77
169
520
2
8
57
6
18
57
1
59
241
520
2
12
1
39
10
88
46
161
164
520
17
10
27
9
4
95
11
85
33
2
3
40
285
110
61
12
331
324
15
80
53
52
158
49
8
520
6
39
14
89
520
169
146
520
211
40
24
71
11
52
333
150
88
20
4
13
118
174
107
520
29
341
22
11
13
19
68
46
47
3
17
506
63
354
501
259
51
496
153
95
8
43
379
4
28
99
49
74
97
66
79
31
84
26
84
5
73
14
39
27
80
3
70
314
34
30
54
41
8
89
2
173
168
110
93
256
520
63
52
32
49
36
18
22
46
92
117
68
2
3
131
12
22
9
18
206
25
68
49
18
15
30
166
163
111
348
25
240
149
17
6
19
19
69
65
22
50
73
31
350
11
106
20
170
76
24
3
15
10
5
1
47
19
43
20
369
12
19
34
20
2
31
1
27
25
35
4
16
20
39
21
99
4
25
5
1
19
24
28
9
20
24
60
41
80
23
1
38
9
1
8
8
65
33
24
7
72
72
19
3
55
17
69
49
20
26
6
8
7
5
12
4
26
9
2
20
1
26
38
65
25
73
21
47
6
16
300
134
185
35
49
175
157
127
11
19
9
7
4
13
3
32
3
12
37
13
82
112
42
11
31
54
16
10
29
110
143
22
26
11
40
2
20
68
3
2
12
126
36
31
9
268
520
6
9
53
65
350
21
19
29
82
4
80
20
2
4
296
46
26
19
43
15
34
20
10
188
5
89
8
39
48
61
7
6
28
22
59
1
16
110
30
2
16
97
60
63
24
10
44
31
34
27
36
10
35
453
49
520
91
97
12
42
59
157
39
27
27
14
39
2
1
13
8
2
34
172
70
102
14
82
520
196
402
110
146
520
91
56
154
47
44
179
520
104
42
94
128
346
24
1
7
202
2
34
49
52
89
93
94
12
8
16
36
20
103
58
34
26
80
4
18
12
8
32
16
46
7
30
25
49
520
3
142
144
20
145
520
520
161
12
3
23
43
64
66
6
6
8
23
29
45
16
33
6
29
48
10
14
26
14
2
73
9
7
41
4
36
66
1
20
42
23
48
66
143
10
21
25
12
26
14
14
30
44
93
47
70
281
54
133
520
336
520
84
53
83
27
24
7
226
497
520
222
320
42
151
85
23
6
52
28
11
11
20
19
10
5
27
21
19
4
15
2
15
5
11
20
14
22
196
107
158
43
27
191
48
377
79
50
280
160
503
95
131
3
62
43
31
180
292
341
473
22
520
220
113
124
520
34
491
247
344
195
131
232
93
309
33
39
20
13
315
109
428
6
56
403
123
33
92
278
2
63
520
256
520
361
15
2
27
24
21
3
35
185
43
14
520
130
5
22
520
16
233
60
162
236
28
77
159
10
9
6
29
38
107
311
18
15
22
21
1
25
15
8
45
21
55
198
11
23
244
91
1
47
16
40
71
29
13
69
12
17
39
27
60
39
6
51
8
33
111
70
50
41
17
52
3
9
32
115
199
174
3
520
114
93
56
72
59
520
52
50
119
10
15
12
14
177
238
520
61
38
118
52
2
29
26
2
5
11
16
76
131
520
31
337
91
520
41
6
164
233
127
386
120
42
76
204
1
44
520
265
417
164
13
7
11
42
1
24
31
18
33
4
20
85
2
30
10
168
6
5
79
76
12
34
185
114
163
65
458
170
408
520
14
25
17
8
230
75
25
14
11
17
1
15
27
22
520
348
22
162
180
12
520
520
55
23
44
56
1
12
14
23
22
4
22
13
85
54
16
366
520
520
41
331
18
109
113
511
24
30
21
49
24
24
59
47
42
1
31
284
41
5
89
7
520
57
41
136
270
65
44
246
520
42
217
100
269
1
16
3
9
135
12
6
1
9
15
82
10
22
51
129
286
108
435
207
172
520
145
158
178
107
180
93
148
145
520
261
145
520
520
12
62
76
120
192
191
520
350
520
95
252
56
7
46
184
51
4
33
16
17
111
25
17
221
46
478
293
73
382
187
59
24
54
5
4
25
520
77
187
26
79
10
31
82
47
21
3
6
19
6
28
7
5
25
5
11
11
222
52
126
53
6
83
5
161
27
141
257
459
18
68
520
19
269
21
492
32
310
158
24
236
127
15
493
307
45
183
13
249
142
229
1
75
42
146
520
362
23
36
188
272
1
296
152
189
268
18
15
243
518
101
174
71
64
52
91
55
240
95
142
37
50
12
3
20
17
8
114
1
19
8
58
6
520
84
30
135
34
35
44
61
25
28
64
113
3
26
27
35
46
139
9
1
46
125
7
1
31
12
3
2
19
38
15
9
20
50
40
3
46
10
25
15
3
221
35
5
64
27
5
29
143
133
8
54
19
28
6
76
47
10
29
25
91
66
27
7
6
49
4
84
65
213
126
211
100
12
55
165
67
14
520
49
24
57
106
1
71
6
49
65
33
38
16
17
4
14
1
83
3
40
7
57
36
19
82
2
15
22
36
29
70
16
80
76
25
32
93
16
5
25
1
70
19
191
28
6
179
8
93
35
34
24
2
31
9
68
50
15
6
13
2
43
113
50
30
125
50
6
87
70
50
22
25
1
71
10
54
32
17
9
38
6
5
7
7
69
193
57
2
14
3
52
2
2
250
2
11
38
13
10
142
41
40
66
28
6
191
17
47
123
108
176
3
98
28
32
219
37
12
98
70
1
1
304
21
17
16
2
14
26
4
265
12
223
12
1
4
11
3
10
4
520
97
11
324
285
43
341
183
158
76
58
37
1
10
141
57
2
32
21
45
3
11
4
7
14
9
5
7
14
195
9
42
104
61
3
191
185
127
50
261
3
183
70
301
35
84
89
2
11
5
24
10
38
5
3
4
26
232
82
29
15
9
24
45
1
251
9
12
6
13
7
40
4
11
16
67
11
56
18
7
21
4
36
2
66
15
20
61
29
29
14
27
75
33
76
107
122
10
22
25
31
7
42
520
50
1
3
30
18
15
33
103
23
106
147
198
91
10
184
44
10
2
33
6
3
12
3
14
20
224
10
8
7
89
143
210
166
115
44
37
2
23
82
61
16
26
59
42
7
18
4
37
9
59
334
151
191
2
147
385
59
27
30
8
128
48
2
80
158
8
21
18
34
15
21
16
26
12
155
104
58
52
2
4
25
56
520
355
23
237
163
109
261
122
30
85
102
254
272
9
340
520
289
360
146
163
24
3
19
12
16
146
11
8
14
10
14
92
79
11
14
15
18
4
43
9
27
37
8
10
76
14
74
58
51
13
1
4
14
248
15
31
14
9
2
86
7
105
7
21
22
48
84
36
18
17
175
13
26
54
11
92
40
12
4
4
19
46
39
10
22
2
82
32
12
16
520
14
22
10
122
107
5
148
7
224
161
32
8
30
58
109
47
354
20
86
79
68
10
157
32
20
15
22
75
39
28
7
14
82
121
3
10
101
21
54
42
4
63
133
20
81
1
15
5
9
26
4
9
520
520
60
116
1
142
14
39
83
43
216
5
17
9
63
20
2
7
22
105
107
18
16
24
8
25
5
36
9
6
9
46
5
37
44
29
78
4
1
1
22
24
39
14
1
58
46
8
4
4
8
47
13
15
1
20
46
95
1
34
47
3
215
340
381
11
285
48
48
16
115
4
13
23
5
404
138
4
16
7
37
66
156
121
520
37
2
21
63
42
10
62
6
10
8
71
60
7
8
85
51
25
3
5
8
14
51
3
122
79
91
62
520
73
157
80
69
365
24
74
54
7
39
26
2
37
12
17
5
42
1
9
8
21
41
35
103
35
14
34
2
7
9
39
18
3
21
16
85
104
1
61
54
5
12
64
1
1
24
30
8
54
36
19
158
158
200
321
96
109
197
185
150
101
444
6
139
83
290
10
222
76
5
170
440
140
297
520
56
520
20
42
311
95
120
46
7
19
15
50
4
8
116
520
1
16
2
1
12
52
45
40
23
19
128
227
49
228
250
324
9
235
109
127
119
132
140
91
108
220
7
202
62
138
55
379
472
149
254
14
86
102
8
34
47
22
36
17
10
49
24
66
25
39
30
31
32
36
13
69
9
9
12
1
9
48
13
6
7
29
51
67
289
155
34
19
33
30
41
80
1
16
7
1
18
25
14
12
6
5
19
26
258
520
348
4
295
400
150
325
200
145
520
520
52
520
28
245
173
136
98
44
163
87
191
14
309
11
105
171
71
1
28
72
1
53
2
14
18
13
36
14
3
17
4
17
22
4
31
116
176
20
24
31
32
20
78
8
178
218
183
43
20
520
73
345
22
148
2
74
257
89
328
338
75
67
25
51
98
422
25
239
215
56
287
301
65
308
278
37
62
138
160
51
55
155
25
63
16
93
178
9
6
1
5
17
13
226
236
520
36
32
325
67
20
164
520
169
30
2
19
212
21
24
21
20
7
10
30
20
419
405
17
23
15
1
13
51
10
367
27
32
153
9
75
48
520
51
458
1
49
148
261
189
13
88
45
54
221
10
30
7
24
11
79
26
30
89
4
253
325
145
11
31
17
4
29
30
1
25
18
11
1
11
57
59
14
33
69
74
127
99
213
18
19
3
30
49
51
10
11
7
12
6
2
13
2
5
33
13
34
23
25
3
3
8
6
28
72
10
21
4
4
24
9
17
9
1
12
2
2
2
12
2
5
3
6
12
1
11
2
18
46
11
1
32
18
27
39
17
11
27
7
284
12
63
242
31
74
7
4
4
1
7
3
4
40
5
25
1
17
15
3
8
3
7
3
12
6
3
2
4
1
12
7
1
19
2
4
3
1
4
14
14
2
10
30
17
14
65
7
8
7
32
2
1
6
19
8
7
20
50
5
190
5
25
18
12
10
3
14
1
9
2
2
5
11
6
1
1
6
2
2
6
2
17
16
5
1
7
29
12
102
3
19
2
10
3
503
43
1
25
11
11
123
5
90
15
34
105
88
17
60
45
51
42
6
1
1
7
31
9
520
28
23
38
16
2
25
22
21
8
11
22
156
29
6
19
18
125
123
7
20
23
13
140
63
68
44
186
101
109
127
8
47
58
3
20
2
7
1
33
1
145
51
520
5
19
8
25
37
19
22
18
20
11
1
2
18
2
520
34
514
5
113
17
8
38
520
40
11
5
12
1
19
36
19
3
28
11
40
31
33
12
19
27
5
12
31
37
28
18
1
2
1
6
1
30
18
63
47
1
39
97
23
2
67
71
2
1
217
213
7
95
88
17
119
41
59
8
85
2
1
7
1
3
20
1
5
22
1
4
7
18
46
2
48
43
136
520
14
13
36
2
9
3
3
4
3
1
6
13
63
17
10
4
6
5
10
49
60
14
42
28
31
2
122
40
25
3
1
2
1
2
3
39
32
76
6
52
71
74
6
28
3
24
3
237
4
33
14
18
93
150
13
9
45
43
150
35
175
25
58
6
21
26
31
14
17
76
3
12
55
26
24
30
13
520
10
30
419
4
1
17
24
5
2
13
11
5
3
10
81
37
9
1
15
7
16
1
10
2
2
9
13
148
9
10
8
4
9
2
1
14
38
22
6
3
9
520
10
2
1
6
12
1
7
10
5
59
2
25
10
5
9
17
4
24
6
58
10
14
14
4
1
30
5
160
6
6
6
65
8
32
15
7
10
3
6
9
5
7
12
35
31
5
2
10
5
2
7
8
6
25
9
12
77
32
5
26
28
9
12
360
445
495
520
4
128
6
90
198
22
101
111
428
520
154
520
382
13
50
18
14
68
69
3
10
6
16
3
9
16
21
13
4
1
5
23
22
18
14
3
12
2
11
20
9
10
20
5
6
3
23
26
5
1
1
21
2
4
5
5
7
13
11
28
36
16
3
27
8
14
24
7
11
24
8
4
7
2
15
5
7
10
7
3
1
13
36
14
37
24
10
2
6
27
9
18
1
2
9
12
1
69
419
23
41
75
22
10
1
2
20
4
17
40
4
4
67
1
24
43
14
10
8
10
8
2
1
4
6
1
23
64
69
174
6
18
19
42
14
3
6
3
5
17
49
14
6
2
3
8
4
4
17
4
11
1
1
5
2
12
11
59
28
196
3
7
35
14
7
47
11
15
2
29
35
4
1
11
23
20
14
21
11
12
15
12
2
47
7
23
126
145
31
177
24
99
284
1
126
3
58
20
222
210
48
45
51
93
63
46
21
5
3
62
29
33
157
121
39
18
56
129
60
19
5
2
5
17
14
17
5
2
9
1
4
6
3
4
4
2
38
2
10
4
6
3
8
2
16
14
5
7
44
22
1
31
143
5
520
12
5
10
19
15
482
1
1
97
40
81
31
520
422
9
13
95
117
19
4
44
10
120
29
57
66
41
5
94
12
33
15
140
100
154
22
97
14
2
7
6
56
47
4
49
48
4
13
14
7
1
376
5
28
62
21
8
3
3
6
6
16
4
12
107
10
40
37
6
57
35
118
140
11
90
28
7
56
55
11
43
137
47
58
4
14
52
19
10
520
11
62
44
113
75
63
398
4
11
78
36
1
2
38
4
14
8
64
28
52
18
1
2
1
57
64
19
32
8
15
15
4
25
20
4
25
4
29
8
10
29
1
15
1
22
14
9
43
13
30
35
69
38
18
1
37
1
26
29
7
27
6
95
10
23
3
186
55
45
58
8
22
8
46
18
13
17
20
23
29
6
5
15
34
1
29
3
31
26
43
61
57
47
43
40
148
10
23
47
29
238
12
27
25
3
11
81
46
8
6
9
2
6
72
34
61
229
4
72
254
204
248
19
156
3
4
211
8
6
1
7
4
48
258
30
74
177
71
8
352
236
11
45
105
27
381
91
43
520
58
4
28
21
107
6
90
13
15
52
11
50
7
4
90
89
58
12
92
42
378
284
95
1
117
14
5
10
34
4
3
6
12
2
288
280
25
327
120
55
143
133
182
117
132
4
30
29
34
33
16
14
7
109
34
58
359
1
5
20
2
62
39
12
8
18
5
8
30
24
28
82
13
23
270
123
285
192
43
79
314
61
66
115
92
37
142
8
4
31
47
21
22
13
3
10
11
6
4
283
232
520
389
520
3
12
37
17
348
23
57
145
16
19
2
3
14
20
12
17
1
3
14
1
13
1
11
14
5
47
10
19
46
18
57
140
459
10
152
26
132
57
37
10
20
89
7
60
227
48
88
28
47
15
44
67
13
74
7
14
56
25
37
23
44
21
87
61
26
10
4
54
513
76
23
54
54
12
93
136
68
12
17
50
36
291
53
520
488
206
277
520
158
32
10
37
237
104
292
431
144
80
520
252
209
36
520
55
42
5
520
357
202
26
91
134
85
8
58
178
472
55
13
520
22
195
130
371
28
111
198
215
257
359
308
314
24
39
92
21
280
34
266
359
27
49
162
49
176
81
11
17
520
9
4
75
35
75
3
476
53
74
233
6
18
112
171
7
3
9
2
10
34
10
14
32
17
6
1
2
9
48
16
9
4
49
40
1
7
4
43
1
8
8
4
7
92
63
17
49
66
19
21
28
44
12
37
31
4
101
2
76
62
69
112
58
59
13
36
520
71
91
145
93
182
461
27
67
320
23
2
45
90
17
12
209
13
60
520
172
196
520
520
144
17
95
338
96
79
520
520
71
431
56
520
65
520
54
520
325
2
373
229
236
520
43
77
22
186
192
4
520
22
22
31
296
253
138
189
229
4
28
215
59
94
520
89
60
503
520
22
267
85
109
459
37
6
44
107
520
136
482
26
3
177
239
69
520
54
9
6
75
69
43
21
14
63
52
24
12
172
90
60
53
18
6
153
141
7
57
171
520
136
242
73
335
157
152
77
292
2
99
362
23
9
41
81
452
65
158
12
78
16
4
3
19
10
54
114
45
117
69
53
152
20
5
26
5
9
10
24
2
2
520
139
66
520
145
92
66
520
203
338
63
66
121
34
198
335
150
9
43
103
5
12
12
8
42
12
38
21
138
3
64
213
299
520
403
7
520
68
123
58
40
323
47
223
9
23
13
27
520
40
520
2
40
24
2
89
87
46
196
34
6
484
89
162
402
56
50
181
53
79
16
2
29
19
14
13
5
59
8
17
2
62
227
36
128
111
106
20
166
131
16
69
143
20
11
10
62
12
8
4
42
5
112
198
132
492
94
153
89
86
95
216
146
520
143
172
155
242
341
250
14
4
127
68
67
14
19
45
26
196
124
520
442
5
309
4
199
17
43
29
353
76
69
335
318
9
49
205
83
35
19
7
27
14
19
49
21
251
50
95
252
34
41
55
134
520
291
144
159
312
520
520
5
8
18
10
6
21
21
85
35
101
69
109
520
92
28
148
21
2
110
106
112
9
115
31
160
15
78
38
24
40
57
28
115
220
8
44
45
73
54
34
25
124
17
96
52
5
30
87
3
18
50
155
330
174
4
32
68
156
288
57
29
97
288
68
55
5
31
520
67
520
13
38
1
37
93
9
55
33
3
10
71
14
126
91
63
36
64
64
42
9
90
520
75
181
63
164
194
308
32
520
101
53
63
82
2
27
18
87
201
227
26
109
66
335
213
22
80
48
520
300
15
20
32
21
36
23
44
65
7
40
11
25
73
3
119
23
87
142
182
170
33
3
6
19
200
22
73
5
520
306
20
520
53
18
24
30
158
94
144
266
322
520
112
50
53
520
67
71
144
124
153
520
452
520
153
520
50
38
7
5
9
22
378
38
32
318
428
163
380
304
10
35
21
8
44
12
47
25
37
33
40
1
21
241
514
131
91
11
520
182
386
419
10
19
4
57
33
9
8
7
18
29
16
31
34
26
40
12
22
16
77
43
10
172
46
520
258
295
4
33
9
112
390
46
12
175
5
4
122
520
28
31
16
32
183
60
39
12
135
183
47
39
9
12
6
1
52
6
28
53
317
29
15
30
14
25
520
33
141
158
520
114
5
2
46
38
7
43
52
18
21
28
141
44
157
234
20
5
196
8
114
7
48
16
1
49
54
19
442
337
102
300
3
92
53
6
18
16
30
21
41
5
29
18
48
42
5
15
11
67
41
3
24
19
30
64
64
4
30
14
13
34
2
17
20
19
4
14
2
43
16
31
133
33
38
2
37
38
5
108
5
48
29
85
141
83
319
75
63
520
39
520
520
142
56
309
117
84
242
326
520
22
520
8
25
293
55
520
306
447
457
139
88
288
156
441
189
259
520
89
121
154
520
25
150
520
461
520
484
331
97
312
10
357
17
29
324
187
134
62
520
20
175
275
59
11
173
175
79
6
161
119
40
33
26
20
53
68
25
1
7
21
9
9
20
33
1
16
105
23
62
24
15
225
194
37
24
126
21
10
73
35
2
100
11
8
21
5
1
27
95
520
520
520
76
198
520
135
520
62
453
300
510
46
520
249
63
86
19
78
42
15
9
81
95
35
265
520
6
71
109
1
60
40
101
19
26
25
1
34
1
9
19
25
35
13
22
35
39
123
57
61
38
116
5
162
8
157
13
75
128
6
85
385
36
142
70
520
219
396
315
497
23
520
307
121
94
120
164
40
80
34
29
31
28
29
16
242
73
49
64
316
130
48
37
5
232
520
520
23
9
2
28
24
32
2
18
4
13
1
1
5
19
2
213
9
21
101
1
21
54
28
2
14
21
32
66
28
61
7
41
1
29
35
9
17
3
13
3
347
312
510
91
115
154
21
23
32
19
35
11
67
16
520
126
47
60
73
25
140
376
8
419
238
214
208
68
9
13
15
96
183
6
520
176
43
34
203
293
162
10
520
520
80
22
520
1
20
103
81
8
261
58
23
25
47
44
1
60
245
217
41
27
12
64
238
404
39
306
6
12
70
72
132
11
8
70
287
49
6
42
26
38
32
40
27
18
11
61
18
5
22
7
7
39
20
10
100
18
41
8
59
68
161
2
47
460
34
10
32
23
249
58
87
98
441
39
177
27
247
193
48
24
42
83
95
5
15
43
3
16
256
4
59
10
9
11
23
129
461
134
283
29
7
14
65
16
9
39
11
23
93
105
100
11
10
7
96
64
165
16
192
105
9
174
39
29
23
3
3
27
43
14
250
135
136
108
1
317
520
277
20
23
123
32
22
9
90
37
14
2
26
5
46
7
48
40
2
7
55
193
115
49
1
22
148
77
8
29
9
39
24
46
58
57
299
39
32
22
2
8
16
94
23
520
1
27
33
43
28
7
47
520
232
40
27
54
217
12
1
4
7
266
291
74
131
65
32
38
32
23
122
83
46
46
124
15
7
49
39
9
132
45
34
520
114
105
17
20
16
17
13
1
95
42
36
13
78
349
88
48
248
439
520
520
45
135
439
95
269
36
5
12
39
17
129
477
26
4
2
63
13
41
7
25
110
14
44
26
128
3
4
58
22
14
6
7
67
101
264
21
39
188
25
344
57
399
520
44
17
138
132
50
11
25
5
23
34
100
82
50
90
330
34
34
67
27
100
229
166
61
520
520
34
520
520
130
11
6
60
7
70
195
32
52
70
23
123
520
388
174
42
9
192
81
7
72
75
57
75
82
14
83
5
35
23
64
130
62
74
120
83
102
249
172
35
74
107
37
52
7
62
12
195
23
68
520
105
15
17
39
49
43
17
59
147
41
12
12
14
4
520
128
54
69
141
74
191
203
228
25
19
62
76
1
47
5
29
30
34
77
93
32
25
86
26
158
10
62
129
104
84
174
15
192
520
293
23
520
362
25
262
7
206
80
129
323
85
520
2
94
8
61
63
83
413
54
4
8
22
41
244
67
90
63
33
17
15
71
90
75
57
69
49
16
66
35
43
24
8
85
92
262
200
40
15
57
126
38
94
27
174
144
84
51
28
18
41
2
127
159
61
370
255
80
57
61
34
39
234
7
383
520
253
53
355
57
56
55
4
91
38
82
122
108
309
451
124
18
26
1
3
67
54
116
10
39
16
66
5
109
5
520
5
520
167
381
21
16
131
67
520
520
1
334
520
211
130
18
12
1
1
7
54
18
31
1
3
37
58
90
520
415
2
6
161
124
353
405
62
4
119
87
4
12
121
15
23
20
3
4
2
2
208
55
47
87
292
39
1
69
4
17
9
6
106
215
1
2
520
67
30
11
198
160
59
12
11
15
2
6
6
2
15
49
6
2
32
16
53
61
1
26
1
20
14
10
9
3
2
19
11
1
1
82
17
56
6
123
98
12
6
35
57
461
65
52
4
71
56
102
59
28
56
9
41
17
36
118
518
57
73
23
37
7
16
38
52
24
30
1
4
520
4
21
9
15
13
29
15
49
24
3
31
32
9
28
38
197
449
520
33
38
4
210
520
7
7
3
27
4
8
41
18
111
202
350
520
520
4
18
11
8
387
54
86
68
4
2
3
27
38
19
20
64
87
37
100
109
5
1
1
12
28
19
23
35
3
17
19
36
2
7
2
101
240
112
95
135
54
8
32
39
20
5
1
120
520
5
9
98
61
195
1
53
23
18
21
59
520
67
1
19
59
65
8
11
33
47
4
55
7
12
175
81
109
91
21
86
67
189
84
13
123
44
85
77
14
3
124
5
8
3
27
497
37
75
200
37
1
39
13
5
9
84
5
37
31
8
20
351
26
187
41
125
520
207
61
387
164
153
16
520
520
59
49
165
107
520
217
98
520
27
28
29
1
6
12
9
196
279
65
121
193
56
141
293
44
5
12
65
18
56
50
70
32
16
24
48
130
56
154
242
111
57
23
110
120
356
20
370
12
39
84
45
60
7
14
21
37
16
35
32
93
4
318
311
4
357
105
464
75
48
114
520
20
353
38
81
54
65
520
113
231
129
216
132
129
1
126
99
290
120
1
42
219
360
175
77
205
292
134
141
520
520
50
39
101
1
82
207
27
47
47
29
163
35
25
3
152
104
49
26
93
49
64
86
453
28
6
26
7
21
49
87
256
520
26
47
16
57
37
43
62
18
36
14
12
38
6
3
15
14
19
4
31
1
38
20
14
9
82
220
9
44
21
97
97
26
10
6
18
5
11
9
33
1
73
36
59
41
20
1
1
49
171
99
1
127
12
380
1
55
41
78
20
34
7
128
354
1
520
200
6
6
9
520
66
131
15
64
22
23
316
70
26
520
6
6
52
35
41
79
22
4
11
55
34
11
9
6
13
7
29
49
53
42
15
10
22
18
8
106
34
5
21
9
40
19
17
66
35
61
35
23
113
33
1
28
3
4
7
24
3
169
520
520
119
102
129
103
38
63
400
432
94
116
16
31
10
170
40
74
33
70
346
2
14
20
29
29
42
12
40
1
7
37
30
113
195
45
26
14
29
44
28
12
22
23
149
30
18
21
2
60
174
22
38
43
17
15
50
1
5
53
4
90
24
105
26
3
45
3
97
15
2
16
27
68
33
24
9
47
31
141
336
103
116
520
52
463
65
2
56
323
37
158
39
138
30
183
520
54
520
12
12
18
84
161
30
29
39
1
38
67
4
71
79
64
105
51
56
161
6
33
71
27
3
78
38
30
86
34
26
60
56
65
65
18
53
35
4
5
3
32
14
57
14
9
13
44
26
35
22
10
13
16
12
91
29
141
18
11
9
48
16
27
9
1
35
11
84
25
49
30
37
6
56
9
21
19
15
4
15
17
4
27
32
42
1
1
16
7
4
18
7
7
21
1
9
2
3
1
11
14
8
206
1
2
131
18
339
87
81
520
520
61
73
8
520
51
20
180
123
192
14
86
2
520
124
41
50
280
143
520
80
51
76
11
30
19
15
67
39
349
107
86
2
63
21
89
19
25
67
8
473
23
40
207
19
12
47
180
230
126
400
26
273
121
36
11
99
39
520
520
516
520
123
68
26
166
520
520
164
520
520
131
520
209
111
42
520
13
14
216
7
520
223
62
100
498
404
48
50
26
26
89
29
125
26
30
34
100
149
248
37
227
48
150
166
146
56
418
520
65
360
233
365
48
91
43
112
41
192
118
520
167
20
520
96
132
520
513
515
59
520
2
20
197
130
59
25
22
63
10
70
44
5
63
30
46
520
98
66
520
88
49
186
39
60
29
204
212
73
44
158
296
86
520
135
399
344
520
460
319
203
520
36
1
91
302
520
210
30
2
10
21
26
38
7
16
32
32
22
520
6
116
85
338
116
36
520
26
2
3
1
1
1
150
14
13
3
6
8
25
288
178
81
63
40
476
22
23
2
8
24
232
303
494
104
11
16
49
99
45
218
67
156
42
4
52
7
32
294
261
46
24
68
520
150
46
330
83
4
40
16
40
69
23
62
79
9
29
41
10
13
162
520
61
22
47
134
32
45
57
38
520
5
11
43
5
89
520
315
13
520
72
16
141
4
55
173
41
71
21
29
520
115
520
28
29
91
10
102
83
17
362
51
1
125
151
372
466
105
344
520
1
520
520
76
234
520
490
62
307
520
234
228
520
456
225
56
416
56
60
520
504
520
365
334
84
166
389
306
87
132
281
162
520
21
520
307
520
28
48
111
31
520
173
44
346
182
84
491
250
102
7
520
18
13
169
131
20
113
81
30
13
8
15
29
85
97
520
67
67
16
231
147
520
11
234
167
520
214
290
249
194
1
266
520
4
520
46
520
308
315
520
280
458
119
152
51
25
32
520
2
75
169
36
520
74
520
12
50
520
40
57
62
32
53
3
82
109
300
198
60
11
3
33
27
99
84
106
99
2
119
65
20
520
51
17
520
347
520
32
339
423
71
264
46
39
247
192
106
140
520
5
103
110
64
40
520
520
16
16
11
310
160
13
17
520
79
251
23
42
30
130
64
520
7
5
221
520
520
179
91
7
5
12
339
216
60
9
4
29
180
87
149
5
329
245
93
6
310
372
48
295
503
51
1
17
6
140
41
81
4
5
520
1
34
520
31
520
33
325
352
77
309
206
488
318
36
520
520
227
474
210
520
1
361
93
114
7
352
116
261
44
25
24
6
520
30
61
12
254
31
48
13
316
211
135
108
48
39
42
248
295
77
58
66
65
348
25
24
30
49
520
471
338
447
84
54
13
520
518
27
14
16
332
31
171
10
41
220
20
93
13
14
29
129
109
126
9
75
80
520
138
129
32
5
13
1
7
7
3
56
228
243
520
39
520
207
520
117
200
457
37
520
1
21
14
1
27
7
23
52
102
24
91
3
2
177
4
232
361
17
188
520
32
114
89
7
1
4
36
83
1
17
49
142
51
17
1
67
15
111
108
22
89
13
85
58
30
3
35
179
38
85
18
43
1
9
24
301
17
12
39
19
11
55
4
5
8
52
44
38
25
1
12
26
29
212
11
108
282
20
39
18
7
39
3
16
33
10
40
48
19
28
50
2
21
37
7
26
3
5
2
4
11
36
92
118
25
42
23
61
520
63
68
483
28
8
113
520
5
1
7
10
8
83
5
13
98
17
173
18
15
19
30
18
6
123
6
12
49
157
33
383
57
13
5
29
14
21
17
17
5
3
4
194
3
517
9
31
45
55
3
75
17
1
108
3
53
1
28
23
29
46
10
15
33
56
37
23
72
19
42
7
43
228
30
30
85
7
5
27
1
10
33
15
276
136
77
2
4
121
520
295
1
410
70
19
122
125
178
40
297
2
85
10
33
5
3
6
6
4
3
20
48
103
150
20
134
475
43
26
117
21
78
104
4
14
18
8
22
153
94
50
2
11
17
6
66
8
4
23
13
326
337
27
40
10
410
159
31
29
1
2
63
4
33
46
2
17
12
32
13
114
57
10
117
297
18
125
102
13
18
4
69
104
82
520
217
24
1
5
8
1
7
49
13
5
143
58
520
47
22
185
457
36
46
8
25
1
22
22
6
1
9
2
62
1
2
148
39
67
20
9
104
38
14
214
15
22
30
63
30
520
62
31
13
21
15
1
27
416
97
20
3
4
520
2
77
4
266
7
396
54
131
362
143
150
43
109
120
230
42
270
127
3
126
38
95
7
11
32
96
48
4
2
196
30
66
40
2
7
8
33
67
12
4
59
13
261
324
32
13
3
42
10
38
1
55
35
70
15
26
17
1
27
8
15
1
47
44
61
520
262
1
9
29
15
19
131
48
19
31
135
175
29
59
17
102
2
58
520
249
520
146
312
110
520
222
520
160
67
61
71
251
24
350
73
88
197
48
175
48
109
145
24
65
12
44
21
10
96
314
170
380
351
15
280
1
4
13
2
7
120
58
520
19
11
60
29
48
33
49
42
4
47
94
38
35
14
13
134
3
32
16
82
28
92
520
152
97
59
10
63
254
71
146
19
162
8
88
1
6
4
65
10
48
8
151
314
313
269
233
442
41
48
282
155
47
38
54
156
331
220
128
520
186
235
42
343
520
520
156
117
93
228
9
116
520
10
53
19
9
35
3
8
59
450
263
37
473
97
520
43
74
13
2
21
40
48
56
14
520
40
68
445
346
42
520
520
32
520
462
520
313
520
520
353
520
9
520
409
151
520
186
1
520
25
520
164
240
268
49
355
66
14
357
449
520
520
520
185
302
241
11
115
203
174
4
351
17
17
21
3
6
289
6
228
233
112
3
89
135
24
2
21
28
13
12
5
47
65
50
85
520
33
29
13
111
84
6
520
207
179
183
406
52
520
520
34
51
185
105
245
1
247
63
28
15
20
12
32
29
61
520
18
344
107
10
15
14
89
43
41
66
98
18
162
520
520
9
45
139
187
3
12
34
22
21
20
6
5
40
1
3
1
38
1
19
6
16
6
101
40
178
60
426
41
12
18
18
35
12
213
179
28
39
26
1
22
60
17
25
21
94
77
74
124
19
52
57
16
103
98
29
18
500
12
15
12
23
32
18
51
48
520
401
102
124
281
117
184
216
520
17
32
6
49
102
53
74
76
357
159
520
520
50
60
2
337
225
74
142
520
520
186
520
289
520
150
156
235
1
3
16
332
129
119
2
520
429
258
520
230
520
520
520
48
24
520
111
106
12
286
213
175
232
520
493
520
19
186
13
93
143
110
35
361
280
520
6
304
520
1
19
26
30
13
15
8
32
16
32
7
76
12
36
29
126
27
204
54
25
76
12
21
13
16
7
19
10
13
43
9
31
61
36
32
1
7
44
2
3
1
7
7
2
85
14
15
56
4
15
9
3
49
1
64
1
25
56
18
1
9
5
5
13
3
17
1
5
6
4
3
21
1
8
29
4
4
5
20
2
1
5
4
2
26
9
5
24
16
5
1
53
9
6
33
124
4
367
1
5
8
1
12
6
10
8
15
1
7
2
1
9
4
28
7
11
16
12
1
10
107
6
7
11
12
7
35
9
19
5
22
4
46
8
7
3
3
17
2
1
10
4
57
10
23
1
2
49
37
108
67
38
94
3
31
39
48
28
2
21
40
4
19
12
7
35
97
52
9
1
3
2
12
30
8
4
26
1
44
1
1
50
6
29
14
7
9
73
11
17
7
13
4
117
31
9
11
45
35
2
35
16
43
4
40
35
2
33
16
18
38
47
66
124
68
285
125
22
251
39
1
93
467
192
8
232
31
253
322
182
39
127
6
36
28
38
31
2
10
33
4
108
18
18
9
27
3
43
3
24
9
41
43
8
12
37
11
76
123
14
44
10
6
21
25
162
51
74
45
50
51
7
36
28
24
364
33
102
3
109
25
35
124
212
22
12
20
23
33
55
22
23
29
89
290
2
40
23
24
31
520
49
114
108
520
203
411
130
18
51
79
54
13
257
53
520
81
33
22
48
153
35
28
50
2
1
48
477
70
87
13
18
14
253
72
168
75
520
77
520
73
63
58
92
44
368
7
253
520
520
164
36
50
100
29
29
3
21
1
84
186
56
86
499
283
294
520
110
520
270
520
215
208
26
365
176
212
12
4
17
29
520
361
520
71
520
457
344
449
520
59
162
172
31
3
287
520
108
56
109
258
254
520
424
75
111
142
27
52
28
13
1
5
27
3
54
27
28
9
520
38
520
91
233
412
10
79
520
520
366
126
414
520
520
204
401
520
520
520
204
520
38
77
122
5
288
73
12
145
92
198
199
8
13
103
118
450
157
365
520
37
26
520
40
484
251
520
16
1
32
1
10
6
1
5
10
65
116
321
7
405
78
511
42
520
130
293
364
2
1
10
8
31
97
241
119
520
26
20
11
16
1
3
5
7
23
4
520
42
17
21
14
12
54
35
8
44
130
6
16
5
1
520
198
508
389
420
23
8
4
12
116
432
371
520
19
172
57
361
312
164
117
14
520
24
1
7
5
21
168
205
250
134
108
136
7
91
431
386
89
21
113
70
13
5
7
114
29
2
9
30
52
10
161
35
4
331
22
438
250
458
148
73
473
256
57
520
113
12
64
358
393
244
25
42
27
17
17
2
17
31
57
183
20
63
4
29
16
13
37
169
38
520
520
11
4
53
10
21
33
36
14
37
63
35
219
75
520
520
8
50
8
25
30
171
21
197
520
169
286
1
19
141
344
90
65
41
212
174
46
1
29
6
128
14
3
10
3
3
34
10
207
381
9
215
316
165
520
37
150
37
2
44
66
12
6
88
520
520
13
85
520
490
520
410
65
196
520
520
520
500
520
52
384
23
520
111
120
167
23
520
55
161
198
84
28
50
44
9
114
192
520
93
520
283
164
73
152
180
257
520
520
84
520
520
520
102
436
73
154
57
30
280
520
520
42
520
488
302
166
61
37
1
520
65
156
180
520
35
520
169
299
151
252
520
520
16
6
251
213
258
386
97
351
134
520
127
23
275
469
520
14
166
470
310
54
33
67
447
520
48
257
520
84
520
68
215
6
520
179
7
520
1
32
178
500
7
13
520
154
168
520
1
520
153
189
1
520
520
520
93
520
173
221
5
48
411
520
520
520
520
520
520
490
520
520
17
310
520
375
24
520
76
520
273
520
403
416
120
2
15
3
520
36
520
41
520
79
98
1
35
520
150
6
14
520
227
305
103
501
520
90
10
3
38
22
33
520
119
246
520
520
313
90
92
355
520
41
49
75
520
520
55
45
520
520
520
520
520
32
56
417
484
26
491
520
77
520
520
520
520
520
263
520
520
520
339
79
433
520
193
220
487
2
10
53
194
52
131
520
520
285
87
520
520
520
203
520
520
520
5
6
154
243
378
193
520
157
520
520
520
520
46
520
2
84
84
429
157
60
18
520
13
1
1
6
4
30
18
5
15
1
11
144
278
14
277
71
70
255
3
6
9
10
32
8
190
2
5
47
139
188
25
144
95
7
39
187
40
33
10
20
65
12
1
68
520
272
93
308
520
23
218
511
203
40
56
28
83
22
279
347
2
26
40
335
98
520
25
42
16
25
44
12
16
51
48
39
8
53
39
7
77
1
48
8
14
50
2
40
47
31
15
29
30
140
3
8
3
424
1
4
140
69
11
106
520
520
82
18
66
3
520
214
3
17
74
63
160
12
199
248
214
228
194
60
2
247
49
10
270
345
27
29
52
4
20
11
62
11
63
34
520
4
127
88
294
408
140
118
120
67
72
81
86
23
43
67
17
52
32
340
65
393
5
23
30
65
192
142
14
93
4
1
126
34
7
35
21
149
105
33
74
104
520
8
5
10
6
58
10
1
117
42
1
63
29
21
87
89
166
99
3
475
132
58
520
125
31
1
192
34
1
10
62
5
19
6
15
27
48
32
15
8
6
10
72
4
71
13
18
13
2
32
142
268
41
118
418
95
86
22
14
46
56
6
2
26
5
1
7
6
244
120
25
206
197
290
17
226
479
65
520
88
11
84
195
165
244
136
35
520
422
78
85
111
91
364
22
198
106
80
479
104
162
116
330
272
1
1
31
17
14
7
323
5
171
20
12
10
107
38
29
123
15
31
66
270
373
90
168
176
139
68
4
32
337
2
211
45
376
84
246
75
100
107
52
25
10
35
14
1
28
318
166
520
53
137
520
49
520
182
16
316
515
520
520
520
160
520
520
414
24
238
520
204
67
132
390
127
20
6
39
117
26
74
48
30
35
10
81
12
497
219
85
51
61
4
1
203
219
339
4
9
185
86
520
520
172
89
303
9
32
37
89
1
13
56
60
404
7
266
225
520
1
141
36
21
20
64
29
89
33
5
18
10
21
2
7
1
24
14
40
28
23
91
94
429
38
354
31
116
83
520
47
10
223
79
49
47
185
520
204
311
63
2
195
203
24
52
13
15
15
2
30
78
2
48
13
11
18
40
3
30
36
38
179
520
308
520
17
57
60
394
84
91
61
520
520
445
29
510
4
4
33
124
55
3
190
7
47
19
9
278
7
8
2
24
37
10
22
2
2
26
1
340
92
10
9
1
23
1
17
4
6
15
520
87
375
472
105
24
21
49
119
26
7
100
29
268
3
104
72
60
16
25
32
180
26
36
5
105
26
31
106
4
19
89
14
41
82
48
92
1
206
1
70
20
13
2
91
32
8
8
44
12
129
143
210
46
221
166
3
210
88
7
39
188
138
24
49
164
19
9
7
3
520
1
36
45
7
2
264
23
6
32
14
46
2
60
391
1
266
54
6
18
31
29
28
1
46
520
70
143
91
15
91
26
13
12
19
9
2
23
51
48
110
39
1
76
1
75
9
2
520
277
520
22
389
124
520
31
152
56
53
244
39
520
398
520
35
92
520
128
174
22
140
356
152
66
520
30
218
143
262
45
107
350
3
3
4
377
99
74
356
112
487
163
111
55
98
520
366
520
206
11
1
85
336
426
132
114
20
20
12
113
96
74
93
2
7
46
154
38
77
20
59
125
10
152
27
2
11
48
10
9
41
40
8
32
24
1
100
56
45
21
41
46
44
6
41
520
44
10
10
28
13
51
5
10
25
10
109
87
13
1
282
515
268
395
520
354
128
23
33
9
3
12
57
344
42
167
432
8
28
68
44
148
7
124
41
31
49
3
12
2
31
90
153
10
35
44
29
8
21
84
21
25
65
2
55
27
19
98
9
18
6
17
10
11
7
14
44
88
14
41
40
23
11
41
78
31
15
7
69
52
2
152
86
61
23
99
73
39
5
164
22
4
45
167
25
24
56
23
169
102
52
8
24
9
1
18
6
5
28
69
11
113
25
111
111
1
29
4
7
69
6
5
25
4
121
21
23
33
27
66
17
6
157
39
67
36
1
83
42
4
8
8
35
1
25
22
5
520
25
24
16
1
347
59
36
520
5
12
4
12
6
2
36
69
2
7
84
55
88
3
130
26
26
4
28
5
20
3
12
3
28
3
15
36
20
5
122
10
19
5
21
28
29
42
1
36
19
63
169
9
11
13
77
78
2
520
107
17
68
7
39
51
48
26
6
38
20
33
43
7
5
3
6
150
58
24
21
27
8
78
2
8
34
42
131
37
25
36
17
14
24
44
58
31
28
20
119
44
57
2
28
30
98
1
53
16
28
58
45
139
73
74
6
143
65
135
39
90
56
420
161
119
9
141
24
46
109
4
61
48
21
6
244
6
10
40
210
7
43
74
126
74
1
34
48
3
278
42
79
81
27
47
11
178
24
20
115
126
172
164
102
119
1
110
144
126
77
292
19
60
13
23
24
25
11
20
23
14
10
98
133
21
383
38
111
17
57
20
45
17
43
19
123
18
2
27
108
70
20
52
12
14
26
2
7
4
9
29
32
3
2
2
1
11
37
4
11
2
520
13
30
3
9
3
94
16
79
4
13
3
40
25
21
115
18
39
13
22
24
21
14
12
27
1
30
5
13
4
5
3
5
37
65
1
26
10
31
46
48
1
30
23
7
14
98
32
46
59
8
42
48
76
11
3
7
13
7
11
30
8
16
6
4
4
27
27
12
3
19
2
14
16
20
36
3
19
12
47
8
36
1
20
16
1
33
60
75
2
4
72
27
8
52
44
8
12
60
11
20
29
36
3
8
35
1
1
30
10
22
22
61
6
51
120
102
16
28
2
7
9
13
13
33
2
10
13
11
2
7
4
1
2
67
4
213
22
3
57
29
196
520
520
115
520
169
199
289
520
256
308
48
68
520
215
117
250
36
467
290
89
325
395
307
520
520
37
360
21
3
520
111
31
410
19
113
32
23
23
53
5
133
184
496
9
65
520
168
50
9
22
36
53
54
294
63
22
3
29
21
199
520
132
49
354
18
46
27
209
135
2
23
520
49
156
104
82
191
520
520
10
1
9
10
7
6
9
3
6
6
520
48
2
89
39
2
18
72
5
142
446
5
1
93
306
179
36
33
40
4
267
333
10
1
347
144
165
85
335
142
218
30
34
32
503
242
301
337
2
520
520
520
71
246
31
259
520
36
10
520
52
309
520
53
187
148
11
385
247
490
162
316
139
520
120
26
20
13
34
306
126
386
115
159
36
76
303
274
371
99
520
193
185
243
150
22
160
104
108
352
379
520
82
92
56
8
27
1
520
307
520
151
282
50
58
387
520
234
401
51
479
520
520
520
520
298
133
520
520
10
520
55
128
520
395
49
110
72
520
25
11
2
520
99
520
174
520
19
8
46
15
110
164
56
136
5
47
45
31
18
13
4
12
4
74
5
43
7
23
10
145
54
520
1
5
38
520
357
64
14
520
274
493
520
317
186
520
18
152
456
293
105
104
107
285
227
488
520
88
188
50
271
520
166
461
394
25
46
48
493
168
39
162
167
37
170
11
51
88
8
81
26
10
236
280
71
135
90
117
187
94
68
11
276
228
49
8
40
21
201
31
38
5
327
17
68
82
74
252
11
47
115
3
264
21
33
51
230
68
40
93
104
105
23
14
129
7
162
27
48
96
16
151
520
103
520
520
520
105
372
304
8
5
368
133
520
413
113
520
247
30
480
203
69
447
520
116
97
78
36
19
121
8
15
334
107
32
436
520
40
100
146
426
520
28
22
101
199
135
441
11
20
29
67
24
6
30
2
520
47
19
1
21
72
32
110
21
520
123
19
31
70
93
18
49
6
6
26
467
57
520
166
5
520
1
41
40
3
140
32
27
51
20
5
16
41
12
46
43
42
161
448
79
316
273
520
1
54
89
243
520
16
105
474
11
41
104
422
2
520
18
13
61
300
39
38
7
72
171
483
97
388
83
1
278
477
39
325
24
181
122
430
289
60
64
195
44
24
7
19
25
11
135
443
62
520
2
519
74
49
137
520
31
179
513
2
520
161
46
520
18
30
295
520
222
213
520
38
520
520
520
212
520
180
214
30
16
75
25
396
135
131
46
346
27
8
16
39
154
33
45
116
4
63
7
41
10
23
18
18
40
19
74
30
86
29
10
38
160
122
178
8
32
141
74
44
458
122
64
192
4
46
285
4
112
29
327
299
520
370
287
452
328
160
520
367
40
80
197
375
35
520
512
520
465
373
491
346
159
233
310
520
153
302
182
27
520
475
377
107
1
325
429
396
426
238
11
28
24
48
9
164
23
52
6
3
102
54
390
76
48
108
11
39
20
7
520
335
320
520
134
42
9
520
44
193
116
72
33
520
185
222
174
10
54
15
9
19
2
8
25
13
10
23
1
520
33
12
520
247
520
520
82
520
41
520
254
520
126
72
17
9
18
113
15
520
74
308
319
50
520
240
520
268
36
201
349
61
520
520
64
43
92
3
15
2
105
520
520
38
19
520
174
152
11
520
68
116
375
520
12
19
25
375
56
113
9
113
29
64
43
278
108
325
43
136
19
520
27
520
506
347
276
76
32
16
247
244
520
387
520
152
488
315
396
520
520
12
15
117
86
175
186
23
49
380
43
520
48
231
520
511
199
520
3
71
325
17
68
2
31
520
74
68
520
365
520
171
72
77
520
520
355
272
169
130
56
1
36
51
85
34
39
64
87
71
208
520
520
520
278
520
520
29
54
200
476
58
86
380
475
520
520
520
57
31
110
301
5
62
48
520
520
27
162
97
120
56
195
16
15
45
89
4
294
520
520
520
130
297
520
72
117
73
76
176
10
52
9
33
14
22
20
292
142
16
18
57
152
14
123
3
8
18
1
242
10
14
27
230
18
24
212
442
1
39
15
14
32
9
55
44
1
11
25
66
110
77
17
10
1
520
1
21
67
7
6
5
49
48
137
67
14
25
5
1
16
50
18
9
44
6
3
7
97
50
10
32
34
1
15
1
2
51
95
22
3
11
23
5
10
3
6
182
12
6
2
8
26
5
37
13
5
18
1
89
4
1
11
8
21
4
1
3
5
1
21
13
47
8
2
4
13
15
3
6
13
12
2
1
1
13
1
113
3
2
91
2
4
12
520
9
16
2
3
31
1
16
1
25
32
23
4
8
16
40
9
5
3
2
5
40
6
9
1
10
11
9
490
146
14
5
4
5
5
12
9
7
4
2
4
2
3
25
11
11
10
15
2
4
1
5
28
16
11
3
9
18
10
1
6
12
10
10
35
5
7
520
9
1
12
2
7
4
8
5
23
12
3
6
8
6
1
11
16
7
12
2
17
18
2
1
11
12
27
6
14
3
3
32
2
2
13
8
57
6
10
3
9
11
520
8
28
7
4
2
8
3
31
1
10
19
13
5
2
5
4
5
11
14
2
10
6
1
6
1
17
3
2
4
28
1
31
13
13
10
21
21
16
3
6
4
12
85
25
87
36
13
8
8
5
8
1
14
6
1
40
40
25
51
36
73
11
10
11
129
5
25
129
46
520
6
37
520
26
98
56
520
127
44
44
51
520
235
27
340
466
168
280
164
520
520
115
520
520
520
520
35
520
520
129
22
520
520
520
520
520
520
520
520
520
520
79
17
19
368
189
245
108
410
15
74
11
41
67
3
404
70
103
13
31
143
110
388
24
23
520
520
520
520
47
132
520
520
7
137
129
152
205
520
51
220
81
364
45
510
221
23
4
232
89
88
28
62
22
14
39
46
319
14
15
2
520
358
295
85
26
50
11
32
12
11
93
98
520
53
22
81
16
49
520
253
372
520
451
520
520
361
114
176
234
520
520
89
520
203
375
3
520
222
237
14
5
520
43
520
72
520
177
520
75
198
520
520
294
520
235
464
421
86
278
280
520
95
520
69
338
458
78
76
93
89
37
50
44
46
93
67
94
18
25
2
16
74
2
213
503
520
64
43
87
75
64
42
45
77
96
70
48
23
56
55
32
82
20
48
279
12
46
520
66
131
456
520
324
108
213
4
70
108
35
207
47
12
520
197
69
94
285
22
31
461
109
506
74
6
76
14
2
520
138
171
105
26
520
37
189
2
107
28
7
49
96
8
39
278
241
42
9
56
91
192
277
5
24
427
520
520
120
95
421
158
137
7
147
120
444
168
402
185
520
348
20
24
92
5
156
32
37
171
287
183
6
4
43
29
20
520
27
520
155
32
24
520
520
139
218
135
18
144
96
520
29
137
55
37
2
99
16
101
18
520
196
64
44
212
98
263
414
155
520
451
222
13
6
177
123
20
327
119
520
51
14
4
2
11
18
128
98
520
8
246
86
23
309
229
34
14
16
165
5
152
148
5
350
26
62
102
60
32
366
109
12
77
175
28
2
61
227
19
31
308
32
369
520
31
15
35
98
9
147
76
520
38
461
36
29
43
316
93
9
174
13
201
336
106
83
49
44
84
148
3
1
520
18
520
27
18
26
98
2
34
202
104
520
24
7
8
55
20
113
5
7
240
76
74
26
16
59
7
14
150
16
145
184
107
146
53
88
55
28
6
18
23
102
40
7
98
91
451
43
55
43
11
13
211
520
8
81
52
6
3
15
172
1
1
51
280
520
66
46
20
76
7
12
14
113
7
140
65
59
91
146
149
57
87
108
31
110
96
340
24
520
169
255
83
520
48
321
189
438
1
328
492
213
520
520
478
50
520
141
20
182
291
520
4
13
4
6
56
12
8
364
520
520
175
136
110
68
463
520
79
195
1
1
4
87
401
2
1
39
93
219
21
520
236
219
262
33
13
18
12
26
126
237
367
520
357
444
29
520
520
262
520
520
520
1
520
520
520
520
131
177
520
106
350
236
387
520
520
520
520
10
73
520
21
42
211
201
195
10
499
7
520
171
520
267
359
93
520
157
196
486
19
124
509
207
520
520
520
18
14
42
520
520
520
520
520
520
520
158
158
127
378
312
77
189
1
10
23
31
13
47
27
29
229
244
168
51
8
23
415
150
273
64
128
473
9
5
1
11
265
9
25
16
8
20
4
10
20
30
310
8
66
3
49
46
416
520
175
5
158
520
433
520
116
43
14
21
333
412
520
520
520
520
43
520
520
85
176
520
520
520
520
409
520
65
520
520
520
520
520
520
89
6
100
23
137
57
186
283
207
12
2
293
229
375
234
520
520
495
79
520
181
321
26
92
35
436
8
416
77
170
5
278
478
368
520
2
62
198
31
84
32
52
357
71
520
7
32
520
94
242
111
4
22
124
503
277
116
157
326
520
67
27
42
192
520
520
186
14
268
463
520
296
520
173
520
56
520
120
520
520
60
167
199
187
80
145
277
294
182
180
103
26
9
64
39
93
8
123
115
79
109
520
39
57
7
107
520
50
169
52
277
409
53
520
65
520
197
293
72
11
53
520
65
22
1
35
520
10
17
14
72
128
322
137
170
195
129
85
251
128
520
129
520
31
84
17
174
147
520
520
520
384
482
520
259
106
31
36
24
520
293
98
75
262
9
123
43
108
520
520
520
346
136
520
520
520
27
369
520
520
520
7
152
5
62
31
19
47
148
109
15
74
181
10
43
460
31
520
36
299
315
47
520
267
1
48
7
520
49
520
129
333
19
69
152
40
8
56
19
20
47
2
110
40
29
12
15
4
50
10
22
56
190
29
12
520
300
58
266
520
344
89
520
46
276
520
108
176
67
55
8
7
240
520
4
30
83
17
24
520
32
401
510
330
487
30
520
95
520
89
270
400
1
3
56
520
520
520
18
400
5
158
520
293
520
163
53
348
420
520
21
139
520
107
150
494
243
138
520
12
4
356
24
520
30
108
263
11
18
10
520
2
11
64
31
20
34
29
9
12
33
4
4
10
35
7
25
74
227
23
225
27
6
9
16
22
28
54
21
51
20
43
53
102
42
6
11
84
10
38
1
27
9
109
5
11
34
24
122
18
37
23
15
520
44
88
14
3
14
115
81
16
6
281
62
76
12
4
43
1
3
19
26
37
5
58
47
7
16
10
48
11
333
56
108
11
34
65
16
19
45
97
81
203
10
50
2
25
22
8
45
9
16
39
21
16
32
40
8
13
12
2
2
14
9
289
59
520
323
3
520
49
207
285
466
103
3
23
115
9
69
68
37
39
113
15
31
179
12
215
203
94
520
113
497
2
244
117
229
25
16
9
63
57
520
87
270
66
96
5
40
28
17
9
13
35
242
45
46
37
6
16
12
93
146
472
120
65
84
115
167
88
5
6
32
71
140
67
249
272
397
253
520
520
70
115
99
51
520
45
491
30
437
128
70
520
405
520
520
122
471
26
18
49
105
61
139
129
392
513
439
264
2
3
21
76
214
429
73
14
520
176
59
39
161
47
26
520
520
520
520
520
520
520
520
520
520
3
520
520
520
520
520
520
520
520
520
520
520
520
520
520
520
520
520
491
520
287
520
22
520
7
307
204
251
11
1
4
29
4
12
5
7
11
1
11
11
520
94
13
520
234
520
272
520
520
520
520
477
520
34
31
14
11
475
520
520
520
520
283
258
19
14
520
520
520
520
195
520
20
520
366
520
520
247
295
62
520
57
520
5
6
45
520
41
67
4
520
520
35
520
520
7
520
68
31
128
520
8
7
13
1
6
23
67
9
25
20
520
510
282
50
1
520
31
520
125
29
4
3
3
47
14
13
53
4
520
42
95
8
520
520
520
13
62
36
8
34
3
16
3
518
154
7
11
341
273
458
6
1
70
12
4
117
520
520
65
7
12
520
233
16
277
15
520
520
520
520
29
3
23
122
20
129
61
28
31
36
16
231
207
318
22
520
520
520
520
24
204
49
41
18
520
38
18
27
520
520
520
520
520
236
520
49
520
520
520
520
520
408
520
520
520
151
520
520
4
96
66
13
34
418
520
147
129
520
66
435
421
112
520
520
520
520
520
181
520
81
520
2
9
9
89
2
494
5
520
20
56
502
520
520
10
520
47
520
92
18
35
224
520
470
1
1
7
100
27
520
520
21
9
26
520
520
2
138
520
520
520
520
520
520
132
198
365
520
520
520
520
520
520
3
302
520
520
520
520
51
520
520
180
520
223
16
520
380
520
124
520
280
46
62
520
322
30
112
96
24
520
520
42
71
25
18
520
30
520
520
243
520
328
520
520
124
520
520
207
520
332
520
389
356
21
520
520
236
520
520
520
520
520
5
31
520
56
520
520
520
15
16
27
10
1
520
14
3
2
520
520
520
520
520
520
393
18
520
520
520
16
256
131
30
520
5
399
347
279
40
520
520
520
5
15
15
14
31
225
520
8
520
3
508
520
520
25
520
6
96
176
41
520
520
520
520
520
198
52
501
326
520
1
520
520
36
520
520
520
520
358
520
520
282
106
520
345
74
520
175
433
520
22
520
4
91
520
520
520
494
520
15
254
520
69
11
520
520
520
1
1
33
9
2
6
318
58
11
520
520
520
520
279
2
520
520
5
4
10
34
7
29
223
19
14
520
52
12
18
10
1
5
5
23
8
9
1
381
427
5
8
23
27
455
323
520
346
520
33
1
88
5
520
90
3
5
15
109
4
520
520
520
27
49
2
520
16
29
18
21
3
29
13
9
12
27
162
116
16
6
2
10
520
4
14
8
324
21
10
1
4
1
520
13
10
520
14
6
15
15
217
518
22
466
102
1
520
14
78
520
288
520
520
520
383
69
6
1
520
30
3
23
215
520
51
36
84
54
300
40
32
44
34
35
32
258
69
519
45
520
103
17
17
6
36
15
520
31
520
508
107
40
520
9
520
520
9
14
520
192
520
520
8
200
505
520
520
520
520
520
477
520
520
520
28
17
14
520
520
520
406
520
198
520
520
46
520
520
520
299
20
520
223
93
33
18
520
145
520
520
520
105
520
520
186
459
136
17
497
101
489
520
520
258
112
520
520
54
5
520
1
8
233
520
59
34
520
65
520
510
1
10
4
11
520
520
158
66
520
520
96
520
47
14
143
2
43
520
68
520
1
520
3
4
520
136
520
22
315
24
6
323
520
12
520
520
15
434
116
520
467
292
416
520
36
7
237
5
263
8
1
116
2
4
520
181
13
18
10
143
520
70
520
1
7
18
14
5
255
3
5
9
247
76
99
520
23
4
520
27
284
520
4
46
520
471
120
11
20
133
21
10
10
3
172
24
1
520
9
520
10
344
66
520
520
520
520
520
520
520
520
457
520
520
24
520
520
34
23
12
520
125
411
103
54
116
58
299
520
169
54
104
50
212
377
520
73
124
69
12
8
27
50
11
6
2
5
5
1
30
53
53
105
12
33
66
24
6
77
45
57
6
43
26
16
20
3
6
2
15
39
520
371
77
212
42
520
194
520
520
520
101
48
10
63
5
34
4
11
4
32
53
3
6
30
20
25
2
19
32
20
3
33
7
13
29
6
20
77
72
5
34
26
37
15
11
2
9
34
6
66
61
8
118
27
64
30
135
31
29
112
13
73
32
10
66
1
38
5
520
143
85
160
27
313
369
12
363
314
89
180
520
230
36
520
365
168
245
172
520
432
520
520
520
301
101
520
89
46
332
12
243
520
495
107
233
127
8
14
121
520
468
174
14
9
11
156
132
141
69
8
4
12
41
8
520
85
19
3
80
5
243
329
118
56
46
333
520
239
67
329
267
341
136
174
11
99
363
520
8
430
45
18
87
268
126
7
520
90
64
520
297
520
520
170
520
123
82
50
171
361
520
41
40
453
275
225
520
1
280
45
32
34
156
21
106
473
429
520
232
35
49
36
93
262
457
69
56
520
17
76
246
40
346
57
167
42
10
25
189
197
51
107
18
14
23
520
14
6
89
20
3
29
9
13
47
15
32
33
32
21
10
1
1
7
45
13
24
26
22
3
19
73
520
1
114
70
37
370
449
308
206
101
47
76
126
14
469
415
17
96
114
21
73
437
108
1
25
42
214
140
15
8
16
54
55
6
34
5
10
12
20
4
11
19
7
4
22
10
39
1
73
520
17
12
39
19
104
162
44
61
520
8
76
1
18
170
42
150
53
2
51
2
65
90
141
33
520
53
66
9
520
35
1
2
9
168
56
51
2
13
151
62
3
46
92
8
13
261
33
8
6
45
42
43
5
55
2
62
12
17
22
5
33
37
9
46
329
89
53
492
28
42
91
24
268
154
35
2
180
12
86
46
4
24
133
46
221
61
61
68
520
95
4
203
53
80
105
118
28
46
61
7
13
44
59
135
6
52
187
31
111
20
3
253
93
25
520
315
1
12
520
27
37
268
254
76
20
53
520
22
185
117
520
27
104
97
39
62
1
59
79
60
24
32
36
42
31
83
4
41
520
64
38
48
94
53
63
97
32
45
2
77
520
30
43
93
3
103
34
111
42
38
60
37
10
5
38
8
34
461
397
120
91
90
323
120
16
133
45
68
6
10
5
31
28
9
42
5
33
176
3
43
85
63
33
67
12
17
15
2
14
34
62
10
42
14
4
34
12
21
13
21
520
5
16
292
265
109
58
5
74
53
71
13
359
28
1
39
37
40
142
106
46
3
29
9
14
75
29
6
14
13
80
39
21
21
11
8
9
18
35
23
46
520
143
41
112
39
6
51
108
21
91
10
26
16
13
11
25
161
518
101
520
222
520
17
25
40
8
69
86
28
8
9
97
110
24
10
57
16
89
11
22
3
127
4
14
14
28
11
1
17
15
9
48
520
63
135
15
19
51
32
66
6
278
520
91
16
68
6
13
5
24
7
23
520
310
318
38
15
12
14
520
520
386
502
320
28
202
520
520
520
229
285
199
292
520
518
129
190
379
19
132
5
32
31
386
8
17
34
75
30
520
305
91
229
152
3
68
110
501
456
95
520
78
38
520
289
489
520
412
99
360
177
405
41
4
14
13
28
45
216
363
227
149
353
93
520
22
184
26
40
10
2
33
59
72
520
520
265
344
69
404
179
281
31
52
10
12
28
53
81
1
64
3
30
46
4
103
75
388
14
61
137
272
83
38
20
28
151
36
23
26
17
43
14
48
11
6
28
10
4
45
355
11
5
6
2
17
22
7
25
33
34
17
10
1
5
2
2
1
1
6
4
15
17
21
133
34
90
37
10
3
8
34
124
374
43
1
29
1
64
30
45
6
12
52
1
22
39
6
20
4
9
18
39
29
32
12
46
179
9
9
31
1
1
13
4
14
4
3
6
16
19
5
17
16
20
354
14
86
124
1
107
21
97
187
19
183
165
208
215
15
4
7
7
60
5
8
45
1
126
1
169
375
72
15
2
29
2
16
24
42
35
2
46
8
29
5
12
432
520
520
37
520
207
520
30
287
520
520
116
92
114
520
14
69
392
78
14
1
31
57
90
520
248
397
320
405
101
520
247
516
520
244
520
340
1
216
92
5
316
6
229
520
290
520
475
34
25
244
140
520
520
70
269
39
74
1
197
131
520
26
520
520
195
471
303
520
85
125
142
281
166
78
8
20
48
7
15
22
88
133
1
520
312
97
94
9
25
120
36
6
37
195
21
34
123
35
169
108
5
33
54
22
120
31
56
1
139
226
4
139
25
17
27
1
21
1
61
99
51
10
131
13
114
78
33
7
35
4
1
46
23
12
27
81
12
12
102
33
100
82
67
49
22
45
5
46
24
50
213
1
52
7
97
296
56
151
19
143
107
28
20
5
92
10
6
50
83
6
141
52
129
116
101
24
35
18
76
122
8
4
91
4
181
184
2
136
1
2
14
110
76
38
98
1
3
38
90
35
52
35
112
8
13
24
22
47
10
4
22
38
125
18
65
16
30
20
55
5
1
193
53
25
124
17
20
124
70
87
1
98
15
15
471
111
262
1
1
520
469
123
520
518
81
229
199
520
19
18
19
17
450
11
62
30
182
197
22
166
520
47
453
94
33
28
10
29
37
147
295
36
6
26
14
11
520
117
270
302
124
29
19
19
13
188
24
32
22
31
78
63
146
108
85
12
68
303
93
44
165
51
36
119
88
6
31
38
94
108
90
77
21
28
33
82
135
25
11
10
1
14
77
350
33
1
2
5
1
303
393
173
231
236
196
520
520
520
520
31
185
2
130
89
68
409
441
122
47
400
520
7
98
69
235
39
510
2
22
23
5
488
24
134
11
33
108
1
37
12
27
121
79
34
7
79
21
22
2
1
45
26
520
42
82
16
93
2
31
80
117
153
9
22
10
39
14
6
47
52
45
7
40
24
50
19
3
27
11
6
14
12
104
19
147
29
520
33
134
36
520
45
69
35
12
45
26
33
5
67
215
39
90
154
126
30
62
210
104
14
87
177
520
133
16
14
151
47
44
162
18
167
173
32
24
3
11
119
489
14
50
16
35
25
76
2
5
20
1
14
97
1
76
86
49
113
13
11
69
403
179
496
92
394
29
191
80
285
520
185
70
450
2
22
7
375
61
93
68
59
125
56
52
3
1
17
8
240
5
22
123
65
72
22
90
29
175
520
21
350
321
520
450
358
520
70
342
335
86
8
9
12
8
520
464
61
102
120
33
117
13
1
18
12
113
520
281
45
483
229
520
40
200
472
65
101
164
117
4
29
85
7
1
520
174
91
183
3
1
20
2
5
4
4
520
1
10
9
34
22
41
49
168
57
520
105
23
27
78
24
520
1
264
520
344
108
78
370
194
468
117
513
520
193
6
11
168
8
20
9
11
8
5
27
1
60
9
17
14
20
23
1
28
20
15
9
43
2
58
10
41
1
35
40
188
3
520
24
32
2
13
7
16
8
92
27
172
12
2
397
9
67
111
431
20
65
79
30
24
4
24
9
25
2
255
37
281
7
10
24
29
194
52
1
1
113
192
117
341
54
111
276
117
89
136
285
53
520
357
127
216
460
458
198
520
7
39
20
7
72
9
19
9
29
91
12
36
5
115
388
520
125
170
520
150
456
520
107
520
520
520
93
79
109
26
223
276
123
520
40
58
261
65
222
520
224
520
85
8
5
318
100
89
224
16
48
149
7
32
15
117
79
17
520
16
35
102
29
29
232
328
20
239
15
112
132
54
138
69
104
223
95
165
94
139
40
372
37
53
58
78
50
45
45
40
20
35
210
9
122
420
10
35
23
315
116
99
203
5
185
12
30
13
23
354
275
230
35
131
86
65
205
288
126
20
72
377
24
350
520
289
92
520
207
104
520
133
63
424
18
111
520
112
167
6
484
74
275
113
100
516
5
41
136
186
123
9
180
19
50
34
2
54
64
74
23
16
33
63
21
34
8
6
88
134
26
58
28
102
57
75
26
11
47
19
4
31
6
15
4
37
70
362
38
200
17
12
3
13
1
17
129
5
5
57
72
15
225
8
65
115
520
247
84
520
93
1
181
182
124
50
109
168
452
56
57
520
354
65
269
266
57
166
520
520
32
154
520
66
520
520
273
217
466
113
520
94
14
42
288
71
6
56
18
26
111
24
12
25
42
187
1
3
12
21
16
76
128
13
3
208
25
1
520
520
1
6
5
34
30
342
520
520
202
135
520
344
211
321
208
520
401
145
364
13
520
366
447
292
237
520
520
30
12
33
4
68
3
6
7
3
32
4
29
39
182
96
520
62
20
1
80
21
19
3
7
10
1
1
94
7
17
25
14
246
145
71
8
3
10
58
18
23
30
132
371
79
9
10
15
71
470
26
34
18
125
258
48
4
150
443
23
27
520
37
10
220
41
71
50
64
5
17
15
11
8
520
10
28
429
63
21
13
5
8
22
51
415
520
23
150
11
21
5
16
10
162
158
3
3
10
15
69
14
190
52
63
18
142
52
141
52
175
146
2
73
25
171
200
61
91
107
69
149
157
100
14
520
140
304
505
175
32
27
296
113
37
17
229
153
77
193
520
431
138
121
174
41
25
32
18
18
65
192
12
27
68
11
520
86
7
520
12
118
362
58
93
25
9
11
9
85
442
116
21
3
8
56
134
6
84
275
68
474
145
5
39
44
49
90
68
30
29
46
5
22
27
12
14
10
17
378
34
192
333
30
1
46
50
16
11
128
15
237
4
113
48
15
6
14
200
18
2
92
520
56
111
520
520
520
520
520
166
35
61
8
49
501
520
520
162
86
100
257
520
48
365
446
520
439
4
38
520
9
9
8
2
30
6
243
125
46
2
177
101
136
18
20
113
246
1
7
12
20
2
165
1
9
24
44
21
1
88
210
28
4
149
19
169
46
103
520
520
520
6
1
11
190
1
9
410
9
253
2
223
23
48
111
58
140
52
205
214
16
68
520
22
501
520
18
47
520
8
483
65
156
109
520
420
143
364
69
355
454
95
99
400
35
22
44
58
23
124
2
52
176
470
3
17
9
1
156
193
8
33
12
5
520
520
5
13
2
41
2
40
7
15
75
46
33
36
336
165
3
17
361
60
40
312
8
29
129
99
62
57
81
520
520
3
9
38
7
8
22
24
7
2
14
8
24
333
393
4
38
6
8
154
13
248
189
91
56
16
45
63
320
117
46
157
520
168
82
7
47
39
77
520
41
30
79
5
3
65
144
15
334
182
1
129
256
23
91
12
83
321
520
41
43
30
21
65
99
18
214
34
195
47
194
70
452
85
51
21
138
47
2
78
36
20
119
44
271
199
123
16
31
135
59
29
71
151
63
4
8
29
23
335
191
2
45
3
165
146
9
146
168
78
192
27
38
53
75
14
41
10
253
14
61
94
520
520
184
520
419
267
520
450
64
259
48
238
172
47
520
201
177
145
520
169
20
503
124
380
207
237
520
33
20
6
88
133
280
25
5
6
34
17
512
127
100
447
306
113
520
144
20
520
92
520
57
255
74
16
14
1
13
4
8
24
105
24
520
5
520
44
520
418
61
352
162
236
520
77
502
269
5
219
78
32
8
29
105
64
86
184
90
9
56
8
39
60
24
93
194
21
250
520
24
10
42
13
31
419
6
20
49
359
1
214
118
81
406
114
7
47
95
93
5
124
99
6
85
36
8
19
14
33
14
158
45
488
116
28
15
35
21
3
48
8
134
9
437
520
168
64
420
11
35
219
515
520
95
153
14
203
18
263
92
520
74
293
19
520
29
381
364
465
307
114
57
520
134
137
45
520
95
350
63
65
21
5
497
104
40
3
131
246
520
44
47
11
86
166
58
9
34
9
19
3
3
10
12
190
11
1
302
133
16
41
49
136
74
61
17
15
11
67
18
158
96
16
8
12
1
99
32
11
193
14
2
291
8
30
9
8
11
45
84
40
128
520
520
440
186
520
304
520
520
520
248
154
520
23
37
26
10
1
16
5
3
20
34
3
15
43
36
35
12
153
46
6
5
21
13
27
14
13
1
60
47
69
66
64
58
3
6
29
35
62
10
10
32
99
389
18
39
108
2
135
26
4
1
13
520
1
24
56
64
10
5
10
26
27
21
20
4
76
134
269
13
99
6
2
100
70
50
13
12
11
26
48
6
11
55
53
27
33
187
80
118
52
104
191
319
39
48
38
16
21
172
78
85
43
7
19
23
4
30
57
36
49
520
19
39
22
30
20
27
65
1
79
149
407
97
141
520
520
68
180
355
37
140
246
259
520
520
520
204
45
520
520
445
115
14
162
288
218
19
520
23
211
216
276
477
28
520
520
93
5
41
30
10
10
520
270
225
161
399
5
475
110
3
106
5
8
13
165
99
16
520
55
16
25
81
27
93
67
18
9
17
26
2
17
4
38
63
28
3
3
20
6
14
66
3
10
13
54
4
7
33
17
96
69
101
53
520
1
31
58
15
26
2
6
44
1
2
128
41
9
48
50
24
17
11
7
30
21
47
46
5
50
2
9
73
520
439
17
45
501
520
194
21
490
21
520
107
46
168
45
274
20
17
19
30
97
7
10
285
77
284
18
21
183
256
40
520
235
14
9
289
520
4
252
520
429
66
4
51
5
30
39
298
386
18
6
139
69
154
32
20
4
1
25
61
78
18
18
8
44
49
19
31
391
520
520
366
358
520
520
504
520
361
118
191
520
62
49
475
520
158
9
520
202
230
282
210
236
458
56
298
329
520
520
520
323
46
170
265
37
215
59
19
506
520
520
389
520
369
40
439
257
520
2
58
195
1
6
2
49
40
38
74
459
123
11
73
72
46
75
7
55
17
8
41
150
102
7
167
16
42
124
14
77
109
11
78
88
9
36
1
50
54
61
84
154
322
91
131
31
39
410
144
139
509
20
54
50
404
60
73
17
136
60
75
137
63
29
115
164
520
232
18
2
11
33
22
2
15
5
66
2
263
22
6
11
141
17
33
54
58
102
3
69
1
22
112
1
26
18
520
33
2
17
3
15
173
49
31
178
77
43
5
17
14
10
4
18
12
22
5
1
1
1
25
106
249
98
154
6
26
4
6
520
107
141
74
22
46
47
256
520
152
73
11
3
89
26
37
4
361
36
6
63
1
8
7
74
46
30
248
303
32
120
489
520
32
168
27
296
28
220
520
520
520
138
229
204
520
227
201
322
27
113
96
520
43
339
199
371
229
11
9
91
57
56
124
36
309
90
54
432
21
83
82
89
99
129
71
41
196
386
29
1
111
151
17
139
300
128
70
67
16
520
337
252
225
332
60
10
19
520
89
56
29
17
520
99
180
498
52
17
321
65
69
37
520
51
92
137
20
87
18
18
20
119
9
16
79
14
76
2
183
43
206
118
137
520
18
160
9
22
175
512
382
34
235
7
29
55
97
130
63
12
393
1
43
520
53
200
187
520
520
520
520
217
137
228
28
24
21
14
15
20
399
2
186
85
5
228
50
117
54
67
338
242
520
3
12
25
11
61
47
12
1
362
303
69
418
520
311
520
184
50
116
219
45
398
269
156
301
43
520
13
9
17
2
77
363
123
520
29
25
32
32
12
34
12
28
121
91
107
520
49
179
1
520
51
235
13
33
16
119
105
121
136
37
26
106
520
11
6
16
17
199
48
36
339
346
74
9
1
22
88
2
520
38
520
274
292
170
1
83
307
211
369
245
113
244
120
124
42
151
195
275
298
99
39
105
278
2
33
11
10
2
38
11
289
9
520
234
1
25
132
21
1
3
3
1
75
26
47
12
258
113
14
10
197
58
284
18
162
24
3
29
32
16
31
2
15
162
81
17
520
181
466
28
177
520
386
82
69
45
35
7
26
1
298
85
17
84
134
11
18
124
80
24
18
56
197
46
90
4
42
19
1
117
4
17
32
57
13
39
92
40
32
2
8
20
148
238
3
2
18
5
77
15
7
520
400
95
207
520
3
55
28
68
43
91
51
28
46
23
5
48
44
57
12
61
23
5
25
8
8
4
25
28
5
120
1
20
30
8
37
70
78
58
9
33
40
22
6
38
9
20
35
41
35
26
6
52
62
8
46
15
18
32
19
10
34
8
27
183
27
43
50
26
88
34
13
503
195
16
5
16
41
21
6
151
40
65
82
2
44
48
6
50
28
52
37
40
161
42
3
520
16
2
37
102
166
520
520
65
114
20
21
48
15
7
45
55
47
13
107
66
47
38
27
1
16
1
44
4
4
124
153
29
56
52
5
87
13
1
6
58
24
36
57
69
122
56
5
46
14
50
32
30
64
45
34
60
34
9
49
37
23
3
68
24
25
10
15
13
90
11
32
1
50
53
29
22
51
16
9
52
10
27
24
15
60
8
4
24
5
24
111
42
65
54
20
1
73
28
44
28
1
62
32
1
36
5
5
11
9
73
118
8
112
5
32
28
24
28
106
10
43
520
51
12
38
171
172
113
6
478
191
283
225
520
116
520
134
508
152
309
520
142
520
192
46
482
278
310
150
507
9
307
15
520
520
137
511
261
348
136
76
156
174
179
36
33
277
509
12
95
52
71
68
20
112
196
165
49
28
161
303
22
26
22
50
108
5
59
64
18
74
56
36
5
51
12
151
14
10
28
1
15
10
28
282
520
520
520
256
520
4
520
520
520
520
520
520
520
520
58
28
520
520
520
520
520
40
51
520
520
520
520
520
520
1
44
520
520
520
520
520
520
14
106
10
18
520
520
520
520
430
520
520
520
122
520
520
520
520
174
520
520
520
520
520
520
520
520
520
446
89
156
520
184
520
520
224
520
520
520
520
520
520
520
520
520
520
435
520
520
520
254
520
520
520
520
114
520
520
520
520
520
520
520
1
520
520
520
520
520
520
520
520
520
520
49
4
520
520
180
520
520
520
130
52
36
41
9
29
4
143
244
520
520
465
89
520
520
520
520
520
520
54
15
92
520
41
7
40
373
21
84
520
16
53
113
242
271
155
121
39
520
22
26
67
1
61
520
8
230
510
7
377
73
158
520
11
33
520
267
206
160
520
58
23
520
331
520
266
520
520
520
368
245
520
520
520
520
6
520
122
16
520
459
520
520
520
50
520
520
520
91
520
158
43
520
45
520
261
479
425
520
171
520
520
520
520
133
520
520
520
110
142
1
34
3
17
12
3
253
62
520
520
305
222
99
14
15
1
6
18
4
520
197
2
121
8
35
15
21
129
34
32
96
2
99
7
11
124
172
44
441
359
215
53
25
199
520
16
37
43
18
263
4
26
89
3
17
71
210
520
66
92
23
326
115
520
520
35
80
89
302
9
140
520
12
520
406
520
65
520
403
19
520
520
2
4
6
9
17
13
520
13
88
520
520
5
63
520
6
206
21
520
262
520
87
211
16
258
173
75
520
38
19
122
226
62
66
83
520
520
520
356
520
242
520
61
96
83
51
431
169
26
3
520
520
397
412
520
1
520
7
221
180
14
53
187
55
299
520
159
37
5
35
33
485
385
59
120
56
111
71
520
32
520
520
520
520
94
263
520
5
14
27
231
78
208
246
490
520
131
520
520
520
237
240
17
2
18
1
520
520
149
520
520
113
520
41
168
520
69
228
283
54
520
76
21
520
520
520
520
520
371
520
488
520
520
520
520
520
520
520
520
520
520
520
520
421
520
520
520
520
520
520
520
520
336
520
520
1
520
520
182
520
76
98
95
7
8
33
291
188
6
37
29
13
13
349
520
107
23
283
145
92
220
48
520
102
1
5
99
62
24
25
52
12
76
138
79
37
27
77
520
61
27
112
3
6
4
3
32
7
18
15
108
23
10
2
23
150
520
41
24
404
520
19
58
7
12
89
19
5
10
17
21
7
520
58
3
1
10
25
327
31
2
1
23
12
17
11
29
5
218
211
143
1
3
27
90
52
11
8
66
119
69
2
27
496
7
6
1
24
71
5
35
99
160
5
17
33
9
146
6
5
2
48
4
18
70
12
55
39
15
4
54
25
21
71
35
32
12
41
42
15
32
57
75
23
11
33
2
28
33
25
40
13
75
56
36
27
21
23
38
520
7
14
5
100
47
85
9
56
6
23
5
4
28
22
29
37
58
46
15
15
31
40
39
9
48
79
12
4
10
52
31
65
68
3
30
18
24
11
25
12
26
27
18
33
14
62
4
48
36
2
11
2
35
62
3
59
34
30
15
56
26
18
5
26
4
11
2
16
131
3
12
42
10
72
31
18
27
13
29
74
7
60
14
39
14
20
139
45
98
10
16
10
56
21
65
8
3
39
29
11
53
32
34
31
67
29
81
60
64
1
55
79
30
112
31
9
31
36
5
2
30
14
4
75
57
1
5
54
12
75
7
16
34
40
18
11
14
25
87
5
76
9
52
8
24
15
52
5
1
4
1
11
18
24
4
6
3
69
5
41
1
7
1
21
48
1
56
28
54
7
18
71
35
90
42
72
18
11
23
2
32
47
5
18
18
39
100
18
14
5
77
32
8
42
5
24
34
40
56
52
73
29
51
30
3
47
41
37
22
31
25
36
25
13
66
106
25
9
5
33
19
41
37
6
15
26
29
8
39
9
12
11
16
21
14
1
5
14
78
35
25
7
267
29
13
9
81
186
107
135
28
100
15
2
4
9
74
27
4
37
16
121
32
11
5
4
50
30
3
49
205
74
304
344
9
17
120
263
61
242
5
91
144
53
103
6
24
42
25
6
110
100
71
2
23
5
1
15
23
31
77
11
6
396
79
5
98
12
121
38
10
20
520
309
235
355
367
406
55
2
237
36
48
2
6
77
13
45
6
191
445
39
86
103
40
520
260
199
428
18
14
69
86
304
53
2
25
8
6
14
1
1
3
8
8
133
37
83
10
46
3
45
29
148
13
4
7
6
12
20
9
31
39
18
17
59
30
18
64
43
5
36
333
71
71
16
79
101
29
41
7
16
119
15
3
33
40
25
13
12
2
3
24
10
6
22
3
16
2
7
19
520
520
32
261
520
136
217
520
177
173
520
163
241
196
100
200
31
50
520
520
194
77
11
21
91
94
68
343
129
96
8
60
509
459
7
188
10
28
14
57
57
1
33
40
78
150
11
81
30
231
142
303
137
520
520
442
81
520
221
55
2
53
40
14
28
8
16
70
122
79
131
96
37
62
44
33
4
27
1
111
176
23
109
62
64
58
20
52
51
6
109
98
145
69
13
165
46
12
85
291
208
15
64
32
520
91
520
155
361
30
520
157
14
520
167
76
364
5
87
4
520
203
442
520
67
441
520
86
2
520
206
45
70
293
18
22
60
73
5
87
1
8
43
29
42
24
8
14
42
45
1
30
24
75
33
2
39
4
19
5
39
67
7
4
53
83
41
33
113
14
65
54
520
4
72
76
520
25
520
75
73
448
520
130
491
271
136
14
3
11
28
4
30
1
520
27
6
41
20
16
7
3
36
105
1
4
92
75
58
1
82
11
13
3
17
16
306
23
70
21
55
342
287
520
520
107
28
10
82
11
39
103
16
187
4
217
520
29
75
21
43
520
220
12
34
1
146
4
5
340
446
520
20
293
22
32
40
520
318
59
431
284
520
376
193
282
128
95
140
379
130
2
2
1
520
520
52
329
443
520
38
53
40
57
520
38
520
115
53
23
184
33
97
163
5
111
24
107
278
245
27
367
520
178
520
520
209
254
60
29
2
61
520
157
84
143
34
84
18
47
397
300
58
229
74
128
133
141
210
180
68
288
81
231
520
29
191
93
520
32
34
210
281
260
12
52
35
273
520
332
5
120
100
2
30
63
520
520
520
338
253
281
372
250
108
520
520
24
1
48
23
43
520
520
50
520
2
214
520
414
259
520
520
19
520
121
520
520
520
33
324
33
85
60
520
13
53
68
9
185
109
21
33
7
23
3
212
217
104
418
520
244
520
292
292
520
209
435
520
520
381
501
9
81
520
520
24
24
9
22
6
1
8
116
207
10
229
10
87
13
97
3
520
38
520
520
520
311
520
520
4
312
520
49
138
64
3
32
24
24
104
88
520
1
520
323
520
34
18
35
101
321
154
91
439
520
3
520
392
112
382
118
324
140
457
192
177
241
430
520
197
29
10
35
319
20
172
164
406
21
159
520
520
463
448
40
223
520
20
2
14
18
37
1
128
42
2
13
42
1
1
107
90
16
16
108
1
5
12
1
38
96
16
46
520
4
49
6
44
520
174
1
424
2
19
38
55
2
78
452
520
21
307
142
3
273
30
432
520
47
18
183
520
401
121
520
35
32
1
78
520
56
22
45
31
30
85
29
39
8
16
4
9
12
13
52
27
2
19
80
95
2
91
34
42
95
105
2
155
374
106
283
248
188
34
9
30
4
10
4
321
16
263
88
34
9
83
6
40
48
2
13
520
41
19
41
432
364
520
48
19
29
33
36
31
37
47
19
54
520
36
294
32
16
48
383
396
231
67
520
348
17
1
53
18
10
116
153
117
19
316
178
305
520
6
1
76
185
246
131
3
35
37
20
92
520
18
78
520
16
8
65
520
39
14
1
7
59
67
203
88
222
520
6
1
1
49
33
142
39
11
520
88
231
256
518
54
198
171
38
19
144
520
348
276
520
520
520
520
520
520
520
520
520
520
38
520
520
520
520
138
520
179
11
17
12
17
3
62
13
82
302
83
11
217
125
64
45
20
5
8
143
19
28
52
62
43
112
32
26
416
287
87
3
375
62
520
192
139
33
22
7
143
12
18
12
17
43
320
228
1
26
18
40
90
520
520
520
15
103
25
68
520
520
87
156
21
97
346
520
72
113
403
520
69
277
363
520
520
127
89
39
102
2
57
9
23
81
84
45
448
120
34
1
520
261
175
49
117
107
520
158
455
520
13
12
34
123
214
72
94
31
15
145
44
3
26
60
254
2
154
153
39
520
520
44
318
58
520
331
170
42
65
20
391
96
46
116
16
520
520
49
17
15
21
158
35
4
106
77
3
12
72
76
43
56
173
242
10
42
39
36
27
12
8
24
35
33
320
17
4
51
6
12
32
15
46
36
9
110
348
75
22
89
18
45
26
69
6
520
520
520
7
25
13
7
43
6
44
31
154
27
44
138
57
68
25
6
3
12
29
47
240
181
9
146
131
16
22
52
25
105
69
70
9
25
23
4
13
46
8
67
3
114
18
78
45
25
61
23
99
14
41
29
47
69
81
119
331
11
15
190
173
213
41
181
214
462
61
31
520
25
4
220
204
10
103
8
48
33
69
58
8
29
59
33
26
1
94
78
20
39
17
116
206
6
267
520
520
80
404
298
44
125
46
460
520
7
37
38
93
520
11
420
391
78
12
38
483
520
258
10
90
291
520
520
520
66
453
422
270
34
116
35
14
302
106
520
82
198
4
12
85
30
40
116
520
63
125
520
5
96
186
191
100
22
4
15
520
233
271
520
520
22
222
6
62
162
272
35
240
7
26
62
1
25
6
121
4
7
184
29
21
3
119
58
32
520
43
1
142
68
134
1
77
164
124
520
57
48
520
45
520
22
34
31
378
61
52
45
16
56
7
26
224
88
26
74
8
5
45
27
32
122
104
68
115
7
17
25
78
4
69
17
33
74
5
3
61
102
35
4
22
4
27
2
52
2
32
7
90
8
6
91
37
16
42
44
5
19
2
87
505
520
59
143
343
1
3
12
10
11
12
380
9
11
86
27
63
44
283
520
459
520
319
520
520
16
40
3
311
4
520
80
12
61
5
23
288
247
486
11
2
350
479
32
375
158
9
8
8
300
400
520
6
56
520
14
520
41
31
115
237
15
89
30
74
43
10
117
139
114
36
79
78
181
269
180
103
67
45
520
26
11
28
520
48
35
520
14
12
2
76
69
520
206
48
196
18
4
20
501
177
142
93
28
445
520
9
28
3
18
17
49
94
520
520
23
80
483
179
493
385
150
520
484
520
238
7
491
15
25
66
202
320
178
45
125
17
276
257
520
520
520
520
56
10
520
85
264
441
112
520
520
520
50
343
102
328
92
87
90
33
4
5
7
8
13
18
321
28
138
68
138
66
153
144
334
206
36
14
15
14
15
344
520
6
291
118
176
103
23
67
92
295
1
135
121
27
13
51
80
81
15
9
5
75
102
1
97
34
72
3
1
2
520
20
317
43
4
3
13
94
3
43
139
20
20
333
221
179
19
446
144
9
291
358
337
520
2
152
31
164
33
520
520
14
59
138
223
520
520
520
520
520
454
222
1
148
20
520
24
520
51
20
61
27
76
77
520
17
43
73
59
17
439
520
177
454
363
126
332
309
520
365
520
380
5
342
86
55
31
520
64
460
363
24
40
128
23
158
520
126
397
520
520
520
62
31
81
520
125
142
520
520
520
124
520
520
520
520
520
58
520
394
77
66
47
520
372
6
34
520
520
520
175
520
520
13
94
32
520
192
520
520
482
219
520
520
520
147
1
104
84
520
520
220
193
31
268
98
29
12
393
84
26
75
43
45
442
244
132
484
31
271
100
29
4
39
2
18
113
75
50
189
125
520
143
81
226
520
239
94
213
520
501
278
102
83
37
6
2
17
32
52
7
52
40
8
138
109
103
204
12
85
7
44
122
376
56
55
145
20
53
58
1
25
364
41
47
3
19
56
9
44
1
65
88
58
32
60
23
16
1
185
8
24
16
6
5
15
44
9
353
29
520
67
14
3
48
168
12
33
220
124
270
82
131
520
457
20
90
87
42
345
54
6
304
23
90
151
30
34
12
16
142
206
14
87
57
371
256
16
343
28
148
256
11
2
81
14
39
24
66
90
3
3
103
121
7
131
36
16
14
111
24
149
38
68
84
126
65
10
59
20
32
42
35
7
77
520
405
13
28
520
7
47
24
126
520
20
76
60
14
115
65
8
31
27
25
25
59
6
124
20
95
3
53
65
290
8
42
189
14
136
473
26
8
74
106
36
2
23
6
11
181
30
15
40
21
51
346
97
19
258
122
13
520
520
3
328
520
79
80
95
219
26
54
39
172
4
34
10
49
28
66
46
96
91
7
33
73
3
3
85
71
23
32
9
68
17
168
25
210
176
92
59
16
4
34
9
36
17
38
22
12
60
72
69
29
58
430
22
95
8
34
13
76
76
28
74
1
2
87
44
11
1
9
129
148
17
144
45
223
17
12
18
71
143
7
32
30
50
151
99
76
66
3
520
49
14
73
520
113
65
48
16
520
45
520
8
22
35
91
409
17
520
10
84
31
160
172
13
520
215
520
61
63
520
265
231
315
33
246
344
520
153
212
35
96
96
124
17
427
363
15
229
6
4
520
213
160
198
152
94
6
26
7
10
7
22
5
2
185
276
9
258
271
520
60
108
19
79
13
4
39
18
3
63
520
27
126
88
171
5
27
357
229
231
20
8
255
3
412
2
5
101
58
84
102
54
68
7
13
74
1
17
57
124
74
56
36
9
13
37
44
53
86
23
123
66
22
41
86
46
98
26
440
94
2
60
53
105
138
21
68
13
92
19
59
10
45
83
203
178
36
20
17
42
5
104
35
130
47
54
21
35
123
279
221
85
22
15
197
270
129
24
63
7
11
520
1
162
4
90
44
1
107
1
78
380
191
4
77
72
520
14
48
520
2
20
21
81
520
340
54
44
13
4
241
497
245
128
28
62
27
4
382
104
11
139
94
37
20
17
43
1
41
272
54
187
167
499
45
111
31
5
94
26
3
142
455
220
2
41
18
90
37
19
14
219
377
18
223
23
373
126
108
18
58
434
105
520
9
16
8
6
5
13
14
3
38
83
520
146
34
17
9
34
3
12
33
19
5
7
95
6
32
109
520
140
8
8
38
520
186
56
7
16
3
3
24
20
10
35
104
311
244
114
4
139
23
39
11
254
27
163
80
15
9
134
24
18
191
55
110
75
113
67
3
4
116
39
65
18
238
4
55
104
77
96
116
8
34
115
3
88
137
23
146
133
106
65
7
1
221
100
233
145
110
166
15
34
270
126
513
27
1
520
43
111
178
102
1
119
17
269
97
131
42
26
43
14
520
26
24
2
23
10
147
46
64
520
246
169
141
55
284
250
295
52
8
14
4
8
14
25
15
4
44
20
119
20
33
17
14
15
3
13
16
13
2
13
320
70
27
56
64
135
83
46
520
74
187
384
156
520
324
462
475
76
333
15
114
59
6
31
520
520
83
24
89
59
8
231
16
23
27
105
520
87
152
1
3
10
156
243
267
42
103
257
69
19
22
21
39
58
8
14
2
22
17
50
123
23
10
104
24
73
11
31
175
15
19
50
224
81
144
130
24
31
39
11
48
439
1
23
19
64
5
12
72
28
12
136
24
76
28
131
12
76
183
520
520
41
18
83
363
176
516
37
54
46
44
34
10
8
25
520
90
9
25
35
7
62
16
22
189
22
81
20
9
78
7
20
367
72
44
49
10
84
45
37
32
45
199
35
53
520
12
54
65
54
50
144
48
16
47
70
3
42
13
77
27
2
51
82
12
78
26
3
96
392
150
28
10
25
30
24
50
25
79
41
17
35
15
92
49
8
178
3
2
8
5
72
125
92
241
97
6
16
197
11
33
50
18
25
48
10
149
90
520
2
134
61
482
156
406
172
16
197
129
520
4
56
1
12
58
520
252
74
520
88
1
310
14
22
41
146
35
5
82
20
2
175
170
83
83
44
47
65
21
103
95
76
202
49
76
243
520
22
107
145
477
279
520
520
116
422
520
520
520
161
340
520
188
520
82
20
83
158
2
1
19
364
52
15
18
22
305
316
139
74
194
6
17
21
148
1
13
41
189
148
58
24
520
20
118
60
25
64
163
32
44
41
12
408
40
55
120
3
20
413
77
122
2
1
56
13
33
12
290
96
61
11
45
156
64
48
166
15
112
28
20
116
36
3
3
285
83
32
19
32
102
16
46
14
13
27
78
3
19
8
25
70
520
61
20
111
21
14
11
32
46
88
64
6
83
33
107
36
23
101
86
16
311
129
520
520
520
418
35
19
238
78
53
520
270
239
1
16
190
48
52
8
190
35
77
242
6
293
120
84
200
472
179
10
1
14
56
2
24
520
17
22
171
133
20
26
45
12
26
44
34
10
116
145
145
1
23
44
192
520
137
142
292
91
2
18
4
58
36
31
46
34
92
15
25
1
1
9
100
36
24
11
18
61
27
87
83
47
3
74
7
22
12
7
1
53
520
30
8
44
22
21
14
155
520
143
7
3
8
71
76
2
13
84
38
14
54
1
249
443
520
520
21
8
249
59
16
89
53
25
30
198
520
60
259
29
520
63
490
102
520
43
233
174
6
34
13
430
162
51
266
475
11
58
1
193
28
13
3
12
47
84
39
32
520
520
278
520
520
173
520
370
105
192
127
67
260
152
67
98
103
1
245
85
344
166
204
361
235
364
146
482
112
362
520
95
254
211
520
13
14
33
5
14
22
229
64
10
23
42
155
7
27
5
163
113
159
26
2
13
11
110
520
25
1
25
34
16
10
9
155
42
336
79
39
31
8
81
30
90
31
22
409
101
96
15
104
33
32
68
297
42
143
203
70
106
83
13
3
28
7
59
520
109
354
313
520
52
520
11
239
520
158
520
72
188
520
215
99
12
446
34
171
32
86
22
120
257
7
32
230
41
520
215
8
15
12
220
43
29
45
100
1
68
192
28
121
13
26
53
21
58
87
38
42
71
109
2
101
41
240
45
28
7
45
45
14
98
151
177
520
100
145
520
46
27
106
520
168
463
1
520
25
420
47
434
520
6
7
44
23
52
67
5
5
13
52
17
32
30
52
9
63
4
11
5
520
454
81
95
41
214
343
55
1
29
26
51
520
235
26
136
63
42
137
93
423
215
520
6
179
57
499
11
454
306
520
71
29
149
17
52
3
50
36
15
191
25
123
17
49
54
247
47
102
20
8
278
46
20
19
1
14
405
520
388
102
167
520
21
208
520
223
6
45
78
65
285
110
141
442
64
74
31
46
59
6
68
16
17
20
10
11
39
229
81
35
113
33
90
200
520
49
12
7
11
15
28
57
3
520
11
2
189
11
2
416
4
109
20
209
520
51
1
26
4
2
9
52
49
170
35
520
21
81
102
56
66
46
9
4
520
333
4
520
520
27
5
22
96
34
477
143
92
190
348
10
11
7
51
176
42
9
29
15
5
23
47
5
35
46
55
32
49
16
10
64
3
8
2
7
71
44
100
1
520
27
18
269
167
73
40
50
5
10
11
30
34
77
8
24
95
9
23
520
22
3
12
128
8
271
30
20
4
180
171
10
37
21
9
13
8
3
386
6
5
95
25
40
42
61
21
1
10
42
133
8
23
51
16
6
14
48
520
40
17
106
83
62
391
14
205
73
128
88
520
21
179
16
45
36
5
5
7
25
6
205
520
18
1
65
5
6
193
10
3
22
1
2
18
20
32
152
520
186
5
65
40
45
20
62
490
90
520
276
325
1
138
520
61
41
34
35
48
256
246
158
520
7
8
13
4
21
73
322
25
82
348
474
33
26
130
100
224
216
12
86
18
146
74
116
12
111
234
71
12
330
55
60
130
96
84
180
21
141
18
122
83
37
26
12
41
142
41
10
133
88
31
182
125
23
8
17
19
158
7
6
58
10
6
89
300
520
29
149
128
208
169
25
287
47
205
2
35
138
72
3
50
63
293
226
43
18
2
55
60
8
367
29
21
59
146
34
9
33
400
520
178
88
37
371
58
154
11
5
76
331
169
4
191
46
122
50
258
86
6
520
163
117
520
21
26
23
25
12
142
46
185
47
13
373
19
33
66
33
25
42
6
9
95
31
48
520
38
59
13
63
99
217
1
15
386
70
69
5
89
18
5
61
17
14
293
123
13
37
57
10
10
20
10
135
167
61
324
223
206
81
89
56
28
17
9
25
16
34
147
101
65
360
23
7
19
51
30
164
23
45
46
162
239
520
35
40
16
18
12
4
21
1
43
28
102
30
253
11
122
62
9
15
39
87
111
173
40
14
49
93
41
12
69
7
9
2
16
10
86
23
5
35
29
7
53
24
19
34
28
16
10
17
44
17
20
12
23
63
1
8
7
520
29
16
26
20
72
10
26
28
12
11
8
20
25
1
27
10
79
35
17
25
17
45
16
23
13
72
55
65
3
6
15
10
11
18
2
37
12
40
73
18
47
8
13
98
75
18
40
16
1
127
127
16
64
5
70
5
107
27
15
37
10
2
52
520
30
2
13
44
31
55
26
4
33
88
3
10
22
22
11
196
22
52
184
25
60
12
5
35
135
466
106
55
16
209
188
21
4
23
4
19
3
92
6
11
67
70
12
43
6
1
23
89
91
31
15
11
59
10
50
24
18
152
48
11
72
20
36
11
70
26
20
23
63
211
276
31
44
61
36
35
28
59
14
6
14
36
11
43
51
53
33
21
39
5
17
1
56
16
11
2
17
19
34
34
66
42
4
7
26
4
44
25
46
73
7
18
38
89
1
42
38
17
27
43
16
8
2
62
12
69
22
13
3
79
22
9
15
5
1
17
5
25
1
14
28
17
143
12
20
1
5
21
13
36
28
15
3
13
39
26
61
23
39
15
23
20
3
66
10
26
35
48
3
226
2
71
49
3
18
72
520
25
5
288
198
520
8
63
72
19
28
47
42
133
30
14
48
110
1
29
5
4
14
15
100
4
11
519
520
14
8
13
224
120
24
25
13
44
151
8
6
172
21
16
69
41
13
10
58
13
16
12
520
17
371
9
8
11
214
520
86
16
15
8
49
39
9
13
426
5
9
249
520
69
23
8
36
12
7
31
17
7
6
49
52
228
20
14
160
1
54
120
62
34
86
80
27
23
19
11
40
123
328
29
23
144
99
296
123
1
11
26
73
10
14
44
10
107
117
9
52
48
12
10
11
18
22
13
7
103
31
5
26
51
51
23
55
1
24
14
24
145
201
54
520
504
10
125
364
94
54
73
283
297
65
101
396
131
150
236
68
265
520
520
59
117
58
159
154
520
280
28
225
520
2
1
24
90
17
30
238
54
25
90
20
5
251
35
56
7
162
1
99
22
29
232
9
58
24
15
17
5
383
20
108
285
321
520
520
2
107
502
120
125
177
520
80
26
103
520
281
173
48
455
388
515
125
1
26
77
131
83
15
18
32
12
4
33
75
8
70
21
41
95
43
63
52
33
39
16
69
7
22
123
83
33
111
520
342
16
253
195
520
459
2
132
22
251
35
83
156
29
67
21
99
10
7
4
13
16
29
7
32
5
13
45
104
17
23
2
80
105
123
76
242
71
37
1
16
4
42
7
3
14
22
13
26
23
34
109
9
3
17
77
33
59
22
5
21
6
3
17
2
41
18
1
2
7
7
40
47
65
478
117
87
91
108
51
132
108
520
165
35
10
97
25
39
68
304
88
136
110
168
520
130
79
19
183
16
12
19
37
35
83
11
31
8
10
19
30
83
38
67
14
39
27
27
49
45
36
166
87
66
147
25
81
8
52
172
23
5
57
71
96
120
6
314
29
68
115
15
31
3
10
75
7
27
61
19
20
11
15
70
131
84
152
263
128
484
19
40
92
11
345
18
1
9
243
24
24
1
27
6
39
4
21
27
45
18
199
335
308
520
195
138
105
475
13
7
3
16
33
22
176
48
32
520
31
158
443
133
36
499
154
520
75
113
56
27
13
52
216
520
91
520
141
37
135
40
29
10
36
520
520
171
56
20
36
7
520
153
26
78
10
34
1
55
20
55
19
76
520
39
29
4
35
52
3
52
23
323
40
190
54
91
130
461
259
380
344
169
13
141
76
44
82
69
55
1
108
3
244
6
74
13
195
62
163
129
178
116
110
174
43
17
74
66
99
51
229
10
285
81
223
17
89
38
520
24
57
39
10
92
24
77
38
36
308
33
6
15
2
9
5
41
32
1
5
6
212
86
25
81
9
103
13
6
44
68
10
9
130
25
16
17
454
520
12
53
8
7
7
24
149
44
38
36
35
3
25
5
198
9
53
17
407
12
18
13
520
377
520
300
73
130
520
90
40
17
81
53
47
16
22
3
8
30
78
86
40
138
25
1
353
46
84
15
57
274
175
1
250
41
141
140
15
214
29
520
76
18
4
26
132
6
157
30
31
66
68
42
32
18
15
69
17
255
49
48
143
16
29
51
69
19
11
39
9
299
56
43
76
12
3
53
4
520
342
32
20
193
90
41
209
18
212
148
512
53
348
98
18
184
17
29
67
4
70
343
520
520
58
50
2
90
52
229
34
52
438
7
18
36
7
6
113
14
45
93
35
3
117
305
520
9
471
14
520
114
348
9
264
10
49
34
48
83
214
16
66
26
29
5
130
62
50
52
2
42
41
358
350
109
353
239
112
25
18
4
15
74
46
6
28
5
2
18
21
48
69
7
116
27
42
84
6
12
47
20
1
2
26
15
22
76
34
12
262
7
125
11
414
520
520
520
520
94
146
283
67
469
112
165
511
520
5
95
80
520
520
520
195
19
27
78
60
35
1
34
14
90
520
21
32
80
110
7
3
279
56
4
7
31
57
83
4
19
33
331
107
19
83
129
18
3
76
7
101
29
52
64
520
23
4
4
22
243
131
293
121
16
479
520
97
520
76
21
26
17
14
14
16
50
3
362
28
84
3
117
44
76
283
206
23
52
520
76
520
92
13
520
238
129
23
161
115
31
177
520
45
69
178
82
1
520
18
41
5
301
10
35
119
15
52
22
86
196
41
314
32
179
520
4
14
16
88
39
73
44
45
36
515
285
93
151
520
399
67
7
66
106
54
31
369
28
10
110
42
520
63
207
520
83
15
13
26
520
23
216
520
15
12
276
28
447
382
72
96
520
8
18
38
36
10
484
367
34
185
3
219
33
58
70
316
11
56
31
9
81
2
48
9
520
297
520
363
66
520
342
73
6
60
194
138
309
325
520
20
17
15
209
520
126
16
266
490
400
71
9
75
520
362
6
520
266
15
1
75
430
113
21
181
109
237
51
312
146
520
520
40
43
520
129
107
520
520
48
58
71
54
58
24
520
43
71
117
19
46
2
62
22
1
12
96
107
29
33
131
78
6
22
28
23
53
520
53
44
18
520
102
17
238
520
30
79
520
74
520
460
262
405
484
27
520
24
218
32
520
520
263
173
30
392
178
147
344
520
355
14
520
520
7
520
32
170
44
66
7
7
16
54
192
502
79
195
3
60
95
5
28
3
44
29
4
13
17
2
122
268
264
280
433
285
520
472
320
520
127
83
520
123
71
520
517
69
105
266
230
520
520
500
132
46
2
520
9
356
30
199
59
520
327
224
174
288
62
20
9
68
13
19
28
33
100
11
3
4
140
106
11
16
49
43
166
370
2
70
7
6
1
100
10
17
33
10
1
1
3
11
7
1
7
12
5
1
5
3
18
1
520
19
328
1
18
36
16
14
11
31
23
1
41
237
123
62
22
65
47
162
27
37
56
67
32
25
53
22
26
18
84
58
56
18
163
47
7
274
62
2
129
48
8
35
86
27
3
57
5
37
70
37
54
124
39
92
38
7
73
3
28
62
125
116
8
289
274
461
169
40
55
4
35
179
118
15
86
50
8
78
114
79
92
33
106
8
4
43
32
12
14
151
55
8
10
40
1
99
90
79
11
26
60
169
24
1
41
96
18
11
11
2
33
62
3
7
27
136
14
7
301
31
17
11
2
51
5
108
113
3
520
1
1
250
46
7
7
2
24
4
10
18
7
52
19
7
3
41
10
16
157
18
20
8
13
50
16
5
5
5
3
5
30
67
83
63
336
40
220
20
13
115
12
41
11
29
24
1
520
1
5
10
10
5
9
49
10
35
95
36
27
93
45
31
42
134
53
9
114
110
50
43
9
89
12
520
26
24
34
155
72
73
33
115
118
2
136
520
100
520
520
32
242
14
354
520
190
307
26
73
63
184
206
27
28
116
130
294
100
21
512
290
55
141
520
112
70
215
8
520
87
520
27
453
124
206
67
54
178
12
6
11
65
71
116
65
196
18
41
24
13
145
102
1
19
19
33
8
39
9
28
93
87
27
205
96
84
32
21
43
32
29
26
29
6
18
88
266
81
4
2
12
28
2
75
11
5
104
171
8
134
1
2
1
5
8
520
17
4
3
8
77
2
51
84
68
24
22
19
66
520
21
16
85
1
340
167
58
38
3
377
37
25
51
35
322
21
305
52
380
372
3
106
83
238
244
20
19
231
520
22
236
21
223
156
520
520
520
130
129
249
520
520
520
520
158
212
81
69
243
95
16
53
45
106
124
57
224
133
353
294
165
79
176
189
520
225
49
12
57
86
40
13
520
159
305
17
1
98
16
4
2
16
64
520
276
5
253
82
301
493
49
2
5
21
19
2
7
64
520
14
418
380
31
95
457
31
133
520
520
520
189
520
298
19
18
31
27
520
30
160
47
71
20
10
64
39
520
25
13
1
7
8
15
14
101
141
289
507
59
67
38
17
158
6
11
1
24
9
5
3
5
116
1
1
2
1
85
61
60
10
36
520
226
27
109
44
56
11
17
66
46
146
3
107
498
20
55
19
7
275
17
2
12
34
49
128
106
520
115
6
82
277
188
54
41
45
63
23
520
226
5
24
92
214
40
100
155
95
214
520
117
41
426
10
520
520
520
117
19
195
68
133
53
110
82
11
197
520
24
98
66
27
280
15
33
194
59
258
314
168
172
18
18
34
35
23
8
520
75
481
34
520
342
191
37
18
150
273
443
81
520
67
363
20
48
95
225
259
194
157
55
70
228
138
243
289
309
10
175
258
112
35
37
73
89
76
5
520
520
142
23
390
15
29
283
520
520
45
29
13
84
17
3
158
13
86
4
2
11
48
244
42
1
23
15
4
12
75
21
14
16
68
222
87
13
80
21
10
84
25
10
2
14
4
48
87
35
39
14
9
30
123
26
11
73
6
134
12
203
70
85
13
42
7
213
100
14
289
6
4
487
520
497
520
159
17
11
9
231
382
376
25
15
24
3
520
131
147
361
377
12
520
52
156
9
372
476
318
38
18
51
69
73
8
150
70
4
13
18
26
17
3
166
12
42
105
12
13
9
10
7
1
209
16
1
129
520
17
3
106
2
12
367
520
421
333
83
71
81
4
24
29
17
36
16
520
520
44
27
4
10
76
55
1
84
138
147
172
520
303
167
109
49
520
87
124
4
62
23
223
16
10
24
9
74
7
6
10
6
200
520
39
520
471
4
520
86
63
30
19
13
1
7
25
32
330
4
17
22
13
17
40
38
26
6
70
112
12
5
10
19
12
7
11
7
7
1
135
18
30
12
35
46
97
520
32
19
50
13
3
24
16
1
2
12
1
29
5
7
15
34
15
8
6
11
90
8
37
39
36
520
1
87
84
65
219
4
14
4
44
520
29
73
6
38
4
9
15
19
13
8
4
5
19
16
2
52
16
135
1
85
6
5
6
39
80
9
49
25
17
8
18
26
60
18
3
1
17
99
45
31
8
116
31
8
1
31
13
7
25
94
89
1
12
4
186
19
121
184
246
520
1
161
50
50
138
73
162
6
373
3
8
1
26
26
6
1
22
19
5
13
5
89
92
236
140
52
15
17
97
1
25
123
35
42
5
4
1
51
66
8
5
1
77
34
227
147
206
62
176
23
50
10
13
3
3
12
23
49
22
9
9
2
8
441
287
57
2
21
12
109
73
4
3
43
8
92
73
53
114
60
1
10
3
1
25
11
1
47
397
84
121
51
81
80
72
38
57
37
145
7
16
12
9
64
7
3
43
84
107
4
18
12
15
92
5
77
27
69
15
31
505
60
31
7
369
76
39
173
79
39
37
47
33
146
54
35
2
43
55
58
9
42
10
3
205
162
520
22
40
520
17
125
218
207
18
112
326
153
108
267
55
2
24
16
13
20
17
3
12
29
360
265
15
1
20
3
15
2
49
352
520
13
15
135
140
96
220
103
58
21
88
134
5
6
7
13
142
7
29
16
34
42
20
1
81
70
46
3
8
6
22
11
42
3
116
22
59
72
3
11
2
37
6
64
3
6
5
20
156
99
12
29
453
179
432
282
109
3
147
62
520
53
520
80
68
10
129
100
1
142
13
4
520
520
248
520
4
296
82
62
2
41
55
168
520
8
14
20
2
12
3
17
37
17
3
9
22
120
9
6
8
26
211
16
85
215
191
504
11
240
113
520
25
10
75
138
5
122
520
512
307
520
205
131
2
520
60
174
87
468
122
38
314
41
298
52
472
228
119
47
225
12
520
259
216
55
222
104
26
43
32
520
5
306
16
152
7
20
1
75
520
134
77
47
65
47
115
352
380
9
60
143
114
8
26
98
4
2
520
520
33
76
220
284
236
21
104
288
202
2
163
294
520
520
520
13
104
14
26
518
1
64
72
1
7
27
126
7
24
20
17
6
153
13
15
75
43
520
12
38
65
57
12
274
2
17
72
81
71
11
356
13
81
33
33
64
47
33
16
18
13
520
243
101
1
11
48
191
20
179
116
6
83
15
45
35
520
27
23
35
13
3
17
180
13
173
16
22
18
60
6
6
139
9
16
2
4
88
28
140
7
45
44
25
14
29
1
32
5
4
36
96
4
10
20
79
19
101
3
520
188
37
69
3
7
38
76
309
72
129
8
66
9
70
150
29
1
35
10
520
147
22
60
1
15
20
299
520
68
128
125
328
2
1
56
6
128
130
8
64
14
19
1
89
7
61
82
59
8
37
19
54
23
14
61
4
91
154
7
51
37
10
12
6
24
16
520
46
409
32
511
33
1
2
43
4
5
461
32
520
385
293
69
41
520
7
3
1
28
43
14
19
10
75
55
36
11
22
104
25
32
20
9
24
130
283
33
12
16
3
11
11
25
520
141
15
5
15
11
1
11
34
14
14
35
4
66
520
156
55
520
153
45
80
299
106
297
4
12
7
40
450
15
19
30
68
18
35
64
11
42
17
174
60
97
21
78
39
202
186
64
3
12
48
6
21
17
18
34
17
7
63
12
1
19
17
81
22
10
5
37
8
46
9
55
242
10
90
80
108
407
151
17
520
210
354
29
45
71
298
3
133
520
408
198
88
29
17
17
71
79
520
75
35
57
355
64
15
136
176
92
32
42
19
50
7
43
56
24
520
158
104
145
53
520
108
136
10
58
74
75
69
28
14
9
8
64
25
205
26
4
188
37
520
520
125
1
20
5
14
5
10
20
4
12
1
10
20
3
6
35
14
122
520
148
1
121
207
203
21
7
18
28
32
7
98
153
51
127
99
3
1
4
284
30
55
33
160
73
123
114
8
520
5
49
27
16
271
19
118
520
93
501
127
56
156
19
9
4
8
11
5
29
1
80
520
512
54
496
141
18
184
30
44
75
32
6
52
50
391
53
11
18
10
11
22
8
5
14
8
6
112
38
87
9
20
44
37
47
126
242
211
48
73
470
57
114
1
89
230
4
72
18
5
185
74
104
41
1
16
4
16
23
13
19
96
326
520
10
12
267
29
155
480
468
31
5
68
68
12
90
46
8
47
10
7
200
18
3
74
116
36
53
17
20
52
157
520
33
196
56
35
25
42
32
6
17
202
2
72
89
4
27
88
24
79
60
2
31
5
112
47
4
86
15
57
11
40
130
13
1
61
21
15
520
207
520
31
254
196
45
237
161
174
520
18
520
361
292
520
106
476
106
520
39
137
65
99
62
17
520
29
45
5
39
5
25
336
15
113
63
234
83
462
166
145
24
520
291
34
506
45
89
520
272
39
82
463
22
370
64
520
33
33
38
12
14
10
40
27
31
24
4
520
31
54
21
73
52
18
119
24
14
14
334
15
37
151
256
17
14
101
96
16
39
75
58
7
22
12
65
19
143
7
325
6
2
16
22
40
65
44
520
119
95
17
7
255
15
250
47
138
43
101
90
112
37
148
28
295
12
90
66
103
1
73
79
520
30
520
277
520
37
13
251
43
520
1
17
1
520
91
4
17
5
9
12
76
520
16
415
11
30
22
57
486
5
39
62
192
68
486
39
79
10
5
11
50
517
8
520
56
58
131
6
104
14
364
497
131
113
520
180
8
111
189
520
16
22
17
88
186
68
21
22
13
170
357
520
62
162
83
170
38
26
5
9
82
115
53
215
10
108
27
520
115
145
101
331
199
23
32
183
98
147
242
307
161
20
7
2
28
174
11
37
35
44
1
10
34
84
190
520
511
107
520
37
151
19
520
520
96
520
13
292
44
146
64
11
194
53
27
56
349
70
42
184
52
2
2
85
25
152
2
77
186
6
44
157
37
292
145
86
151
186
185
226
432
9
91
520
8
36
520
3
2
55
209
1
159
7
5
16
114
8
121
227
520
520
520
273
49
520
520
97
520
520
520
47
368
13
26
41
520
369
52
108
2
9
14
60
4
71
18
5
145
59
12
156
102
177
178
135
74
8
127
33
25
44
39
69
42
25
35
22
55
35
23
180
30
81
280
70
18
22
17
145
7
7
17
143
12
43
61
28
171
24
50
63
67
15
38
11
19
153
24
29
325
77
107
119
75
362
177
216
73
64
23
520
17
17
75
34
115
86
10
43
21
102
4
15
47
36
1
1
34
24
24
34
48
11
139
24
22
14
18
13
32
309
12
17
8
3
7
32
125
13
31
192
177
375
4
74
141
190
159
520
65
170
445
31
1
91
108
520
356
7
1
213
449
250
520
520
520
451
520
215
520
520
201
18
242
13
59
5
2
35
78
158
119
35
520
23
19
93
26
80
30
41
39
23
24
20
1
1
6
21
3
272
10
5
40
27
9
93
40
3
151
172
520
105
101
43
89
152
396
328
307
78
158
412
58
150
87
37
81
19
3
85
22
19
6
122
36
40
381
165
4
17
138
2
63
459
17
36
13
346
520
319
123
198
146
45
520
22
135
77
182
56
1
66
227
36
39
17
140
26
100
3
80
20
41
184
46
34
34
65
1
208
520
50
14
126
35
12
44
2
20
42
47
80
5
56
520
17
249
58
16
40
4
2
20
2
11
3
10
520
107
64
520
24
28
55
5
5
22
1
11
401
5
17
21
67
21
31
1
89
48
20
22
40
126
21
5
5
92
20
3
12
2
11
10
10
10
3
5
6
520
27
19
360
149
88
15
238
44
240
34
12
264
1
28
1
55
22
43
20
4
3
1
520
30
3
10
32
520
520
437
2
63
6
70
34
153
1
165
27
86
9
8
70
93
2
67
141
1
9
18
19
42
96
12
115
83
274
193
4
4
327
40
60
36
99
18
14
6
54
27
52
65
8
40
34
15
58
18
15
7
1
15
10
8
37
14
12
41
8
2
12
8
84
59
34
18
2
1
11
18
73
25
131
4
9
1
25
134
14
46
8
24
25
6
114
4
37
1
29
45
4
4
107
17
46
45
41
81
60
32
33
475
44
33
1
21
110
37
23
11
236
27
23
4
218
13
2
34
20
121
30
11
39
40
81
5
24
2
13
67
11
520
30
49
9
4
56
45
27
10
9
10
105
1
15
80
16
4
14
13
17
114
14
19
42
328
3
6
39
69
20
16
47
40
8
68
44
251
5
33
4
182
26
113
86
25
5
13
520
9
101
169
45
6
10
520
9
3
11
33
32
26
106
7
20
4
21
10
520
62
47
23
25
6
36
4
2
18
52
2
41
4
72
14
25
37
47
33
80
520
129
153
520
137
9
1
78
30
6
478
7
13
220
440
111
4
345
125
60
163
36
1
150
91
230
447
14
23
1
86
72
68
5
16
120
28
29
65
43
64
27
3
32
27
14
1
50
4
5
253
134
53
184
263
5
63
127
2
6
41
40
47
186
129
22
109
82
102
49
154
35
6
24
101
11
520
19
28
4
16
13
2
11
4
4
20
491
520
17
22
24
4
57
10
25
4
5
14
40
20
23
17
26
7
62
9
5
47
18
54
7
19
2
15
145
77
427
63
104
36
28
129
17
32
45
289
18
87
2
182
77
128
20
520
28
104
4
32
16
1
11
9
16
6
2
68
42
96
520
20
80
2
43
7
30
47
412
65
171
58
193
2
16
14
12
382
25
1
10
16
15
64
14
42
99
520
107
520
2
18
520
520
9
19
4
1
1
48
31
25
9
101
37
119
15
60
84
7
38
46
16
151
20
357
1
154
520
520
520
12
59
36
77
10
1
1
41
50
102
49
27
100
44
58
520
29
38
147
40
72
1
192
520
10
34
49
316
31
7
520
35
4
5
47
11
146
234
14
20
32
42
11
75
183
30
16
13
3
520
5
228
54
2
34
21
2
45
30
3
5
4
16
10
18
9
60
7
8
69
11
41
18
26
35
5
16
10
11
14
3
10
9
19
24
7
13
27
31
11
45
9
11
10
10
4
1
43
20
20
4
28
58
4
28
66
10
86
14
2
10
9
14
1
1
13
11
2
10
6
29
23
37
7
30
41
12
1
15
16
5
7
1
1
4
7
4
41
7
13
6
27
1
15
39
39
16
24
7
14
12
8
5
14
64
4
32
81
10
2
74
43
109
79
16
4
371
81
278
168
100
304
520
21
101
431
192
120
221
85
75
520
24
89
30
125
18
16
15
3
2
520
32
2
22
27
4
54
27
69
43
33
37
16
54
57
405
189
138
10
42
13
131
28
33
15
14
17
7
7
176
210
520
61
402
186
177
520
520
8
158
181
28
520
1
2
49
39
27
382
309
14
520
102
5
283
170
141
19
74
162
50
20
135
3
13
30
49
119
14
128
8
395
82
43
33
2
13
2
19
517
328
115
23
12
1
27
67
264
123
267
69
520
39
520
44
183
93
2
57
520
58
10
276
38
51
62
77
287
520
44
162
48
100
93
288
131
117
26
72
247
520
520
94
39
7
520
364
104
1
520
140
25
367
75
240
227
38
520
13
9
113
30
89
496
520
94
14
65
26
21
49
15
6
8
16
45
520
17
58
23
69
490
513
64
15
146
408
1
6
172
4
18
281
249
25
512
20
142
122
39
139
57
31
27
272
49
195
167
98
15
20
77
23
122
70
154
98
34
41
19
98
108
24
293
166
52
48
19
118
139
48
124
11
17
302
25
68
165
211
11
227
4
26
20
68
94
42
85
25
27
8
155
76
21
123
166
520
64
520
520
51
229
400
221
46
177
17
520
1
78
520
520
4
333
304
50
2
25
156
170
65
41
148
40
43
43
22
18
136
240
186
63
275
183
43
157
333
390
516
262
520
520
30
6
249
206
142
1
320
63
112
61
82
10
35
54
13
144
43
32
212
311
520
93
520
52
378
32
520
137
84
1
520
7
78
11
141
24
520
520
34
5
80
40
198
21
103
32
86
61
497
60
520
520
169
197
7
145
77
520
82
12
520
56
20
142
75
520
113
520
34
306
520
25
166
16
132
299
259
144
20
6
10
44
211
136
77
80
116
62
199
520
520
350
362
30
16
32
90
51
266
76
63
114
8
37
50
18
29
92
15
108
54
46
2
226
134
19
2
4
12
56
6
520
22
30
10
28
23
53
15
6
22
18
92
5
520
90
520
76
86
65
4
131
64
4
10
35
23
9
46
8
40
35
192
520
520
223
260
146
13
10
91
46
4
51
6
5
86
4
6
12
51
334
74
63
89
75
23
28
33
62
58
26
6
59
43
75
11
16
65
45
25
12
26
16
4
51
10
16
12
89
5
7
16
164
49
30
97
13
31
136
90
44
73
20
112
146
125
9
136
126
83
84
181
119
33
178
121
345
136
258
27
305
303
287
60
34
11
1
20
48
34
160
99
62
17
1
26
115
27
1
88
55
10
14
98
1
1
5
73
25
3
15
7
50
9
18
38
37
180
38
20
13
83
39
15
34
114
46
520
21
36
57
14
43
5
44
103
492
27
26
21
183
38
7
14
29
112
54
81
79
39
1
9
4
24
24
8
69
48
16
28
41
8
39
50
56
1
26
3
5
36
69
73
520
65
10
6
36
15
26
65
186
143
2
128
54
2
130
7
68
36
5
114
379
59
83
11
34
18
7
3
33
17
9
94
176
58
22
10
13
30
48
41
32
42
14
12
5
35
60
23
7
16
28
4
18
28
81
54
59
83
490
254
113
10
104
159
235
112
47
27
130
96
24
3
47
22
37
13
24
85
9
4
41
126
168
275
520
185
13
38
112
8
520
34
41
74
229
26
520
95
30
37
52
2
14
4
7
20
125
2
6
95
520
123
520
31
106
22
1
3
3
34
63
41
7
13
34
62
17
17
41
39
88
3
520
152
28
18
46
4
443
520
199
54
72
132
7
4
1
84
9
4
56
5
27
1
37
40
520
19
72
240
12
8
520
520
134
6
512
135
38
39
520
192
358
18
7
520
353
83
295
455
520
454
371
423
20
35
520
73
212
173
234
164
345
311
39
187
252
520
520
113
270
290
120
29
85
96
31
59
12
5
90
10
18
4
109
173
85
71
120
11
123
171
520
380
45
38
520
79
335
30
322
230
520
26
291
332
140
96
480
110
48
83
12
29
6
9
14
4
1
44
5
7
26
24
6
126
23
53
76
76
38
13
45
145
9
7
102
70
1
81
59
24
20
17
20
15
11
52
222
4
361
359
520
520
396
170
92
41
32
24
31
22
18
57
44
54
5
24
106
4
19
12
36
12
65
1
43
150
307
245
162
7
51
321
121
11
7
7
79
9
1
19
4
1
30
1
22
10
15
1
171
520
27
12
5
1
3
22
7
2
16
1
16
8
4
323
169
520
32
1
31
5
9
110
3
108
75
108
520
11
3
89
223
31
24
120
103
120
32
19
10
18
4
3
8
8
2
8
13
1
26
83
69
33
189
89
2
36
9
16
19
43
2
19
287
15
48
396
93
194
197
419
87
25
147
364
109
289
84
183
365
127
20
102
64
106
32
18
32
249
108
169
42
6
39
18
69
12
22
26
33
61
31
8
6
43
30
17
22
109
137
4
13
15
141
34
48
40
58
11
75
71
105
69
183
66
11
99
109
99
103
77
140
23
38
197
48
68
23
55
27
89
41
28
520
119
149
62
111
97
6
56
128
43
56
109
144
9
520
43
2
43
85
138
518
72
206
3
33
94
65
12
137
35
73
520
80
444
197
520
385
377
64
5
45
144
111
78
5
119
8
41
2
17
437
141
149
508
3
9
31
520
118
23
264
172
10
56
18
38
235
24
32
5
17
4
50
6
15
3
38
42
7
1
49
7
70
42
75
9
9
28
4
47
42
9
7
89
32
4
80
5
75
2
4
6
20
4
9
13
19
144
47
39
23
38
19
37
153
47
63
29
71
6
21
44
17
4
51
45
520
285
256
81
10
11
11
3
12
56
128
184
10
12
19
4
520
520
263
208
313
73
11
38
520
346
520
368
520
426
520
26
113
140
63
69
40
520
46
87
67
55
20
51
2
18
3
13
7
8
520
41
80
17
17
74
15
12
3
61
8
38
6
28
62
119
33
33
2
5
6
6
9
4
2
6
26
2
203
46
11
520
6
59
39
6
13
48
66
434
51
168
20
3
108
51
520
85
94
13
2
1
23
19
106
57
114
17
46
22
46
61
4
375
4
11
4
23
100
17
5
19
135
8
58
90
28
392
15
1
21
1
15
278
13
11
192
273
60
27
39
520
17
366
47
25
55
30
520
325
38
213
520
50
153
4
4
25
21
10
7
9
10
14
6
168
520
1
45
61
55
73
68
5
174
65
520
100
520
285
251
75
27
25
43
520
520
70
96
456
79
520
206
14
196
3
6
20
6
2
25
25
58
10
4
6
34
423
16
47
50
148
520
8
520
149
25
503
21
20
520
133
142
520
520
4
33
326
80
142
80
17
520
32
7
19
1
20
16
261
68
379
46
103
171
66
106
6
52
127
34
10
69
13
348
81
208
14
85
64
85
22
9
22
367
408
486
15
294
112
27
36
142
62
110
103
9
520
269
486
58
302
520
1
39
169
120
308
57
9
12
520
21
381
30
21
172
1
9
51
39
168
2
30
6
35
4
311
16
20
67
100
43
3
5
33
12
115
65
3
166
116
7
26
7
389
252
327
95
57
277
340
156
184
145
12
57
305
117
4
25
1
20
19
12
30
3
3
24
5
18
31
8
74
15
17
48
11
28
47
48
36
5
10
69
52
55
18
8
3
35
12
3
2
4
6
14
26
368
19
3
30
3
3
6
25
4
6
7
15
7
1
18
30
32
149
128
520
21
5
4
33
5
3
94
520
83
13
222
50
118
520
95
3
10
10
28
10
7
40
14
26
11
6
92
1
64
4
29
4
31
47
10
2
2
18
10
21
14
5
17
35
3
356
15
6
7
10
5
223
4
1
2
12
13
4
71
7
46
64
36
21
42
20
112
55
24
52
16
7
58
68
30
6
82
59
8
7
16
6
15
18
1
34
24
39
5
47
18
3
25
31
13
24
41
14
18
16
280
199
17
7
51
1
20
3
5
7
15
2
3
5
20
2
6
28
299
4
16
12
3
126
55
18
117
252
79
164
79
2
41
22
47
33
1
17
43
87
91
48
95
321
520
66
201
36
363
177
117
259
237
319
274
417
520
100
109
145
520
195
16
199
520
26
170
14
377
339
4
299
20
14
14
520
18
30
14
16
5
296
362
520
37
196
208
12
91
59
191
24
520
520
24
86
79
1
31
520
131
50
49
1
98
143
5
56
92
152
67
17
29
28
19
96
80
352
110
97
151
142
520
91
29
10
15
128
87
76
103
77
92
7
23
187
16
113
85
90
40
106
102
162
108
17
41
154
359
4
191
194
122
58
520
1
121
83
42
9
59
15
75
11
24
4
55
72
28
3
170
32
84
49
4
19
143
41
293
52
86
520
1
28
349
14
126
86
22
46
10
93
1
1
42
75
258
162
121
33
11
211
8
248
70
236
212
243
368
327
90
272
22
520
297
520
139
89
37
7
12
22
19
253
15
330
114
22
213
84
22
44
8
77
1
34
67
380
4
520
2
520
208
302
185
520
37
11
141
234
9
53
174
2
357
9
389
520
70
243
57
118
111
70
55
86
2
11
23
286
62
26
206
33
163
63
92
12
306
87
13
313
21
38
103
6
104
77
62
21
133
13
47
20
61
127
48
17
9
105
89
146
210
19
50
21
119
142
96
198
49
155
50
30
14
25
1
4
1
52
83
9
26
61
1
227
373
402
41
32
65
170
67
175
174
67
62
5
22
275
12
1
120
88
92
6
29
102
520
520
117
25
31
37
59
23
52
12
4
13
47
149
11
50
4
9
33
37
97
88
43
5
105
60
116
4
7
30
43
1
106
7
9
15
70
8
18
22
175
47
96
94
24
9
14
15
16
21
54
65
51
44
29
26
37
60
37
63
28
153
1
81
19
74
79
3
319
109
520
31
22
41
60
33
5
56
37
39
56
1
59
225
43
101
40
108
130
95
24
139
1
116
381
4
39
41
9
27
24
16
520
520
23
12
104
31
232
28
364
31
520
62
40
520
109
70
18
37
5
6
520
1
37
27
36
49
520
115
520
74
520
241
208
360
25
48
52
220
429
182
185
87
38
34
269
91
8
16
12
4
22
57
520
72
114
66
120
54
61
110
4
35
5
9
8
2
22
60
9
71
16
520
213
520
55
46
520
56
78
126
520
41
325
16
21
520
28
31
4
370
7
8
16
6
26
15
2
14
31
21
10
6
17
5
74
2
392
520
6
15
11
4
405
30
389
21
495
520
519
520
183
68
125
520
89
64
201
107
7
56
65
119
54
520
449
2
104
520
67
17
194
10
127
129
285
337
56
147
110
113
22
14
419
24
406
449
520
41
520
181
293
1
137
4
2
5
2
9
17
23
75
62
58
109
46
82
11
129
86
134
49
41
3
15
6
11
10
4
1
10
6
91
6
33
29
10
10
14
20
52
76
99
63
23
1
13
5
4
4
29
10
21
5
71
26
42
14
97
6
157
30
58
50
19
54
1
520
14
3
38
118
468
177
104
12
256
79
149
14
35
269
86
98
62
8
9
74
17
21
4
43
58
100
29
163
9
14
22
520
520
20
2
17
1
3
7
22
34
11
28
9
93
116
34
120
12
3
79
520
520
88
144
17
172
486
39
309
520
10
26
298
20
520
159
5
9
30
22
13
74
24
2
123
219
341
29
11
122
464
30
62
26
13
13
21
15
25
11
15
112
280
5
2
14
520
3
3
75
54
13
69
160
224
31
49
103
7
32
3
13
119
5
11
520
51
248
520
6
8
77
15
13
206
58
7
1
109
121
35
520
27
11
49
41
7
11
23
113
51
369
32
38
6
39
3
291
82
13
520
56
1
23
97
520
81
19
53
27
325
69
14
36
266
75
58
520
189
487
65
317
45
14
356
31
193
246
86
116
62
85
2
1
144
22
18
1
5
14
86
16
94
39
178
40
49
240
133
22
85
9
15
26
210
22
52
38
215
1
22
56
65
127
48
8
49
60
3
63
67
5
106
51
1
6
36
5
55
70
2
13
55
5
15
31
58
1
66
1
1
21
16
46
48
31
93
12
11
59
38
520
85
32
1
1
22
42
51
203
44
2
56
11
68
126
295
511
520
520
1
201
13
3
13
32
29
304
232
76
121
295
1
1
516
1
1
430
520
503
11
34
1
54
91
5
6
8
5
4
2
32
11
24
470
15
3
520
1
441
385
520
520
437
520
1
370
99
400
54
231
230
37
27
467
60
353
343
1
520
297
70
520
167
520
13
112
222
173
7
14
18
21
7
18
20
48
1
1
520
401
114
103
380
2
42
38
89
45
15
296
235
236
220
163
62
45
43
15
270
193
52
19
42
116
33
109
88
520
123
9
78
20
18
63
188
225
93
26
419
520
1
79
40
520
255
367
520
2
36
207
29
68
28
12
19
147
37
38
520
190
221
226
449
146
120
29
4
3
49
16
32
12
49
3
3
36
12
19
43
15
9
54
36
520
520
108
111
520
18
105
512
6
174
236
81
137
98
99
44
520
6
65
142
16
220
184
151
520
470
207
1
466
520
91
129
135
63
520
168
179
213
520
131
117
326
78
144
232
28
520
304
520
183
30
72
325
75
1
46
49
440
383
28
7
150
3
55
6
79
42
169
26
90
12
11
5
10
17
7
22
217
100
33
18
20
65
65
1
38
130
378
141
520
520
520
114
162
244
256
437
38
67
104
446
190
55
20
14
2
107
9
9
9
83
160
15
20
3
6
16
51
17
164
25
1
6
4
134
76
495
25
286
343
135
56
106
78
93
173
361
388
111
418
19
214
126
192
153
520
8
168
474
246
48
49
42
128
28
33
108
4
33
49
38
141
13
16
6
125
2
75
34
171
1
9
12
20
8
14
49
127
112
7
9
8
34
29
166
14
2
26
63
14
56
369
2
6
23
44
19
520
44
2
115
44
520
25
13
20
22
520
1
195
223
128
164
49
11
9
2
84
60
33
40
43
41
60
22
118
90
140
170
27
73
109
520
7
10
29
244
490
197
51
134
229
520
93
2
16
267
8
8
33
89
154
378
2
9
91
53
110
86
6
18
4
15
4
520
38
8
43
10
270
9
39
107
26
66
10
30
41
16
16
24
1
58
54
86
12
50
2
49
38
8
60
88
166
214
9
10
7
24
40
75
179
66
37
9
119
45
22
6
22
4
21
103
72
131
15
165
24
14
107
51
451
17
113
2
48
108
44
69
30
257
26
16
32
282
22
114
28
44
520
77
108
7
29
16
76
95
54
7
83
129
83
41
86
2
43
6
247
23
136
56
520
127
520
1
387
65
7
37
30
7
7
24
12
8
5
520
58
125
325
93
520
29
81
181
20
410
25
103
34
252
259
1
32
16
47
11
60
12
42
338
310
191
281
176
3
24
24
163
520
249
20
15
202
384
215
333
201
267
149
520
3
452
227
161
7
378
30
428
15
106
140
520
520
520
433
36
176
520
45
47
39
146
99
415
1
265
520
72
520
55
16
39
29
33
15
53
2
7
55
520
520
1
23
221
1
15
9
29
11
88
267
520
205
249
520
162
53
520
149
94
520
473
174
74
520
106
204
430
255
290
22
32
115
5
33
2
2
60
259
96
354
59
1
29
20
1
180
211
37
2
44
132
520
46
132
31
520
490
137
498
91
84
225
7
9
3
10
6
39
425
45
3
2
137
72
29
6
162
103
332
248
4
122
23
15
2
24
520
8
11
43
22
100
7
20
135
22
173
99
132
147
44
6
96
1
15
59
17
41
11
41
8
39
46
2
7
1
3
33
30
3
40
11
91
24
12
73
44
133
91
327
97
220
104
15
1
28
2
4
17
10
15
17
32
19
14
3
15
2
3
349
76
103
42
64
520
277
324
104
173
143
177
123
38
75
309
129
317
42
360
378
257
266
356
87
159
312
82
227
520
90
468
152
276
141
4
520
2
21
10
430
519
131
243
520
460
6
33
281
155
145
25
71
397
8
105
79
73
68
263
520
68
66
379
43
13
17
54
42
11
54
8
50
19
46
197
520
369
353
111
29
520
162
42
35
67
32
17
3
1
286
520
3
27
6
66
1
98
9
28
64
31
2
24
11
24
7
5
11
1
219
87
13
5
19
19
4
7
1
8
59
183
13
520
70
6
65
12
16
96
10
21
8
19
6
24
80
5
26
125
79
14
11
38
3
9
17
5
8
19
6
8
13
36
154
27
20
1
4
70
7
129
54
7
57
10
22
37
10
15
25
30
45
99
5
21
10
132
1
10
3
30
185
22
267
121
165
87
49
23
44
23
186
75
1
61
54
520
32
24
10
15
72
7
76
106
150
25
43
216
520
430
520
378
11
1
18
2
6
34
35
339
36
58
336
45
116
308
234
71
87
12
54
86
22
15
62
1
43
19
14
42
63
40
6
35
91
115
12
14
84
50
2
7
10
45
95
19
89
29
86
22
293
41
80
1
11
41
13
71
78
31
8
5
10
19
1
15
7
8
37
103
30
28
16
14
1
15
26
10
55
49
147
16
1
30
35
17
3
86
325
13
22
2
50
160
1
285
21
125
21
13
96
107
55
50
7
245
2
22
53
21
32
43
110
92
40
30
24
141
22
43
58
26
46
66
91
89
80
46
302
52
201
36
17
520
94
21
100
14
26
51
10
84
6
32
18
40
30
6
44
17
386
520
520
520
4
24
44
35
39
209
18
400
304
185
59
112
65
8
9
47
4
25
81
164
520
14
520
115
98
2
29
4
35
34
40
16
44
23
13
71
10
520
54
51
25
39
206
31
109
17
51
16
3
189
92
19
17
8
116
124
37
22
45
3
80
29
1
8
23
51
22
22
27
52
7
2
4
225
17
27
80
118
41
7
7
44
40
29
12
15
111
26
47
1
71
6
66
22
14
45
101
21
103
48
1
8
54
64
86
520
41
353
5
259
520
16
123
140
25
16
18
4
48
141
51
30
26
28
79
12
18
38
5
44
32
21
1
4
29
37
8
11
10
15
12
88
89
52
76
28
43
31
47
20
16
56
6
35
1
25
9
32
16
25
15
23
24
2
6
56
83
40
9
5
18
42
69
48
160
60
82
53
37
2
7
10
9
105
38
14
3
57
18
1
57
8
30
41
11
40
16
1
13
13
28
68
2
10
43
61
31
91
5
10
6
3
162
192
247
7
38
2
12
29
17
86
40
505
69
2
31
85
63
16
1
32
26
192
16
520
48
22
80
94
50
64
58
1
28
9
116
111
45
31
64
19
190
27
53
6
11
42
72
2
19
160
66
61
42
84
33
63
9
62
38
3
237
2
16
5
3
64
127
114
40
60
53
24
101
30
1
272
6
111
172
9
20
1
103
26
11
35
164
54
57
61
36
17
32
61
53
12
233
29
17
386
14
4
48
21
22
73
9
37
21
21
19
55
2
71
49
51
50
27
21
60
46
58
77
12
2
44
15
6
112
170
12
1
1
12
83
131
37
40
28
31
67
42
25
1
43
380
81
315
50
509
452
63
23
7
21
71
66
19
55
60
19
228
315
83
22
8
247
29
2
222
26
36
36
49
4
51
23
6
68
45
21
1
39
62
43
56
68
135
11
54
24
1
4
22
153
347
56
43
14
45
56
76
54
36
8
29
83
17
2
19
22
8
21
164
9
59
6
117
72
27
40
6
3
21
19
129
49
18
6
3
44
1
1
6
50
520
98
45
51
52
1
73
13
520
22
8
2
14
1
6
26
3
6
23
3
83
52
3
55
48
10
25
18
3
16
9
32
96
77
520
520
520
228
361
5
48
187
95
520
149
381
520
6
242
81
51
157
9
29
83
98
61
18
32
4
203
130
350
81
226
162
125
123
66
1
28
141
30
11
64
36
9
1
28
6
36
65
30
298
98
12
240
408
34
54
6
18
31
29
6
112
30
143
49
258
3
60
30
338
96
81
93
57
9
28
8
15
76
6
8
19
154
13
33
35
11
9
29
5
11
12
50
14
104
9
34
8
10
32
520
13
146
520
19
79
20
69
211
82
56
59
33
520
14
504
31
520
520
383
157
215
349
1
520
46
520
86
80
215
47
22
38
46
149
5
94
25
455
76
38
82
8
141
91
191
473
144
520
34
181
520
370
44
54
98
40
23
53
357
55
18
219
32
239
52
88
57
17
36
507
128
8
63
8
2
23
231
362
326
207
520
20
111
158
345
43
25
25
44
44
90
190
7
21
48
8
317
31
17
1
9
5
18
93
3
107
78
22
8
73
68
40
15
10
4
30
29
507
315
520
124
17
4
120
6
58
207
29
11
155
83
42
219
447
3
168
516
5
39
27
24
138
49
3
6
349
298
164
4
15
434
11
34
115
178
23
520
9
40
88
73
95
294
9
34
1
78
45
129
5
63
47
3
58
5
20
43
520
287
70
225
111
520
520
520
520
74
10
26
520
294
105
160
2
3
94
6
115
76
18
230
74
327
17
520
75
220
216
443
520
136
113
104
231
1
151
104
399
77
189
520
137
197
520
34
78
419
53
124
352
11
37
249
458
262
83
520
468
520
520
331
520
244
446
1
243
277
276
104
101
195
520
25
520
207
160
92
520
2
112
60
66
165
520
499
520
35
145
44
3
4
51
520
110
520
31
80
25
23
64
66
85
118
76
74
74
203
520
409
36
61
38
5
14
20
15
4
53
81
37
39
520
18
28
130
11
203
64
40
17
72
5
73
13
105
245
81
166
224
20
229
5
8
30
19
21
28
100
33
28
99
43
4
4
69
35
63
83
21
8
12
6
286
2
13
6
40
99
2
57
32
60
230
112
24
73
4
65
42
16
14
11
17
6
45
5
1
78
4
29
59
65
2
40
5
17
16
8
33
15
41
9
24
3
3
26
42
520
203
41
11
7
7
34
1
129
41
5
34
520
132
22
7
353
61
7
27
105
109
13
3
17
24
1
43
6
21
47
30
5
167
8
12
11
29
109
18
137
37
352
520
103
98
36
1
3
39
168
520
78
50
8
31
8
15
12
39
44
7
20
26
40
22
12
114
149
89
520
27
73
30
6
69
63
174
175
91
44
36
224
34
184
38
10
8
116
14
520
12
93
57
51
91
4
44
114
56
34
2
31
79
163
38
140
22
520
27
49
25
520
30
520
98
73
70
108
520
89
7
85
85
1
99
107
22
29
32
3
71
438
54
29
7
1
18
28
43
18
211
520
55
75
16
157
35
87
79
210
47
365
42
119
145
7
2
135
26
65
69
136
3
10
139
175
17
20
29
1
22
14
1
4
100
21
52
88
24
231
520
94
520
36
58
74
520
95
178
50
220
8
134
99
46
520
34
71
92
69
122
61
215
150
111
320
87
68
21
35
9
196
85
1
159
44
520
96
29
142
19
71
39
44
397
168
38
520
5
520
68
40
191
43
143
94
8
520
1
130
29
165
84
2
41
15
15
108
59
13
65
65
224
520
13
84
107
185
12
16
5
50
9
407
42
24
9
520
27
520
61
4
62
38
190
172
29
26
22
3
18
9
41
53
5
29
20
47
63
87
4
212
82
30
199
59
13
30
38
103
40
6
41
1
32
54
9
107
102
42
63
28
42
520
141
31
3
32
3
130
95
168
9
35
39
163
128
34
60
50
159
68
247
115
53
145
27
11
69
34
46
70
19
61
375
170
46
256
1
58
41
4
13
71
136
239
11
353
1
14
39
520
24
520
23
52
150
310
208
243
2
56
28
38
13
47
15
238
95
29
37
106
15
37
364
56
163
79
10
10
189
180
185
278
100
520
32
45
72
14
215
10
1
14
11
24
13
7
520
11
513
68
16
36
520
73
424
520
39
138
13
83
40
15
149
88
30
103
209
28
277
82
200
9
31
268
282
101
77
66
51
22
16
72
19
95
60
101
48
62
54
39
55
105
13
316
220
185
218
184
29
1
95
10
7
44
17
4
81
191
172
251
82
520
14
2
1
4
520
168
5
5
1
42
3
9
12
51
56
3
57
10
70
5
32
32
57
39
43
7
61
2
16
83
32
38
13
28
15
18
13
15
2
6
16
9
17
187
334
38
10
1
1
4
17
3
29
30
31
22
12
1
9
11
10
6
2
7
2
31
6
1
2
2
8
36
9
12
13
39
31
172
3
104
14
5
59
31
17
9
6
32
16
30
36
12
42
3
22
46
13
2
7
15
1
38
205
19
18
91
198
22
3
23
20
2
21
29
19
13
19
172
22
14
42
240
149
42
100
25
26
19
3
7
3
21
371
3
7
1
4
26
37
22
23
1
32
6
15
2
2
4
15
1
5
5
1
7
6
3
13
4
17
4
25
1
22
4
13
37
11
2
5
11
4
7
8
3
13
1
3
3
5
9
6
5
12
19
4
10
12
6
1
8
19
5
3
13
8
1
5
47
2
3
3
15
2
11
3
21
31
8
7
43
47
12
14
5
520
24
22
73
67
22
14
7
24
29
8
7
4
68
56
109
65
7
23
8
6
25
86
52
138
181
39
334
51
2
41
97
41
19
68
159
143
90
7
73
73
63
63
75
520
2
520
283
520
520
14
273
85
162
34
6
207
1
125
12
28
520
130
61
18
20
17
3
16
5
33
24
18
13
5
1
34
3
8
33
520
128
194
141
28
7
53
88
520
19
520
4
9
520
7
69
6
19
11
14
11
1
3
9
12
4
20
24
6
3
3
7
14
1
4
5
2
3
12
6
28
9
6
1
18
7
7
11
2
5
7
7
18
9
6
1
10
6
7
5
8
3
5
10
3
12
3
14
2
13
3
7
5
20
18
79
53
8
61
11
35
7
21
24
520
36
74
62
253
65
39
24
1
30
29
29
19
8
10
11
1
4
25
42
5
2
40
6
14
14
7
8
2
16
15
5
9
46
43
3
8
3
4
24
154
520
84
2
24
21
10
3
3
1
16
2
26
9
18
5
28
17
6
35
7
48
3
1
12
20
5
4
7
47
31
2
14
13
20
2
4
37
6
2
37
69
71
5
4
16
74
1
33
7
5
19
12
56
21
2
96
76
1
2
8
2
36
62
18
4
16
20
63
21
4
520
7
17
7
26
3
8
67
33
4
11
25
14
6
59
4
53
296
21
6
36
61
15
58
5
39
1
14
31
1
3
1
28
26
5
21
190
7
13
5
5
4
27
4
47
51
10
12
1
6
32
13
8
6
24
3
2
27
448
15
4
13
1
4
35
30
5
15
1
1
11
8
13
3
3
4
17
45
58
30
14
21
71
35
26
3
12
15
15
1
4
22
18
18
20
20
42
20
1
8
48
5
1
12
1
3
18
1
6
3
3
105
3
12
2
3
1
14
3
1
6
17
4
1
12
34
30
61
7
8
3
18
2
3
55
8
5
3
3
13
2
83
21
2
18
2
9
4
10
1
58
4
1
26
24
6
1
33
10
4
9
1
86
9
16
74
10
14
10
76
32
12
36
48
17
19
48
5
18
6
14
29
38
105
135
35
520
14
30
53
8
4
65
38
69
1
18
25
102
30
9
5
29
14
72
111
120
118
520
21
183
60
9
5
3
52
26
68
18
32
1
35
1
22
5
6
59
4
4
3
5
37
40
63
94
44
7
44
12
3
55
184
69
3
15
15
12
42
57
18
8
220
20
5
12
1
13
4
10
19
47
10
2
3
2
31
15
5
1
4
18
12
21
246
2
15
33
25
15
16
16
10
26
13
4
6
3
19
28
30
3
16
78
66
72
60
80
39
1
47
8
5
517
168
38
83
81
57
407
344
42
11
105
94
3
15
31
23
95
15
131
43
12
126
19
11
12
40
520
23
24
520
62
41
35
58
372
269
36
211
12
416
68
18
520
90
6
21
32
88
108
520
20
48
44
62
201
385
4
121
51
9
7
46
27
46
20
38
76
39
38
22
101
50
2
7
37
151
17
194
55
61
31
57
8
15
103
520
2
520
231
22
84
11
48
202
141
159
213
324
14
1
118
132
224
9
34
88
17
51
12
314
13
9
3
32
19
151
2
128
176
17
29
54
91
84
6
177
11
8
3
74
21
49
14
117
81
179
20
38
39
41
207
45
347
18
520
69
306
180
9
23
132
26
8
45
24
112
17
26
2
91
36
252
53
57
7
60
31
336
15
1
274
450
104
69
94
491
155
520
240
518
213
52
520
4
34
127
38
15
135
107
48
490
348
216
433
141
520
392
212
252
520
40
126
520
520
520
428
45
16
95
77
142
215
59
55
198
520
206
326
520
520
77
520
184
281
361
141
222
520
123
51
27
71
116
520
94
383
172
520
91
14
53
47
7
36
2
70
180
10
30
104
15
14
81
38
3
9
69
19
34
2
204
2
23
77
95
273
32
13
34
141
19
20
40
14
79
1
10
2
27
16
15
108
210
16
18
132
148
339
520
17
185
17
134
107
359
218
143
196
189
134
363
12
457
16
217
520
13
93
40
87
172
520
37
72
32
31
20
11
26
43
80
58
56
520
5
18
5
7
75
35
71
1
8
13
79
6
13
8
73
50
70
30
33
98
36
46
14
61
168
228
6
128
279
198
520
55
27
127
476
401
1
328
85
520
271
185
436
1
3
377
10
100
50
168
113
520
476
54
520
520
520
73
144
56
14
4
43
86
31
49
18
37
76
20
3
323
34
67
158
56
23
2
150
57
123
54
246
72
35
3
14
130
85
11
380
166
520
105
278
19
34
462
520
509
110
218
46
7
36
115
277
30
95
57
11
6
62
64
89
50
26
52
32
1
41
22
3
45
35
1
73
18
1
15
7
13
22
19
96
141
164
277
270
255
15
31
79
1
64
104
338
128
520
44
125
105
1
315
33
71
4
16
29
8
7
9
11
20
33
151
260
144
520
253
7
6
87
520
204
218
520
217
350
520
324
415
242
52
66
44
39
38
15
39
363
308
127
72
145
4
132
38
520
19
9
22
38
68
31
31
137
520
24
68
30
44
35
37
27
2
88
59
31
36
138
44
59
10
5
105
161
445
99
73
456
9
22
274
102
31
69
87
394
279
83
11
5
17
267
26
5
27
10
9
4
13
207
63
2
58
68
1
75
66
181
67
69
29
103
14
141
198
2
73
13
3
15
14
108
15
49
67
3
92
156
28
7
24
90
68
21
2
2
3
3
63
159
226
36
64
23
90
22
16
64
77
34
296
14
103
301
77
48
57
68
60
460
23
69
17
207
335
16
225
42
6
48
72
37
93
70
26
188
73
506
101
3
31
7
9
6
49
36
95
150
41
224
36
10
48
112
46
156
379
159
93
108
37
34
25
58
112
29
153
25
18
138
1
19
36
299
68
221
64
520
12
63
43
520
148
15
311
165
235
30
16
158
19
120
279
244
388
134
17
520
81
25
37
63
60
103
3
20
7
4
56
3
22
27
21
33
29
2
33
12
29
11
89
22
119
2
22
25
60
36
2
107
34
40
112
6
51
6
54
11
11
41
123
71
11
33
34
39
29
30
7
13
2
62
28
1
47
61
6
25
7
4
57
22
50
1
24
26
60
67
96
14
35
54
43
204
42
22
58
86
6
28
52
62
26
6
2
32
11
6
19
18
42
28
109
7
31
16
59
19
73
11
109
70
295
134
520
74
32
9
68
28
5
3
44
23
70
520
36
17
65
73
8
27
34
3
26
94
42
8
188
57
51
138
69
16
1
1
6
8
520
49
318
7
6
13
104
13
19
22
32
4
37
21
49
17
23
1
2
4
5
105
1
25
43
26
52
6
9
17
11
21
430
3
8
1
1
212
8
23
520
520
309
2
141
3
5
36
6
168
52
9
88
335
87
80
31
145
14
94
53
104
87
36
63
224
53
19
90
4
24
1
36
8
184
2
72
1
45
9
32
40
32
92
520
13
9
10
2
22
19
222
520
90
113
79
298
10
58
61
221
122
268
5
82
4
20
159
55
15
9
214
12
31
132
79
15
24
66
119
38
7
59
182
166
41
311
520
178
108
17
73
117
387
77
76
53
15
21
349
252
133
14
141
202
191
82
97
36
76
5
46
61
520
71
26
58
11
26
3
28
81
27
12
16
74
28
41
8
1
19
3
53
3
48
61
25
1
9
1
18
19
18
520
61
59
57
10
13
42
116
96
123
27
31
33
55
51
19
18
75
64
17
2
520
15
8
19
27
24
17
16
21
18
12
5
1
9
61
396
70
103
520
303
485
286
520
196
520
80
43
31
25
11
12
7
29
15
48
14
6
39
9
78
14
19
140
20
16
68
520
29
28
196
10
32
58
7
122
25
18
12
5
5
13
9
42
15
25
1
57
1
191
25
369
118
132
520
134
46
17
60
12
520
49
72
520
223
25
37
284
255
423
24
30
231
185
56
520
345
252
154
342
5
1
6
32
10
36
6
208
70
143
358
3
121
330
122
98
199
5
399
520
64
1
76
63
10
14
32
285
13
13
104
172
10
23
520
68
30
21
5
6
12
39
53
1
70
1
91
19
21
17
39
32
23
25
98
13
61
11
59
65
421
78
27
80
35
42
28
64
1
89
9
92
3
3
6
36
20
33
5
31
15
34
16
21
41
19
94
112
130
77
6
21
30
11
30
39
10
24
21
11
159
186
520
3
18
18
17
36
32
520
40
40
520
110
34
16
2
12
10
20
3
6
9
56
1
14
20
1
18
11
28
24
194
22
38
1
9
4
53
59
50
25
26
47
27
2
19
24
20
21
22
6
5
46
12
520
5
24
112
21
92
13
66
11
82
202
42
1
30
28
21
51
11
18
26
50
12
19
19
7
3
11
17
12
9
23
3
22
132
58
65
93
520
372
520
57
69
12
9
25
11
48
32
5
11
78
42
1
58
41
125
1
72
22
12
13
43
3
18
1
25
4
3
18
10
19
57
16
49
50
6
105
31
28
161
58
41
54
72
5
17
3
9
6
11
8
196
144
180
112
515
25
10
105
61
70
19
22
104
9
51
29
12
4
32
102
9
62
9
43
353
520
25
36
10
92
84
79
520
53
3
62
105
7
134
520
189
28
520
520
7
26
42
1
22
37
11
31
30
25
50
6
28
448
222
19
25
75
91
62
4
57
28
5
2
15
40
3
81
43
133
41
36
50
14
72
163
22
41
75
179
13
138
6
3
11
159
35
8
6
17
26
69
5
93
6
112
58
2
39
17
8
104
1
520
10
36
1
5
2
4
25
22
10
19
9
11
15
8
21
49
7
21
10
53
44
520
6
9
4
22
25
34
2
3
6
67
9
17
2
33
21
2
3
7
22
2
8
20
4
9
14
1
2
3
11
8
1
18
28
18
27
4
28
10
12
6
10
38
60
14
8
7
3
30
35
98
520
479
16
62
24
44
13
25
17
39
38
19
22
21
42
2
15
6
37
11
3
25
2
11
6
294
108
10
6
37
66
37
1
1
14
19
13
14
18
12
2
10
7
520
16
1
8
6
6
31
8
6
6
22
7
16
9
4
6
24
30
3
14
7
9
13
1
3
14
29
1
26
4
15
49
12
39
14
11
2
1
2
13
7
1
15
2
4
2
23
2
6
2
2
29
10
23
63
17
12
11
14
42
4
310
62
18
1
7
2
279
11
8
1
8
207
1
11
3
41
38
16
176
3
27
7
10
12
7
32
26
11
3
17
8
22
5
5
4
4
27
2
4
10
10
6
10
23
3
140
13
1
22
48
49
24
12
8
41
56
6
75
22
38
57
2
17
85
302
3
34
89
14
30
12
7
44
80
41
33
32
137
520
3
13
4
129
1
24
42
27
36
96
24
53
80
2
7
37
13
4
3
2
12
3
8
33
32
27
18
11
1
15
18
33
202
17
2
148
64
22
31
4
98
54
41
63
36
100
22
11
4
2
74
26
98
8
15
16
11
26
1
3
2
36
26
3
520
1
2
41
29
83
39
3
1
33
4
52
2
18
12
156
191
43
42
2
22
373
43
54
279
145
45
51
31
15
60
37
92
115
18
69
3
43
218
6
46
100
17
34
34
49
98
24
18
2
12
40
91
40
11
3
30
21
39
3
108
37
1
5
8
33
148
58
62
3
7
13
20
4
14
2
5
60
12
6
42
126
37
21
12
46
89
35
67
36
15
36
67
67
33
45
9
17
89
1
21
42
45
17
39
12
51
23
49
22
17
6
22
13
44
18
4
5
1
11
1
1
19
3
241
6
118
37
10
23
15
1
15
42
6
30
2
79
8
14
4
2
2
139
1
14
1
10
6
7
16
7
9
6
91
50
16
5
32
57
5
7
59
24
104
4
116
172
5
3
9
60
33
189
174
12
54
1
163
508
86
321
274
169
520
38
184
58
90
27
5
163
189
43
299
59
220
266
61
8
38
6
81
18
1
21
11
11
5
20
11
9
23
52
1
166
46
78
1
33
201
158
24
147
214
236
19
194
213
50
1
46
176
37
46
32
82
10
43
58
93
2
86
3
7
37
12
141
5
35
9
11
58
59
61
51
128
86
41
66
19
78
29
135
248
9
27
168
20
4
135
12
3
13
83
51
42
31
1
7
55
1
19
60
82
33
5
20
13
143
297
119
1
73
30
46
26
22
17
37
92
7
1
15
1
67
3
28
1
25
7
4
84
30
256
80
59
43
119
68
250
37
32
3
52
51
23
6
35
27
64
9
4
392
203
169
23
132
154
46
17
31
87
220
31
107
78
1
240
52
89
104
1
65
8
9
39
1
26
1
12
1
93
76
94
161
176
154
165
16
8
21
2
23
1
7
17
19
204
30
37
11
21
26
6
20
108
72
19
108
520
7
134
167
13
29
9
44
56
46
68
1
131
69
1
40
17
78
5
155
55
19
22
8
2
43
79
289
520
24
26
7
6
37
23
230
52
226
61
208
520
411
471
37
520
520
520
77
245
37
28
520
452
224
55
133
2
83
144
34
23
131
7
10
2
326
25
63
119
186
176
29
42
265
67
160
327
146
6
17
220
10
90
39
150
225
104
55
40
43
22
39
47
11
50
33
7
1
165
33
18
69
53
15
32
7
20
23
15
3
21
52
94
11
59
40
242
4
63
50
189
23
215
50
65
61
69
1
10
13
8
11
1
15
7
4
54
22
21
18
103
1
119
49
6
76
21
1
25
23
11
6
79
19
37
32
76
150
5
52
95
36
520
14
111
72
100
4
81
13
22
5
135
10
72
520
15
35
55
2
4
1
103
29
8
17
3
3
3
28
4
3
55
23
24
16
48
105
87
56
7
1
26
36
30
36
158
1
3
27
30
1
94
10
172
233
220
1
3
106
71
7
4
44
25
1
28
14
282
1
32
6
9
18
10
12
4
18
98
14
18
1
13
5
13
18
6
60
1
2
62
5
91
520
520
58
85
85
5
520
20
1
3
2
7
88
6
7
30
46
46
3
9
42
87
27
7
20
482
38
7
23
2
4
38
520
3
5
32
1
25
46
5
13
1
11
9
10
22
15
4
11
5
2
11
3
36
31
49
28
5
22
57
11
10
16
6
16
5
30
27
10
4
24
392
2
2
20
39
5
2
14
10
4
8
2
1
9
12
26
1
8
37
27
16
7
34
7
3
11
9
4
6
16
27
14
16
13
12
20
2
1
1
2
9
3
1
39
32
10
12
3
9
10
19
29
61
122
32
7
81
520
3
21
72
70
4
152
17
151
13
1
1
24
12
359
25
23
33
48
280
46
18
35
23
75
3
2
21
54
29
41
14
21
156
3
6
42
39
57
153
22
1
14
73
34
14
8
27
28
30
25
34
26
8
114
107
40
101
2
55
15
10
168
12
26
106
58
71
206
17
55
14
14
16
1
15
64
33
17
5
3
22
520
81
8
34
11
2
6
3
5
1
1
14
8
3
27
76
4
7
7
17
12
5
1
5
7
5
13
275
5
11
23
98
154
67
7
65
53
46
35
11
61
58
163
7
27
1
13
12
2
20
3
1
28
14
9
18
7
520
35
1
55
39
37
160
24
61
20
8
159
129
75
5
16
92
91
2
15
9
25
73
6
5
89
63
37
20
16
29
257
32
159
12
1
19
11
19
20
37
48
139
28
1
38
6
3
8
84
35
66
3
13
16
102
121
72
25
110
2
50
3
17
35
12
5
62
118
12
80
2
1
41
1
51
103
191
1
27
19
317
19
123
57
144
51
3
3
5
3
42
159
7
1
14
26
196
6
181
6
2
82
9
101
27
10
110
5
7
35
24
67
12
22
45
196
9
145
19
387
38
28
17
45
80
30
61
139
30
156
45
314
53
1
3
56
3
37
39
6
45
23
15
3
5
4
18
4
1
11
127
9
3
3
61
22
19
3
27
2
109
34
3
75
52
95
33
9
8
9
2
1
116
6
24
1
4
21
16
1
61
84
17
15
9
38
110
8
43
77
24
156
46
18
63
224
61
38
16
335
21
57
54
489
46
220
54
11
27
42
1
6
96
2
7
2
16
5
10
21
7
15
133
92
12
1
7
17
1
30
2
7
27
65
41
41
63
3
3
3
15
25
29
6
5
30
55
11
6
1
5
31
11
2
520
12
14
19
1
3
5
1
20
2
18
11
7
7
7
5
1
1
14
2
30
36
10
3
1
22
1
6
9
3
3
1
3
5
22
8
7
4
2
4
1
5
9
15
2
6
2
10
1
41
14
36
10
7
37
7
3
5
35
9
7
6
22
9
48
9
10
7
4
33
7
12
5
13
6
2
25
11
6
15
2
520
1
7
11
15
13
4
2
2
2
12
12
12
2
1
42
10
1
42
9
3
6
1
23
9
33
44
32
20
2
24
17
27
39
19
5
10
29
51
3
30
49
12
57
1
8
19
2
2
13
1
16
10
8
57
3
1
1
7
18
20
2
2
4
1
4
2
6
27
4
53
30
79
10
10
8
8
6
10
7
2
13
5
4
6
4
1
8
4
34
1
3
19
1
25
5
83
3
2
7
21
267
16
47
10
7
2
74
15
11
17
7
5
21
14
6
67
9
19
17
19
2
7
7
29
71
12
23
2
24
16
45
5
27
3
56
43
133
2
14
28
2
81
30
1
32
31
51
12
2
11
97
12
5
13
13
2
9
6
27
9
11
7
24
6
30
158
3
106
6
10
8
4
12
22
6
9
3
11
52
5
14
5
13
9
4
57
127
174
14
7
15
11
188
76
15
14
14
44
118
9
6
10
3
8
7
13
1
3
4
32
1
4
40
3
2
14
8
13
8
7
6
13
3
12
6
2
15
4
33
1
5
32
2
17
14
4
1
14
2
11
10
3
6
13
8
16
28
1
7
14
1
4
1
141
11
6
2
5
33
50
20
41
8
4
31
1
33
6
24
5
74
3
20
1
9
25
18
1
10
1
45
6
15
18
2
1
3
3
3
25
11
32
6
15
37
6
15
55
20
11
94
3
22
2
3
5
1
4
4
14
4
19
7
49
43
12
2
6
1
30
8
7
3
27
2
17
5
1
3
4
11
16
1
7
20
19
29
2
9
109
11
1
18
5
12
4
10
12
17
44
22
6
7
8
10
10
15
3
2
1
6
19
16
14
136
25
6
3
38
168
7
16
12
81
35
5
11
1
16
35
39
30
61
12
40
17
18
9
5
7
54
1
16
15
34
43
17
6
9
6
520
269
520
520
520
344
520
26
520
520
62
520
17
2
9
38
10
2
33
4
15
17
20
27
11
6
3
83
520
520
2
1
16
15
29
15
11
1
6
21
50
28
21
17
520
23
27
46
12
6
1
14
23
13
5
33
17
16
66
57
80
18
7
39
14
15
25
9
10
26
9
30
3
3
56
40
15
15
10
2
21
3
42
15
3
8
19
22
11
7
1
12
6
20
10
31
195
43
1
2
73
34
2
14
4
2
3
7
188
25
97
13
79
1
11
18
1
48
33
49
50
75
2
82
425
26
496
167
44
32
7
8
11
6
71
3
30
13
8
1
15
1
4
23
2
7
50
179
9
1
1
10
11
1
2
10
5
2
2
12
9
8
20
51
7
3
7
14
2
25
2
1
1
6
10
13
11
20
6
7
2
2
8
32
9
1
14
9
10
1
1
47
1
5
24
4
6
2
2
40
31
39
10
3
16
10
13
3
3
1
2
3
182
12
3
9
6
7
2
6
2
201
184
8
27
68
9
16
106
9
23
34
3
1
42
38
15
34
30
13
14
24
8
12
11
7
34
14
18
102
2
47
17
25
3
3
6
13
2
1
6
62
33
18
7
8
4
7
5
81
52
41
3
3
3
2
4
2
6
14
11
3
40
36
12
11
16
2
25
7
5
1
3
10
2
4
21
12
1
9
24
8
5
18
3
15
2
9
2
4
520
520
37
17
21
94
13
33
11
11
56
25
372
68
55
10
67
4
118
7
19
4
2
15
25
1
143
92
12
3
26
161
112
2
26
13
8
20
4
6
4
5
141
1
33
4
2
5
1
15
17
85
26
6
3
36
4
8
9
6
4
23
30
115
1
12
9
28
142
68
69
162
22
11
12
7
520
13
144
106
202
28
520
520
1
31
22
16
9
16
6
5
10
19
2
3
1
17
93
91
88
59
97
183
520
9
29
520
17
55
520
1
18
129
14
121
418
229
25
11
12
48
21
5
100
2
20
14
6
1
3
76
12
61
520
17
19
2
13
13
62
5
7
7
9
8
9
4
3
10
27
48
1
44
13
2
8
21
2
27
28
182
102
28
4
30
6
17
6
46
1
7
11
51
29
9
6
11
9
2
28
109
95
44
10
11
55
8
15
1
64
6
6
39
39
4
13
8
28
17
80
46
24
22
50
14
38
2
4
29
29
12
7
14
14
3
7
8
88
15
24
23
102
36
9
7
27
12
17
8
81
13
1
8
54
27
14
49
520
22
2
30
3
10
2
120
19
30
12
4
70
30
11
20
22
363
62
25
31
13
31
47
5
55
5
85
8
8
31
35
23
40
4
16
18
30
8
11
16
35
21
27
45
36
49
16
49
64
134
34
19
14
18
9
126
50
225
87
14
9
2
9
86
9
2
9
12
33
50
38
46
49
55
8
47
86
17
63
97
12
12
266
100
2
15
46
25
1
24
30
98
3
9
71
24
29
73
104
166
5
172
7
2
25
68
69
40
87
26
81
91
46
3
46
2
67
67
24
31
11
102
21
20
11
90
60
4
27
20
8
70
42
67
7
29
46
117
53
2
87
5
19
2
100
31
23
51
11
24
89
69
45
33
27
36
25
54
14
34
89
18
2
115
82
46
7
386
84
4
93
79
11
41
26
173
22
36
9
84
77
21
16
56
67
59
158
14
69
13
6
56
10
17
14
32
15
6
2
5
23
63
13
17
14
13
3
4
11
14
3
49
35
19
6
18
6
4
10
13
11
6
39
15
21
23
12
3
25
30
330
51
4
27
13
281
54
19
6
18
10
81
31
28
9
1
5
432
150
56
37
7
13
7
73
100
54
25
28
377
160
16
158
245
122
140
172
61
112
98
67
53
371
37
29
107
17
74
192
207
46
1
102
235
14
68
73
95
173
71
57
26
92
122
68
1
51
17
41
1
44
75
228
2
61
10
21
13
12
52
15
70
26
68
62
4
18
26
45
24
21
26
136
43
49
34
70
22
36
218
19
14
10
32
16
30
10
15
79
9
11
56
102
19
20
40
3
17
46
84
12
4
1
35
36
101
22
12
24
31
21
26
10
37
56
33
9
55
100
1
79
26
9
11
260
100
12
13
41
25
166
2
359
75
10
5
42
4
5
56
22
2
5
5
102
196
1
46
25
6
8
4
111
19
10
12
17
6
6
28
10
8
2
47
3
2
2
2
21
154
4
1
114
114
14
38
117
14
15
73
165
24
1
15
1
9
520
5
2
12
4
2
1
22
1
26
1
15
5
1
1
12
4
4
15
2
31
2
10
25
7
9
2
2
10
2
4
81
22
7
20
26
6
221
17
217
13
3
68
32
1
15
13
9
19
1
1
44
10
9
33
29
73
21
3
32
29
34
81
16
106
11
39
56
68
13
24
62
12
75
23
8
20
3
30
62
126
12
11
2
3
39
27
44
24
18
23
98
11
520
150
14
43
109
4
30
3
23
2
5
6
5
6
10
19
37
4
24
15
8
15
4
1
24
5
30
7
5
5
520
27
9
7
10
2
3
11
6
31
24
10
520
10
2
21
15
186
3
7
23
4
227
6
7
7
3
14
47
13
7
3
66
14
42
2
17
40
14
7
18
10
14
3
23
8
1
16
51
6
1
16
1
1
11
3
10
1
6
5
7
16
5
1
13
4
12
7
2
3
1
11
1
17
12
3
38
7
1
13
23
8
9
80
13
9
2
8
1
7
7
78
18
2
20
48
8
4
2
68
10
19
4
3
20
4
25
8
4
5
520
149
20
38
520
520
46
22
10
520
24
34
3
11
1
1
5
49
15
6
5
5
7
21
55
27
35
20
2
23
2
25
29
4
1
18
2
6
2
10
4
4
18
12
4
14
2
12
14
3
8
3
8
2
15
56
57
42
46
6
33
9
520
23
8
37
17
54
6
1
8
520
143
264
67
118
2
262
29
32
117
174
102
66
18
1
51
6
5
1
2
1
5
1
18
19
5
1
4
21
341
3
17
466
144
21
20
10
23
123
36
520
520
128
97
15
23
3
1
18
24
18
2
480
66
362
4
1
4
1
101
216
127
317
30
26
55
17
13
50
36
119
21
30
520
31
126
61
410
7
7
56
34
5
58
8
15
2
520
281
6
54
39
251
23
14
193
41
520
4
1
16
5
59
6
123
9
117
24
148
43
36
215
381
147
23
9
10
38
79
372
66
277
64
24
62
37
520
381
320
203
32
276
198
67
228
16
38
104
13
5
13
9
520
224
8
16
9
520
70
12
10
29
44
4
5
8
8
139
80
7
319
337
52
4
1
118
123
122
4
92
69
41
7
4
17
9
3
20
5
16
17
48
66
29
5
27
55
209
520
39
187
110
88
48
18
78
17
31
1
20
32
10
50
19
33
7
26
11
6
3
10
11
54
28
10
3
12
7
6
28
7
13
41
19
53
39
8
1
8
59
38
39
1
109
63
22
16
29
131
11
145
130
36
171
79
19
119
30
48
36
36
16
14
10
21
353
26
76
12
154
190
40
41
38
98
93
107
309
39
24
92
213
46
115
10
351
31
15
24
21
132
31
2
10
20
88
19
45
25
8
26
36
20
40
2
24
15
6
14
56
46
4
31
19
14
10
15
10
2
77
2
1
24
24
89
55
14
46
17
62
14
22
30
63
2
16
12
16
7
382
12
31
3
1
28
17
11
23
10
2
4
5
21
2
8
15
4
8
11
10
1
9
16
9
5
38
3
73
10
18
30
4
17
8
1
2
16
38
32
17
3
24
7
5
67
4
15
2
7
42
31
51
7
17
1
19
3
6
40
11
13
6
5
15
7
7
32
7
2
10
8
7
11
6
15
17
27
26
7
13
13
30
7
7
5
7
15
2
4
6
8
5
23
3
4
14
19
14
1
5
12
1
12
43
4
2
15
18
2
7
6
6
8
1
20
21
9
5
3
6
8
52
1
6
5
26
6
1
16
22
17
1
6
7
18
1
1
4
1
22
1
4
4
12
104
24
8
17
2
3
7
7
9
1
12
4
2
9
37
7
9
1
3
2
22
19
1
1
9
7
14
24
114
23
36
1
26
21
10
7
12
21
14
5
11
45
9
56
6
10
4
1
167
16
19
53
74
9
16
1
4
5
7
4
137
20
14
18
1
69
4
35
4
22
4
29
7
14
35
1
57
99
3
45
144
39
42
5
3
1
14
24
10
11
1
1
29
12
67
156
5
51
55
75
16
7
2
37
45
70
68
54
3
2
29
6
5
14
47
42
2
6
15
3
37
10
2
1
91
8
7
3
2
10
2
37
51
3
11
19
289
9
70
118
1
17
17
37
33
36
5
3
147
65
19
35
48
1
46
6
3
5
6
287
12
53
85
2
24
65
34
34
520
5
3
12
4
15
53
20
33
1
31
39
187
520
16
3
68
3
19
19
4
7
26
7
1
10
3
21
60
51
16
57
16
1
7
4
6
2
28
10
18
2
2
17
14
3
66
9
20
61
31
25
1
2
110
36
55
2
4
63
5
8
9
4
22
5
201
51
66
3
17
75
95
53
1
48
7
2
104
3
7
22
17
8
29
232
54
129
6
11
78
32
228
3
232
44
1
70
95
5
10
18
8
19
59
4
46
8
5
17
8
13
2
13
13
1
8
5
3
520
4
12
43
11
5
46
102
520
1
4
20
12
3
11
16
34
4
1
79
18
78
4
41
23
43
22
6
10
54
15
4
46
28
15
5
35
20
11
520
1
6
8
4
60
9
1
20
4
3
2
4
15
14
10
5
7
1
7
8
5
40
9
10
42
5
4
3
1
30
18
14
1
6
7
19
10
2
18
17
7
16
8
18
5
15
2
1
5
1
10
30
6
2
3
16
51
1
6
57
1
15
3
13
37
8
19
6
10
8
1
27
9
76
1
37
59
8
6
88
8
21
118
520
25
15
4
8
7
28
2
4
19
1
5
13
1
25
38
9
2
8
1
7
7
30
37
33
23
9
30
25
70
4
36
8
520
20
11
22
1
7
14
24
9
224
41
54
39
36
11
41
8
1
2
15
35
37
28
24
9
27
14
77
11
13
28
520
171
36
85
80
15
9
208
335
151
129
105
12
27
141
137
55
373
36
520
45
54
193
72
135
144
7
22
148
33
96
125
520
53
70
520
296
73
2
42
17
1
141
3
1
40
69
88
111
131
74
44
520
47
25
49
1
9
11
11
4
14
1
78
8
44
38
3
214
11
141
86
56
447
420
10
16
93
34
156
431
22
6
131
9
55
45
4
520
63
16
43
112
4
2
11
3
5
1
21
21
60
3
12
31
38
41
24
14
1
485
120
42
5
14
15
53
39
6
22
39
32
27
28
4
24
6
4
86
105
2
6
87
27
27
5
8
4
7
1
56
27
26
26
31
50
17
2
1
3
74
37
11
20
9
72
23
24
132
27
520
79
17
7
4
59
411
9
63
21
14
13
2
124
2
20
16
36
6
149
4
58
10
25
520
10
157
49
520
34
254
10
95
202
47
7
10
3
2
520
78
12
70
4
36
18
10
8
98
68
257
178
18
2
7
38
134
14
173
20
25
78
520
213
8
96
95
38
2
1
13
10
1
10
39
52
3
22
3
169
1
6
14
19
9
4
68
29
51
18
8
238
1
1
55
37
22
120
16
7
31
1
103
101
12
117
10
272
28
348
307
15
1
5
8
153
124
6
24
58
21
16
4
25
35
27
37
71
520
7
27
9
121
4
85
69
294
520
170
5
257
86
94
70
42
8
520
41
40
520
2
4
29
21
10
5
37
4
12
17
6
11
9
16
2
251
8
13
12
77
342
18
507
53
217
129
63
72
66
98
6
15
52
22
11
28
81
25
16
23
11
4
220
12
29
5
60
9
50
9
8
12
31
51
106
99
22
4
22
5
7
60
3
25
8
14
19
18
4
3
28
9
30
18
6
30
20
48
38
72
4
19
5
9
6
174
271
27
17
2
25
19
14
16
18
15
12
1
3
37
12
63
18
22
10
14
2
1
26
11
45
115
21
10
67
43
15
25
66
59
111
4
15
31
49
67
520
274
56
44
98
9
21
47
27
26
520
44
117
23
92
8
7
9
72
126
4
24
39
108
520
24
42
30
192
22
105
16
1
44
7
23
26
1
32
3
10
8
11
56
31
520
520
230
41
63
22
9
24
520
46
54
21
4
4
10
42
381
30
41
34
39
10
86
17
22
84
42
43
11
11
3
8
16
24
5
14
20
4
7
12
32
4
6
16
1
18
25
90
21
8
6
3
27
20
20
5
11
38
8
114
77
38
5
8
25
123
163
17
28
64
19
4
49
44
31
15
3
12
16
3
38
15
65
13
19
3
1
21
12
4
25
8
21
24
16
15
18
7
17
6
1
10
26
27
1
27
190
19
118
520
10
30
32
15
231
520
362
61
30
2
276
180
463
124
520
9
196
31
84
4
42
173
15
6
112
6
180
226
51
68
42
147
87
105
140
306
18
191
12
201
197
27
9
22
3
13
5
7
1
40
4
520
8
46
12
4
143
207
20
7
12
5
11
27
62
5
25
20
45
2
89
137
17
53
46
22
118
14
32
12
210
3
10
40
9
17
69
21
58
71
16
247
2
132
227
33
184
19
25
66
10
27
98
10
76
74
60
116
22
141
17
101
520
55
157
12
64
26
14
181
41
23
46
17
3
33
21
52
6
14
22
5
40
16
68
6
4
13
64
34
22
520
22
52
60
1
23
520
35
56
109
17
20
20
6
435
67
363
58
30
51
13
3
36
25
48
56
6
28
114
416
55
42
12
45
58
3
47
24
1
27
21
520
29
19
33
18
61
12
43
1
58
5
73
4
141
73
129
173
517
26
63
7
35
36
64
4
95
46
125
8
20
76
8
11
8
13
88
177
99
1
13
6
9
16
67
68
63
18
106
23
62
13
83
8
63
17
11
128
7
13
15
19
1
71
520
13
3
17
227
97
3
27
387
60
3
5
88
133
16
23
57
9
520
13
48
61
520
24
12
22
96
15
69
289
396
48
95
7
30
51
22
30
1
13
9
57
11
88
60
90
77
54
224
27
20
60
14
32
65
84
8
49
64
17
33
12
79
30
18
40
49
10
20
11
15
3
66
302
84
200
56
52
19
132
23
10
38
520
165
8
5
108
54
92
31
68
143
14
45
37
56
6
13
2
225
12
49
29
35
86
1
14
1
2
14
23
2
18
26
161
1
74
5
456
55
31
238
520
13
155
78
31
520
88
121
38
38
34
99
47
38
69
2
48
5
14
31
22
102
520
106
4
403
15
54
124
21
143
268
100
291
419
520
373
488
35
520
189
512
318
54
40
136
520
520
20
91
30
132
47
7
7
14
7
9
9
6
65
14
7
44
6
5
43
373
24
36
3
28
11
286
28
37
19
3
11
115
37
31
289
23
57
22
22
33
67
9
78
1
72
19
15
45
48
11
28
8
240
5
47
1
40
61
23
15
147
87
183
109
7
1
4
6
94
4
1
27
12
20
7
84
22
16
14
7
16
47
50
4
70
105
1
281
17
51
61
4
520
20
24
29
28
17
20
3
1
12
29
1
14
52
42
5
11
1
4
36
17
5
73
352
60
445
34
81
6
93
25
25
44
3
66
8
54
2
25
179
7
2
67
26
36
35
176
56
22
63
30
84
220
3
520
20
11
6
47
520
55
166
92
36
49
171
54
37
24
4
74
11
29
4
116
23
25
4
27
3
6
3
5
15
1
2
2
11
2
19
9
1
1
3
6
1
22
1
9
6
1
7
4
2
8
3
4
40
39
31
1
24
82
55
53
12
1
32
41
5
292
29
21
7
82
63
520
34
40
1
46
6
7
33
18
12
76
15
59
1
100
4
123
123
2
7
8
23
25
15
7
88
42
18
28
13
1
38
32
67
129
45
59
85
151
228
56
102
11
18
261
188
9
60
248
56
520
276
520
98
25
270
98
11
150
34
89
90
72
161
39
137
52
79
1
13
15
7
15
90
35
123
159
61
80
118
47
39
9
21
15
42
30
25
22
6
2
6
32
10
79
30
28
13
34
15
9
5
45
23
8
2
3
34
43
1
7
37
31
12
3
15
28
17
21
8
29
7
27
12
352
52
152
5
88
27
44
60
8
2
12
23
11
18
135
2
4
21
6
17
61
3
9
6
5
16
24
1
2
9
7
23
8
7
36
21
59
59
27
3
5
9
30
1
29
16
22
25
2
18
35
24
13
45
24
10
57
12
50
1
1
16
16
23
1
1
37
17
1
1
4
11
1
24
4
21
19
11
36
16
10
3
9
4
15
17
8
13
1
1
8
15
42
20
36
7
3
24
10
8
3
8
15
4
12
5
12
45
6
15
25
2
1
1
24
27
1
24
13
6
39
5
4
10
10
46
4
23
3
17
9
12
13
9
1
5
27
2
14
24
21
3
2
3
16
2
16
38
520
21
8
4
8
2
145
34
219
52
520
21
5
43
2
1
5
53
26
59
20
196
111
46
41
36
30
30
38
10
39
313
193
3
45
56
30
20
455
158
39
50
62
275
195
109
166
102
19
29
120
76
43
61
57
147
19
61
1
8
28
84
193
25
338
49
67
179
64
35
229
240
37
412
267
18
149
240
71
252
51
99
49
184
520
3
13
18
2
1
18
39
14
1
21
3
15
7
6
32
2
1
38
20
20
10
9
2
9
4
11
520
3
14
4
7
51
15
3
1
60
8
28
6
13
16
9
520
8
10
20
25
126
36
3
24
92
60
71
10
1
11
13
17
12
184
165
520
7
195
105
9
115
96
224
415
53
15
411
314
228
386
197
22
26
154
46
21
46
203
139
46
6
100
277
58
6
52
36
91
93
52
53
18
25
6
55
24
17
48
21
3
12
35
22
17
16
20
32
36
37
10
30
71
520
23
31
18
2
84
15
101
12
28
41
106
24
64
520
3
26
12
18
14
5
17
14
2
5
33
1
3
49
1
1
7
25
18
7
20
1
1
1
18
1
6
11
6
16
2
8
17
31
1
15
59
329
31
50
10
21
1
30
22
78
100
37
38
17
31
8
3
98
14
33
30
10
17
67
1
1
20
1
6
7
10
44
99
4
17
22
31
16
32
44
29
520
9
4
3
2
3
41
520
12
47
24
1
6
6
12
3
25
30
25
29
29
520
29
6
1
7
18
11
1
24
43
2
38
5
24
23
11
3
3
1
3
72
9
13
42
24
59
276
13
11
1
5
22
11
3
6
39
19
23
14
8
1
3
11
5
2
12
9
1
1
11
35
4
338
1
36
33
1
4
2
6
56
32
78
2
4
1
12
28
1
8
1
15
3
1
2
13
8
2
22
2
9
2
19
7
28
1
8
3
3
7
12
8
5
8
8
3
5
3
20
2
7
10
2
40
33
9
48
2
3
16
17
26
1
2
1
4
4
22
40
10
9
10
2
6
9
13
3
10
6
16
9
5
21
1
5
4
6
2
18
5
23
10
11
5
1
1
9
5
10
1
9
13
13
4
24
15
23
41
9
11
10
14
10
22
9
16
17
32
10
9
1
19
24
2
4
5
7
4
14
3
7
12
88
5
3
10
15
1
1
36
9
6
9
24
18
30
3
6
11
9
5
7
200
17
10
20
28
33
45
3
1
10
32
6
7
4
26
16
18
9
76
26
21
35
53
213
28
294
9
54
18
9
54
70
46
17
85
44
14
48
4
7
74
5
23
26
18
165
122
22
11
14
3
19
5
10
19
18
34
117
110
16
21
6
27
26
20
20
4
1
18
76
69
20
16
87
32
50
17
94
22
17
33
23
8
151
26
19
3
14
11
3
46
9
3
11
6
1
13
77
46
8
5
61
7
65
6
146
16
82
13
14
13
36
29
6
67
4
66
6
62
12
3
3
8
12
43
3
1
6
44
7
45
4
2
8
1
15
6
46
3
16
8
7
1
7
10
16
3
4
10
2
21
8
52
3
1
18
1
3
7
12
5
17
7
4
10
6
1
439
520
169
13
520
9
110
71
268
26
59
82
520
3
10
2
3
10
141
5
4
5
31
9
6
24
2
9
3
2
12
3
3
20
63
20
9
9
4
1
4
19
16
4
27
17
27
37
38
41
1
7
7
62
80
45
9
12
34
23
13
15
6
1
4
3
31
2
520
41
502
410
20
6
36
17
48
3
19
47
2
19
57
11
24
27
13
6
520
22
16
55
2
30
4
2
3
38
1
14
8
15
14
43
5
1
10
45
1
7
12
20
20
91
4
27
14
1
16
8
36
6
75
83
43
9
19
18
32
8
14
4
15
429
30
44
9
8
21
13
12
2
10
6
11
31
12
60
45
75
15
34
7
2
20
7
11
520
1
5
25
5
3
183
6
181
1
17
9
12
4
1
5
2
15
1
9
8
15
4
3
1
4
8
5
5
11
7
75
55
1
18
6
16
27
1
2
6
6
2
4
8
12
1
21
1
12
290
4
21
1
75
83
1
96
354
2
20
69
13
16
11
16
47
4
13
70
21
18
14
34
30
76
94
63
33
43
83
12
78
28
11
29
8
16
9
520
143
31
18
33
1
39
26
86
15
18
9
3
24
53
24
1
27
10
68
26
15
46
11
23
5
18
1
6
6
16
5
5
65
47
24
6
89
17
59
28
3
8
50
34
14
47
11
28
11
68
12
1
3
28
2
10
23
2
22
5
4
7
3
43
2
7
3
11
3
19
3
10
1
7
1
17
59
29
30
19
7
17
7
1
4
29
11
2
16
3
2
5
6
5
4
14
14
12
8
17
17
13
22
12
7
24
13
3
4
15
1
5
5
24
1
16
6
1
13
6
23
4
6
16
4
10
1
1
12
9
6
1
39
5
5
6
39
13
9
11
12
6
2
3
12
1
15
1
4
18
8
9
4
86
28
34
520
6
2
17
72
4
40
4
2
1
3
1
35
20
3
12
87
520
20
39
76
118
6
9
27
18
17
9
2
104
30
6
2
22
123
51
520
5
12
11
1
43
19
44
3
34
22
40
82
28
14
19
1
3
14
10
19
10
3
10
11
40
25
70
53
8
89
9
98
12
17
16
32
17
118
63
15
14
7
27
49
15
46
37
44
30
27
16
9
9
24
15
13
12
9
31
2
69
1
13
224
520
520
27
8
27
17
23
75
16
16
27
11
7
54
144
54
23
30
4
7
32
12
91
16
41
301
7
52
143
131
29
4
15
8
5
1
1
64
147
5
72
287
29
12
46
13
42
1
29
16
2
35
59
17
130
31
162
1
4
13
4
2
13
48
29
49
2
9
11
8
13
26
31
27
49
7
4
72
1
27
90
59
96
30
5
6
7
5
8
520
1
44
4
9
48
7
13
1
5
8
10
19
21
2
1
1
2
17
7
25
11
2
5
11
10
7
7
1
41
24
2
6
5
1
39
20
9
22
4
11
32
13
12
175
10
14
1
6
3
2
5
7
3
36
1
1
13
10
15
6
4
3
5
4
4
36
11
10
16
8
1
4
3
5
6
8
1
1
2
4
1
8
13
1
1
14
9
10
1
5
20
8
13
7
4
29
19
6
1
4
9
3
3
7
5
6
8
26
21
3
59
1
5
13
6
6
14
11
1
6
5
3
2
17
6
15
1
4
17
1
520
1
24
5
3
4
12
36
112
42
21
55
18
55
36
47
2
40
11
93
110
11
28
11
2
9
3
3
19
9
4
1
41
17
1
13
5
34
31
3
2
4
17
15
2
15
83
29
1
4
3
23
5
41
43
55
4
26
16
24
45
3
35
39
520
16
1
5
117
7
3
31
6
8
2
4
3
16
21
34
37
7
2
2
4
1
1
6
16
16
520
2
2
6
16
14
2
2
20
9
1
30
14
1
16
21
5
1
316
1
14
25
24
11
55
14
4
5
1
15
29
28
11
14
3
29
4
60
37
13
2
9
21
6
61
32
10
53
19
44
8
28
7
112
6
95
13
8
8
1
49
2
15
44
9
16
52
90
73
96
122
12
5
6
9
3
520
59
21
3
18
10
9
1
520
12
9
3
5
17
15
5
22
2
13
19
10
5
1
8
25
14
11
21
5
30
5
8
9
3
21
1
14
5
9
1
18
11
6
172
21
4
40
106
34
161
16
74
331
11
1
10
1
2
7
15
76
5
3
12
13
13
1
6
23
1
20
13
3
7
1
38
25
25
1
6
4
18
1
14
50
19
11
13
12
10
15
17
49
29
34
520
11
13
227
49
31
13
23
115
74
22
90
80
27
23
118
1
29
110
13
90
8
105
48
38
273
49
46
118
29
30
39
12
8
5
11
1
4
2
2
37
1
1
5
25
13
31
42
7
1
17
8
3
26
1
520
16
9
18
69
10
8
1
9
3
4
1
1
4
8
1
11
1
19
7
8
4
6
5
1
5
2
5
13
3
13
30
5
18
13
14
39
41
3
7
1
1
3
14
9
3
5
4
13
1
4
19
1
1
1
5
4
13
4
15
3
5
1
6
12
9
4
520
25
197
7
102
65
376
31
24
520
3
251
83
32
74
22
301
264
520
24
36
94
42
32
13
50
7
83
13
26
16
25
35
9
15
24
48
1
12
24
7
18
3
14
14
2
10
11
1
25
66
203
520
520
53
7
11
8
53
28
35
10
113
51
11
6
42
19
14
25
36
16
5
16
33
18
11
1
293
21
11
25
78
110
17
82
5
17
5
12
3
40
19
19
42
10
5
23
2
44
7
1
520
38
7
1
33
1
15
10
4
5
119
1
22
22
22
3
28
11
26
8
15
5
14
16
1
13
1
19
11
30
10
12
2
6
1
3
118
5
15
6
168
19
12
6
1
18
20
19
1
1
6
6
1
12
10
158
230
25
1
3
6
9
3
92
1
81
45
10
11
1
20
20
7
21
21
39
14
2
2
48
11
3
7
10
7
2
1
6
8
6
15
7
22
20
2
11
2
4
17
7
520
16
520
8
4
15
1
42
18
109
38
1
145
1
74
17
41
23
127
24
27
34
70
130
3
136
520
25
118
117
50
4
1
27
9
88
86
26
52
28
5
15
76
26
1
48
136
35
82
14
23
2
138
68
2
18
5
7
19
16
42
118
16
16
15
25
6
22
140
33
31
44
5
240
101
24
18
1
55
31
15
56
2
26
51
316
40
345
10
5
520
3
15
440
102
520
6
29
25
37
8
8
41
60
38
37
1
520
140
15
24
52
73
6
59
17
1
19
102
44
1
43
25
1
87
127
124
95
62
58
103
227
131
42
484
32
108
277
77
326
24
77
18
520
1
23
520
2
25
8
357
29
14
6
31
37
10
20
6
253
20
2
36
1
520
30
109
7
136
22
19
19
1
3
38
16
1
17
7
1
1
8
38
1
41
38
12
63
4
3
15
9
14
4
36
303
28
261
19
4
40
6
16
31
15
30
15
6
12
8
6
2
12
5
36
45
7
6
520
520
98
33
42
3
14
25
11
40
7
3
1
10
4
2
62
110
104
34
29
92
70
16
198
520
38
50
150
303
28
191
43
171
36
59
106
13
246
8
42
61
46
10
3
14
4
22
7
33
94
40
8
20
69
85
3
7
39
110
166
331
301
10
368
8
174
161
159
124
164
51
44
17
170
132
520
52
45
474
31
78
34
226
18
17
117
217
60
5
9
131
28
22
159
69
520
36
4
16
38
25
74
61
246
15
5
8
152
143
51
11
46
88
28
161
520
6
11
26
13
40
101
36
19
5
2
237
151
5
7
11
16
11
13
5
1
52
28
7
15
119
21
78
9
24
14
1
33
2
18
35
254
520
296
520
331
520
520
1
78
397
183
520
349
22
18
101
329
235
259
520
275
322
27
172
520
66
15
520
221
302
95
273
73
30
74
24
128
6
55
102
58
46
61
148
29
106
33
111
195
5
101
46
95
58
26
79
99
68
141
120
211
53
60
5
194
10
121
66
50
6
72
30
239
8
520
16
520
83
208
16
111
52
54
34
121
3
5
18
5
520
1
137
2
432
32
520
14
12
6
21
23
1
34
17
18
10
1
102
11
28
23
3
13
13
11
16
22
15
1
4
5
22
1
3
11
9
94
1
17
9
376
24
3
7
23
96
40
77
23
69
37
17
37
40
55
87
66
9
31
62
7
91
12
30
92
63
1
20
4
1
11
31
9
4
3
4
15
7
1
6
50
520
33
72
33
106
90
161
217
128
4
307
59
93
2
195
520
162
73
74
4
101
97
412
195
64
133
62
422
36
30
309
11
1
5
128
2
31
15
47
180
209
4
10
6
46
39
11
43
4
8
59
6
16
35
19
104
6
38
8
95
64
2
8
38
17
14
1
3
10
10
42
24
30
19
37
5
4
28
15
6
40
45
51
11
21
27
97
16
64
38
8
11
6
13
18
4
44
12
4
2
10
12
1
26
1
6
6
3
39
4
13
8
42
9
2
107
8
1
12
42
2
2
7
3
6
15
12
11
26
13
3
34
25
11
9
1
3
8
17
520
6
38
10
1
4
100
27
5
7
15
2
8
12
1
47
25
38
12
22
43
4
4
2
6
30
173
4
10
15
5
21
10
9
1
1
22
17
5
22
15
2
23
4
21
6
48
22
22
2
14
3
32
5
2
6
1
1
1
17
102
1
10
3
13
32
78
20
1
37
10
1
1
77
39
520
12
12
5
5
1
1
4
14
10
4
10
10
3
3
1
35
2
79
1
4
2
44
4
7
8
33
6
16
16
2
15
7
58
10
10
23
8
13
89
5
9
1
5
13
7
25
7
32
1
1
13
5
18
2
22
7
8
2
10
15
28
2
12
6
5
9
4
10
3
1
1
15
78
33
3
51
308
195
67
114
319
482
61
359
64
86
209
147
54
32
285
27
15
173
234
34
299
11
1
3
4
10
520
6
520
379
61
42
67
243
26
11
65
520
58
119
83
19
163
91
172
75
3
6
11
3
17
16
2
6
7
5
27
11
5
52
4
11
28
37
87
46
30
15
60
61
79
191
30
8
18
50
219
6
15
249
114
520
12
30
11
62
45
434
15
10
170
19
17
16
24
8
15
24
54
39
125
184
18
83
12
33
520
1
9
132
171
257
319
67
520
110
2
14
11
20
34
15
463
52
45
283
92
260
123
58
1
87
5
379
15
204
7
61
66
79
97
95
476
108
238
36
471
288
125
459
272
6
20
29
6
18
65
19
13
5
55
70
9
6
24
29
17
80
55
50
20
73
145
57
43
9
18
141
64
19
64
181
95
30
14
19
59
30
51
4
10
9
1
29
63
13
520
74
34
237
110
435
5
94
329
45
108
29
163
39
49
127
63
25
111
101
70
26
19
29
151
36
53
16
11
20
7
35
49
10
80
228
110
16
9
27
68
12
2
2
43
520
230
100
30
79
520
57
2
520
272
145
99
13
1
37
47
10
59
112
35
31
136
48
50
85
51
11
6
18
24
78
39
15
7
1
20
49
52
183
102
4
52
520
239
31
58
48
9
40
52
37
55
281
120
72
12
27
17
114
257
354
13
73
35
67
24
87
22
148
204
13
520
291
520
520
9
131
14
36
4
29
151
339
262
119
118
55
520
85
70
76
313
285
153
368
22
155
117
82
436
64
146
31
20
93
157
9
81
77
67
26
92
437
6
275
48
111
162
12
13
104
204
59
43
17
51
9
462
520
6
139
472
217
218
434
520
520
45
281
195
47
520
520
520
60
18
415
24
128
2
99
13
23
9
72
11
34
49
64
34
82
128
10
4
131
16
44
35
520
19
79
33
35
33
190
9
520
15
59
103
37
5
118
36
15
36
104
14
111
84
45
70
30
13
32
37
37
6
59
79
52
27
9
1
207
82
520
23
25
153
43
74
141
373
338
1
14
1
1
4
53
41
30
28
9
58
318
77
1
10
91
24
2
6
7
5
62
78
30
80
34
4
6
63
148
43
139
4
6
12
120
14
134
2
8
49
135
107
29
52
81
47
2
85
76
164
55
43
52
520
211
141
185
31
58
11
279
253
28
58
23
3
48
7
94
46
128
79
117
13
24
13
11
96
2
21
3
2
33
19
74
1
140
368
15
520
1
127
428
167
15
38
22
53
2
16
116
41
84
114
1
158
105
89
10
70
222
23
17
47
86
8
46
30
157
15
61
51
7
24
26
99
54
50
16
10
173
13
81
110
48
19
12
86
105
77
33
64
88
104
92
4
15
125
144
44
3
26
11
46
84
97
77
97
99
31
53
32
146
106
5
136
227
102
4
157
57
55
365
14
161
24
27
46
73
167
11
108
28
130
308
88
52
31
171
28
196
57
85
20
4
10
27
19
40
14
60
5
20
72
27
62
18
13
27
50
19
75
71
25
54
67
10
25
71
122
12
60
62
8
71
55
10
68
60
83
26
168
5
123
109
364
177
18
109
9
31
3
3
72
126
21
4
142
109
86
1
41
6
172
87
32
122
31
177
137
226
3
40
42
24
347
170
62
53
1
130
11
60
1
7
25
33
50
147
9
43
29
229
54
57
24
246
10
233
31
272
44
137
220
377
223
38
41
19
114
73
6
9
409
16
67
79
13
10
142
82
17
88
1
394
49
257
48
31
282
21
101
32
90
96
98
279
7
69
27
5
87
27
45
18
38
13
69
29
2
44
11
91
93
110
93
137
56
6
14
238
154
100
117
12
58
143
18
13
141
10
10
9
12
1
22
106
6
134
7
9
131
77
14
136
40
27
112
56
64
25
2
77
2
171
43
240
482
180
142
39
28
19
34
18
3
4
21
97
22
42
19
520
166
163
41
258
333
93
105
93
1
241
17
51
29
21
13
38
45
3
2
25
33
31
441
117
328
277
4
33
16
54
23
81
29
6
6
13
38
17
27
25
15
157
77
3
52
15
13
40
7
6
6
4
83
1
18
8
22
7
4
26
145
102
8
23
52
21
6
74
8
85
81
32
40
5
95
7
16
58
31
66
122
4
110
66
124
98
132
35
33
193
188
3
7
16
62
21
1
30
4
36
9
23
57
13
12
28
68
73
57
94
250
215
2
9
27
5
51
132
18
133
10
178
27
12
20
100
13
520
7
38
520
24
38
268
3
60
423
205
25
62
133
118
187
92
86
57
46
520
11
125
5
169
244
19
317
89
53
108
520
520
67
197
23
55
43
168
49
291
27
133
520
24
7
222
27
43
98
56
11
260
29
343
520
177
208
131
283
351
97
12
20
17
66
52
13
12
9
2
5
2
14
28
7
11
50
9
35
89
13
6
59
49
95
23
309
520
520
42
1
124
27
103
44
418
101
47
1
1
17
14
16
2
7
18
63
36
12
5
1
17
1
2
2
6
18
28
2
49
17
11
6
5
10
33
51
129
123
21
41
58
63
28
23
58
76
9
10
1
19
38
6
9
8
32
94
2
85
26
4
238
144
15
8
265
16
1
171
131
13
22
121
69
4
16
230
234
84
93
76
265
124
282
2
89
11
37
62
1
21
39
1
31
60
64
3
5
15
96
47
24
3
26
50
21
12
214
1
6
231
30
16
22
31
49
52
30
17
6
26
23
83
28
53
7
81
123
61
520
520
6
55
505
4
75
28
76
57
218
359
520
454
520
470
288
16
52
73
441
57
120
100
274
49
37
152
316
213
71
30
520
96
84
260
484
84
108
7
40
24
14
23
20
23
39
6
85
7
12
32
53
6
11
16
3
8
84
31
154
96
520
86
146
109
1
393
67
60
177
40
60
52
39
7
37
8
1
3
14
3
38
5
19
3
6
1
40
389
35
95
29
39
98
6
46
80
511
7
30
51
31
11
3
23
36
59
30
63
325
14
200
112
21
93
21
17
134
364
39
5
87
15
5
34
64
24
10
18
104
92
48
8
151
362
16
212
13
12
1
40
14
17
155
13
266
520
34
520
153
13
39
39
7
26
18
110
271
8
160
3
1
11
38
4
13
218
520
520
1
17
248
188
17
9
75
294
138
18
520
191
2
166
520
198
46
72
130
1
72
171
7
520
24
520
3
60
97
520
280
39
238
75
24
117
38
264
88
223
100
13
4
112
10
520
34
265
97
100
9
212
81
39
8
39
16
211
387
246
12
368
113
228
193
16
4
67
142
18
80
520
9
224
62
48
74
37
2
7
10
18
31
113
14
33
40
8
8
17
17
40
3
27
10
14
2
64
72
42
13
71
26
4
11
1
105
33
14
8
2
1
14
37
106
2
2
15
41
8
2
4
38
3
26
18
6
45
29
12
1
1
7
104
10
119
16
4
41
8
3
20
29
39
1
73
31
174
484
38
26
175
116
150
44
52
55
22
447
112
67
40
9
25
118
64
44
2
97
2
9
4
72
41
115
4
64
77
33
21
21
64
18
4
8
4
50
47
15
3
21
26
28
66
16
30
54
5
23
5
44
3
68
22
45
15
45
4
1
7
31
26
75
128
21
12
90
2
66
60
23
32
30
34
83
36
3
24
22
12
55
18
11
9
29
49
4
30
7
108
112
113
35
3
45
20
57
73
95
52
39
19
19
465
480
2
10
24
5
7
1
11
15
23
60
59
520
458
85
1
10
86
107
149
21
7
37
241
88
22
450
6
50
11
1
5
7
1
16
141
10
3
1
19
73
1
68
90
1
43
209
16
186
106
185
34
51
121
25
288
93
104
371
287
201
204
13
260
49
265
52
12
196
8
284
92
75
49
56
4
1
18
8
5
14
5
6
10
42
13
62
41
520
5
17
1
86
7
85
7
5
3
32
8
13
1
55
65
34
520
520
13
2
7
21
14
3
12
6
3
3
72
55
15
6
7
14
129
17
41
1
45
69
86
142
37
11
59
32
147
108
119
64
20
120
18
10
1
7
44
56
64
75
26
28
10
28
5
3
12
6
7
35
22
210
13
28
30
12
6
5
18
29
11
73
62
116
69
27
2
3
4
3
7
21
19
3
13
2
10
57
52
15
5
64
43
28
65
22
63
2
23
6
18
35
77
53
7
8
16
47
16
12
1
8
6
22
30
55
7
20
56
20
31
44
127
27
9
50
29
2
22
25
6
83
6
53
25
52
6
10
30
1
20
46
8
10
9
2
3
4
3
6
19
15
6
10
5
14
15
33
3
90
4
11
1
7
97
5
3
33
7
33
27
1
39
55
29
2
59
7
23
31
28
122
520
56
2
198
20
182
133
31
10
76
520
244
14
13
24
9
1
29
117
356
64
99
27
85
202
89
8
36
2
5
7
1
16
43
7
19
63
10
3
1
19
98
30
15
96
52
55
30
337
155
240
451
91
1
6
68
101
387
155
62
29
35
51
63
61
3
119
24
224
1
16
47
152
5
88
122
38
2
2
33
32
10
12
1
38
2
7
13
7
4
27
29
47
6
12
35
42
11
10
7
22
5
11
20
520
66
5
1
1
30
24
5
1
2
3
4
4
4
1
16
9
2
12
520
14
13
7
1
30
21
16
7
77
16
43
8
11
3
3
1
9
12
24
17
10
54
19
1
12
15
36
8
3
15
21
5
34
1
7
3
7
17
1
7
31
7
10
16
1
11
5
7
13
2
16
8
2
4
24
2
16
334
18
40
2
1
5
32
24
4
18
6
12
24
29
27
20
14
42
5
2
5
78
12
14
17
4
1
3
5
26
84
23
2
48
119
7
15
21
20
14
17
5
61
13
3
15
11
6
5
1
520
30
22
10
54
24
75
6
5
118
6
8
23
5
11
18
2
10
38
2
1
2
1
23
12
5
19
14
1
3
8
12
1
29
13
4
8
6
1
3
2
61
6
3
6
9
3
9
3
4
6
5
6
25
17
1
4
1
3
2
2
1
6
5
3
2
44
2
1
6
5
1
3
4
5
6
4
11
47
1
5
88
3
6
5
2
10
22
4
6
4
1
1
2
10
19
28
7
27
14
38
8
13
4
26
33
4
9
24
9
7
20
13
8
3
6
11
15
31
3
8
20
7
1
3
7
1
1
7
45
35
31
17
29
28
31
90
7
27
5
49
39
6
9
8
3
28
1
22
1
11
3
4
37
3
53
23
3
16
16
36
1
2
6
22
13
22
116
44
28
18
14
2
13
23
3
12
4
58
12
1
20
4
1
5
1
1
1
1
7
5
2
179
232
17
140
56
133
96
520
7
70
35
84
157
210
192
45
517
303
6
20
41
286
405
26
30
14
6
1
13
36
9
22
7
11
3
11
52
8
89
12
43
8
13
10
26
15
21
106
26
126
132
21
31
378
171
164
65
391
25
65
520
35
112
254
9
295
11
520
302
1
148
4
129
178
17
520
346
29
113
402
42
18
132
449
216
71
232
49
42
2
6
59
95
28
2
5
2
20
52
34
13
12
118
46
15
52
35
7
101
91
209
25
101
3
30
14
37
29
67
74
58
4
2
1
25
5
520
59
33
1
10
23
10
20
1
11
20
20
10
11
36
10
17
25
21
38
34
13
10
14
27
10
2
520
12
16
12
3
8
35
268
30
520
53
21
14
8
5
19
12
52
1
1
35
54
40
520
232
442
520
1
1
130
93
282
99
236
23
10
10
98
29
363
63
34
82
120
16
2
520
186
34
387
290
520
306
83
1
55
15
79
80
19
13
3
6
7
62
6
2
9
3
85
97
33
2
12
26
36
17
59
13
12
52
48
15
29
7
9
61
13
3
10
4
2
43
5
8
42
52
23
8
20
7
14
38
5
3
31
20
22
9
4
27
2
5
5
2
7
5
9
52
1
11
15
21
32
4
31
1
55
219
9
32
87
91
520
48
5
26
82
68
30
43
62
57
2
2
292
65
9
11
28
5
11
1
9
7
11
4
4
10
47
3
23
4
1
16
24
12
23
50
27
18
173
35
12
520
61
13
2
72
20
24
249
86
58
17
20
17
4
2
27
1
15
9
3
3
14
3
14
7
90
1
151
110
50
83
40
53
203
31
19
19
36
24
12
81
9
28
260
39
2
9
2
377
12
29
27
27
4
8
22
55
6
6
3
2
19
10
2
1
9
17
3
8
28
5
4
21
19
13
32
27
5
14
2
3
7
4
11
13
1
10
67
29
8
62
98
520
26
6
30
7
4
520
4
2
32
26
5
27
15
12
1
8
39
17
40
18
39
42
35
24
3
86
4
8
15
7
11
21
4
2
3
19
10
7
5
3
36
7
14
9
25
3
43
34
13
1
18
3
24
8
8
6
16
18
26
105
21
1
36
520
4
520
90
29
41
2
39
31
65
31
116
11
127
1
9
18
1
34
41
4
3
2
22
11
7
6
15
5
6
1
19
8
1
21
5
5
8
37
339
193
106
6
49
203
233
4
34
7
123
5
62
3
41
88
57
12
188
304
164
463
66
340
60
39
33
200
25
6
5
11
1
8
8
13
29
254
22
8
13
8
4
6
2
19
5
4
5
4
8
17
20
128
63
46
105
15
12
9
11
14
18
25
26
22
7
12
29
9
13
48
404
37
77
109
132
118
342
189
105
173
23
265
47
167
17
47
16
19
33
107
520
169
352
520
520
17
2
14
13
39
101
9
30
3
61
5
18
42
33
29
10
10
6
7
23
20
12
12
5
46
20
11
28
3
5
48
2
12
1
36
85
15
2
15
7
3
51
26
497
132
54
4
32
23
5
247
7
1
1
43
9
4
4
48
41
19
43
5
22
55
47
19
11
6
14
28
59
1
13
24
168
35
19
4
54
37
10
20
83
17
77
24
3
1
126
81
1
2
79
31
20
18
20
264
4
17
20
24
62
18
3
14
17
20
5
22
5
21
32
1
25
30
7
18
17
19
25
51
83
96
94
268
39
91
25
28
20
18
136
22
158
54
520
84
70
82
16
131
3
36
32
55
23
60
37
19
3
21
28
62
22
1
24
2
103
44
31
5
26
3
18
11
26
30
26
106
51
52
2
31
9
19
19
35
4
8
73
13
3
7
36
108
4
58
9
24
3
55
34
36
51
29
24
24
44
74
9
38
28
3
97
2
9
147
4
477
101
52
67
8
2
12
76
81
33
15
16
82
36
45
2
6
40
13
7
5
142
33
47
29
147
146
32
160
416
95
324
27
13
13
19
33
17
112
37
157
72
36
6
5
44
21
9
197
138
300
40
53
292
520
520
17
12
30
8
36
34
16
26
19
3
21
47
53
18
6
1
15
72
25
29
104
57
12
19
6
4
13
16
16
27
7
139
23
74
16
3
20
12
69
27
30
154
39
11
1
8
78
50
13
75
8
3
19
25
43
5
39
11
34
29
17
37
29
5
5
9
89
22
38
42
59
48
49
17
33
2
51
29
148
7
49
6
3
12
10
1
35
20
26
27
113
15
56
1
55
1
41
14
11
59
35
6
2
64
2
15
89
81
51
16
14
45
48
47
9
4
72
115
61
231
46
243
68
4
92
21
49
66
5
83
47
5
13
31
6
11
18
22
17
31
1
4
6
7
6
20
10
370
9
26
37
37
41
14
9
25
73
5
89
52
19
12
14
14
14
4
430
11
13
18
4
19
383
520
520
31
36
6
4
5
2
12
18
27
14
8
46
254
76
40
76
41
4
36
520
520
48
20
4
23
25
79
53
8
14
99
64
3
4
68
23
11
11
9
18
51
113
50
33
54
29
83
49
286
181
277
1
15
40
12
26
43
5
72
21
4
82
8
20
2
15
155
5
8
4
23
47
8
15
11
30
18
8
24
35
197
2
50
24
30
60
157
42
50
124
4
34
39
20
59
27
56
63
24
40
15
22
71
14
131
304
4
62
47
24
67
82
42
23
21
18
18
18
36
88
4
10
42
78
134
12
45
5
7
180
38
14
1
60
21
11
1
14
34
53
22
275
20
94
99
27
27
56
53
72
26
87
85
131
6
3
10
10
13
12
49
17
15
12
13
3
3
4
10
36
15
29
46
69
27
169
12
297
26
19
102
12
40
44
19
2
15
24
30
61
94
52
18
20
11
25
94
14
41
65
2
46
94
29
13
22
1
27
16
46
52
5
11
36
18
33
9
41
12
113
1
17
7
124
102
57
76
461
21
7
7
8
9
48
3
6
12
45
3
98
520
66
275
520
520
72
342
520
54
31
169
71
84
310
332
44
5
453
33
15
91
58
49
45
131
46
121
7
60
6
9
19
12
28
67
2
13
5
23
113
124
51
16
7
16
25
28
6
50
6
5
9
1
34
29
6
16
27
14
14
18
55
32
5
31
13
17
61
2
28
53
48
100
6
39
11
103
30
9
520
492
1
64
16
72
46
27
28
92
1
12
13
49
82
6
24
236
244
293
27
303
34
10
520
344
29
119
43
44
22
1
119
171
44
47
176
12
79
18
287
50
108
520
145
34
82
263
2
249
7
31
97
29
54
83
203
35
34
1
4
3
7
11
15
1
16
1
7
2
30
28
107
45
105
4
3
23
14
8
13
15
104
4
7
5
63
14
18
2
25
16
37
12
98
9
13
29
18
1
8
1
2
30
11
1
12
10
14
13
21
6
1
8
10
4
9
19
8
1
3
11
22
30
8
7
17
1
11
18
13
2
11
6
4
4
15
20
32
1
33
1
19
7
24
13
5
61
23
40
1
1
39
35
15
33
4
2
58
4
55
40
28
3
19
7
54
1
60
1
11
26
29
10
19
20
26
20
2
20
7
41
3
1
4
19
8
8
3
16
72
29
18
7
7
28
19
6
9
3
22
15
1
1
4
11
18
3
1
34
16
20
8
37
1
47
4
17
8
4
22
5
7
35
62
9
23
1
5
8
4
28
55
61
26
11
3
8
14
14
55
72
74
52
98
172
15
11
117
18
4
49
3
32
1
18
4
2
1
11
11
10
4
9
1
15
18
12
3
61
24
6
40
4
28
5
9
60
41
10
4
3
13
12
86
33
7
2
33
29
87
13
132
520
19
79
83
72
9
27
51
46
175
19
14
17
63
54
5
15
21
13
14
351
8
10
7
125
64
9
42
6
16
13
25
55
16
16
20
6
41
18
17
10
6
1
39
32
33
27
45
45
23
18
48
17
56
144
161
76
108
25
18
149
56
276
75
2
9
2
9
17
6
11
19
9
30
241
5
43
25
27
1
4
71
14
83
33
24
3
8
7
6
5
15
1
14
11
25
25
58
7
28
23
3
1
70
103
42
14
15
37
113
64
11
18
1
34
2
7
11
22
273
10
11
1
21
1
20
10
16
23
14
47
1
6
20
14
5
2
18
35
158
51
21
35
12
19
82
4
10
9
27
2
36
22
10
1
4
20
5
27
71
82
26
31
4
52
55
14
30
45
22
1
19
4
520
44
35
3
30
8
5
2
4
20
18
10
23
2
9
36
28
21
11
1
10
22
7
40
4
3
99
139
215
55
294
1
17
52
16
520
18
2
8
4
1
10
6
2
12
18
2
10
4
8
14
15
81
13
14
15
21
9
11
5
1
259
19
135
34
27
15
18
4
31
3
17
19
14
2
5
27
3
15
50
19
1
50
7
34
9
32
9
2
64
10
36
30
15
26
10
50
34
28
101
11
16
9
35
50
5
21
53
6
6
2
3
18
62
12
43
3
36
36
99
50
61
33
11
11
56
1
2
11
27
32
37
32
32
12
8
6
7
3
2
8
6
22
18
7
31
3
6
1
9
236
33
9
15
8
11
1
2
8
3
2
10
15
10
5
4
30
4
18
6
4
7
2
1
5
26
8
1
2
27
15
29
18
21
9
2
41
32
10
4
53
52
45
11
20
17
18
38
12
79
19
1
47
44
22
4
7
39
8
29
24
21
134
60
16
75
22
32
14
21
74
7
9
16
5
6
2
46
32
2
16
16
1
12
12
2
4
12
8
67
11
19
34
43
3
34
9
28
6
520
10
3
6
8
4
28
8
2
1
1
7
11
16
10
39
108
6
21
29
25
7
32
11
10
46
6
5
6
35
21
7
5
35
35
13
65
16
129
23
7
49
16
39
23
6
23
14
19
14
134
14
108
31
5
19
37
110
520
117
86
9
27
12
1
10
4
30
142
42
18
40
494
80
520
91
42
10
64
170
1
41
27
66
23
4
59
9
13
21
39
5
9
2
9
10
7
45
90
520
146
466
520
59
26
26
53
54
520
288
266
267
82
133
275
97
15
209
70
135
49
18
1
37
9
3
12
2
38
221
62
32
6
5
112
101
19
2
21
7
6
310
144
58
99
178
431
119
28
10
95
22
8
4
5
4
18
14
40
21
8
22
70
144
1
1
39
16
81
6
3
23
8
23
24
37
7
50
10
10
18
4
4
26
50
24
48
10
59
5
15
39
8
26
15
8
24
84
26
520
12
3
29
29
68
2
1
46
8
13
8
10
26
4
40
19
48
35
86
93
17
6
6
7
9
11
8
15
34
26
5
8
63
4
12
25
3
15
26
10
15
4
19
38
20
2
38
5
6
3
11
9
27
11
3
1
5
1
14
1
14
5
392
25
3
8
14
1
41
13
57
8
121
48
27
27
46
14
1
1
11
3
5
17
1
1
7
20
5
3
2
21
1
2
18
11
7
8
3
21
11
17
1
1
6
1
15
8
7
3
1
15
1
1
12
14
3
8
3
11
10
26
4
3
11
6
6
16
2
1
42
1
4
3
27
23
3
7
9
20
1
2
30
8
3
5
17
50
4
1
1
20
3
3
1
22
4
8
5
2
3
1
12
42
12
20
12
15
18
25
29
45
7
1
6
2
25
17
1
422
36
3
7
10
2
3
1
30
31
4
8
14
2
64
23
31
29
1
56
72
44
13
15
124
65
19
37
11
6
5
2
21
110
13
1
6
9
8
19
2
31
12
9
1
56
15
12
11
60
4
74
8
3
10
50
2
9
21
4
17
7
24
10
22
15
11
5
2
3
12
450
5
8
7
2
1
5
1
5
2
11
10
2
22
3
24
118
44
18
9
1
14
77
13
111
1
39
47
8
91
32
13
6
42
25
9
60
16
23
100
49
4
34
22
66
91
22
2
1
3
2
2
4
2
136
63
45
102
77
4
4
330
27
12
21
24
36
1
105
55
60
62
137
17
17
104
26
35
179
50
38
171
4
2
8
2
150
8
12
13
1
337
24
2
110
227
92
13
109
20
13
10
1
3
2
97
10
4
10
3
4
15
32
36
49
520
4
41
9
9
22
465
17
1
5
1
1
3
3
3
37
13
3
520
520
28
1
9
12
24
11
6
12
18
15
39
36
91
98
79
17
16
1
20
5
75
49
90
16
3
5
41
107
3
2
3
43
261
17
34
15
33
35
30
1
19
10
19
24
2
64
122
1
58
37
13
1
34
8
24
11
2
20
2
7
81
7
24
6
5
22
266
20
1
2
1
17
7
5
3
1
9
12
5
2
1
2
1
2
24
2
2
26
7
4
21
11
22
6
10
1
1
1
5
3
74
5
12
2
14
6
7
6
21
1
4
12
2
6
2
12
10
4
1
15
1
17
10
5
1
4
1
10
10
8
8
31
10
1
3
3
18
14
3
2
5
6
6
19
5
14
10
21
4
10
11
8
18
9
8
25
2
1
5
13
10
3
13
17
35
2
18
1
14
17
43
11
147
16
12
34
5
4
2
32
2
12
9
12
4
8
7
5
3
5
34
520
12
1
470
5
24
3
4
5
4
16
12
20
14
5
6
13
16
31
1
8
2
25
6
6
4
4
7
8
9
11
2
11
14
70
6
7
1
7
5
7
11
8
14
3
11
6
114
10
6
7
9
2
6
5
4
11
23
12
1
10
30
16
1
2
12
1
6
168
1
3
5
3
6
5
11
5
50
1
15
4
7
3
33
2
2
15
5
2
17
2
178
520
1
6
12
5
37
4
12
4
9
25
1
1
8
9
10
8
119
1
33
11
19
63
43
9
53
12
7
28
1
1
17
61
3
4
54
5
3
22
4
39
33
18
32
12
2
15
5
47
7
3
10
19
3
7
198
137
2
53
9
64
15
26
9
90
23
33
41
10
22
1
39
14
60
12
12
21
11
57
27
70
45
29
19
101
14
144
1
18
2
17
97
80
29
115
27
55
6
52
13
7
1
6
88
51
23
1
60
12
34
44
30
47
12
41
104
32
9
19
9
21
39
43
77
13
3
123
1
14
19
10
8
35
7
5
55
15
73
1
11
199
135
53
1
15
28
5
49
30
15
12
57
2
10
1
95
4
138
71
32
29
10
192
95
1
39
78
40
16
38
8
6
1
54
42
54
18
8
135
36
57
123
43
68
13
26
36
33
33
6
10
26
74
161
25
12
14
76
10
125
74
44
11
58
28
174
143
11
22
5
20
9
18
57
3
25
26
42
76
118
20
25
43
8
2
23
1
82
7
69
49
30
94
60
29
10
23
3
33
34
6
40
2
2
62
11
47
1
31
29
1
12
37
18
88
17
69
6
1
25
12
6
20
19
4
4
24
32
12
14
28
27
13
136
68
78
15
20
13
17
95
37
78
4
32
7
39
42
122
293
3
7
3
22
72
1
106
25
36
120
12
45
59
6
277
9
67
20
3
48
19
50
1
59
59
18
175
92
50
27
5
64
70
76
1
21
80
85
123
18
85
134
19
192
94
1
1
128
92
19
19
33
9
9
3
48
33
3
1
44
4
14
23
102
10
1
4
7
2
24
2
3
2
35
5
10
33
104
17
51
26
4
125
33
22
8
3
6
16
73
84
36
35
1
33
1
7
1
47
3
1
5
18
10
3
2
10
5
15
13
10
7
17
3
33
19
21
5
61
84
8
19
18
113
34
27
21
37
50
14
3
11
28
13
18
5
87
5
18
14
49
9
44
26
14
47
26
16
89
27
6
3
18
13
62
126
42
2
11
86
41
12
46
12
3
6
22
15
23
17
1
5
67
21
12
2
7
2
10
30
45
35
5
268
5
4
9
26
31
160
1
102
5
1
16
31
5
8
20
5
31
5
9
9
28
70
2
3
65
5
27
6
13
9
28
3
34
8
6
40
94
27
41
93
32
52
34
3
2
99
105
37
44
6
72
137
5
5
23
8
17
9
3
27
18
13
49
21
22
6
82
64
19
13
1
18
28
15
98
14
13
43
5
23
21
1
51
9
13
3
104
25
61
56
16
32
42
23
57
13
7
12
520
38
106
16
12
13
20
91
10
3
5
5
5
17
1
4
36
4
72
3
17
14
14
6
32
10
3
11
14
9
1
12
3
21
2
1
5
6
15
13
22
5
1
1
2
7
26
5
7
1
4
14
8
5
6
3
456
13
13
1
2
15
2
7
6
15
6
4
4
14
2
10
2
7
12
4
52
2
4
10
5
8
13
27
2
3
13
5
7
1
9
1
6
3
2
11
3
39
35
17
3
6
7
7
2
12
8
16
520
14
5
3
19
20
2
6
4
20
14
4
15
4
4
9
21
6
1
11
6
20
5
8
24
2
5
5
2
5
13
520
90
1
7
12
11
6
6
4
8
19
1
12
1
3
2
40
2
520
4
1
67
4
520
2
34
14
16
8
5
9
12
520
27
6
42
3
6
68
34
4
6
16
7
17
77
10
79
3
1
14
2
8
14
71
7
171
126
2
39
112
32
34
24
73
19
1
30
6
12
4
12
40
30
39
36
7
1
7
10
1
11
17
35
2
9
13
10
13
8
22
3
12
1
2
22
1
7
10
22
47
6
1
15
18
9
3
3
3
1
11
7
1
2
1
5
4
6
4
12
8
3
4
15
2
42
10
2
4
42
1
14
45
21
15
21
23
30
54
11
520
8
446
14
133
520
63
200
40
49
520
520
258
520
5
3
4
47
520
10
520
13
1
22
3
6
6
3
3
9
2
19
2
3
13
3
1
7
10
3
1
14
4
2
6
5
1
1
5
1
14
12
3
2
1
3
3
3
12
3
9
3
6
10
2
1
2
9
3
14
1
520
3
135
6
520
6
27
3
33
3
9
9
18
39
6
22
87
11
18
7
14
54
3
6
15
8
4
3
6
18
31
8
3
15
18
15
12
17
3
74
11
15
3
15
9
1
2
21
9
57
8
1
43
2
2
13
72
13
23
28
82
22
83
33
34
193
3
1
33
6
23
14
13
5
24
48
33
25
2
11
4
16
8
6
2
24
18
1
3
6
22
24
17
520
2
21
2
72
10
11
26
24
37
1
36
24
34
21
33
2
32
10
9
17
10
2
24
9
10
92
61
3
9
21
25
32
13
5
145
28
16
11
33
18
26
10
9
16
1
10
27
15
4
89
4
46
4
28
13
12
11
6
19
73
7
31
28
55
36
13
9
4
51
5
29
3
27
2
19
19
47
8
23
44
31
2
11
4
7
3
20
11
2
15
7
4
39
16
3
5
3
23
8
9
15
35
13
34
26
6
19
6
8
2
101
13
3
29
4
1
13
2
3
9
9
7
2
21
3
35
11
16
12
22
4
4
15
41
5
12
8
14
13
10
33
6
12
15
269
15
49
15
4
1
1
40
7
35
32
79
22
29
93
7
13
26
9
41
4
20
60
6
132
28
2
42
48
1
20
30
41
1
151
15
28
4
2
1
36
34
7
3
52
9
20
4
5
4
1
12
13
137
27
47
36
16
20
11
10
520
11
1
29
6
17
7
2
17
16
19
9
4
7
20
4
29
213
2
12
34
42
29
16
11
23
10
125
47
1
7
56
27
5
4
3
15
34
11
2
7
23
2
1
3
30
1
1
5
81
21
99
8
5
1
54
520
1
43
12
1
2
6
12
1
17
10
1
4
1
22
33
5
10
7
5
8
2
3
1
17
26
6
10
3
3
3
4
2
42
8
16
15
1
11
35
4
17
14
33
2
10
2
1
2
1
44
29
19
5
18
27
4
50
262
9
15
4
24
6
20
520
16
29
520
19
21
3
9
84
2
2
22
2
27
520
7
41
2
2
3
18
15
2
6
59
2
62
9
2
3
8
6
9
8
3
3
46
4
17
2
6
9
11
3
3
8
18
19
19
1
1
18
2
3
21
16
17
15
131
136
20
29
5
55
1
67
19
3
56
16
14
21
18
23
38
7
88
7
23
3
1
17
29
29
19
19
21
37
12
5
12
17
11
38
16
2
50
1
5
32
14
44
37
15
20
37
78
32
77
93
66
10
27
520
46
2
26
136
520
4
41
54
4
10
10
19
13
6
14
3
17
10
15
20
5
55
34
116
33
100
120
72
39
7
18
5
4
9
13
41
10
25
16
54
4
30
2
3
3
27
12
25
15
8
86
27
3
76
10
38
1
70
138
1
7
36
63
1
6
105
17
34
8
17
3
203
4
4
1
43
114
49
15
10
3
12
18
9
22
4
15
5
3
14
39
1
3
20
2
6
7
5
2
48
2
19
14
4
39
1
14
7
3
8
1
37
1
19
1
17
2
16
7
9
16
9
4
24
2
14
23
13
19
2
25
8
12
2
8
9
32
41
83
63
20
22
1
3
14
19
66
5
14
2
13
18
18
3
4
3
23
2
4
4
11
10
15
100
34
167
60
32
37
10
26
61
1
4
46
57
4
80
31
56
1
19
30
16
9
8
33
9
55
57
13
42
8
81
6
23
40
6
17
17
3
24
2
31
19
105
97
459
111
8
127
91
37
28
12
8
55
17
8
35
79
19
9
67
520
40
22
21
19
39
27
62
28
137
43
8
18
4
13
57
72
5
17
77
15
32
13
28
31
36
1
33
31
21
22
1
3
8
15
1
11
2
18
1
1
18
10
11
17
16
6
1
11
520
22
26
48
16
132
441
5
20
3
14
2
9
3
9
45
42
10
30
44
3
8
86
25
130
7
158
1
93
19
10
21
77
9
51
8
12
16
14
63
42
5
2
30
7
45
18
47
51
11
79
244
323
12
6
22
27
5
108
6
135
121
520
63
6
43
4
2
8
2
2
11
35
64
68
45
12
26
2
1
27
17
55
62
19
2
3
41
74
35
10
8
21
1
6
20
10
3
39
10
40
172
93
190
133
74
26
5
125
8
40
80
42
16
55
46
54
124
30
6
9
30
13
6
2
10
1
100
143
62
520
70
20
8
17
21
17
24
48
8
87
80
16
195
31
43
13
15
60
57
11
20
3
13
9
2
2
5
28
12
13
6
22
15
9
259
19
11
1
27
10
31
16
12
30
4
2
8
6
1
21
1
242
5
2
58
15
1
82
13
35
2
119
12
6
8
47
30
5
67
1
1
7
16
47
10
1
520
91
185
22
4
55
19
59
9
131
37
5
55
4
31
50
65
283
38
102
90
15
520
2
12
4
9
1
17
10
30
4
19
14
6
7
14
14
10
2
21
13
28
30
5
31
6
9
19
15
36
9
6
12
11
11
2
19
8
15
39
15
34
1
22
2
16
15
10
6
6
11
5
1
13
7
2
27
2
15
1
8
4
6
24
10
28
47
14
25
13
109
5
82
23
23
206
10
6
1
1
6
31
6
17
4
28
86
520
9
274
59
70
125
490
356
55
268
313
286
18
230
10
53
68
30
85
14
34
28
54
59
35
357
85
520
457
105
129
210
182
245
36
128
22
29
42
440
8
24
20
3
87
19
19
25
3
17
24
45
147
1
20
290
8
123
20
71
32
123
8
3
39
41
97
128
29
23
4
520
520
256
11
5
70
520
437
93
429
138
98
53
455
520
94
72
231
512
216
54
17
106
250
186
27
349
108
139
520
17
125
520
18
225
181
76
49
107
7
9
9
82
265
134
101
89
39
71
3
8
5
35
43
18
54
6
58
144
84
13
9
5
33
263
10
145
11
5
1
38
1
284
15
2
11
4
36
13
95
31
50
36
30
35
520
58
122
114
286
520
28
43
470
301
201
72
272
161
138
520
135
237
3
73
57
520
494
520
99
10
26
13
81
27
116
20
16
2
9
17
192
95
43
127
6
47
2
1
23
53
137
1
110
71
15
1
45
183
17
20
14
63
108
3
83
17
40
13
8
11
10
35
12
24
23
34
21
29
73
3
75
1
109
29
17
21
27
1
59
520
27
73
12
21
219
520
46
2
91
44
24
63
8
10
42
1
27
7
89
27
216
520
16
1
50
26
2
100
13
59
3
191
11
195
1
99
7
12
19
26
97
17
21
4
24
5
4
49
132
23
17
119
76
68
475
69
103
67
506
93
54
172
28
251
208
44
91
71
159
27
142
80
66
6
5
26
42
44
24
82
59
44
95
354
30
353
520
116
445
173
170
242
213
216
520
398
520
38
3
520
64
97
24
193
93
134
27
122
59
26
40
133
187
93
57
111
3
3
11
202
520
19
63
106
114
109
409
347
73
59
55
10
31
191
5
38
106
74
520
23
112
11
40
151
28
83
130
9
32
36
63
21
114
96
18
123
12
62
32
24
86
43
93
515
114
75
26
74
26
11
135
50
5
15
41
36
22
55
13
1
22
163
31
51
43
45
62
84
11
170
189
270
520
324
12
3
5
20
11
14
55
7
48
32
42
31
18
96
46
46
74
108
92
91
54
64
7
61
2
3
12
72
80
23
18
20
6
34
126
1
86
5
79
1
21
37
410
26
364
82
120
107
6
267
520
116
520
167
38
279
382
476
25
23
365
520
37
374
59
411
406
187
105
58
279
128
1
39
311
83
183
110
289
520
6
1
370
41
78
269
241
164
520
24
35
2
62
56
40
114
84
29
8
251
63
85
113
53
56
17
56
5
3
44
236
130
520
86
111
36
34
22
35
3
34
56
43
16
17
7
63
58
37
47
1
2
134
185
12
35
46
70
76
165
5
56
28
25
54
22
157
1
35
35
116
16
78
16
1
3
32
24
41
8
9
90
32
28
75
54
93
89
45
173
87
97
32
45
51
23
7
6
44
127
53
14
118
31
6
76
41
19
33
146
45
13
47
32
128
22
154
364
302
12
16
89
285
4
98
209
53
125
384
345
8
210
303
345
4
123
17
21
89
72
6
65
174
369
153
24
344
520
104
152
520
18
17
271
40
37
142
38
45
6
6
2
15
31
6
10
21
1
4
7
7
1
41
10
5
35
115
40
1
3
26
11
7
108
520
130
25
120
176
22
368
399
17
24
11
46
67
8
11
4
6
47
30
115
13
1
8
17
127
238
3
65
28
92
151
99
208
13
26
8
5
50
52
107
16
37
164
23
16
8
85
145
42
111
35
165
119
104
55
114
127
84
25
33
44
25
279
163
133
35
1
6
2
19
74
520
73
109
119
378
101
75
273
20
24
520
35
520
509
347
520
520
359
77
177
5
19
33
17
21
151
44
38
1
115
6
2
110
3
23
148
3
75
37
2
17
378
2
4
7
7
115
40
110
8
5
13
48
100
70
16
3
12
12
35
17
54
201
72
3
24
12
57
7
13
1
35
64
147
6
42
4
27
24
42
48
4
41
4
58
5
27
15
26
63
25
14
43
51
24
17
45
156
48
6
48
12
520
1
196
29
382
520
3
520
489
81
2
326
520
520
40
520
489
90
55
520
76
368
52
189
410
128
102
143
50
281
41
55
293
520
15
45
4
30
11
4
27
24
22
114
4
14
22
128
9
112
64
57
7
57
32
109
35
4
70
52
36
39
2
30
10
9
24
79
6
15
72
131
5
18
62
4
86
112
41
2
17
5
13
175
150
21
44
19
24
203
44
105
23
1
3
90
3
9
248
284
15
7
196
6
520
17
60
43
94
33
1
10
36
21
78
520
84
5
110
34
104
15
42
15
37
4
15
11
23
49
1
66
261
158
243
457
520
43
79
34
30
25
233
54
19
83
122
226
182
171
100
266
51
72
253
100
317
37
384
163
169
409
520
474
79
254
520
520
9
20
3
13
66
28
68
16
2
45
6
13
23
2
199
165
92
384
98
70
105
201
107
51
66
27
59
31
106
3
12
18
5
11
24
14
23
3
10
12
11
7
2
316
18
26
60
5
22
14
17
1
50
40
3
38
12
85
1
17
24
2
4
4
5
21
12
16
22
5
11
11
23
1
8
31
6
4
24
5
19
17
23
1
8
6
51
9
3
15
4
25
30
46
39
11
17
8
13
21
12
52
16
33
24
13
58
38
3
45
3
41
25
7
35
36
6
7
15
19
1
53
38
13
10
75
2
12
6
27
90
29
125
56
76
7
12
10
5
7
8
26
25
5
45
2
5
20
1
16
86
38
79
62
144
169
95
3
107
19
124
109
17
6
44
520
24
2
1
38
20
1
125
2
55
1
40
150
12
10
5
2
7
6
15
1
18
1
7
7
8
15
21
8
14
8
61
34
1
5
9
49
15
47
22
58
123
8
3
28
17
5
6
26
15
4
26
15
10
15
2
14
11
15
15
3
80
8
2
44
4
17
2
3
7
23
40
12
3
2
13
8
5
22
26
3
33
1
2
17
4
3
2
1
62
11
7
21
47
34
170
66
8
27
40
85
1
8
13
43
1
39
8
2
1
1
12
11
1
23
17
9
9
2
2
9
18
2
24
10
1
7
8
68
16
7
6
4
2
8
3
4
5
2
4
2
5
63
21
13
10
15
6
2
24
9
1
7
1
6
10
9
1
10
4
18
3
3
10
1
24
10
1
17
3
16
4
21
16
1
9
5
3
3
21
14
49
5
6
23
21
6
1
23
1
51
2
6
3
7
2
6
1
38
1
4
3
6
7
30
18
9
10
6
5
20
2
39
1
5
32
21
2
7
27
31
2
21
7
18
3
2
3
2
9
7
11
10
9
2
1
15
26
12
3
18
1
22
15
3
1
9
19
4
20
3
27
26
18
1
26
23
68
216
140
46
5
33
18
15
53
165
42
62
192
45
247
12
45
414
520
8
21
28
16
90
520
17
48
38
52
81
294
268
20
36
9
10
96
7
17
1
3
1
1
12
5
2
64
1
34
190
385
85
57
209
1
34
53
27
11
134
15
210
26
382
66
35
30
510
17
150
5
13
19
18
2
5
28
1
17
10
12
29
51
46
51
12
21
1
26
8
13
10
15
24
11
15
28
2
3
26
2
3
2
24
6
71
520
24
4
33
33
1
7
19
2
9
56
13
20
10
33
438
1
27
1
114
10
5
101
4
14
5
52
42
102
15
51
51
38
15
2
9
6
133
17
47
30
5
2
15
4
4
3
5
1
24
25
13
28
8
20
10
5
7
7
5
2
9
11
21
6
22
41
79
195
27
6
244
144
21
1
22
520
38
52
5
57
6
69
2
37
4
287
6
17
14
43
15
13
47
45
469
37
67
35
239
51
9
31
137
25
520
41
101
21
80
24
25
74
11
68
4
2
10
132
80
61
30
81
51
13
5
20
15
17
1
120
1
4
43
24
48
5
26
5
4
50
15
2
51
64
80
23
13
40
14
520
159
38
60
57
15
180
148
42
22
107
84
27
133
18
16
31
3
8
72
15
15
55
115
1
21
18
11
77
94
151
78
34
1
9
10
14
7
6
6
1
3
1
1
1
19
55
6
3
6
3
52
4
4
9
21
5
8
69
6
1
164
7
22
15
403
114
20
100
54
35
45
56
520
66
15
10
1
97
20
20
21
2
15
61
17
55
2
6
9
11
78
520
24
129
37
23
13
5
2
50
22
9
110
51
7
8
8
12
40
34
24
12
116
400
14
20
38
60
4
2
2
12
6
7
14
25
85
9
1
14
34
7
40
3
105
48
3
12
15
22
63
58
1
96
12
23
1
29
74
25
53
202
39
176
1
39
33
29
7
4
2
21
8
40
13
8
520
6
1
1
29
24
7
8
4
31
2
67
1
30
37
10
18
13
5
47
21
2
75
9
6
7
3
79
1
10
18
23
17
10
5
20
1
520
9
45
16
1
37
9
36
5
5
9
5
6
1
31
4
7
4
59
15
16
6
21
20
2
82
520
6
5
12
3
24
27
1
7
1
18
187
7
17
2
39
6
24
28
33
20
10
32
26
65
4
75
81
83
67
20
60
65
88
25
2
30
11
5
4
1
3
245
34
3
1
2
11
54
9
14
36
34
5
86
12
10
20
8
37
9
91
6
48
11
47
9
2
13
14
22
140
101
26
34
2
21
25
4
24
35
6
58
1
6
23
84
8
7
55
9
1
41
42
8
7
34
33
202
5
8
7
1
10
2
15
2
3
1
5
2
41
2
17
5
4
3
3
20
12
3
5
9
4
16
21
1
27
7
15
1
3
123
2
6
1
16
1
6
5
8
26
6
22
10
1
2
10
1
11
9
2
2
1
7
2
6
9
15
1
1
2
1
3
82
1
3
1
4
2
48
8
2
8
5
1
63
53
1
2
8
23
12
1
7
25
1
15
34
5
9
2
2
15
4
7
2
11
4
5
8
2
9
12
9
10
5
22
6
5
59
4
3
51
7
10
13
175
42
7
30
11
59
24
19
26
48
4
1
15
1
24
3
7
1
4
4
21
14
21
10
5
25
5
13
1
16
6
32
4
7
3
21
1
5
6
11
5
41
4
6
14
25
5
6
15
7
51
17
4
1
2
1
13
12
12
15
20
2
14
2
12
4
26
11
2
2
1
2
9
2
9
11
9
22
1
2
30
7
1
1
3
10
10
6
1
22
2
2
2
9
4
16
6
6
7
7
13
1
6
19
3
3
10
11
1
12
8
34
23
13
2
2
15
1
1
4
2
13
30
8
8
29
1
38
20
11
6
18
6
14
29
13
6
13
18
21
15
6
2
17
8
39
34
1
4
3
14
7
40
3
19
2
7
18
53
8
2
1
1
8
20
24
6
2
31
520
8
9
41
520
8
1
19
11
31
8
139
3
32
2
41
29
520
56
4
22
16
11
6
23
2
5
61
11
7
58
3
15
2
2
53
4
13
4
12
3
12
32
12
17
1
14
175
32
144
92
33
48
3
8
3
2
41
22
32
34
53
5
6
49
1
8
35
49
3
30
2
5
16
118
14
51
14
6
188
59
520
11
2
4
200
2
50
44
24
21
18
9
3
17
28
15
3
7
7
3
1
11
23
5
21
35
3
6
4
1
3
9
12
7
51
1
42
25
28
19
13
30
9
10
3
21
21
10
43
5
3
182
16
20
10
20
26
17
24
12
3
11
43
8
77
6
11
6
86
1
12
18
25
15
1
7
11
41
29
8
13
520
14
55
9
8
17
95
8
49
78
184
27
125
22
27
125
367
520
4
520
38
520
9
27
2
2
15
21
6
5
13
43
7
18
11
1
5
20
12
24
2
21
2
15
9
8
12
21
15
12
18
2
520
25
11
6
11
67
9
10
1
5
6
105
18
24
14
5
1
11
20
50
10
3
9
5
9
56
53
44
61
4
14
60
17
79
1
1
41
78
47
15
6
30
1
38
35
149
23
9
14
91
1
3
24
83
19
1
22
2
3
22
17
5
6
6
24
4
1
23
56
29
8
520
5
15
61
26
50
20
30
86
37
98
11
520
25
28
33
24
45
10
1
36
18
5
7
1
13
5
21
6
78
21
16
34
3
53
132
63
35
9
29
58
8
9
2
22
14
33
225
146
3
53
23
6
38
321
520
9
34
55
49
7
24
26
96
75
54
417
25
29
5
4
18
31
19
39
2
3
19
46
64
2
48
74
9
8
1
53
371
29
520
12
113
17
311
5
5
69
6
3
12
6
9
25
12
4
94
24
76
101
1
410
17
16
10
33
25
28
92
1
2
6
8
48
30
14
2
6
24
1
31
1
33
26
4
5
33
37
43
14
66
15
98
4
11
2
9
21
77
12
160
108
44
10
5
13
38
9
2
22
15
15
12
43
75
5
4
12
49
240
2
27
28
12
7
4
62
9
16
21
37
10
8
5
9
22
16
40
187
97
14
1
23
28
70
15
27
249
252
28
39
178
120
249
114
101
69
102
56
129
40
241
126
7
283
392
427
520
6
12
17
4
229
96
15
162
136
32
96
520
12
4
5
3
6
47
5
19
30
7
22
2
520
150
6
49
12
10
4
8
23
34
12
28
4
18
69
1
66
11
47
20
12
2
85
5
16
520
83
32
44
4
15
520
15
77
17
3
25
3
5
52
9
9
62
6
10
1
3
39
3
6
1
18
17
154
135
28
520
452
32
131
110
193
520
436
1
53
36
128
27
15
62
27
3
14
1
12
32
47
41
52
5
2
12
11
24
57
8
1
10
22
28
2
16
12
7
13
28
88
140
63
16
57
43
520
84
21
9
75
520
32
142
85
189
51
120
51
30
60
6
18
51
49
29
232
128
60
28
7
38
75
35
78
51
9
24
21
99
146
2
56
153
190
8
42
59
21
3
1
16
3
4
30
89
33
19
16
2
114
49
71
154
40
36
42
10
43
16
1
8
1
119
9
40
42
1
18
3
18
2
6
20
52
10
6
21
44
29
2
8
43
25
7
12
5
20
9
42
19
23
1
16
20
13
4
22
9
25
40
22
35
18
20
17
1
6
13
21
5
17
23
114
6
11
2
13
28
3
11
3
20
1
3
1
7
13
5
2
17
4
14
3
98
18
38
20
13
6
2
51
28
13
20
11
242
14
2
37
17
8
16
8
17
23
5
24
2
30
12
7
2
2
28
25
5
10
10
4
2
11
13
7
1
89
15
52
1
2
86
26
3
30
14
52
32
11
19
16
2
29
42
36
6
6
16
2
39
2
3
3
3
11
4
1
2
3
8
5
1
40
9
13
4
138
40
22
45
67
12
1
19
12
4
473
15
13
24
32
19
16
34
95
16
40
4
95
30
8
13
49
520
177
160
5
1
125
6
13
68
275
41
36
85
69
69
24
188
301
10
468
31
126
291
514
44
47
352
112
201
31
62
35
23
1
180
25
234
32
19
188
71
58
9
89
119
369
520
17
47
68
184
99
6
2
8
1
34
163
364
1
520
156
12
520
2
16
251
97
170
117
43
57
29
177
175
520
507
114
34
46
91
445
520
72
146
98
520
178
47
3
520
48
135
502
492
76
113
140
21
13
230
33
37
143
188
40
3
5
3
10
4
51
14
5
5
7
129
10
16
56
4
24
3
2
280
4
1
42
9
14
74
21
20
53
18
30
11
24
48
16
72
482
20
21
52
15
3
22
18
40
34
9
20
45
6
175
10
3
32
8
16
25
3
11
4
2
472
35
30
120
151
317
17
6
71
92
9
11
4
78
102
33
30
21
12
15
8
10
1
40
8
19
4
12
50
1
31
19
56
1
70
116
10
54
22
9
3
27
21
129
3
109
13
71
319
14
40
25
2
54
87
4
22
44
89
23
17
9
181
74
132
45
69
131
365
12
8
520
33
32
41
50
150
76
6
9
520
5
1
3
128
38
318
185
8
481
188
14
57
226
18
55
59
500
138
15
11
4
2
129
3
3
14
41
89
13
243
51
155
21
60
135
56
107
12
8
13
266
41
157
27
7
46
48
24
82
520
80
32
125
48
75
17
6
90
7
37
59
4
74
314
25
106
18
13
64
81
3
23
1
11
36
50
2
21
25
85
15
32
32
23
10
520
5
49
7
49
1
2
63
9
520
520
8
10
97
520
394
113
113
26
467
212
520
242
48
150
5
217
96
43
23
34
163
26
20
36
1
9
19
9
4
6
3
4
6
80
58
17
4
3
28
4
28
4
37
23
52
28
175
10
27
12
25
20
79
47
15
57
15
11
71
45
520
202
121
39
68
30
24
25
14
142
125
20
33
44
107
3
28
93
72
75
21
39
32
12
36
25
73
15
8
6
3
6
21
8
23
3
2
47
49
9
24
6
56
27
19
10
17
6
9
67
17
17
3
29
24
131
15
5
30
26
15
34
17
2
14
2
6
20
1
23
9
27
38
22
4
1
4
1
8
137
154
53
5
17
31
120
183
1
93
40
36
189
28
175
3
44
1
4
27
30
2
2
8
4
17
1
9
44
15
27
2
19
17
65
25
23
22
31
30
56
84
86
14
28
4
17
25
91
35
66
23
45
23
1
1
6
13
26
178
8
17
18
1
2
10
7
6
13
2
5
41
36
2
15
6
1
2
1
14
8
48
11
7
43
246
6
7
103
89
24
9
53
197
109
32
3
13
14
64
18
3
20
26
13
20
21
520
17
21
7
11
1
21
7
1
9
1
15
21
10
13
3
7
29
19
8
13
86
3
1
5
18
11
19
63
91
24
40
52
459
80
15
13
1
15
19
293
3
44
15
38
459
28
157
104
28
22
22
108
55
198
407
119
450
92
90
87
226
45
173
16
22
71
171
42
1
1
21
124
17
129
25
12
30
7
16
25
13
10
9
54
520
11
8
18
18
5
29
19
1
51
1
1
16
3
25
1
54
17
79
10
13
1
10
68
10
14
70
17
45
119
38
17
14
1
8
80
33
180
13
48
68
9
12
26
55
18
82
5
7
422
14
8
39
6
12
1
9
15
180
48
5
44
16
7
150
81
20
6
26
11
88
51
62
19
5
1
13
33
200
39
241
80
24
74
275
63
27
135
10
3
32
49
79
19
88
3
15
15
10
11
52
2
2
23
75
24
5
10
2
32
53
12
25
50
22
109
1
40
21
30
138
24
3
108
15
13
1
3
26
7
61
31
13
15
1
2
5
10
18
35
32
27
40
4
29
19
90
1
17
68
22
29
520
203
124
69
390
21
27
26
53
19
7
53
9
8
16
12
3
12
520
281
67
120
33
63
188
88
5
397
22
139
6
25
113
147
48
39
167
21
325
202
373
513
31
178
390
305
129
445
5
190
154
1
172
444
9
3
18
16
23
9
14
38
10
77
25
3
10
1
20
5
20
1
89
52
2
37
151
11
11
129
12
7
26
1
5
12
1
12
28
19
9
12
34
20
2
12
88
15
13
326
3
90
10
5
41
20
520
520
117
171
6
17
15
74
273
195
214
444
113
31
56
39
204
103
21
49
93
246
76
47
179
520
51
32
34
520
36
14
228
162
6
62
143
230
203
193
71
496
99
45
316
260
1
207
520
36
52
69
66
324
14
81
18
114
285
511
171
99
2
87
21
1
192
12
119
128
26
2
46
120
77
31
9
484
49
117
9
24
27
75
79
11
520
20
21
3
25
8
40
28
4
8
28
79
8
23
520
20
115
98
21
205
124
312
337
28
21
520
3
62
176
520
16
457
28
1
6
156
3
41
13
56
12
42
1
86
39
32
5
19
6
1
3
122
58
23
26
21
12
7
49
11
30
17
28
45
9
51
14
28
8
6
17
148
4
3
11
31
11
275
22
30
9
25
8
30
28
3
20
14
6
18
119
14
51
25
13
10
26
20
14
520
103
8
11
344
12
74
89
12
509
229
501
119
520
42
8
152
212
337
77
25
30
60
15
37
9
10
32
19
1
58
28
7
33
7
23
64
10
43
24
191
45
65
69
266
51
22
2
11
32
38
28
21
52
245
11
87
279
5
12
12
8
6
11
21
24
2
1
45
2
81
47
12
1
25
2
32
11
10
68
14
36
469
32
12
353
30
175
91
58
21
19
184
179
25
200
142
89
80
34
42
27
104
85
48
19
4
19
86
30
98
212
42
137
78
26
91
9
5
8
101
211
106
470
147
99
12
17
104
49
260
444
2
27
32
72
71
2
117
31
22
62
35
86
63
7
138
88
55
61
81
118
184
43
5
12
6
10
59
12
8
120
1
33
161
24
61
43
7
50
69
76
51
20
520
80
22
13
58
1
334
119
15
13
33
520
6
88
26
99
76
42
14
29
19
21
1
4
33
39
100
36
51
10
16
33
219
13
195
19
520
172
3
55
112
61
447
12
475
33
11
22
3
1
15
19
23
1
24
54
38
24
93
58
70
1
5
26
48
32
6
24
33
16
20
206
13
94
65
77
35
132
13
39
11
19
29
88
58
53
148
28
44
14
42
85
18
20
36
19
11
117
318
26
116
23
25
117
10
14
26
7
21
4
13
5
19
33
10
62
6
13
9
27
37
19
14
115
17
23
12
17
6
59
5
1
11
31
2
52
9
27
16
48
8
38
19
8
256
3
50
11
25
62
155
69
10
106
48
14
71
22
138
1
30
59
36
38
41
8
6
71
15
1
3
1
128
66
1
116
26
93
23
25
22
3
14
30
128
220
92
10
140
34
14
19
10
33
1
22
80
18
64
2
53
69
77
35
89
53
99
149
22
27
5
5
67
64
1
7
25
15
6
43
8
152
244
112
128
36
12
7
55
9
34
2
41
42
118
33
3
10
2
20
10
24
62
24
18
3
38
56
65
44
36
16
36
105
37
199
92
8
16
44
69
122
46
520
12
53
135
48
8
5
50
42
37
9
33
7
54
9
9
24
11
8
43
146
29
6
97
83
28
91
2
512
4
8
59
65
1
153
520
35
77
19
12
14
35
36
56
75
520
348
6
117
25
150
12
41
2
38
14
52
21
163
35
17
426
520
37
65
16
76
20
520
520
110
9
336
28
53
101
7
477
13
80
35
23
40
24
4
10
7
8
9
79
8
81
3
206
54
3
92
31
12
7
10
10
27
64
80
86
131
7
38
50
59
49
7
6
12
5
60
20
7
34
129
414
17
21
8
17
6
21
10
23
11
49
31
10
9
2
31
47
42
26
45
354
309
2
520
520
71
130
39
88
520
25
3
5
4
139
176
15
206
305
21
285
520
17
22
35
24
23
3
4
127
6
105
25
119
40
40
9
56
90
5
27
8
16
48
21
385
155
55
24
62
13
40
9
5
10
133
121
72
14
81
163
43
64
30
195
169
47
16
35
26
27
162
15
75
18
42
60
7
21
10
46
4
24
10
56
25
35
67
5
27
15
1
45
24
39
68
21
5
12
33
133
21
520
21
132
98
215
520
520
437
424
53
263
520
155
353
34
89
520
50
58
10
37
31
6
115
96
6
81
80
141
10
17
5
54
60
23
34
2
37
2
79
20
155
44
56
131
4
81
306
132
14
37
92
66
110
92
33
38
25
167
23
3
520
281
145
61
92
101
23
35
2
28
18
38
9
40
43
40
8
219
13
20
108
13
86
315
8
4
6
2
11
6
32
137
12
520
39
1
24
32
5
23
21
1
36
17
35
32
24
520
14
7
42
4
40
3
9
20
13
47
13
48
18
31
26
7
16
4
8
48
38
63
24
52
26
24
520
520
5
43
15
11
35
6
1
113
32
2
13
5
10
50
3
9
6
12
20
10
2
26
17
20
9
29
13
72
8
107
8
19
109
17
2
2
41
7
11
21
33
5
76
1
13
1
1
18
10
41
302
15
27
64
52
71
3
53
130
3
6
14
13
3
7
95
231
89
116
41
3
520
30
268
406
1
186
61
45
39
110
368
108
65
269
198
89
2
214
33
57
19
347
18
50
27
20
40
5
33
250
18
3
17
78
1
45
23
8
42
44
18
29
2
1
2
29
32
14
14
15
95
11
24
520
102
20
67
9
520
26
62
52
9
59
31
27
520
20
2
42
210
64
12
42
3
44
172
5
13
2
2
8
12
15
38
45
3
15
35
13
8
4
520
20
20
320
189
12
168
198
339
42
273
195
53
31
58
274
16
20
30
76
324
520
40
106
34
87
1
5
29
54
51
372
37
210
130
3
18
43
152
322
7
20
10
5
3
9
3
117
10
4
1
26
24
51
37
70
10
9
9
47
10
5
16
86
26
3
16
10
2
52
23
2
67
5
15
17
14
19
57
22
36
21
1
20
18
2
4
25
3
8
10
21
64
28
25
520
102
2
49
154
26
17
520
29
53
81
141
49
10
8
15
7
4
33
3
21
1
59
47
31
58
52
80
16
76
24
76
14
68
16
13
64
39
7
25
52
41
7
32
180
10
14
32
183
29
3
1
43
11
54
66
1
13
12
17
61
4
1
95
63
48
6
172
28
5
21
16
13
6
3
1
53
30
57
16
55
1
1
14
46
16
8
9
102
71
21
22
141
126
520
43
208
3
27
5
15
18
5
4
7
91
3
50
41
33
33
520
72
3
7
64
28
13
1
4
24
40
13
44
40
7
2
2
11
19
12
31
10
33
16
227
88
7
29
74
298
49
210
12
299
14
18
21
56
12
4
14
74
26
65
319
266
7
15
1
178
18
12
248
22
16
12
45
16
155
12
195
520
443
337
44
8
38
11
1
14
1
8
2
52
26
28
52
2
20
2
59
73
520
214
4
520
19
3
439
249
520
520
14
44
9
5
89
153
6
7
213
520
215
110
17
233
203
82
6
87
19
168
75
7
29
5
70
352
186
31
4
16
41
31
13
37
14
31
52
21
22
8
22
16
14
15
23
18
28
12
32
5
7
62
33
14
11
30
1
43
23
13
88
31
53
100
11
51
2
25
520
330
107
26
5
55
31
12
375
3
124
14
10
51
232
60
39
3
82
10
3
43
25
51
3
15
4
6
15
46
6
20
5
2
9
23
84
65
15
36
68
123
24
1
30
14
9
12
9
8
520
95
2
5
24
16
12
74
33
20
44
56
4
14
4
55
4
5
27
5
75
520
122
2
17
29
2
38
520
26
8
36
3
53
1
25
8
520
2
3
48
3
520
1
3
520
465
52
520
72
10
58
520
296
81
520
3
12
11
10
6
1
2
24
1
6
7
9
1
7
13
10
5
7
9
4
12
22
4
10
23
5
4
1
1
4
2
11
4
5
16
15
13
1
30
4
17
1
8
7
9
4
9
9
137
17
12
463
9
10
520
5
4
2
9
3
8
8
156
20
29
20
17
520
12
31
10
7
64
22
16
13
3
5
175
4
27
48
38
5
6
13
1
11
13
5
20
11
3
15
520
3
10
23
75
10
26
24
38
1
54
40
27
47
33
1
51
86
6
126
46
7
116
304
330
14
42
142
14
171
169
94
38
51
2
1
29
19
21
28
520
2
19
12
38
67
15
3
13
46
32
7
19
82
9
5
39
71
13
1
23
62
101
33
34
14
31
20
30
17
49
9
41
8
17
15
33
23
4
22
42
6
6
6
17
38
9
14
7
12
20
11
17
3
38
52
22
520
175
18
368
33
520
63
15
39
50
310
252
118
51
520
206
68
70
77
520
155
10
77
117
37
20
33
41
38
1
6
2
40
10
45
177
19
53
11
520
74
127
227
38
24
52
43
72
22
35
22
1
2
49
23
51
1
19
103
10
24
10
15
11
14
249
109
61
20
193
15
8
120
86
53
230
138
115
318
23
58
520
189
270
31
40
40
23
3
74
4
8
9
31
33
19
86
11
42
17
20
12
40
108
92
216
137
20
171
33
33
70
12
105
10
13
33
131
50
110
48
35
56
41
22
6
520
5
5
175
87
520
103
2
16
34
511
172
7
263
39
42
32
17
69
174
12
41
3
9
38
29
216
135
10
52
76
134
318
28
40
25
143
16
3
31
56
113
71
19
41
38
102
14
22
40
82
16
178
75
86
144
5
137
21
70
66
12
21
13
18
6
36
12
9
74
49
64
61
10
8
19
64
30
17
8
21
22
8
11
21
1
5
72
34
15
49
21
52
51
36
19
1
7
520
1
55
99
2
43
77
13
32
28
231
8
41
2
9
2
11
16
14
17
6
1
14
11
42
12
1
38
34
43
41
2
19
118
73
19
79
7
25
24
5
10
13
24
30
2
2
1
30
2
16
40
20
17
1
1
56
54
54
30
32
19
2
10
18
16
121
10
40
7
17
2
123
34
8
34
2
30
71
24
32
24
11
22
20
70
3
48
19
26
47
30
29
23
38
10
36
23
4
5
15
3
21
55
5
13
11
3
55
1
17
10
36
37
26
4
24
197
21
10
33
12
27
520
13
39
37
43
1
44
16
30
65
1
34
10
10
15
32
15
27
31
60
15
18
70
2
8
63
15
35
18
18
28
8
17
31
1
3
14
8
106
13
7
16
24
1
51
86
27
161
6
16
20
7
8
7
20
17
2
69
29
16
11
11
25
27
19
8
2
428
33
10
15
25
29
6
6
9
12
2
33
48
73
128
88
351
17
520
174
5
13
18
12
42
16
30
87
4
46
4
9
8
9
24
23
2
1
101
82
17
7
17
37
5
39
53
141
201
55
61
3
74
40
38
6
6
2
12
2
27
164
3
72
520
19
208
13
22
21
27
520
520
55
1
76
5
11
31
9
10
16
3
36
5
23
124
69
11
4
17
5
3
9
159
29
22
22
3
8
1
1
14
4
3
3
42
15
49
5
40
5
13
4
29
58
2
4
124
62
40
9
44
64
1
6
39
9
17
13
9
17
7
25
7
15
14
21
13
51
8
11
4
6
12
14
12
22
39
31
25
53
9
48
1
8
520
66
55
42
81
65
26
28
156
127
4
18
28
1
25
73
172
15
373
8
23
22
6
10
18
15
18
8
3
19
25
3
26
43
34
17
40
46
34
6
42
141
15
57
19
30
138
3
23
359
32
275
1
241
205
96
34
13
21
76
13
277
2
306
79
216
44
2
28
55
64
1
72
14
231
22
180
48
33
20
1
1
58
3
36
69
28
34
149
242
2
27
520
159
520
18
2
3
34
36
58
86
54
10
54
10
12
16
52
23
5
32
71
68
275
13
14
5
12
9
142
27
428
33
16
66
40
38
5
11
4
21
17
3
6
58
50
36
17
18
8
20
30
68
33
2
49
15
520
36
56
92
2
16
5
11
31
3
60
69
20
20
57
81
57
70
6
39
12
230
15
18
12
53
160
38
1
56
5
44
35
32
37
9
7
520
30
34
1
24
2
73
1
42
66
2
8
4
142
15
41
57
10
1
123
17
37
21
22
12
107
10
23
23
1
9
2
14
3
32
45
7
27
11
29
8
5
6
5
9
52
26
2
10
25
4
34
18
31
59
3
14
37
33
8
3
2
8
520
77
13
29
7
8
17
23
29
7
33
82
47
67
1
65
11
184
149
471
99
8
15
18
49
51
36
41
9
37
143
6
65
19
154
30
18
21
2
3
520
1
6
42
19
123
12
54
1
19
54
41
23
43
20
31
5
4
1
31
9
40
19
26
9
11
54
26
99
65
64
5
15
57
11
11
118
76
175
7
35
29
38
32
47
53
38
41
61
26
4
4
26
64
9
28
25
4
18
74
40
9
5
129
21
127
30
68
2
9
14
64
26
97
33
65
23
23
89
1
520
62
75
120
10
5
47
304
11
45
2
520
142
111
27
7
43
262
59
26
34
5
2
2
13
22
38
18
23
65
11
144
29
13
520
29
170
36
173
65
26
277
37
14
8
27
520
45
20
62
64
175
11
57
91
164
9
41
77
19
115
1
169
116
176
1
29
16
78
129
21
36
60
5
94
86
520
34
65
10
41
54
46
23
150
6
17
13
7
3
6
4
22
4
30
3
62
145
58
5
28
6
1
4
2
428
57
56
66
4
20
141
17
1
10
13
6
162
407
46
520
100
147
4
1
7
68
153
73
444
30
520
24
1
20
43
21
217
14
34
5
41
19
25
45
24
22
20
9
47
3
6
53
10
228
191
19
35
20
45
15
37
45
81
19
15
17
54
32
317
11
32
103
30
13
1
4
23
4
1
93
4
8
19
51
12
35
16
74
88
6
172
94
7
141
1
55
1
32
94
7
401
84
4
3
9
4
25
23
33
21
5
8
39
46
2
8
17
26
44
10
22
32
20
33
11
65
48
6
3
22
2
59
13
60
520
6
8
2
20
36
1
14
23
25
9
14
1
28
33
44
5
18
25
12
3
32
238
14
8
2
7
1
14
4
14
2
29
13
9
2
9
11
19
13
12
15
2
29
4
5
23
10
10
10
1
50
2
1
17
1
2
4
31
12
1
8
3
3
6
6
30
8
9
1
3
1
3
1
11
48
16
18
2
9
6
12
2
4
21
17
6
37
15
2
13
17
4
6
1
5
29
9
4
22
1
2
10
34
34
10
29
7
3
3
1
4
8
12
182
4
98
22
5
13
4
13
1
1
6
1
4
2
7
162
29
7
4
31
58
1
1
31
2
14
15
4
1
22
8
11
23
13
15
6
17
33
18
129
3
3
63
19
5
17
109
31
5
42
24
21
6
2
15
2
3
9
10
1
1
41
19
9
31
16
7
6
11
2
6
3
34
2
34
106
58
40
8
2
8
17
24
36
11
43
6
111
42
58
1
120
3
4
7
53
29
20
79
39
17
7
10
218
520
30
9
10
76
21
16
1
3
2
14
27
5
9
4
13
4
35
2
4
1
6
25
3
2
2
10
2
14
34
4
21
7
6
20
14
21
7
1
11
1
3
5
19
3
9
16
4
2
3
11
520
5
13
57
4
31
5
38
50
11
55
109
1
66
63
109
5
260
31
91
206
57
91
68
517
1
4
50
18
195
17
13
47
86
213
192
206
307
79
135
384
7
22
17
15
69
3
116
24
5
50
80
7
16
4
3
520
316
51
39
42
5
47
43
4
2
2
18
1
1
39
6
17
3
10
23
520
249
155
58
114
32
78
189
10
127
252
520
155
27
322
324
82
403
6
168
213
25
20
520
157
356
460
86
38
43
26
51
53
33
93
48
46
6
1
5
3
3
14
520
5
520
19
84
15
85
305
2
60
87
121
25
1
11
9
46
38
129
83
5
12
6
23
30
4
43
31
10
37
9
47
26
88
11
13
1
13
59
88
53
520
9
18
24
7
67
9
3
15
149
13
520
27
6
22
57
100
2
3
25
4
4
6
3
5
13
10
520
9
12
41
24
2
24
43
3
4
8
520
51
46
22
4
520
175
6
20
221
61
39
21
31
5
47
33
62
1
5
6
27
24
62
8
23
24
11
5
7
24
22
13
32
19
10
11
8
8
30
11
2
3
24
186
75
15
257
60
520
98
74
43
33
52
24
6
63
39
29
63
3
422
100
16
133
141
27
28
70
520
9
3
121
155
21
35
193
17
192
1
1
15
47
14
10
9
7
4
77
26
1
47
65
19
15
53
1
30
7
12
7
3
13
7
11
110
3
11
10
520
43
13
16
3
23
100
12
15
26
174
5
12
3
27
3
2
14
3
46
12
8
7
15
5
1
9
42
3
26
24
21
12
47
39
5
3
12
20
4
18
25
111
1
5
3
302
1
87
8
8
3
12
18
11
2
13
21
1
7
11
23
4
520
4
29
31
6
5
8
8
2
45
2
3
41
15
6
22
5
12
13
11
38
8
51
8
491
24
28
8
3
16
1
33
13
6
8
7
7
29
17
37
13
60
34
2
29
32
30
77
23
54
15
95
6
61
8
8
277
16
3
3
520
56
76
4
3
34
38
42
56
40
297
103
6
33
38
55
35
33
38
13
3
27
357
1
12
36
1
3
9
4
39
4
12
1
14
12
86
32
9
22
7
13
10
1
6
9
5
25
4
82
17
20
30
15
7
16
51
98
7
7
1
3
9
1
28
3
37
21
25
2
22
7
8
13
2
25
29
12
106
77
520
8
3
3
5
8
64
4
17
3
8
3
4
1
5
2
14
7
11
1
40
3
9
2
4
4
14
14
8
1
69
6
9
40
28
6
5
58
2
10
22
4
10
8
1
15
206
4
81
52
61
62
8
84
25
82
520
86
29
520
520
136
353
169
3
356
69
117
117
410
23
289
520
141
70
520
51
267
135
1
10
416
57
304
1
7
2
229
520
10
1
32
88
20
25
231
520
20
85
60
2
19
7
8
101
104
45
28
8
6
39
6
31
46
6
3
32
6
31
3
13
10
3
59
19
92
38
4
18
38
66
10
8
112
5
37
14
32
24
23
20
7
19
7
20
16
58
22
92
75
48
416
7
16
15
33
9
69
8
64
21
84
6
500
520
37
269
91
82
447
263
117
21
164
22
36
86
135
81
149
90
447
87
109
450
51
170
96
1
6
46
28
29
203
25
42
6
520
9
219
72
56
520
90
2
8
47
13
13
6
1
142
126
5
156
97
47
1
1
11
3
11
3
4
169
11
57
26
177
78
11
150
347
12
25
60
41
10
79
35
11
113
124
487
520
2
520
81
174
36
8
520
53
53
76
172
119
48
35
520
29
48
62
7
14
7
1
2
37
64
117
144
24
27
368
520
115
42
507
6
30
520
146
520
1
395
55
126
19
137
111
520
9
50
443
57
10
93
4
252
16
193
256
403
145
4
56
67
198
94
29
208
10
76
10
60
41
9
1
102
94
5
6
138
236
52
126
27
88
14
52
11
176
47
195
37
58
5
87
392
7
86
19
9
34
37
15
183
12
229
520
126
6
143
33
5
12
15
98
25
19
520
83
56
36
129
4
32
19
16
84
46
46
96
3
66
25
5
76
29
16
89
112
306
16
9
26
5
31
103
64
36
85
20
42
4
17
4
11
72
407
26
69
6
353
46
142
10
1
30
37
477
129
10
6
12
12
23
131
47
84
113
23
87
320
89
415
28
45
70
3
1
22
83
47
18
33
10
12
32
20
97
17
18
94
94
51
17
80
2
2
35
45
36
104
90
92
214
17
28
18
19
11
144
20
26
414
27
520
101
49
30
263
12
236
11
203
175
235
112
137
200
1
17
145
57
19
23
122
99
29
6
19
26
200
11
52
58
51
520
296
36
3
520
3
16
49
22
30
10
77
9
76
164
211
12
498
20
19
68
14
1
29
11
32
42
82
520
44
146
145
36
3
11
115
472
23
6
4
9
18
31
8
18
12
57
47
109
5
20
4
32
6
45
92
520
205
520
520
1
44
53
132
107
484
97
6
119
148
122
84
2
43
24
20
11
80
109
9
96
102
104
1
4
60
35
11
91
77
520
150
520
137
43
38
66
17
53
1
60
102
249
44
166
99
2
18
41
5
29
22
18
6
20
74
56
13
15
209
148
67
69
25
237
91
106
520
166
8
193
520
237
520
89
207
114
62
33
10
41
103
41
21
481
6
1
59
2
19
280
388
129
8
101
212
294
33
149
53
144
8
98
97
98
134
54
93
362
82
169
162
15
31
40
101
24
226
32
62
3
8
113
30
5
9
4
81
3
97
223
127
4
8
5
107
18
83
67
219
90
155
33
119
165
180
31
74
178
53
53
2
37
47
39
6
92
57
442
485
155
83
367
105
32
6
2
48
15
42
32
65
30
76
131
8
103
73
18
192
17
60
35
144
96
16
59
58
167
343
117
23
165
6
67
20
30
59
19
520
520
185
174
312
26
14
3
1
10
1
13
19
6
58
61
18
4
520
64
6
291
28
429
23
105
57
103
75
12
90
186
21
13
50
513
520
55
422
78
63
520
6
62
7
28
51
12
1
8
114
40
57
151
26
107
93
520
64
23
368
160
35
37
2
48
26
423
5
58
14
7
59
12
85
167
327
18
18
17
8
20
520
277
520
237
68
1
3
89
31
60
378
13
223
96
299
70
19
110
85
75
21
83
277
48
254
41
13
52
36
72
151
38
12
17
25
62
41
12
93
97
386
8
8
13
13
9
77
3
24
17
6
19
1
33
31
10
34
111
280
15
141
36
1
6
159
14
2
24
178
74
242
33
520
81
124
139
37
51
10
114
1
42
14
34
10
8
121
96
63
3
14
180
103
9
69
6
75
10
51
31
129
103
34
245
9
76
35
8
65
75
23
253
409
69
17
79
34
1
48
12
3
17
41
38
30
23
102
1
271
185
17
86
7
520
1
49
25
53
26
74
7
21
35
11
6
2
4
91
1
8
59
253
1
6
6
104
15
79
3
172
186
162
6
42
75
10
91
28
1
3
75
13
95
35
22
102
90
16
508
33
11
20
10
25
209
520
367
8
3
90
28
107
18
22
520
38
180
11
254
12
43
159
110
185
84
127
68
501
520
240
337
143
314
520
27
84
23
520
11
14
52
6
7
1
34
38
82
25
44
4
20
3
6
23
30
135
21
67
24
90
29
9
47
7
24
1
12
77
11
5
289
18
1
12
64
52
11
11
24
149
9
141
3
48
23
176
74
114
9
249
47
34
38
29
37
520
117
4
56
6
98
2
13
147
100
32
86
6
68
79
34
173
28
72
3
83
10
28
5
9
98
1
36
79
11
42
2
17
6
36
51
32
117
2
254
520
96
59
179
106
56
234
33
132
197
6
39
1
58
9
30
36
7
48
14
20
12
9
520
25
180
254
5
106
57
72
29
14
24
1
3
2
26
4
10
9
2
10
6
25
9
233
28
41
174
71
243
363
240
16
46
520
46
92
13
109
241
167
12
520
520
209
156
328
30
71
76
88
127
18
5
520
57
113
520
470
39
5
6
329
206
27
40
17
10
15
95
520
43
102
47
211
42
354
29
461
5
5
311
434
144
267
100
63
1
336
34
246
49
158
520
9
30
3
32
37
67
134
37
14
520
11
99
6
142
128
141
15
1
79
103
44
180
101
68
121
1
1
30
17
24
6
37
38
38
111
15
131
65
126
27
3
13
151
201
126
15
10
29
53
59
349
148
18
79
520
34
75
61
45
9
1
4
22
33
17
199
53
45
1
11
105
20
48
72
33
67
74
35
17
41
23
1
165
39
44
51
130
6
52
17
17
35
28
25
48
64
173
520
520
186
4
61
24
8
53
100
200
40
2
41
114
167
4
3
85
36
68
520
332
243
11
57
64
280
46
38
11
52
72
6
71
1
28
59
5
7
36
165
520
520
34
80
49
1
77
6
15
49
2
75
3
37
2
17
50
22
73
3
170
16
58
20
100
22
41
10
18
32
270
236
43
18
32
255
141
1
2
79
7
26
121
7
32
56
64
40
520
520
520
1
20
65
43
54
48
32
55
98
36
15
39
55
81
12
64
17
64
61
125
429
520
29
9
25
47
11
61
10
64
70
15
36
29
520
22
66
1
24
12
41
19
18
37
6
63
27
5
9
17
3
41
8
42
60
58
22
2
43
14
5
50
145
44
89
2
21
1
18
12
417
25
520
250
2
72
18
14
115
18
128
149
26
26
18
198
6
35
110
156
15
29
193
275
101
48
142
76
2
62
70
20
18
79
45
102
20
113
51
1
40
23
153
81
29
76
192
20
520
77
63
2
1
7
11
9
14
7
76
9
25
20
2
76
159
69
31
5
20
18
26
95
171
42
83
65
115
10
19
9
17
6
24
138
4
3
18
441
38
10
105
382
83
42
2
82
82
110
107
90
1
71
18
39
6
114
38
13
3
27
12
15
165
140
17
13
10
10
30
21
38
225
66
200
109
26
327
22
12
23
37
12
72
134
40
29
35
132
520
410
3
42
1
80
1
199
481
143
30
11
13
2
50
11
9
91
29
1
60
70
219
168
21
26
119
72
92
144
27
81
40
9
2
107
520
22
30
5
18
25
5
54
11
8
4
11
4
34
83
24
110
40
64
125
14
236
58
42
1
116
66
21
100
10
8
2
133
56
520
3
520
79
202
66
113
212
6
19
101
4
460
10
520
294
29
98
55
20
81
77
13
37
14
26
74
520
48
36
48
2
33
520
43
19
364
85
26
185
29
6
35
1
50
40
118
78
22
112
10
33
64
106
22
50
20
60
24
2
28
80
161
48
209
21
154
5
22
335
143
520
14
27
267
22
59
76
288
89
44
23
39
54
1
27
91
120
18
61
53
42
146
26
3
2
27
4
11
389
10
18
58
337
174
27
4
6
39
81
13
8
84
59
4
4
32
69
42
1
100
336
48
19
49
1
24
102
159
91
93
171
520
98
520
40
21
9
46
99
13
1
25
24
22
100
67
67
332
71
103
87
124
94
3
183
118
65
2
27
19
12
114
18
2
258
31
24
79
10
2
50
74
101
163
72
8
223
44
520
520
520
65
53
351
90
24
520
495
111
43
22
7
2
10
12
8
26
13
6
58
382
116
17
12
11
8
40
69
227
75
128
71
520
144
480
79
391
238
37
30
197
425
520
187
6
8
17
8
48
64
28
64
26
2
17
5
5
207
469
20
520
211
520
4
15
57
520
484
7
2
10
8
34
27
48
16
270
209
520
4
104
12
280
29
29
416
40
4
20
520
26
379
153
43
20
159
22
57
27
4
268
13
30
63
57
87
10
34
55
19
2
31
41
2
1
4
3
40
9
124
5
53
23
28
19
282
30
21
520
35
37
26
21
2
8
4
301
120
33
64
30
62
520
74
25
64
54
58
30
19
199
101
123
181
90
22
3
6
520
83
40
24
158
13
162
1
330
53
16
17
53
81
97
16
20
43
46
183
51
26
64
4
12
27
2
1
9
11
84
195
13
207
82
71
67
90
35
520
127
91
520
520
4
64
11
27
21
77
11
5
60
10
87
1
12
2
9
16
79
147
2
57
128
6
167
79
20
8
54
6
229
8
16
30
9
87
66
32
93
13
30
66
8
88
383
321
138
158
133
47
66
11
67
227
20
64
74
6
24
57
69
27
179
374
520
306
35
189
128
13
322
52
3
57
19
28
75
113
28
56
1
16
199
62
10
13
155
15
105
11
8
46
86
24
1
7
61
21
215
31
11
22
35
23
1
12
46
52
344
34
18
55
329
70
260
48
111
49
388
42
117
10
12
111
3
6
28
9
196
53
1
2
494
109
61
21
53
19
42
18
2
46
6
90
38
13
44
4
16
66
20
141
43
502
161
60
257
14
45
31
80
39
132
21
57
20
60
2
19
14
60
113
12
5
2
2
31
7
7
10
22
10
342
38
58
188
39
367
89
9
150
172
520
345
141
20
402
359
75
220
185
222
174
520
53
520
520
107
11
196
2
520
520
268
207
120
26
103
203
520
82
520
16
12
229
252
461
51
109
98
448
520
140
520
520
520
274
431
51
108
180
335
202
117
520
388
139
69
520
52
520
17
88
38
212
520
520
520
316
520
45
2
18
41
19
10
40
20
20
46
4
91
43
9
5
1
109
26
19
39
18
25
9
57
205
36
36
47
520
72
71
137
79
205
35
95
192
21
282
14
341
76
224
520
26
278
115
73
188
520
39
107
17
9
7
67
43
174
27
9
64
76
37
27
76
12
4
4
15
48
55
295
166
44
12
14
72
520
125
45
28
4
21
1
26
50
14
89
83
108
1
6
65
28
4
7
193
40
222
6
1
98
77
94
84
116
25
25
4
37
22
29
37
4
13
8
55
10
23
4
57
8
34
39
60
14
31
26
11
98
13
19
26
37
22
39
5
4
16
16
1
2
1
14
5
23
24
33
2
18
32
36
39
14
8
25
24
99
52
83
66
40
23
34
29
25
30
61
205
37
95
40
21
42
68
9
27
29
87
5
40
17
46
6
5
168
97
256
17
126
520
23
4
18
33
108
17
1
9
127
59
28
30
7
159
5
1
13
65
13
9
3
74
77
49
21
1
8
97
35
4
70
79
19
26
29
25
163
41
214
480
49
1
87
170
7
29
195
520
52
10
60
10
193
519
41
83
39
2
9
23
54
6
53
104
81
15
56
29
4
89
14
28
22
7
45
75
110
2
58
72
57
6
76
114
16
6
8
196
132
36
14
5
150
11
34
32
25
22
81
19
325
2
34
80
11
13
29
3
58
2
17
89
26
265
262
15
188
122
7
112
127
177
520
20
73
9
15
4
17
34
6
37
101
12
25
4
3
3
7
5
182
2
3
8
1
27
396
45
401
180
55
311
34
273
93
33
86
60
122
297
133
16
21
151
26
10
25
108
38
25
189
52
1
21
278
13
8
13
29
11
20
302
75
219
177
205
5
145
66
73
33
121
32
109
45
36
76
9
35
26
64
22
111
8
13
39
53
69
33
7
29
15
52
11
21
41
89
39
378
42
1
28
3
207
228
190
131
122
29
97
1
12
11
3
12
45
75
63
69
56
36
9
47
98
24
53
8
1
33
135
3
153
49
425
520
10
18
44
12
39
23
42
30
1
69
42
15
5
72
167
32
9
7
34
50
29
62
9
34
45
104
11
30
25
13
6
3
2
3
36
33
15
38
9
9
52
45
409
46
53
15
6
1
26
2
8
520
41
36
14
195
14
161
1
24
46
173
31
110
13
92
50
8
18
94
23
61
16
112
64
103
63
13
60
36
14
37
92
1
44
67
61
53
89
104
23
256
29
65
19
11
22
16
26
17
22
54
50
152
20
24
13
66
14
40
53
24
14
34
7
77
354
72
49
42
50
148
74
68
194
81
520
210
188
378
205
122
341
24
520
358
174
65
520
19
82
33
430
248
5
24
58
13
78
46
37
22
32
57
47
5
125
150
23
20
149
31
16
5
160
8
27
25
19
197
1
3
9
10
3
10
130
150
9
13
92
60
53
47
1
46
28
2
113
131
41
1
27
77
51
4
184
235
40
4
1
10
57
113
223
82
520
382
520
28
25
26
33
27
9
97
12
40
6
59
102
3
10
48
161
49
63
38
2
75
64
55
90
169
40
20
4
3
85
520
267
520
110
29
168
103
25
76
6
14
22
80
2
26
20
294
212
100
7
357
516
1
2
17
126
24
101
37
108
89
12
294
13
21
67
50
42
10
21
53
74
40
32
20
45
5
3
51
13
39
101
37
9
17
17
43
6
1
1
29
12
9
37
37
36
17
8
7
14
6
3
14
12
11
17
27
59
42
3
16
11
7
5
69
3
18
15
20
51
4
10
54
6
84
3
27
7
9
23
2
12
21
17
10
23
20
69
223
90
169
439
20
4
26
96
414
49
16
55
74
21
45
37
6
17
14
59
520
520
157
6
16
53
127
40
11
3
8
11
26
27
19
5
152
14
11
11
88
22
15
14
22
2
28
61
93
24
131
30
11
77
42
135
38
8
520
19
37
68
140
170
11
17
134
14
26
91
40
58
3
59
56
48
19
63
4
52
64
5
105
15
1
63
29
421
47
4
23
10
2
2
29
80
16
4
94
437
34
60
148
72
4
19
1
35
58
14
33
38
7
2
89
190
37
172
45
33
7
56
34
6
21
3
87
22
24
5
3
31
4
34
25
16
24
117
520
520
108
371
335
83
113
508
37
520
520
167
520
520
88
211
6
479
57
27
520
520
77
520
520
148
2
104
86
30
274
173
520
255
148
201
10
194
158
480
6
17
5
363
261
149
98
44
28
38
424
520
398
256
426
10
191
45
415
261
61
389
485
126
5
520
32
520
175
307
173
107
156
234
34
520
520
189
120
134
324
108
27
5
109
184
1
520
98
7
335
61
69
33
322
1
62
75
28
520
506
101
175
23
173
28
314
520
103
30
249
99
236
29
253
40
362
211
171
68
13
41
58
13
56
27
447
64
66
165
117
151
113
207
137
6
259
39
307
63
107
425
56
13
220
417
153
152
174
425
22
327
331
520
520
19
236
520
15
520
133
520
78
168
37
24
69
429
104
98
154
13
7
31
16
10
30
4
11
133
10
8
30
55
111
34
39
45
63
35
217
16
7
23
7
11
7
20
12
14
20
15
151
21
9
33
5
4
16
47
6
5
16
49
27
214
148
1
167
24
102
508
52
34
39
59
53
27
37
9
15
22
29
22
22
15
110
5
5
149
14
133
10
4
27
9
68
70
18
2
32
95
2
133
490
107
174
299
122
8
61
60
152
166
294
189
27
23
83
49
148
58
31
14
217
19
116
43
20
15
39
40
10
3
24
9
12
8
13
18
1
7
29
8
33
122
182
262
23
107
27
35
86
77
89
4
40
22
414
520
34
7
68
520
68
31
90
24
99
14
5
34
26
35
117
17
22
43
42
38
186
60
34
1
30
6
222
49
211
87
201
267
1
56
76
68
25
1
12
8
30
30
138
115
29
355
104
14
40
46
300
66
12
34
88
141
22
57
43
61
29
126
95
28
49
317
74
67
23
12
8
40
164
59
3
121
34
102
64
104
112
203
127
520
15
520
87
215
520
152
88
123
469
50
1
32
3
104
48
14
45
38
98
28
8
520
24
205
105
3
121
520
2
12
44
94
27
48
139
32
5
67
2
29
107
520
9
520
26
47
4
5
30
90
45
100
187
99
122
33
24
335
4
25
110
9
9
2
69
42
20
65
26
13
32
149
2
24
170
38
520
243
6
15
15
58
91
92
62
40
56
132
7
3
2
1
2
64
9
6
3
2
38
3
18
183
40
54
44
20
60
37
5
35
370
12
520
17
1
347
11
36
118
44
35
1
12
17
43
14
520
13
178
12
8
8
25
176
290
520
520
9
28
308
7
24
218
107
2
5
18
4
103
62
7
32
3
31
28
6
520
520
520
31
7
520
250
243
54
1
49
4
69
80
12
419
29
79
1
41
5
2
6
35
7
8
343
58
148
469
7
25
73
47
239
12
5
46
6
13
13
21
3
80
520
373
264
7
30
18
1
520
11
78
50
14
3
138
225
72
28
59
24
24
17
3
69
1
15
6
17
4
32
12
239
5
119
15
242
11
6
23
74
108
64
3
94
23
24
34
108
192
3
112
145
93
11
96
22
20
54
105
259
34
14
520
80
520
462
2
3
6
28
33
20
28
47
31
10
2
44
5
18
50
9
70
17
90
318
14
23
60
520
51
11
216
48
31
8
260
11
109
357
75
32
34
41
15
49
31
67
19
4
36
35
5
12
26
12
22
4
80
67
7
1
17
132
16
66
59
42
246
169
520
520
520
376
168
69
4
520
166
1
1
285
443
80
30
131
12
2
34
17
13
22
21
5
17
53
31
12
16
30
38
53
52
38
22
9
156
96
249
76
18
48
34
1
95
1
520
356
71
245
19
8
84
46
21
11
520
520
16
513
124
78
18
345
1
48
26
39
29
4
14
38
17
8
29
8
1
15
14
30
13
3
73
19
125
51
10
50
1
3
5
6
135
19
21
81
5
1
520
96
51
38
20
10
47
49
21
4
35
454
36
93
32
32
44
12
41
1
4
186
1
16
80
10
26
99
23
18
36
44
35
4
12
22
56
502
24
46
101
36
8
318
234
39
10
69
104
37
2
121
143
47
68
23
115
6
8
274
1
12
72
316
94
6
73
81
105
6
25
2
124
62
520
42
5
71
24
37
47
34
13
7
96
63
43
226
5
221
453
21
49
3
46
49
39
7
19
168
11
71
69
56
28
63
247
88
101
35
288
249
89
22
5
61
117
132
520
23
132
75
8
257
8
36
249
188
20
1
204
34
520
24
24
31
23
93
86
156
71
28
520
7
57
173
56
95
32
177
59
495
138
212
1
42
19
19
7
1
11
31
78
121
6
13
34
7
80
93
63
520
135
18
39
2
21
46
223
69
1
7
9
125
6
202
44
250
31
39
78
90
19
20
11
54
92
9
41
13
320
2
71
37
10
7
14
4
11
11
70
94
139
11
122
185
141
57
14
497
105
1
101
41
135
27
63
10
9
165
55
78
267
478
20
40
104
17
49
45
14
111
49
32
10
520
18
98
32
10
55
520
17
74
55
78
56
520
117
67
39
35
58
7
17
27
16
40
16
2
38
226
70
225
200
123
30
19
22
18
26
39
23
13
50
339
9
53
148
3
63
72
1
38
63
59
64
11
4
9
6
15
147
520
10
1
7
3
58
129
327
272
256
301
18
10
30
293
469
328
171
288
512
186
55
1
79
520
473
520
76
66
417
60
71
68
249
81
4
30
520
119
131
164
520
520
26
67
520
170
114
325
306
324
106
57
92
520
32
34
27
520
107
41
68
28
12
144
1
66
135
26
12
36
16
36
8
6
31
63
93
98
16
77
98
12
4
48
39
2
99
23
95
97
3
33
44
23
1
5
27
35
7
221
180
103
25
84
130
6
24
1
90
11
16
29
168
520
475
28
1
39
33
78
19
9
72
102
466
6
2
50
520
12
67
70
18
1
78
204
58
72
6
37
52
9
3
35
58
76
520
217
15
147
3
177
8
88
42
57
39
59
17
27
22
2
40
126
42
60
323
5
82
15
1
177
34
57
37
15
30
110
5
56
11
36
23
4
266
46
2
12
72
112
52
366
33
1
260
13
30
24
162
13
80
27
2
43
24
12
23
95
4
1
4
4
4
25
17
25
9
11
63
17
93
49
20
1
1
72
29
15
38
129
17
24
2
101
17
7
10
25
19
4
4
16
1
1
29
241
158
340
175
135
141
6
4
39
116
49
60
249
40
29
13
49
16
520
251
520
68
520
388
96
338
1
89
27
97
97
159
46
4
66
342
417
143
12
37
98
17
48
163
78
98
362
255
66
520
79
91
28
1
30
28
10
6
11
9
50
21
65
42
13
3
46
81
39
21
18
14
180
118
365
237
102
57
98
137
1
1
20
148
520
78
13
13
58
3
1
4
105
49
4
15
66
271
83
520
427
346
20
441
290
272
67
206
199
189
82
216
64
11
180
19
371
455
520
520
51
46
23
47
37
154
154
520
88
140
40
7
32
37
28
5
17
520
8
21
39
315
140
520
79
141
63
63
17
21
10
66
25
1
24
2
142
29
150
44
48
59
195
16
4
106
116
6
27
39
5
84
7
114
7
303
3
52
54
19
339
11
235
520
324
46
324
295
3
9
46
56
9
3
420
26
160
5
408
386
128
159
520
8
45
14
17
42
55
520
6
14
7
29
29
43
520
9
50
20
276
1
367
20
204
3
153
15
74
297
4
520
179
156
30
100
204
37
37
72
128
520
275
6
75
520
69
43
134
54
2
520
167
1
19
520
512
8
294
520
390
34
14
13
9
2
11
12
36
22
44
5
1
110
520
520
520
54
520
520
30
1
292
71
70
36
361
81
7
12
20
18
64
18
15
69
23
37
25
514
520
112
520
20
5
23
5
42
59
36
4
3
2
53
8
3
2
22
8
2
15
397
520
47
7
39
69
49
19
60
60
204
45
104
276
27
128
49
17
70
5
105
43
218
25
7
1
43
56
7
20
13
421
70
1
30
344
342
57
74
52
62
24
4
34
29
138
10
163
111
167
212
149
65
163
19
96
201
13
97
18
1
182
58
30
182
242
30
22
19
70
32
34
59
52
1
17
27
79
74
27
38
43
92
50
23
10
66
193
1
192
37
1
57
23
24
79
34
59
22
118
179
296
119
28
13
29
140
61
79
76
83
31
54
43
2
59
15
7
69
9
3
3
71
73
1
10
185
15
67
48
5
26
96
520
33
17
31
4
96
27
46
35
12
28
214
295
520
68
39
43
13
19
324
325
277
1
218
498
400
240
85
13
40
520
14
17
6
17
95
53
102
95
104
116
16
20
2
1
155
27
44
17
211
277
76
9
292
124
64
36
9
36
18
82
14
2
35
5
72
143
35
21
49
29
11
45
7
7
21
18
17
42
49
33
14
124
12
115
23
234
104
53
281
45
31
90
185
144
121
85
40
88
4
17
51
43
95
137
1
29
125
18
17
139
9
10
13
86
61
32
14
104
41
8
25
41
115
52
34
64
95
49
1
4
197
11
39
42
76
78
56
73
53
5
19
2
29
127
181
20
186
28
247
20
15
16
8
4
18
33
24
27
52
70
21
18
38
17
15
6
49
67
26
3
4
49
55
43
93
20
22
144
56
13
25
52
61
3
7
34
1
54
54
15
84
36
46
11
60
292
39
138
44
171
133
1
55
45
520
150
17
520
5
64
2
21
12
431
66
7
43
18
32
103
79
25
54
37
23
48
520
40
95
1
35
97
464
157
1
91
17
120
93
13
85
148
9
43
28
28
54
9
198
4
72
86
18
24
5
130
16
520
12
9
29
27
15
30
9
34
6
21
14
48
14
10
22
7
74
37
21
3
5
57
26
12
48
520
18
3
520
395
3
11
15
132
35
180
9
327
33
24
60
8
423
10
370
82
32
3
7
9
3
36
15
20
10
28
2
27
1
5
5
46
37
29
11
21
103
9
26
9
3
29
1
104
17
30
77
30
1
34
4
18
20
3
31
204
30
3
14
48
520
29
6
151
91
70
6
20
19
109
300
290
3
494
65
54
115
205
44
14
44
16
52
36
19
25
39
30
26
25
107
32
31
29
16
27
2
13
42
62
2
16
23
53
77
35
11
3
6
27
9
231
262
1
77
11
470
5
457
8
21
63
5
16
48
97
17
405
15
9
38
508
43
96
47
38
3
16
19
82
39
14
11
520
88
29
10
24
17
177
34
88
343
213
141
41
76
35
10
11
7
235
27
27
16
31
35
10
259
9
39
2
38
221
520
417
54
7
28
520
134
142
284
520
520
423
92
520
28
4
5
54
52
31
24
19
16
26
31
69
4
56
360
520
201
188
111
520
35
34
40
220
93
106
71
1
23
60
103
4
520
145
92
17
41
94
107
127
60
14
2
39
103
16
149
52
27
27
16
35
27
89
181
36
5
64
47
2
1
97
64
39
4
8
77
19
55
33
126
9
39
138
6
95
23
23
69
10
19
54
99
49
70
102
101
60
6
12
27
17
86
132
11
251
53
1
138
113
94
1
11
246
1
520
13
83
16
5
1
7
12
7
29
22
9
40
52
48
95
8
64
46
53
12
29
68
13
93
5
104
70
31
18
520
125
157
37
36
47
8
29
26
236
159
38
79
137
32
134
53
242
121
64
14
5
67
5
10
520
18
177
41
239
241
82
11
122
36
83
253
77
87
185
254
59
131
4
123
211
58
58
116
71
151
250
228
164
235
15
520
361
100
141
174
182
3
39
99
14
161
12
368
21
52
6
49
5
1
13
59
138
208
93
245
47
22
4
162
42
520
175
74
75
116
14
4
147
182
211
244
238
7
190
116
10
54
385
174
27
7
135
96
16
12
70
147
166
229
15
6
123
67
136
19
6
21
36
166
30
43
145
65
46
100
22
76
24
3
28
16
9
180
5
28
109
30
14
6
8
26
30
72
520
520
44
25
8
1
3
6
36
12
90
40
10
21
5
13
11
44
295
9
34
48
59
29
36
19
75
84
72
35
8
21
8
60
160
1
1
24
198
473
89
27
151
42
89
3
102
8
52
79
30
20
108
11
35
21
111
128
6
45
6
30
34
79
23
17
59
98
40
134
43
63
11
9
520
15
16
127
520
6
520
68
12
17
1
68
8
11
2
9
33
36
4
1
4
27
1
196
1
460
520
520
18
44
31
113
15
38
8
406
520
28
52
22
31
520
3
514
12
14
1
520
77
19
46
113
64
102
93
110
26
57
46
56
5
25
34
7
2
239
1
73
5
89
127
31
17
1
29
54
34
11
11
22
3
14
79
27
136
74
54
11
309
37
152
105
205
354
309
8
31
25
163
39
102
91
117
32
42
17
74
16
35
14
13
138
88
96
68
59
28
20
5
87
78
20
65
1
29
481
29
17
70
9
148
209
171
5
62
42
47
7
75
52
9
27
8
37
272
11
15
37
14
44
480
18
390
185
204
410
166
295
520
23
203
320
520
520
520
168
317
51
5
94
520
6
13
45
4
25
52
19
25
16
47
520
514
150
6
375
194
520
426
520
52
92
41
6
16
11
145
199
1
520
246
40
520
56
33
224
3
277
9
120
182
24
82
26
13
83
93
21
71
194
106
14
186
34
63
26
40
23
136
55
5
208
122
460
33
236
4
368
520
6
46
1
14
29
58
212
21
77
172
68
30
105
274
3
29
121
15
21
34
89
38
9
17
46
199
6
494
15
9
49
415
31
88
253
12
451
23
45
42
6
102
18
270
5
369
35
119
134
74
47
8
14
25
43
48
22
57
40
43
2
520
6
5
25
5
113
520
5
29
29
141
14
192
47
88
53
160
108
465
66
17
26
11
61
74
16
36
84
234
346
53
59
31
36
18
105
1
34
168
28
124
520
81
17
68
28
105
162
53
24
22
39
24
11
2
62
109
16
5
35
19
14
153
89
63
26
150
9
75
193
15
24
63
8
45
4
53
40
38
186
26
51
97
21
129
31
26
96
118
1
1
28
35
235
70
20
2
180
41
8
268
59
249
52
28
62
129
65
20
70
34
1
74
147
53
139
75
2
40
9
63
204
29
7
14
90
34
23
26
99
51
168
37
31
29
29
20
94
29
29
30
47
42
28
160
22
82
96
134
77
9
99
53
281
6
6
107
173
168
56
196
60
89
123
4
39
119
38
82
73
14
87
29
7
2
1
18
1
19
67
66
3
1
2
6
9
12
131
30
89
26
59
51
216
92
168
520
25
34
17
26
50
2
24
25
1
4
9
35
471
9
95
63
170
32
13
25
203
34
4
45
19
1
13
272
211
23
108
82
1
6
14
5
21
46
5
6
21
520
22
97
25
25
18
192
61
123
208
87
231
24
12
24
106
17
107
21
199
136
182
19
120
162
3
32
7
239
3
12
86
51
67
77
67
289
173
44
8
2
151
197
26
108
51
7
15
43
34
19
26
183
119
1
41
193
43
41
63
6
2
5
17
87
24
2
9
86
1
171
9
1
95
5
36
32
47
12
11
13
63
52
66
49
35
17
25
67
51
3
22
66
28
5
27
73
87
5
23
520
520
520
42
31
7
124
73
46
520
509
520
291
1
104
47
1
71
520
116
422
67
446
520
99
118
29
110
33
207
48
66
22
56
520
49
319
520
99
209
159
520
382
59
118
6
11
2
25
7
44
33
452
61
88
96
31
106
27
68
520
23
23
61
2
22
118
66
155
55
103
176
13
133
1
30
15
1
59
354
140
176
7
55
98
7
105
24
142
22
212
355
8
14
71
54
4
9
13
14
13
1
4
35
26
221
38
39
44
27
54
35
25
111
6
448
264
520
194
84
135
322
331
520
73
10
17
242
167
24
65
204
17
14
198
24
30
5
18
12
25
190
478
134
473
398
44
48
104
375
158
284
18
12
6
20
8
33
4
24
1
181
1
45
29
49
87
14
10
25
4
10
490
136
147
7
27
129
16
6
15
27
8
25
3
14
74
77
31
5
41
21
29
49
24
37
147
33
22
520
195
61
30
31
520
230
54
1
12
316
26
18
48
10
89
17
52
337
35
105
166
217
82
48
24
90
80
2
15
46
21
74
61
36
7
12
16
3
93
20
55
21
14
54
14
5
2
35
20
29
25
69
139
6
19
7
13
1
2
3
120
18
5
8
53
53
16
129
53
48
17
10
30
149
7
9
53
9
59
471
28
1
351
48
6
55
106
64
2
2
54
51
62
24
21
1
69
63
67
11
61
158
26
39
78
4
151
5
19
20
222
15
84
41
56
14
10
93
46
22
27
115
13
56
22
102
9
35
1
18
45
68
20
23
60
5
187
27
78
3
48
137
37
375
8
6
5
77
30
47
1
59
30
75
150
51
63
24
72
23
22
24
26
143
19
428
357
209
51
191
520
97
520
393
27
44
42
58
143
314
15
4
6
72
33
163
120
16
88
137
2
2
218
40
65
70
6
39
153
60
90
54
11
520
133
177
11
43
161
15
16
3
54
4
22
59
32
33
78
307
3
9
14
24
132
86
172
17
57
55
161
12
179
25
15
2
44
137
15
37
48
70
7
83
93
50
47
65
8
25
128
8
91
68
520
84
36
9
106
86
119
84
14
1
51
76
76
57
34
66
84
24
34
14
196
36
22
52
419
80
186
64
75
91
25
122
16
2
58
103
20
32
6
68
46
18
13
165
28
20
118
18
57
38
9
58
42
9
58
72
56
26
117
520
481
85
11
56
466
142
520
225
127
326
77
238
212
520
83
61
520
255
520
32
48
97
95
520
21
520
36
228
520
520
424
269
56
6
75
3
29
36
22
3
8
51
31
37
24
102
520
511
357
226
5
33
484
212
520
520
168
33
8
14
47
44
5
88
7
3
28
380
21
11
59
54
500
2
520
56
68
31
21
11
33
20
10
185
6
2
16
20
57
26
53
46
520
67
82
161
92
27
36
29
12
59
69
106
96
352
393
520
341
4
421
5
5
14
520
3
84
520
520
335
245
328
67
59
55
56
38
217
6
8
111
53
116
35
80
57
222
16
108
34
235
10
10
57
117
5
14
35
30
38
29
11
2
18
80
57
40
18
65
33
34
384
86
520
61
520
520
389
520
25
508
72
14
474
169
520
9
3
13
311
57
52
5
7
62
4
6
67
307
220
183
250
65
32
278
520
138
127
4
65
311
19
16
99
142
35
16
24
52
7
21
432
90
92
13
1
11
125
126
16
28
47
36
23
13
50
16
7
114
86
121
1
141
11
123
11
70
99
80
48
5
73
5
19
15
520
76
37
110
115
105
186
15
13
34
69
13
10
134
46
19
146
19
520
520
87
109
16
39
268
87
91
51
219
6
9
378
100
264
422
338
4
216
520
45
292
520
10
90
70
211
368
194
384
290
256
159
15
111
520
520
161
2
4
13
27
4
39
29
81
12
2
3
89
22
107
2
42
4
19
34
52
57
520
17
520
64
156
24
292
101
62
7
112
74
27
9
236
8
53
13
44
49
65
15
25
1
9
1
35
14
83
12
43
121
113
64
15
5
43
280
35
29
5
184
2
91
70
231
22
34
76
5
37
37
20
35
339
26
201
155
63
3
22
5
37
34
163
36
15
60
11
104
520
420
1
123
300
229
310
404
44
384
29
3
520
483
160
143
45
497
248
137
57
21
1
33
58
14
14
2
25
3
2
3
9
38
19
4
306
201
17
35
10
90
11
513
22
56
14
15
3
29
15
13
36
49
215
10
1
36
8
1
5
1
17
9
221
283
121
512
520
292
111
71
74
101
248
16
33
93
201
7
41
34
104
271
54
8
23
1
50
47
200
111
19
7
80
18
87
13
8
138
49
46
9
70
520
31
18
31
13
121
33
18
420
11
349
119
23
312
29
197
10
37
21
520
20
83
78
34
64
99
38
78
37
179
12
14
57
48
42
39
61
32
6
27
40
84
96
32
11
37
218
55
520
413
44
520
25
13
33
171
45
3
11
13
23
520
33
40
21
84
520
520
111
112
25
520
53
44
520
30
4
19
38
21
14
36
7
14
67
78
15
520
25
82
42
15
60
203
146
75
60
19
112
33
38
82
62
78
29
29
30
1
4
33
22
176
10
276
3
119
22
29
12
71
135
7
62
7
44
9
5
166
17
157
9
17
21
9
163
51
16
18
25
349
353
520
15
96
288
76
41
105
97
520
484
139
294
88
161
7
65
109
51
54
84
6
297
129
128
138
117
422
58
520
474
520
13
158
89
69
520
47
382
296
9
116
12
464
413
520
516
49
120
75
214
394
198
151
173
64
520
14
13
42
12
43
54
12
10
495
520
307
126
457
179
45
227
372
128
48
39
520
520
120
510
520
382
520
41
451
11
7
520
63
70
5
73
152
520
57
22
23
35
17
72
11
502
520
160
520
520
119
15
249
69
44
87
308
175
43
225
62
29
87
520
25
3
97
1
38
190
69
331
268
80
117
40
520
394
259
24
28
58
278
116
51
264
489
19
520
105
91
168
55
40
322
2
17
4
146
6
90
520
57
158
14
224
51
76
46
98
105
14
89
48
126
42
130
40
88
28
10
406
432
84
80
45
242
520
464
332
520
12
12
433
349
419
11
520
8
417
56
415
36
63
9
216
1
1
123
520
82
13
90
5
58
121
6
253
490
30
109
64
219
50
33
65
185
38
370
158
66
79
1
17
22
8
22
35
153
9
11
47
43
11
31
25
60
62
64
86
42
14
27
10
186
26
27
93
45
34
46
18
10
6
57
54
6
20
15
520
38
12
74
28
13
16
76
22
21
68
40
49
26
2
66
2
520
103
51
13
6
135
16
30
182
20
122
36
3
6
167
520
30
11
23
95
6
8
1
30
145
175
21
13
56
12
520
82
125
315
181
520
14
72
77
491
43
108
137
119
279
1
5
302
12
24
7
48
21
83
4
285
4
175
21
97
24
163
11
36
83
323
122
78
163
137
1
50
1
120
40
5
99
168
37
143
43
28
80
14
520
278
14
3
28
95
70
94
15
160
5
18
106
50
34
13
83
21
38
16
159
35
180
23
2
118
149
180
520
129
56
18
4
318
23
65
137
166
18
59
35
69
520
323
520
520
520
117
520
520
20
20
24
254
291
25
77
26
339
125
3
88
5
14
30
63
16
9
1
32
100
15
39
121
70
91
520
520
251
123
91
156
288
520
228
159
32
520
91
60
39
49
33
24
36
26
67
96
24
19
29
3
24
219
19
510
21
30
48
244
35
69
25
106
2
368
92
64
18
86
6
28
160
57
41
290
109
4
37
11
16
61
79
22
45
111
51
17
12
39
116
429
21
312
65
11
45
98
13
93
108
20
16
55
28
6
5
7
3
44
520
520
111
10
3
520
8
18
14
10
13
520
15
3
520
14
132
520
1
34
80
97
30
48
78
6
67
24
12
11
146
56
66
520
2
142
126
10
281
292
36
20
47
6
34
18
3
43
32
101
50
55
57
30
134
13
92
2
103
40
165
36
13
188
55
29
22
4
88
3
49
59
33
11
14
82
2
39
44
4
5
3
22
52
9
10
33
251
32
79
51
520
211
89
3
1
61
33
104
37
2
90
52
21
50
102
65
98
142
11
242
60
18
11
157
245
25
21
47
63
31
271
310
13
80
188
25
4
6
128
41
10
11
33
27
44
116
58
65
104
92
76
46
71
110
25
85
30
152
71
17
67
82
520
70
40
2
200
25
520
139
253
427
155
520
15
250
252
33
9
1
8
76
214
72
4
139
34
39
7
346
50
75
7
17
21
314
90
213
71
73
192
509
41
87
7
167
4
37
78
53
138
116
96
133
67
10
145
17
103
193
335
1
159
89
117
22
284
6
4
190
520
9
225
289
13
63
29
6
128
30
2
69
520
2
172
201
321
284
69
520
24
520
55
425
297
265
167
183
422
473
455
520
264
309
136
520
259
200
62
28
91
2
51
145
39
31
114
251
434
520
115
3
12
384
36
5
47
27
12
290
45
224
520
76
34
132
5
520
55
23
520
19
8
86
520
74
62
33
54
10
377
63
2
60
70
352
55
442
8
9
11
48
3
3
37
17
6
52
80
13
16
35
33
1
29
31
31
44
52
7
44
43
37
520
31
26
195
520
520
520
29
20
81
121
52
13
13
41
98
157
114
31
9
105
148
43
36
16
13
80
55
28
1
30
85
7
120
51
44
312
28
24
520
4
11
3
3
10
1
5
8
35
92
22
16
14
56
33
135
71
149
262
103
124
63
70
49
10
1
17
1
100
16
83
37
29
11
2
7
3
41
105
316
213
159
1
1
106
311
114
134
16
21
520
17
1
34
132
46
1
29
58
42
46
65
54
112
34
7
24
23
11
21
68
2
146
17
10
121
14
111
47
520
296
124
156
133
29
25
5
68
157
20
34
3
39
15
12
240
130
200
234
3
46
371
35
22
34
37
9
60
2
20
46
15
69
68
171
16
23
410
1
2
21
13
51
257
65
286
78
77
202
110
149
82
4
36
44
54
167
520
105
20
38
169
112
22
2
93
21
25
11
52
156
25
142
49
154
49
37
5
168
247
56
217
31
58
45
46
20
37
81
23
34
10
46
131
64
4
20
1
9
1
291
5
12
58
178
194
5
60
31
41
41
63
51
9
50
45
11
78
24
520
258
35
247
150
26
30
12
6
36
74
1
58
19
23
83
53
174
5
40
17
13
19
35
17
32
9
32
139
1
19
40
84
2
27
13
13
18
3
71
60
88
520
63
520
9
91
47
5
20
67
27
241
14
43
10
236
92
42
26
47
102
59
23
35
28
12
30
520
1
8
26
11
16
10
5
75
30
8
57
26
2
41
87
5
1
171
19
24
27
25
41
20
27
7
11
56
28
11
4
19
48
67
175
86
50
5
27
23
25
26
101
2
13
11
81
38
7
39
56
10
8
30
17
11
12
73
246
9
20
184
2
207
373
299
139
224
21
1
16
136
146
295
520
218
178
4
21
28
155
3
185
30
33
42
13
77
60
68
269
505
183
141
129
3
5
84
520
520
52
88
335
520
173
320
195
70
52
271
520
79
20
520
20
32
44
10
33
5
9
47
127
45
79
145
23
64
127
12
90
40
173
386
215
520
40
520
25
13
9
264
520
242
115
12
27
91
93
64
15
185
126
520
520
26
520
76
175
520
520
34
121
92
31
2
53
8
6
54
6
1
6
17
7
14
82
63
112
488
89
2
9
75
113
16
34
1
5
16
12
41
163
53
67
18
68
27
27
52
182
8
67
182
79
130
17
37
520
90
61
19
27
24
37
91
201
141
283
10
107
62
35
24
45
46
34
32
29
78
386
158
68
485
21
311
455
55
8
11
58
31
74
292
28
3
8
3
56
17
280
520
25
22
59
12
69
112
62
173
1
13
45
61
1
14
4
12
9
124
225
29
43
28
34
49
19
83
193
5
40
38
30
25
2
520
93
22
191
9
38
100
93
40
42
20
50
25
5
4
4
6
156
67
78
22
91
319
79
154
3
29
2
13
1
23
73
150
146
520
83
14
394
62
2
44
46
7
44
115
50
15
47
161
96
126
112
49
23
31
101
137
27
8
30
346
78
133
38
251
520
175
179
520
30
230
163
112
520
164
97
463
520
73
50
49
15
28
73
4
115
377
78
61
520
171
48
26
23
9
25
39
161
81
10
18
164
232
47
307
46
192
8
3
61
20
520
29
210
520
49
283
68
111
19
9
10
1
33
36
92
124
17
10
31
4
214
17
112
520
520
136
131
114
173
326
14
520
382
282
11
16
22
333
197
72
71
520
1
54
17
64
520
97
520
135
520
292
138
24
140
421
65
520
254
313
520
1
25
6
21
6
4
26
6
19
42
3
6
21
9
71
11
5
45
208
17
133
8
19
86
6
61
89
20
106
93
85
1
119
45
272
2
10
96
41
54
40
21
45
29
16
22
4
64
2
82
49
56
41
95
51
1
11
6
45
35
123
53
41
41
41
51
6
2
18
11
10
56
47
9
1
86
61
21
102
55
62
163
21
113
26
88
212
3
58
51
18
2
355
23
19
36
1
57
23
13
13
38
24
25
38
26
147
5
6
232
1
21
12
16
13
49
24
61
73
45
3
102
124
88
33
142
100
150
143
2
57
48
37
81
26
12
50
27
100
104
4
19
520
520
85
201
101
100
427
322
319
9
10
34
218
77
52
3
17
520
100
102
87
9
7
21
53
16
28
20
17
3
137
63
120
21
59
62
45
80
121
22
23
69
83
63
146
4
87
79
8
24
13
76
520
80
142
145
116
60
105
151
43
4
36
21
7
270
7
520
96
147
124
3
18
520
91
93
48
389
79
66
478
2
2
56
13
36
16
4
13
25
16
19
24
48
13
237
32
520
209
38
364
11
15
520
370
12
57
51
212
10
21
142
43
520
53
2
1
54
225
520
386
95
4
48
41
54
14
13
15
82
39
170
32
44
33
200
11
21
64
520
176
40
16
82
167
16
36
3
267
1
107
1
41
15
3
15
2
36
8
11
112
28
7
4
11
501
104
21
12
27
40
164
70
2
16
13
11
29
24
21
520
20
6
8
3
2
6
361
111
17
243
101
107
88
4
54
131
80
218
63
22
252
8
122
55
31
2
114
14
429
62
59
27
61
97
20
97
4
19
4
70
25
61
303
12
15
23
409
435
20
6
53
28
211
87
347
169
233
111
32
13
61
165
36
314
520
37
20
5
24
106
24
190
5
1
23
76
203
111
80
9
71
51
92
91
7
30
155
52
7
23
11
1
3
9
1
85
9
57
446
31
4
58
4
36
1
65
22
7
8
2
46
122
8
11
225
81
253
114
82
70
32
37
25
69
23
158
4
44
201
520
184
200
52
209
22
402
4
293
56
236
182
13
35
137
330
113
516
54
77
176
27
2
103
18
19
5
339
159
207
51
301
102
14
7
55
72
136
76
52
30
34
8
520
33
209
12
2
136
114
520
132
120
34
520
291
96
1
93
157
5
229
1
172
77
1
6
24
66
3
45
15
97
204
117
520
176
302
421
309
520
17
32
5
23
5
3
520
47
42
89
44
66
4
4
1
13
85
77
22
83
4
4
51
18
21
67
256
7
57
90
24
13
30
6
5
230
174
17
55
64
42
51
24
109
80
76
59
6
56
10
175
2
108
26
377
48
3
4
16
13
71
60
98
3
17
6
7
520
1
33
10
11
47
18
8
19
5
52
520
16
347
8
28
35
66
11
166
520
141
84
63
520
21
76
19
24
17
5
19
2
472
322
520
85
1
34
127
9
53
72
36
57
37
39
48
75
45
27
8
66
152
64
40
18
123
82
150
29
5
3
24
3
93
72
328
109
222
130
520
170
103
44
96
96
12
1
11
13
101
46
34
62
43
117
253
520
127
14
58
47
36
520
21
91
8
24
10
60
8
54
5
22
18
37
70
4
17
93
520
520
77
2
48
336
62
10
1
16
54
7
17
520
144
271
8
22
51
4
13
58
22
26
83
210
520
183
136
90
14
39
112
45
4
6
36
4
17
150
56
324
9
6
38
14
96
13
12
19
50
164
94
117
4
118
9
41
103
51
38
1
15
13
31
490
89
24
142
27
144
38
23
53
135
162
101
17
71
25
18
8
11
1
91
3
29
65
4
18
10
12
26
131
6
144
50
520
471
520
18
396
50
220
121
63
520
81
105
243
520
24
121
328
520
8
31
13
162
520
79
23
171
302
34
31
8
113
2
57
2
7
84
53
7
22
11
60
257
147
241
16
520
91
488
18
18
144
5
16
41
24
16
57
7
520
506
8
136
520
80
18
7
28
1
15
55
97
2
3
20
267
46
145
227
20
222
520
40
158
36
65
8
5
39
56
62
35
520
19
100
480
366
365
173
97
194
99
43
14
183
520
116
51
54
31
2
9
37
152
7
6
2
1
31
65
265
79
374
214
292
3
462
242
110
172
100
1
358
128
196
166
11
306
55
58
83
62
115
39
401
241
520
30
520
520
520
19
520
26
16
149
16
11
104
19
5
18
7
47
5
81
328
75
12
182
18
520
111
520
3
1
30
30
45
16
17
105
33
52
13
41
1
45
330
4
6
51
170
16
27
25
1
16
8
60
31
15
35
33
18
213
30
1
35
1
17
3
38
61
3
63
16
17
10
16
44
10
25
75
34
1
64
9
9
8
19
121
520
8
3
35
66
71
24
44
30
47
22
13
378
268
118
353
30
81
47
53
10
49
37
135
1
82
34
54
3
39
84
43
84
345
25
66
58
76
48
58
1
28
60
45
178
7
86
117
49
15
34
11
150
113
17
18
44
30
70
10
17
34
74
127
83
520
263
520
119
259
45
377
79
115
160
43
32
200
6
22
55
6
520
20
89
5
5
7
151
12
96
81
35
28
52
76
137
102
23
18
43
18
71
112
1
60
126
19
65
23
34
33
29
59
100
123
5
16
16
92
35
35
71
109
4
2
29
38
165
50
1
11
91
50
25
156
35
12
18
13
22
105
193
31
9
105
8
7
65
21
63
13
8
35
43
24
50
29
12
37
163
29
49
31
16
3
35
2
48
34
7
18
84
5
143
52
38
81
49
4
14
37
6
28
42
6
5
129
20
2
8
47
7
17
13
63
1
91
82
7
14
8
2
80
73
1
82
5
8
35
14
24
11
13
70
64
1
20
6
163
109
175
3
33
59
91
17
1
60
40
1
85
33
3
19
49
49
13
80
77
87
9
51
43
70
51
6
11
9
18
34
23
35
3
12
41
7
36
91
14
68
11
83
45
121
19
104
3
2
6
54
129
15
442
155
3
4
51
9
23
25
61
9
178
163
1
4
8
220
37
23
30
28
31
61
44
126
43
70
4
20
3
1
8
28
39
107
41
39
19
18
1
14
1
34
42
29
75
210
90
27
181
23
71
86
30
63
23
34
61
13
267
153
37
29
13
189
8
4
520
36
14
27
44
6
1
2
25
7
520
24
110
219
14
25
16
25
30
117
58
142
14
33
61
36
117
21
10
8
3
21
14
25
10
14
4
56
112
32
10
29
79
84
520
520
520
3
21
8
89
62
41
25
49
20
31
154
1
15
26
24
5
27
48
11
22
70
9
2
21
25
10
4
14
67
109
50
2
79
4
25
49
22
29
45
40
131
13
106
42
39
67
20
9
4
14
14
155
19
8
66
14
4
97
3
28
6
6
23
23
66
39
26
1
41
28
15
38
520
46
32
6
27
14
56
5
17
37
1
53
41
14
146
32
16
6
34
11
83
7
27
1
27
40
8
37
9
5
51
36
55
26
146
2
5
26
362
49
520
2
50
19
41
22
12
28
274
56
42
63
28
6
9
10
4
86
88
5
46
8
26
74
42
45
1
27
9
12
17
7
85
2
68
3
9
37
146
61
14
22
7
47
14
48
28
63
16
5
37
1
1
30
7
5
4
108
41
19
62
40
80
33
17
16
53
2
34
212
2
109
32
56
100
19
24
220
2
86
10
4
41
6
13
7
11
77
142
8
63
10
8
1
1
4
3
59
6
53
30
46
44
6
52
33
24
18
119
1
40
97
1
156
38
19
8
107
40
19
20
2
2
18
19
10
20
19
137
40
27
520
313
122
90
48
202
261
2
17
120
72
195
398
278
220
1
55
33
71
55
9
132
156
269
87
6
1
87
48
463
212
51
61
28
41
3
45
271
3
28
4
2
13
3
43
56
64
149
43
396
17
28
22
119
81
9
3
66
6
23
1
520
23
81
24
87
57
79
213
101
126
148
142
7
53
5
73
6
66
38
2
16
34
24
45
11
35
35
1
520
23
20
193
520
160
253
3
3
14
8
30
28
20
132
26
29
9
24
20
37
14
3
48
16
61
60
152
434
16
17
131
102
2
94
60
27
138
19
14
154
23
4
74
22
197
8
520
520
14
16
11
93
31
5
19
470
89
3
71
22
27
34
11
37
56
17
58
5
15
28
11
115
112
14
67
10
38
19
128
64
23
19
35
52
2
42
10
4
71
58
1
6
70
22
102
27
18
16
78
19
17
9
163
112
29
85
12
33
131
50
85
110
45
5
155
157
1
129
104
205
1
3
14
8
147
16
11
53
54
11
25
3
8
4
44
95
239
44
122
13
131
83
39
9
196
2
182
10
310
48
10
116
116
9
10
103
115
154
201
1
92
57
81
8
143
51
71
21
3
97
1
134
65
4
520
52
55
67
17
16
36
63
235
1
12
496
18
14
300
366
117
520
377
237
69
19
22
64
7
268
14
18
11
1
6
4
1
12
21
508
520
25
9
511
9
16
46
3
72
7
79
82
24
80
17
4
3
48
44
76
78
50
63
34
54
86
21
2
49
6
16
6
123
74
37
51
6
64
5
17
38
50
19
33
3
53
2
153
48
53
42
17
8
20
47
162
23
8
31
127
199
520
520
34
5
23
48
22
20
29
10
89
520
8
23
36
4
42
18
71
6
39
10
100
19
5
122
73
460
267
72
520
26
520
51
225
63
6
14
29
102
25
7
3
3
169
421
520
38
11
168
22
39
520
17
65
520
86
1
55
1
8
2
96
268
19
520
13
157
10
520
8
277
35
15
9
1
3
76
21
53
520
65
9
520
81
60
27
19
21
85
28
6
72
87
68
50
156
238
520
1
1
487
140
91
16
11
3
11
25
253
61
20
22
12
26
8
35
183
2
87
16
27
23
15
65
86
175
72
12
19
37
20
230
115
19
37
280
365
54
9
192
1
21
15
85
99
29
24
5
452
98
302
24
3
25
6
69
59
3
362
38
61
5
20
91
43
33
34
23
48
75
5
102
31
21
36
8
52
91
57
1
38
11
42
20
31
79
27
44
5
31
15
32
19
126
23
17
9
39
105
44
154
41
92
28
54
134
21
174
7
20
72
1
68
22
45
41
19
42
53
84
20
41
10
36
65
5
1
1
3
95
143
26
12
17
20
5
3
444
142
35
40
30
23
90
56
157
29
110
12
50
4
1
72
28
520
71
73
1
19
3
74
135
54
64
75
18
2
18
1
520
186
28
348
520
42
360
312
520
65
344
319
45
1
123
78
61
99
15
511
37
221
256
57
41
27
124
53
4
205
371
17
20
40
115
166
36
30
12
62
178
285
93
14
5
16
8
45
17
1
65
117
56
51
164
66
3
18
40
60
2
3
150
72
36
3
18
4
47
9
36
74
19
2
43
19
6
9
4
5
81
86
33
43
74
62
520
40
1
43
9
1
6
12
153
48
4
49
68
51
520
269
520
1
1
100
73
53
207
520
115
520
66
493
520
87
166
110
200
107
12
471
81
520
520
520
20
84
118
312
6
18
42
19
4
38
21
33
117
3
21
18
40
6
17
73
8
47
70
17
9
1
294
6
41
5
9
2
8
56
69
31
60
36
520
89
5
1
14
520
6
38
96
32
30
79
520
6
8
93
63
54
23
2
10
7
6
14
25
520
14
91
16
24
1
45
3
212
28
99
418
2
5
147
23
38
3
7
224
230
8
17
5
251
61
70
32
17
17
21
89
31
37
3
24
164
108
387
32
12
26
80
18
44
289
279
157
90
92
7
10
74
24
37
25
59
43
81
73
48
137
24
38
74
1
102
233
260
210
22
17
120
4
30
520
64
520
520
206
55
78
2
71
7
16
45
383
99
54
7
229
75
4
209
40
43
520
146
520
10
157
520
431
135
254
520
9
94
124
265
166
446
11
520
186
38
283
520
4
370
114
25
52
380
84
167
520
520
165
135
176
50
74
13
520
140
111
91
2
287
80
28
187
153
346
520
61
64
297
520
31
520
90
332
24
520
65
21
375
157
102
26
28
26
4
333
122
185
38
520
15
151
135
250
211
214
278
4
13
35
139
1
314
29
66
67
33
180
124
156
27
4
45
97
161
23
42
40
67
23
80
101
119
72
90
51
55
171
520
119
100
100
43
55
169
66
520
332
410
176
114
27
385
520
196
164
416
76
50
36
520
257
41
520
514
199
295
340
111
316
47
173
3
171
24
363
29
12
14
7
16
172
35
12
10
28
38
287
21
24
9
11
54
79
124
105
40
33
104
247
32
372
17
226
175
27
107
78
65
155
46
335
23
92
145
14
45
409
350
64
342
314
8
36
194
103
36
89
520
179
7
520
90
520
265
2
49
520
10
1
26
122
11
19
396
6
50
8
43
298
193
11
156
5
141
230
520
22
520
81
133
49
290
520
1
218
275
57
5
127
57
68
88
520
520
144
47
35
7
27
54
520
265
242
520
520
8
456
200
336
103
134
520
22
206
205
86
12
6
491
103
448
76
32
187
239
411
152
476
31
68
3
155
367
20
196
34
59
1
357
1
64
29
18
15
21
45
520
422
147
174
397
338
134
68
33
520
196
35
103
40
32
58
483
273
108
1
23
2
8
1
4
15
25
1
3
16
40
3
4
2
29
118
46
21
520
83
3
11
41
34
63
67
9
34
52
12
7
12
15
4
16
5
7
7
10
22
208
7
5
37
3
17
24
7
6
21
2
123
1
41
8
26
1
95
53
15
14
102
20
44
34
13
35
22
122
23
116
107
16
12
15
182
3
3
422
4
144
34
135
94
57
103
60
126
66
94
16
9
14
47
2
14
36
24
8
33
2
12
29
110
4
38
61
103
8
520
138
520
62
8
102
439
520
106
66
187
20
408
8
520
18
10
30
12
99
25
3
85
404
16
14
16
18
6
3
19
40
520
82
14
24
307
120
31
31
16
47
10
36
4
10
15
11
32
17
47
520
520
68
54
282
37
54
145
39
68
5
48
39
3
4
14
2
7
20
405
21
2
17
129
165
520
369
320
89
34
519
447
235
342
520
200
21
10
26
3
93
31
27
10
54
49
1
47
1
21
444
10
46
33
56
35
520
57
1
8
7
520
9
10
64
2
2
40
15
25
8
59
1
91
7
50
5
14
33
43
19
37
71
5
1
104
520
14
52
294
11
24
9
8
6
9
47
28
38
5
37
10
5
42
8
31
57
4
55
10
520
96
32
2
63
159
3
1
467
26
14
397
1
17
77
41
4
59
9
520
23
201
11
4
26
86
6
21
6
25
67
39
3
26
39
20
86
9
3
68
59
86
20
11
13
24
57
13
20
17
47
36
129
520
248
36
1
16
41
75
61
33
15
15
16
57
2
11
9
29
12
12
22
8
99
1
4
48
377
35
290
81
74
57
44
131
221
386
121
87
520
278
69
104
34
520
129
157
194
159
319
193
8
510
143
379
520
136
36
120
54
11
134
225
175
520
81
115
3
225
106
48
32
13
5
8
17
4
4
5
12
66
45
420
212
211
21
9
73
2
37
143
520
42
61
448
189
51
245
417
327
325
24
328
229
50
4
1
3
144
29
80
95
75
27
520
33
53
88
43
23
28
64
89
3
23
27
51
520
167
115
54
44
24
9
7
66
4
23
19
48
520
15
35
133
482
36
96
45
41
52
2
22
9
28
26
16
1
48
46
21
13
54
4
11
20
520
37
62
75
195
400
159
234
209
4
27
130
4
72
96
101
82
81
296
342
332
7
34
235
301
62
20
2
2
29
94
4
57
54
5
14
16
57
1
38
30
32
49
1
46
3
12
33
3
39
55
107
18
20
35
53
22
35
27
81
28
9
267
1
71
83
114
98
136
520
121
520
34
50
520
1
52
30
197
34
23
253
9
47
28
17
32
51
63
3
53
18
19
31
19
21
5
29
18
30
101
13
54
17
8
17
6
343
53
49
113
12
197
349
67
93
520
520
71
159
58
90
10
470
381
197
54
35
162
12
6
11
37
67
114
20
7
25
22
11
2
7
61
16
21
520
82
4
12
15
26
70
520
85
10
24
56
1
60
169
11
14
23
6
6
19
7
17
14
3
13
418
128
51
1
46
79
76
347
6
167
51
47
418
48
19
69
9
1
168
33
202
60
3
108
54
42
20
59
68
67
14
66
16
22
29
56
166
17
166
27
15
232
37
10
12
51
29
1
37
42
115
1
520
17
5
7
15
62
45
99
238
10
85
254
119
1
1
8
20
36
44
45
2
6
57
89
3
64
46
7
9
33
5
28
41
5
19
58
44
36
180
54
38
109
47
68
79
16
1
20
285
29
520
36
123
19
2
31
46
43
8
97
351
22
40
137
44
65
43
7
46
5
7
49
45
43
7
4
7
37
1
8
62
106
520
352
123
44
435
91
284
230
146
6
28
520
25
221
337
86
10
38
192
240
268
520
63
420
520
207
306
134
154
127
3
179
54
520
119
18
14
65
43
256
61
134
46
14
162
235
29
1
82
22
117
34
128
3
41
145
20
70
26
2
79
234
197
403
157
4
242
204
48
159
45
381
185
159
71
18
21
31
85
2
51
13
13
11
50
203
374
114
147
305
12
520
53
520
7
198
243
223
47
163
19
13
188
198
520
4
520
520
192
138
243
154
107
7
21
318
520
455
163
122
43
97
174
84
127
3
191
7
163
42
4
159
12
52
8
142
151
51
100
79
31
18
25
79
106
202
174
34
3
33
83
13
13
224
20
5
11
35
62
35
61
59
2
18
12
92
152
31
10
17
222
343
520
520
3
11
41
19
520
106
9
33
239
50
240
28
224
167
97
494
166
67
145
520
32
427
222
63
87
60
184
126
106
218
188
80
39
520
4
9
159
121
520
87
284
15
13
41
6
129
55
20
64
15
13
23
20
22
19
22
31
329
154
54
81
182
305
190
89
132
152
4
4
203
69
22
1
304
61
47
407
25
6
520
210
520
520
520
520
31
3
27
26
14
180
114
77
3
167
520
91
37
3
107
13
7
98
1
1
263
20
1
132
47
520
126
520
228
89
76
1
77
267
35
119
3
12
21
42
100
44
48
3
18
6
29
96
140
37
72
28
3
44
520
28
29
57
5
28
19
29
29
8
8
41
3
213
23
23
201
19
85
43
100
89
134
178
84
505
202
77
177
106
128
232
116
520
74
235
520
387
520
520
436
18
28
36
15
9
46
33
22
13
22
380
27
25
14
14
59
43
1
89
360
64
165
270
340
428
59
11
52
101
17
266
248
115
35
26
141
193
16
3
20
15
79
54
1
1
120
520
11
520
246
19
69
383
427
42
171
266
141
520
520
64
242
360
3
427
32
520
520
137
354
520
520
39
54
23
520
409
111
4
162
6
45
94
8
39
99
1
18
42
1
6
67
93
7
26
3
6
6
7
5
27
46
15
12
34
2
37
20
30
28
5
7
25
1
3
26
46
102
14
200
27
9
5
91
25
116
44
17
63
1
211
29
37
331
37
9
2
18
16
5
50
9
48
31
41
161
59
34
3
3
18
115
60
520
92
520
520
13
520
76
4
274
235
217
375
98
18
23
349
281
520
242
307
414
520
123
16
64
78
42
325
184
3
14
11
22
16
4
4
6
41
46
74
62
19
402
520
13
5
1
5
444
93
170
150
114
65
520
251
520
520
265
91
59
185
520
48
179
192
168
12
2
5
3
85
173
230
41
74
191
157
520
8
104
33
9
9
67
16
319
6
9
10
73
520
4
109
4
3
29
8
15
8
42
180
1
15
95
43
11
21
17
35
63
28
50
2
28
26
520
118
58
358
91
120
252
26
14
17
13
10
25
13
3
6
12
6
37
27
6
60
14
30
9
2
1
33
162
33
41
21
109
40
16
38
30
2
2
13
64
25
16
13
19
5
10
7
1
105
520
45
7
366
30
33
39
109
51
520
13
322
53
60
207
196
20
188
469
67
425
64
26
98
61
189
71
118
64
34
99
171
147
168
175
520
6
52
24
21
18
44
12
14
14
2
9
35
11
28
45
2
13
8
21
6
6
35
5
30
18
129
4
71
23
520
17
18
10
1
52
19
2
3
36
20
57
9
112
4
7
87
54
28
2
98
12
15
69
80
42
18
118
8
30
162
11
83
16
23
49
3
7
1
10
2
26
11
10
34
28
3
12
1
25
8
33
31
31
3
7
11
36
9
9
6
2
4
18
130
31
24
20
3
2
21
47
72
23
8
12
6
35
242
277
4
15
425
56
27
2
62
299
20
54
33
25
16
14
5
6
33
13
120
79
73
10
140
9
39
258
257
177
36
43
22
1
12
11
90
3
3
52
23
2
10
9
1
44
170
76
57
14
78
48
2
3
6
117
9
4
8
7
4
100
91
48
90
1
17
30
37
24
59
50
137
67
53
121
65
16
1
7
79
73
166
54
128
50
15
136
39
103
36
35
10
14
57
19
24
33
52
257
90
9
105
1
65
7
111
1
15
11
5
19
7
1
35
63
13
21
8
87
181
65
26
31
22
6
99
6
32
115
53
9
36
4
147
41
21
66
1
11
14
16
1
10
25
20
9
282
9
23
197
45
5
520
193
11
6
1
33
1
16
20
3
12
4
64
67
106
27
7
520
146
302
8
6
12
9
1
80
16
13
41
1
30
26
8
27
88
99
4
38
396
125
56
47
82
89
1
3
105
520
172
520
357
520
520
24
282
76
404
71
88
19
9
23
24
9
30
133
49
19
21
41
28
32
2
64
23
23
16
5
15
7
19
15
10
20
40
18
9
17
34
11
45
19
16
80
86
148
139
293
16
16
103
30
25
11
147
8
6
15
11
244
49
7
71
46
44
109
25
18
23
73
9
55
83
16
45
15
23
27
79
68
59
5
16
1
4
13
15
29
3
14
6
49
45
7
21
37
25
21
29
36
10
7
18
31
54
85
26
7
29
21
22
7
3
30
87
14
7
6
8
70
47
50
25
161
6
92
49
87
5
43
5
20
35
136
57
9
5
33
5
8
21
59
22
60
11
5
101
4
76
83
9
124
17
2
100
1
17
1
17
35
2
23
73
7
30
46
10
33
37
7
10
8
62
9
4
520
20
12
49
8
1
6
17
12
25
22
11
15
37
4
59
48
63
19
3
40
36
42
41
5
20
63
3
5
23
13
38
1
1
4
11
14
6
4
66
7
5
11
31
21
78
2
23
23
24
17
103
14
48
111
9
16
4
33
7
2
24
36
15
3
16
28
1
34
1
11
8
40
14
30
5
18
13
42
37
84
1
30
67
66
37
1
46
72
34
19
10
16
7
68
11
7
3
30
32
39
21
57
7
52
520
20
38
48
89
19
17
40
98
58
16
34
16
38
16
82
12
34
44
1
11
6
25
13
84
2
7
15
10
4
19
21
1
11
31
8
176
21
1
7
39
15
163
18
4
133
11
7
19
96
21
9
2
29
4
21
137
33
61
13
171
84
36
18
33
20
22
5
57
29
70
49
4
16
46
37
36
8
45
10
15
12
39
5
2
49
46
38
10
4
13
3
18
12
19
20
17
5
14
6
11
7
16
22
137
18
3
8
21
24
7
17
2
8
7
8
14
9
28
13
3
14
12
2
9
80
16
7
33
45
35
12
12
9
30
3
1
3
6
39
4
71
48
49
53
48
1
12
14
19
1
48
248
76
13
16
64
3
53
8
2
3
91
4
108
8
198
40
169
94
6
116
1
108
2
16
1
1
54
146
2
54
1
216
4
19
31
47
97
78
3
12
2
57
96
341
4
14
27
79
96
67
80
12
4
76
27
9
39
1
45
5
36
31
78
7
51
146
33
44
6
5
11
1
139
60
58
26
15
19
17
21
7
2
20
2
7
16
8
10
32
58
56
6
10
12
71
208
10
124
1
165
1
14
520
216
235
8
1
72
1
68
80
145
25
16
56
117
92
68
65
3
40
203
9
26
19
17
6
1
107
23
11
10
11
31
19
137
11
77
1
29
86
5
19
9
8
23
9
10
21
22
13
45
5
56
1
4
81
197
3
6
136
7
221
45
85
101
63
32
176
88
18
10
14
13
28
26
12
11
3
10
24
3
23
2
1
53
2
3
4
3
2
63
17
1
24
4
7
55
34
10
22
13
18
4
17
10
31
4
7
14
54
4
15
2
3
17
44
5
77
64
29
19
9
10
3
14
85
20
6
6
42
398
6
14
28
16
4
11
119
9
21
7
51
106
1
28
11
63
19
32
56
18
56
1
97
22
37
51
45
151
126
21
19
71
35
119
8
1
21
28
24
10
8
54
60
128
20
10
520
152
520
34
8
1
33
60
22
37
41
2
8
40
74
5
520
66
258
3
52
7
74
32
520
15
24
20
19
7
15
18
8
30
77
269
7
6
27
124
17
29
12
104
81
4
33
32
7
35
38
24
153
472
8
20
41
42
1
123
40
4
1
9
44
14
103
206
75
11
9
26
7
2
65
2
9
15
31
7
45
17
111
72
9
139
109
57
63
1
19
44
13
46
32
26
520
6
13
98
5
2
33
13
43
55
39
1
26
45
12
15
9
3
1
73
133
3
9
2
3
58
5
19
5
4
20
24
34
29
5
28
7
3
7
43
21
15
306
38
13
11
15
77
49
15
143
286
22
6
1
1
94
55
79
160
47
129
41
5
128
47
58
14
28
57
466
205
58
520
93
74
229
8
36
37
3
5
57
14
9
29
12
41
520
5
35
3
12
61
41
10
14
144
1
111
32
15
55
29
30
35
8
7
2
4
10
34
12
47
24
34
231
2
1
5
15
49
14
39
2
3
8
24
93
19
46
77
32
39
54
4
9
35
31
36
11
20
288
411
20
5
87
159
520
99
455
419
25
36
425
68
103
82
31
319
4
9
59
11
13
79
222
520
40
24
72
274
71
241
235
126
18
407
37
179
12
176
520
25
5
32
520
14
187
263
39
520
1
445
154
3
10
44
2
55
4
55
34
141
92
14
16
126
520
32
53
63
351
520
346
70
187
281
456
33
85
52
147
8
520
90
35
21
99
520
306
40
29
467
39
221
55
114
148
29
11
138
41
1
326
57
12
171
150
4
520
32
169
458
140
14
14
21
6
42
12
47
6
27
34
94
24
369
245
162
129
520
42
100
252
116
122
120
5
19
30
47
23
6
81
11
160
37
13
230
7
129
39
79
1
16
52
21
202
58
23
340
59
7
4
100
5
12
39
3
43
44
1
15
37
64
49
41
42
24
4
17
8
116
27
3
33
129
32
66
42
35
8
15
4
9
13
25
5
68
24
40
74
29
25
1
19
64
25
224
34
17
12
56
21
240
2
86
3
194
12
30
39
13
104
39
24
223
77
132
49
22
11
9
20
48
35
520
15
2
5
10
49
51
383
9
23
23
82
8
199
439
8
26
50
23
7
46
276
23
5
148
3
1
9
51
54
126
2
132
32
42
40
196
88
520
168
111
80
13
5
171
37
49
161
4
44
153
35
117
48
17
7
106
17
37
26
42
91
26
45
15
15
49
4
31
31
136
142
364
117
108
19
52
246
40
32
455
9
77
232
88
295
21
133
34
115
163
10
135
46
74
114
24
17
4
236
9
65
30
11
121
342
12
28
90
68
23
58
55
77
37
96
13
76
60
520
131
4
78
7
32
57
27
103
3
12
1
105
462
1
127
1
25
2
69
121
7
53
142
210
168
15
105
157
12
84
37
63
44
78
31
54
34
68
108
25
69
25
33
9
10
6
36
66
15
220
26
40
35
20
208
57
19
210
12
162
49
130
53
17
14
50
133
11
1
42
72
520
122
81
356
46
1
85
116
17
12
27
1
141
3
5
51
182
18
103
36
34
75
6
78
18
41
3
16
482
18
150
71
274
97
36
7
14
38
9
31
7
76
27
16
35
406
190
112
2
112
343
23
140
81
187
241
80
183
422
74
61
178
93
71
62
35
460
271
1
1
20
75
359
2
407
11
4
61
2
15
19
164
36
31
85
36
22
26
1
8
428
65
493
120
76
23
441
124
63
483
520
70
52
46
25
59
11
43
20
85
156
13
18
520
520
173
112
81
285
58
32
82
1
1
1
398
13
191
63
16
3
193
45
5
14
39
258
110
79
58
40
2
27
7
82
18
119
10
151
11
23
4
68
12
83
73
40
49
103
66
13
81
30
64
29
2
58
127
78
30
133
223
203
81
80
51
10
293
39
41
20
27
86
58
71
33
112
10
39
117
2
114
88
58
129
77
19
74
33
4
16
54
38
18
4
39
9
1
66
68
2
11
3
108
49
82
153
63
35
19
48
23
100
520
140
29
12
2
94
11
107
41
48
5
124
49
76
30
56
118
56
19
215
231
67
197
14
48
75
325
520
12
31
24
7
57
39
62
17
2
153
60
145
81
4
17
42
123
67
178
85
174
29
520
42
520
436
3
79
207
204
284
4
265
150
132
303
152
231
520
134
124
13
35
34
233
218
178
64
290
14
270
520
112
520
163
87
53
520
111
1
460
520
63
203
158
27
34
1
184
269
131
92
12
25
5
8
19
9
4
9
3
62
62
85
5
57
57
10
1
90
2
33
28
68
8
48
11
7
5
49
1
65
28
67
19
3
119
23
23
2
81
1
39
9
13
1
24
391
520
39
21
49
85
87
59
76
348
135
1
23
21
2
138
520
42
160
520
474
130
520
26
67
16
520
18
157
18
11
58
24
520
136
12
84
54
8
77
2
67
44
19
31
84
4
23
101
40
22
3
12
10
120
81
24
519
192
4
16
12
5
2
9
6
520
113
3
35
94
4
5
8
21
13
15
20
2
3
59
32
8
23
19
26
63
466
19
37
77
170
32
17
62
53
37
38
8
7
54
52
213
101
9
21
21
2
24
1
28
9
21
34
196
23
8
129
269
31
520
451
41
9
7
49
13
5
15
38
46
34
425
289
61
144
39
90
382
252
41
195
200
319
7
123
27
69
1
130
48
9
338
71
16
520
137
5
520
138
488
520
350
520
519
520
244
12
59
381
59
487
520
43
177
56
42
75
175
18
37
10
3
31
67
22
28
25
23
172
31
75
20
17
42
40
22
10
9
13
91
72
114
193
42
42
16
1
520
242
134
111
431
192
132
520
6
15
140
94
19
57
10
14
12
28
26
119
1
8
4
17
41
48
48
28
19
113
58
7
5
4
63
6
4
91
51
4
29
164
460
244
124
60
15
1
9
6
520
8
86
30
4
147
4
92
130
284
418
58
31
19
154
92
1
17
20
20
16
3
10
23
23
27
8
8
396
9
11
18
203
60
10
91
4
48
16
228
83
159
45
30
28
30
28
101
68
7
66
66
520
518
265
389
376
13
352
269
88
14
154
170
93
9
205
28
165
11
98
69
265
42
520
116
67
24
78
60
5
142
255
56
76
124
78
35
183
29
4
20
39
132
9
28
11
141
4
344
509
3
33
3
94
3
97
97
69
15
15
43
11
24
4
60
31
20
349
24
216
99
81
37
280
413
56
211
111
17
95
25
78
25
30
40
38
39
520
5
95
520
70
43
131
199
184
125
520
48
16
52
80
4
232
180
17
142
1
5
27
16
39
10
15
51
156
26
116
86
57
10
38
39
66
128
105
123
137
101
75
9
520
153
21
5
7
2
1
8
20
39
19
32
28
400
97
24
63
167
155
74
4
5
12
9
42
12
60
107
22
88
103
297
1
14
520
182
50
144
17
124
163
302
46
134
130
5
116
250
80
273
224
7
212
27
110
6
177
164
12
42
144
29
31
53
71
21
18
39
29
45
227
2
70
54
39
21
20
36
45
9
54
56
10
30
90
25
42
129
96
147
45
34
208
109
167
78
37
21
5
9
124
52
41
86
118
5
1
35
48
31
48
59
14
11
19
50
29
35
137
74
269
17
79
23
82
4
59
9
53
65
18
4
520
4
520
23
67
87
9
20
8
64
12
31
4
28
44
30
114
35
26
411
149
134
28
14
12
13
29
25
219
492
80
12
83
41
69
520
520
520
94
30
72
3
16
39
7
36
6
192
31
9
22
54
155
31
75
14
130
49
33
60
132
1
2
276
63
159
1
2
124
16
161
13
41
45
31
262
73
520
175
5
24
2
33
4
248
106
48
21
30
7
170
28
138
75
98
112
98
520
98
497
161
296
168
10
55
38
97
45
26
256
1
26
41
16
46
141
13
23
27
1
63
320
8
45
66
44
38
35
520
4
109
34
184
90
62
48
135
32
10
44
31
93
67
81
52
17
133
53
27
18
79
75
89
14
38
29
2
8
60
51
25
59
27
100
20
215
5
13
520
24
17
163
99
16
66
69
31
157
33
72
41
1
143
9
272
56
27
8
18
5
15
46
197
263
12
17
49
33
201
59
64
21
48
26
27
234
111
36
16
520
30
1
1
32
46
30
21
17
14
223
428
126
172
366
156
15
30
150
2
3
28
224
63
97
13
343
16
12
20
41
6
145
12
6
66
304
411
160
153
101
54
520
1
10
7
31
23
36
7
33
10
520
84
6
31
10
18
56
5
36
10
17
1
8
28
15
1
13
5
20
18
5
2
9
520
27
87
42
36
52
12
75
25
19
22
19
4
8
7
6
14
7
10
6
2
16
37
64
43
36
1
166
1
27
15
7
8
49
9
520
51
3
5
8
33
13
6
28
14
27
6
10
18
13
28
1
22
23
26
7
3
10
21
10
2
9
4
38
14
38
65
107
6
72
52
4
53
1
3
3
10
5
3
1
33
3
77
92
72
2
14
37
44
6
24
12
6
33
38
25
70
9
1
3
43
37
5
13
5
15
7
25
62
35
57
6
15
96
1
25
20
12
10
67
21
3
31
4
43
19
3
52
37
32
3
50
3
34
16
8
111
2
519
97
45
4
31
10
135
32
3
9
19
134
10
2
170
30
26
190
121
57
19
33
23
1
105
9
18
9
3
39
245
235
77
58
43
1
97
13
1
20
42
33
1
11
27
10
130
31
33
14
13
25
2
7
10
18
10
19
25
5
6
5
7
27
1
10
15
520
48
18
22
49
520
47
33
136
56
64
9
12
10
4
26
20
24
7
26
4
14
11
35
20
7
12
38
98
520
20
137
5
19
24
28
104
30
53
19
15
20
5
6
3
11
14
7
3
39
7
185
35
73
26
3
201
39
29
48
20
32
3
15
202
7
55
61
15
48
41
11
11
52
36
4
49
35
3
4
37
88
2
155
6
23
25
103
343
58
38
112
144
12
32
87
3
65
22
58
7
9
3
88
8
149
14
132
238
520
520
128
1
206
520
9
20
209
11
1
7
4
1
5
131
1
9
2
106
1
95
58
44
29
11
18
24
20
26
23
12
30
40
78
4
117
129
36
16
37
30
6
7
34
8
26
31
34
22
137
33
11
146
33
52
41
3
3
12
6
16
1
373
42
87
15
4
348
19
23
31
41
98
53
3
39
12
2
13
79
4
46
4
52
4
16
6
49
45
16
8
15
61
17
57
46
10
4
20
122
81
32
4
4
45
24
520
5
11
9
520
52
60
3
297
302
520
279
14
109
520
190
64
464
520
379
220
372
237
232
65
46
69
128
55
13
15
36
218
29
120
28
283
33
43
84
128
196
520
3
155
187
347
35
74
284
34
10
17
96
169
103
50
28
146
8
48
64
92
3
178
14
28
116
123
458
470
30
21
4
37
184
221
160
59
189
187
520
495
6
460
345
511
190
177
206
479
334
315
160
94
520
323
209
520
48
278
167
167
369
100
48
103
520
259
197
520
22
4
5
93
501
408
262
119
520
400
3
8
520
149
124
141
58
108
442
3
147
19
182
142
106
162
42
8
14
8
30
21
7
106
10
32
9
241
3
58
14
22
6
12
46
269
67
170
59
7
10
55
115
28
79
100
100
20
120
2
19
25
164
233
6
78
70
33
64
1
10
51
81
53
1
23
3
12
7
137
36
9
46
41
76
166
205
39
169
49
307
66
60
81
26
4
11
520
37
121
173
29
8
8
38
268
131
40
37
13
520
1
22
52
95
30
3
41
72
56
107
11
137
96
30
210
194
258
154
213
520
520
177
65
12
139
43
47
108
2
495
282
26
33
47
22
210
134
19
72
153
346
3
109
227
49
207
65
332
181
90
105
37
46
100
76
47
520
261
86
42
77
36
125
26
53
2
52
102
15
1
26
47
9
4
53
10
33
133
1
520
123
30
16
68
133
104
1
44
38
96
1
13
235
2
10
362
348
297
119
268
340
520
119
10
11
42
23
4
81
12
9
18
45
116
520
113
36
27
32
32
143
520
91
48
1
44
49
28
104
161
101
28
46
50
138
76
9
441
93
49
13
520
102
29
60
128
42
36
23
15
9
24
18
44
22
56
11
70
24
6
120
4
44
520
49
65
95
167
28
219
43
24
14
12
45
3
4
40
6
6
9
9
4
8
212
3
178
4
520
86
70
22
2
60
520
177
55
87
14
176
100
152
194
43
92
18
29
51
10
42
18
145
21
26
30
64
43
8
6
46
18
1
3
11
37
5
14
238
1
466
147
42
13
54
289
38
23
2
520
25
11
1
5
1
9
16
24
2
29
11
55
11
3
432
13
12
1
41
13
40
1
31
5
13
14
138
18
32
9
9
40
35
301
38
20
74
58
21
30
8
13
16
35
31
1
7
24
9
65
13
300
126
139
11
11
172
25
11
10
5
12
35
367
48
401
29
119
520
520
87
520
7
520
52
50
493
272
19
64
75
57
2
9
7
9
9
36
6
37
15
5
29
16
3
13
11
20
2
19
11
3
32
1
17
6
37
1
15
1
12
14
10
9
520
4
1
4
14
18
16
5
2
49
10
10
6
8
15
16
14
18
3
2
3
17
7
1
1
4
5
8
4
4
5
17
20
3
22
18
3
5
520
108
7
3
4
3
5
9
5
10
6
1
6
30
12
7
6
2
17
5
35
8
7
9
5
11
4
6
9
22
11
2
15
14
3
5
17
4
1
9
11
4
12
6
1
60
3
6
10
3
6
95
1
9
14
30
11
22
9
13
43
102
116
74
5
4
8
4
14
189
520
43
308
520
384
30
234
520
243
7
198
174
520
219
134
42
177
3
117
520
20
57
19
58
29
121
4
113
56
520
7
50
67
51
520
17
64
520
22
107
89
340
96
47
89
86
43
16
52
297
520
176
520
111
154
23
112
88
58
31
67
1
11
8
49
63
17
4
12
33
66
28
113
189
8
251
207
81
9
306
4
42
229
35
103
45
9
94
100
11
8
38
19
251
188
7
71
184
20
7
31
56
96
23
55
28
19
151
145
14
56
19
75
226
6
122
80
3
56
205
88
56
106
71
136
18
218
243
12
68
54
61
76
96
5
235
169
21
120
207
13
310
12
174
41
520
520
25
69
9
520
137
28
23
128
101
178
26
367
68
119
150
10
19
18
16
14
60
2
160
115
520
265
105
55
90
59
33
122
15
2
79
33
21
12
60
168
38
66
31
152
520
78
54
58
12
30
23
520
94
169
234
53
15
14
1
110
116
67
49
104
51
37
164
520
39
36
31
74
14
30
25
44
33
14
19
6
17
48
109
15
53
39
31
520
92
88
34
47
242
36
96
117
82
1
520
127
114
109
45
9
30
74
38
117
161
142
109
11
33
7
44
77
45
209
67
277
233
520
18
244
155
9
520
9
149
69
17
103
25
58
37
104
8
20
9
12
3
4
44
20
25
6
13
1
7
9
50
6
19
36
2
1
36
141
41
180
40
7
22
7
64
13
70
11
3
124
1
24
23
4
34
42
35
96
123
520
233
61
400
205
305
224
133
89
4
436
44
391
436
43
7
33
238
127
138
104
3
84
11
39
36
68
11
66
28
12
14
191
7
123
81
30
39
80
520
21
20
3
20
77
231
7
33
164
51
14
11
35
45
77
36
100
128
32
92
183
10
491
47
187
520
25
77
20
43
34
86
17
56
23
316
132
72
376
199
62
27
39
25
10
25
10
27
17
59
3
98
9
13
59
17
23
21
11
17
61
5
417
21
270
31
8
73
74
7
32
10
14
53
16
198
5
520
162
30
26
6
18
13
349
58
12
4
41
1
2
8
122
55
16
30
9
1
33
37
18
6
96
8
10
36
40
15
18
50
1
30
3
28
42
3
6
14
25
48
21
73
22
64
46
85
169
11
520
22
2
13
2
30
27
520
1
31
1
12
445
29
29
16
25
19
520
520
15
75
98
42
12
1
18
1
23
4
18
22
2
12
51
27
4
1
9
35
8
24
22
35
151
25
246
49
117
59
59
14
19
13
49
2
18
31
16
29
25
10
26
45
58
18
91
19
3
8
64
14
18
7
42
15
10
50
56
81
18
45
16
199
30
3
217
113
1
171
166
34
193
167
42
10
9
23
44
73
19
233
257
48
80
23
20
118
20
5
142
95
29
64
27
51
16
103
98
72
127
182
12
104
26
520
135
520
17
122
381
302
73
46
85
2
10
13
64
135
6
235
53
7
18
55
48
13
5
38
8
13
41
15
11
4
27
25
1
28
36
8
41
164
267
56
21
15
174
16
90
17
66
33
20
281
10
69
63
4
22
1
2
14
41
64
57
76
28
88
116
20
40
45
68
11
11
9
56
8
81
8
31
55
30
109
18
203
176
178
272
78
520
267
38
479
1
182
231
78
7
290
267
299
266
111
2
105
14
68
51
19
94
1
142
133
41
18
58
28
50
32
18
28
9
27
29
154
64
520
110
1
96
8
10
4
55
24
2
45
41
12
10
3
32
2
17
88
40
175
23
220
31
218
2
173
140
220
29
23
140
41
3
1
25
2
2
16
12
1
146
12
12
24
6
15
6
35
7
6
13
36
19
4
52
3
40
31
31
2
19
7
23
36
43
17
7
109
71
2
32
110
2
7
3
7
68
44
2
5
9
1
19
43
472
72
92
118
20
482
38
440
339
357
7
354
123
194
290
213
78
31
234
11
25
30
9
507
409
520
54
203
520
109
9
216
1
36
40
88
179
25
317
76
156
45
416
93
99
181
34
520
72
372
355
520
174
140
113
11
520
15
1
109
69
149
8
128
41
14
11
17
17
53
24
45
520
231
101
34
416
77
20
31
20
128
46
86
6
56
155
28
39
1
44
10
28
38
150
1
7
26
5
63
17
91
78
23
41
127
505
16
38
108
37
92
520
23
48
10
23
6
7
25
24
19
520
54
520
13
19
8
72
13
27
20
151
520
64
83
7
21
75
24
38
37
120
87
36
4
12
29
12
254
22
23
57
310
151
44
222
2
85
303
49
45
53
93
5
45
2
253
81
11
1
51
103
30
1
60
160
41
71
5
45
22
63
20
248
48
227
19
48
2
13
34
131
132
16
7
77
14
2
49
4
17
82
81
22
10
8
99
123
5
57
4
102
5
39
319
76
23
4
59
75
55
317
45
8
520
70
60
28
146
2
109
190
15
125
27
56
62
188
83
11
29
9
9
50
88
176
342
121
87
41
79
8
277
174
71
201
375
122
61
520
21
18
54
2
4
488
45
28
2
520
85
309
241
10
57
61
8
10
54
72
7
1
36
91
56
79
132
331
100
12
23
520
5
54
5
71
11
520
6
91
239
20
12
4
3
6
6
245
1
5
10
105
38
29
81
129
374
43
56
291
39
28
9
29
32
33
17
22
25
125
5
520
204
15
13
2
4
201
6
4
130
21
161
52
59
69
360
132
93
520
51
134
11
60
520
18
41
81
87
82
28
48
73
520
325
22
520
318
520
46
90
48
32
13
14
43
129
74
79
45
63
62
162
7
94
45
261
520
12
520
138
520
96
203
123
421
102
6
9
1
61
60
52
5
2
126
14
87
32
38
7
45
219
44
4
11
14
69
143
16
68
22
100
348
2
78
61
10
16
93
16
520
1
133
4
17
26
112
7
28
13
9
24
16
18
2
10
7
8
99
32
171
1
248
39
53
271
380
240
217
148
59
17
520
120
12
520
67
41
68
49
79
407
39
203
61
48
33
35
31
28
11
43
52
18
17
4
23
25
36
400
66
84
11
25
54
151
95
112
238
53
458
184
318
24
186
15
16
39
64
108
113
103
28
69
150
67
23
37
3
55
14
16
13
15
1
1
9
109
15
1
5
20
11
31
32
26
29
73
23
23
25
73
26
38
7
62
31
13
13
59
12
6
9
36
15
10
8
19
7
8
3
12
14
161
9
3
108
6
11
46
118
22
71
85
30
184
138
1
150
28
38
62
27
7
48
6
28
15
88
22
9
18
38
109
21
2
7
7
115
8
32
77
36
21
18
4
76
19
28
60
56
14
1
19
30
9
19
68
8
5
22
20
18
2
32
44
24
77
38
16
5
1
1
6
3
28
7
8
19
4
238
98
122
116
1
26
11
26
41
191
90
41
4
11
3
5
26
19
37
5
78
4
18
164
48
22
9
52
18
19
5
57
56
13
1
22
46
8
17
2
23
75
25
39
79
162
17
72
79
27
2
1
17
8
74
43
2
89
51
50
96
11
13
18
2
3
341
88
26
196
28
371
138
57
266
2
24
50
93
175
7
238
1
145
145
8
367
55
520
71
77
31
103
198
6
153
520
3
20
24
45
4
22
62
56
276
33
67
10
112
520
7
280
66
34
194
161
111
321
93
520
131
21
520
261
520
40
49
520
182
43
80
31
5
29
22
62
114
20
46
137
34
79
46
32
390
4
4
216
147
287
163
81
251
130
64
70
71
101
90
6
95
36
277
2
42
107
5
53
24
28
210
63
12
29
41
44
1
480
32
5
107
19
14
84
6
5
35
19
2
44
102
6
75
11
12
4
8
3
1
3
2
60
4
42
8
68
8
17
15
10
9
6
19
6
32
40
39
7
26
1
36
18
2
48
26
29
1
93
53
119
35
45
59
6
64
24
92
13
77
40
4
248
33
196
44
11
59
13
362
349
97
33
116
15
7
45
9
16
51
6
1
1
4
28
11
35
40
5
25
70
167
34
3
47
54
386
116
520
308
28
20
31
3
31
37
16
26
18
49
36
57
34
18
23
21
25
72
14
6
142
11
35
80
21
181
178
60
392
520
3
471
11
12
92
4
1
43
44
37
35
75
18
81
81
53
20
520
3
146
2
91
9
247
7
31
520
520
520
92
107
4
179
90
100
64
22
47
1
164
97
15
26
157
27
10
433
40
36
220
22
2
520
133
144
21
85
5
47
17
520
333
520
2
63
6
520
1
12
12
23
520
42
11
11
45
9
46
51
10
69
149
39
10
82
51
91
56
1
18
18
50
26
4
1
145
40
84
31
22
78
2
45
416
145
494
60
14
28
13
29
82
95
7
17
366
10
51
85
1
16
18
4
27
16
44
460
1
466
32
98
520
9
14
34
26
187
200
39
72
151
10
2
37
42
2
16
49
31
44
96
37
5
520
28
94
9
85
15
54
520
133
110
29
272
32
24
45
5
127
46
26
46
172
73
44
451
42
13
19
53
108
47
60
27
95
12
26
30
69
145
24
9
107
70
119
520
3
79
2
520
261
16
12
34
57
20
13
34
26
9
66
95
1
4
70
33
108
147
4
41
1
13
4
28
111
153
155
66
260
318
478
130
1
41
22
36
19
12
520
15
35
184
85
65
161
220
11
233
11
5
520
12
38
87
6
16
9
4
32
14
62
7
18
13
22
89
2
4
21
520
1
32
49
70
20
19
8
16
46
48
21
30
291
14
520
1
258
1
23
163
12
64
520
40
191
30
51
284
200
10
1
520
37
19
25
90
219
228
508
1
14
118
73
174
72
6
53
87
21
52
27
5
41
13
12
5
4
19
3
15
27
6
44
20
23
8
33
266
184
83
79
120
12
38
234
99
261
35
84
63
98
42
9
520
270
42
1
314
99
432
217
319
520
157
109
126
258
160
520
419
23
183
126
150
365
142
41
15
50
121
22
24
49
437
224
46
128
241
161
54
520
86
28
14
48
9
407
145
118
129
4
109
193
62
520
85
8
16
1
13
22
68
23
198
61
50
54
19
3
23
224
24
25
19
21
106
19
26
16
27
191
170
146
30
20
34
23
26
60
86
48
1
60
66
23
18
43
227
65
68
47
33
9
201
101
99
107
4
16
22
46
23
114
38
48
65
38
26
37
80
229
97
14
35
16
37
48
114
88
10
153
39
72
172
220
230
80
356
51
96
149
7
103
56
107
131
82
425
3
2
7
31
25
16
78
8
117
520
32
94
130
466
274
89
92
107
355
135
223
54
78
116
520
520
467
4
520
1
22
1
3
17
5
61
7
2
46
20
520
65
2
520
19
47
14
520
33
129
520
52
520
13
11
37
118
124
153
57
2
18
4
233
54
103
18
6
97
15
1
26
520
1
13
64
239
67
502
41
7
2
520
277
19
96
426
259
231
27
129
70
86
358
520
74
71
87
245
61
16
28
42
184
319
9
126
71
10
105
59
4
21
59
89
90
338
95
53
17
39
52
249
175
35
34
58
144
7
39
340
27
10
47
6
8
14
33
76
36
304
43
132
217
18
127
422
24
130
155
23
8
23
142
111
6
16
178
24
5
96
22
4
45
11
1
1
1
115
9
64
33
112
49
41
90
37
208
151
18
4
205
15
59
144
69
24
23
4
77
5
22
1
13
13
34
37
62
36
11
39
7
82
13
286
61
24
33
50
25
38
112
36
66
154
26
82
135
520
73
1
520
520
13
29
72
150
69
77
67
153
21
63
137
122
100
251
43
71
24
490
275
74
85
51
470
37
26
520
56
232
144
37
202
6
520
14
27
22
95
520
265
33
65
170
33
40
47
298
53
216
151
103
1
33
162
145
112
42
246
141
84
520
520
113
109
418
268
427
103
27
87
62
37
62
6
16
40
61
39
2
4
86
5
55
241
28
26
40
58
82
2
229
472
29
23
7
37
45
41
6
16
23
33
1
60
30
98
101
1
9
1
8
1
1
7
18
18
4
3
31
53
6
3
28
1
54
30
12
18
64
13
23
15
29
32
3
17
60
9
17
22
31
42
41
121
30
1
13
63
31
13
21
7
56
10
26
4
24
1
24
18
25
117
20
15
35
24
10
46
32
67
6
27
12
10
1
1
12
5
16
12
2
15
520
62
69
4
225
196
233
200
28
520
520
200
5
1
18
7
32
5
14
18
7
16
42
194
1
37
5
21
54
4
59
9
5
14
18
25
48
2
17
19
11
7
69
26
11
4
39
34
15
47
16
90
40
1
11
46
204
31
3
520
15
7
80
27
93
17
158
106
63
13
19
42
9
15
4
16
25
149
117
149
63
170
170
12
7
35
21
9
7
45
35
198
520
68
182
9
10
12
56
30
35
104
17
18
23
59
55
223
305
102
52
18
23
23
35
34
10
2
243
144
55
102
31
40
69
141
73
46
24
21
59
38
3
17
61
11
231
2
7
72
97
66
31
19
57
67
26
27
36
64
37
135
1
60
11
53
83
52
13
13
14
69
47
69
92
66
64
61
194
20
32
42
1
4
14
17
30
3
1
3
174
476
520
225
62
299
5
48
29
12
1
27
100
257
40
47
26
156
132
27
22
52
20
1
520
13
58
12
113
16
14
5
10
20
19
14
20
124
40
74
6
13
417
202
127
79
23
8
38
6
28
66
8
10
64
86
263
87
44
157
91
10
434
83
11
51
1
32
392
11
26
72
134
67
91
90
140
238
46
32
42
26
17
25
346
12
72
17
10
7
22
520
192
41
67
19
67
1
57
2
4
17
2
15
7
51
44
46
33
68
4
61
18
28
72
520
24
3
61
32
13
12
3
25
18
14
6
7
3
4
3
21
12
20
12
2
7
8
12
13
1
11
108
73
19
21
31
69
50
1
29
3
17
26
29
2
1
37
10
11
11
3
2
17
520
26
6
40
7
14
13
1
1
1
9
19
1
20
12
12
40
53
371
42
41
12
8
26
73
3
39
25
8
8
18
4
14
16
53
14
26
22
2
42
11
7
25
24
7
8
7
11
17
9
2
5
4
2
39
15
57
28
58
52
56
21
76
20
12
2
12
6
24
37
1
5
9
22
34
8
20
54
5
7
12
51
5
58
52
15
13
9
4
12
5
149
2
59
2
41
19
6
1
2
97
3
15
147
12
3
16
19
18
30
5
1
2
165
23
2
119
3
39
59
38
9
28
43
14
32
9
2
28
2
57
16
2
14
12
11
27
16
5
10
19
16
268
18
9
40
18
39
20
22
29
93
22
8
6
9
45
53
2
2
33
17
17
4
5
1
10
6
24
23
38
1
23
8
22
6
9
24
17
51
57
147
13
56
11
14
121
10
48
10
4
5
8
36
10
3
9
17
8
214
35
334
74
93
4
9
2
23
3
19
40
22
13
16
24
25
1
18
18
15
4
16
32
23
4
2
10
18
19
30
24
1
4
23
4
33
1
41
43
15
16
114
367
19
40
27
17
63
14
21
11
4
10
18
8
30
5
27
1
6
4
1
9
39
11
43
117
8
4
23
3
2
16
24
5
2
2
12
4
12
5
9
3
1
16
34
6
14
4
17
4
12
120
14
35
8
6
19
6
6
19
12
38
3
17
23
26
30
11
2
77
14
14
1
7
1
1
16
3
11
33
34
14
67
38
18
1
6
44
9
1
27
8
12
23
61
37
4
22
14
40
41
58
520
12
1
41
168
50
3
36
129
8
77
47
77
2
1
4
5
42
68
6
203
520
40
64
168
378
6
92
21
8
4
17
11
52
1
12
13
69
4
8
41
81
83
23
1
9
520
374
520
20
48
56
25
17
58
79
3
47
33
520
36
79
82
97
2
11
84
8
19
20
122
54
16
14
520
67
146
138
54
20
1
15
38
33
4
22
3
18
31
13
55
30
45
10
42
20
1
52
27
116
56
12
15
269
417
256
46
77
1
114
13
52
116
48
12
41
40
1
19
26
46
42
43
520
503
48
9
9
22
65
125
9
90
1
37
102
55
305
38
77
96
68
7
5
4
23
13
105
80
16
22
32
14
18
331
37
9
14
12
1
7
31
21
4
1
78
11
520
13
9
60
33
51
147
65
12
86
6
43
45
2
37
58
22
31
15
13
9
110
67
27
39
14
162
35
40
29
129
50
8
55
19
6
42
21
227
192
39
34
40
65
39
18
14
184
143
19
1
2
7
15
242
367
22
8
49
9
28
275
110
26
3
1
44
58
33
23
47
51
16
73
55
4
30
8
5
104
14
520
96
214
48
42
24
13
59
46
15
6
1
13
29
18
6
3
51
23
296
21
520
162
520
139
520
172
520
31
41
12
289
1
222
520
89
520
8
3
11
41
11
36
354
181
267
7
1
12
4
11
19
1
13
458
19
8
3
8
33
22
6
37
25
90
4
62
520
64
102
2
38
26
3
24
5
2
11
3
108
15
10
1
3
26
2
69
13
1
13
97
97
5
6
520
27
12
29
6
1
1
12
5
160
15
32
67
1
74
11
22
62
51
12
20
423
343
22
39
6
28
10
129
291
93
3
19
30
25
24
20
3
2
30
12
19
160
2
4
13
19
43
167
36
256
68
85
30
81
276
2
44
1
440
138
66
5
3
25
17
16
18
1
14
1
37
34
39
18
42
13
3
6
12
14
2
2
53
6
32
29
12
48
5
7
63
4
47
40
117
82
191
107
70
9
13
87
81
92
22
4
37
5
11
18
86
102
175
100
21
106
35
34
29
61
42
13
25
129
14
223
8
40
22
46
14
182
20
40
10
37
45
49
72
11
141
82
23
35
48
16
119
47
20
520
24
12
37
96
28
5
8
15
18
29
6
10
77
238
7
4
12
11
59
9
44
89
66
29
64
24
48
39
520
75
195
78
62
459
176
181
110
202
520
118
37
136
54
112
76
77
358
246
114
160
48
55
142
337
201
94
26
8
2
22
7
65
20
19
3
48
2
14
18
12
8
2
1
5
17
13
1
57
23
1
1
27
1
54
30
1
33
5
49
44
21
6
6
3
4
31
6
18
6
13
15
1
29
22
34
68
35
109
34
29
47
2
10
13
6
78
13
3
12
19
10
55
41
7
4
17
23
66
41
24
12
56
520
278
198
307
217
220
3
23
83
34
45
520
105
109
520
268
278
30
12
244
129
11
8
13
17
148
216
80
25
304
161
25
157
83
25
195
46
520
26
221
97
259
520
90
34
113
318
407
259
49
31
5
9
4
18
3
5
51
119
20
4
520
57
234
325
20
184
195
6
13
102
51
6
8
18
88
52
60
1
68
23
43
23
51
12
75
31
11
48
31
66
51
12
9
8
37
8
27
34
27
99
38
4
61
2
11
13
4
19
48
11
12
55
61
52
101
28
20
34
8
12
30
48
50
5
7
18
2
47
17
30
3
8
15
60
19
146
6
254
42
25
68
23
41
4
7
47
105
11
3
17
22
59
5
2
20
58
31
6
45
51
26
9
4
34
18
22
15
2
6
9
45
22
61
30
11
29
202
70
12
520
34
37
520
241
49
34
24
337
69
34
161
119
122
11
12
178
2
49
41
1
53
58
25
24
3
53
18
51
111
13
74
39
127
94
200
174
289
76
34
211
9
7
222
4
130
32
520
520
88
26
25
19
2
13
9
13
15
109
94
113
154
114
74
38
22
66
16
3
1
18
25
10
12
3
27
68
13
150
49
241
120
21
35
1
19
33
54
10
46
85
7
1
315
34
75
47
35
95
173
85
7
23
84
235
520
163
9
93
56
111
108
114
52
137
141
99
65
58
22
10
90
210
35
2
191
93
1
1
3
520
72
55
83
14
19
17
175
80
520
43
20
239
520
456
75
101
36
48
19
36
15
20
2
16
10
37
15
70
85
80
130
77
157
349
69
1
224
151
468
178
354
520
297
520
237
233
39
42
54
50
14
13
7
33
22
477
54
185
520
88
232
24
16
520
29
51
520
7
62
186
26
14
520
19
520
52
66
9
13
6
10
8
18
2
3
18
16
5
29
18
25
1
77
13
15
1
5
13
8
15
27
2
21
39
13
356
68
5
12
2
2
18
14
24
2
42
12
132
21
66
133
25
338
187
343
133
98
118
343
346
78
442
47
510
9
65
389
6
336
171
184
64
26
15
5
3
13
10
14
14
4
70
4
53
43
226
127
55
9
30
1
3
10
3
5
121
284
70
4
62
25
6
21
2
7
162
64
30
70
49
3
14
197
26
396
49
26
1
16
18
23
60
114
9
2
22
17
1
27
1
9
1
7
2
13
55
7
2
48
15
13
222
232
210
153
60
225
6
520
269
301
520
31
224
13
162
197
27
520
60
91
80
54
42
6
5
22
4
3
79
12
9
5
25
3
15
35
15
2
5
17
7
69
15
22
11
3
7
32
26
93
20
33
88
27
26
48
146
1
121
98
30
231
44
5
17
8
4
56
54
33
10
23
50
62
22
1
53
7
3
64
50
35
149
5
29
58
67
3
7
17
153
3
45
35
160
24
72
59
13
16
4
11
5
120
64
191
42
81
24
314
123
197
31
84
10
27
35
157
4
61
63
10
63
39
54
23
75
101
520
27
54
69
1
8
24
6
5
488
14
19
11
49
20
38
114
18
50
39
19
212
520
520
9
29
222
48
14
311
138
165
66
10
16
34
19
112
207
5
90
2
16
7
120
56
13
23
39
6
155
2
147
37
29
42
6
76
72
111
41
68
22
15
78
60
45
54
13
69
46
51
66
160
71
12
14
10
7
14
15
25
12
15
7
59
66
115
26
6
12
160
54
61
65
110
32
92
17
102
1
145
520
520
47
42
327
17
85
50
135
67
17
105
108
79
35
75
6
78
142
47
44
11
192
1
4
102
2
7
67
9
35
4
3
41
83
13
7
7
103
276
91
210
14
39
6
132
71
340
448
17
4
19
130
32
76
33
30
39
25
17
1
36
103
43
29
65
14
57
19
31
61
22
48
90
4
8
24
79
37
2
71
419
274
30
16
32
41
60
28
37
115
82
264
139
210
3
73
51
315
1
6
2
5
11
27
520
305
64
53
64
462
137
520
31
42
11
1
7
36
8
152
82
12
35
11
82
149
520
193
182
137
105
369
144
48
1
65
520
520
113
93
8
91
329
251
78
212
179
386
114
188
16
186
28
153
46
3
107
60
520
95
114
316
77
520
1
50
87
13
403
50
16
403
388
82
520
246
233
159
248
465
31
201
339
347
297
299
226
38
238
220
320
95
235
105
189
81
141
274
35
16
50
71
47
55
84
21
21
28
24
168
55
44
6
10
87
33
41
85
61
10
84
4
13
84
11
25
127
30
36
169
10
19
12
44
132
121
5
203
30
25
60
138
84
275
187
8
201
132
128
339
362
40
18
106
103
80
54
7
6
23
6
25
5
284
15
130
72
265
105
191
179
134
1
5
63
56
91
14
149
15
21
2
26
7
52
11
10
11
15
24
15
62
1
8
17
103
32
4
99
42
29
19
1
17
32
117
155
110
45
92
520
97
520
275
182
68
130
520
49
17
226
65
40
38
170
2
50
520
81
30
6
77
54
99
145
7
113
411
334
107
297
134
99
382
123
128
16
4
9
50
27
12
34
25
62
39
113
35
16
23
4
14
11
1
82
50
182
29
261
403
50
42
341
85
30
153
286
43
7
132
157
286
198
204
6
39
45
17
70
23
520
14
51
136
30
11
20
109
41
520
520
166
93
56
199
183
157
70
52
395
17
520
33
245
286
267
520
302
400
520
210
97
262
520
169
21
3
25
520
73
93
19
10
445
118
49
1
48
520
520
33
18
34
16
96
16
113
59
271
17
39
132
83
12
46
520
10
184
15
175
114
7
234
115
520
74
2
8
147
520
29
167
520
218
324
72
49
5
249
7
101
330
312
10
355
185
97
212
35
23
15
56
117
42
5
45
56
19
29
25
3
198
83
182
157
92
16
10
19
23
34
76
32
8
67
1
11
49
103
46
222
151
22
44
11
15
3
1
25
5
4
1
19
4
18
387
473
334
272
280
520
520
430
520
60
54
216
111
5
329
23
308
312
318
36
25
520
520
25
39
12
7
1
115
206
520
23
520
51
111
273
48
30
19
169
79
237
520
520
186
16
63
147
66
52
42
27
59
41
5
26
17
33
9
55
22
33
16
1
61
19
208
67
24
5
107
18
55
202
64
267
4
173
520
79
22
150
62
520
180
222
520
520
289
283
520
87
53
162
467
76
460
326
14
458
314
4
32
342
300
24
520
520
520
175
140
308
254
295
230
138
1
520
4
145
413
152
520
251
106
28
161
331
78
151
249
240
150
520
44
114
520
26
20
2
4
6
1
200
97
8
57
66
92
252
206
91
70
27
45
42
91
1
13
46
45
11
51
68
42
65
39
314
6
9
262
252
77
8
2
520
72
29
38
46
30
155
74
93
50
1
30
26
58
142
71
40
53
9
306
86
122
4
71
26
247
138
108
56
2
75
26
1
15
92
123
93
1
260
59
147
60
243
122
8
12
33
14
189
258
191
4
52
179
23
103
91
286
196
111
13
75
26
83
282
140
1
43
309
131
9
37
181
75
23
103
91
12
138
76
280
466
301
245
520
25
201
152
116
520
520
292
403
154
520
84
13
2
87
123
56
15
520
202
5
33
363
35
520
27
5
21
12
8
10
3
16
17
12
211
520
14
32
58
215
37
24
33
140
34
252
393
520
520
131
520
215
174
151
119
198
22
76
48
520
23
243
369
68
20
27
520
441
54
121
60
18
5
155
193
26
285
162
65
87
487
520
81
154
43
72
109
172
35
88
106
39
387
95
13
16
7
1
302
13
22
72
67
272
23
249
148
122
99
18
148
148
139
154
206
325
366
176
234
5
83
97
7
464
520
186
84
520
314
89
520
398
135
258
496
520
129
46
6
2
26
68
15
17
13
19
47
30
10
4
419
2
14
80
135
8
7
66
25
21
32
41
40
15
32
5
9
110
65
38
3
39
8
23
8
41
4
39
24
5
61
17
10
29
51
20
19
1
327
14
74
29
10
1
10
34
9
107
13
520
10
35
4
34
12
22
1
5
6
233
19
61
133
211
520
26
12
19
12
316
196
6
58
432
14
1
14
2
10
236
2
193
34
9
7
520
315
140
35
55
50
192
4
3
71
92
194
49
49
9
139
186
16
250
326
200
1
44
3
91
9
22
22
35
20
16
55
11
48
3
59
2
128
520
520
115
394
20
520
327
106
210
270
127
32
134
50
80
25
34
31
78
12
57
18
30
14
86
299
4
16
424
520
126
118
520
371
67
16
317
49
61
48
155
72
87
231
15
1
57
70
84
11
19
161
11
8
70
10
24
4
34
136
48
23
58
22
7
54
66
12
27
438
242
4
17
32
21
5
98
48
26
64
20
20
170
4
31
19
358
14
131
520
115
36
141
159
23
101
520
365
2
454
45
170
18
376
14
520
520
75
36
520
333
172
449
340
14
148
198
162
57
12
178
35
120
125
145
161
184
1
422
20
211
142
520
269
6
119
50
89
100
121
114
132
1
50
172
39
407
87
48
33
8
55
78
31
19
1
17
69
108
58
2
520
32
5
46
128
74
97
90
82
99
27
5
8
58
36
17
15
52
79
7
8
6
8
15
17
19
129
32
62
3
14
21
27
135
18
2
14
45
1
25
48
70
69
1
10
12
39
5
2
7
46
12
3
27
10
8
23
1
7
43
8
3
7
6
80
11
25
97
105
31
52
116
111
9
306
164
20
32
26
54
377
492
66
54
121
118
2
39
151
75
95
55
26
155
520
69
2
4
3
47
117
9
52
40
2
23
520
10
69
25
16
18
95
14
21
119
82
25
62
40
126
1
161
49
43
19
119
8
3
91
13
520
23
170
98
83
138
34
192
520
45
17
40
62
6
57
439
203
100
8
53
95
165
34
111
57
109
11
9
97
21
41
118
15
11
3
12
40
32
24
16
1
8
30
26
57
50
10
82
11
13
65
18
197
43
191
94
78
69
13
8
3
17
315
7
43
32
105
12
53
101
18
5
11
2
62
9
5
15
10
47
25
40
97
7
59
45
6
7
2
19
11
21
125
21
6
4
18
21
61
133
213
420
172
101
58
29
18
7
9
291
289
343
47
46
520
354
516
520
520
207
175
103
397
185
467
182
70
321
28
134
202
51
10
520
16
60
9
24
220
55
125
11
136
120
118
56
28
80
56
68
18
10
520
404
159
520
520
28
35
520
397
46
3
520
239
294
320
490
12
144
73
187
256
207
290
108
346
430
243
154
271
120
365
119
153
520
473
182
162
419
94
74
520
371
96
424
520
144
520
216
95
37
264
143
145
181
26
87
211
171
270
308
68
520
125
3
45
2
520
2
8
169
5
4
8
11
8
8
8
9
1
6
88
15
5
38
151
16
9
14
55
275
191
29
23
31
41
45
4
7
175
18
4
123
148
53
233
1
22
39
153
27
18
302
51
40
114
49
123
520
9
37
1
3
63
2
12
40
4
20
109
26
36
6
40
44
27
13
10
31
9
12
2
16
8
1
26
56
39
13
16
15
132
59
44
35
21
29
9
10
111
39
81
2
34
1
30
44
17
49
15
44
5
3
8
13
69
8
33
23
51
96
25
11
51
17
47
2
48
3
1
18
18
1
16
24
26
48
53
10
120
28
58
15
23
112
74
85
123
14
29
30
55
48
7
323
39
5
28
31
38
112
12
22
9
8
27
13
12
6
30
82
32
32
30
21
31
30
72
45
31
8
3
23
12
11
2
27
35
2
4
8
40
17
71
21
31
11
2
12
36
9
26
34
10
45
92
16
12
84
31
18
105
71
22
6
8
70
14
41
12
29
18
12
57
11
2
34
39
26
14
68
171
39
14
15
25
150
12
2
32
34
47
1
13
8
61
39
71
7
5
21
15
14
13
14
30
40
23
7
60
81
4
59
238
9
36
139
24
3
15
3
2
26
11
27
27
114
18
32
10
16
21
40
10
30
42
18
9
20
30
125
23
12
7
25
1
29
10
12
13
13
28
6
10
5
1
5
20
63
37
3
4
30
47
28
8
22
27
9
9
4
30
24
57
86
21
11
13
4
34
1
24
49
2
6
140
40
1
57
11
26
3
22
1
66
14
36
14
155
33
25
2
2
12
15
4
17
44
4
3
28
16
30
113
26
95
12
203
20
26
6
2
36
12
3
100
503
108
310
148
243
2
13
29
51
289
9
252
17
9
32
2
22
17
16
12
71
71
31
2
19
22
4
13
7
14
2
7
4
11
55
6
1
67
7
11
22
106
5
12
11
11
40
34
14
4
26
89
72
25
124
10
16
82
2
20
7
20
4
25
65
9
8
38
29
15
8
16
4
38
5
4
17
5
1
15
36
8
27
3
8
40
54
70
98
87
77
64
97
142
327
24
71
5
7
6
16
25
6
17
43
1
31
45
10
84
15
44
33
12
12
92
24
47
41
24
71
4
2
30
17
36
12
15
6
520
78
58
8
67
25
27
72
3
8
21
2
45
31
8
65
7
24
27
16
37
5
66
52
80
2
4
445
36
197
502
6
13
4
155
4
27
306
187
157
42
428
39
232
137
16
91
66
520
120
98
57
160
195
3
109
75
15
140
4
64
121
78
21
20
39
1
6
4
8
3
11
126
520
80
44
4
11
1
1
4
14
7
3
4
6
3
31
15
57
7
52
8
14
21
24
7
11
11
70
3
19
55
1
43
54
13
51
95
32
14
11
26
24
520
27
72
102
73
15
32
4
53
383
21
19
25
11
170
7
1
99
24
36
15
380
38
23
42
2
27
42
25
9
30
66
26
126
2
72
45
12
3
26
1
23
11
126
10
33
21
19
2
37
85
14
1
224
21
22
118
32
78
22
15
6
75
107
200
49
33
19
51
29
28
35
3
21
21
1
468
21
1
4
40
8
200
36
2
8
27
100
18
65
111
52
13
3
2
20
16
85
77
36
41
149
2
26
2
12
92
9
5
11
37
34
8
5
3
68
3
4
32
9
4
3
36
20
14
1
51
19
87
42
48
306
3
43
95
520
135
105
21
26
1
38
145
520
164
89
14
46
15
520
94
80
197
316
1
260
174
42
134
153
2
125
130
96
106
29
189
75
253
12
65
45
198
8
262
164
264
347
171
144
291
310
214
62
47
12
98
38
5
21
16
73
19
10
2
45
12
11
22
1
15
9
38
38
19
7
112
91
25
148
247
18
3
122
1
47
5
55
74
116
456
41
17
89
13
145
143
349
3
53
144
188
8
8
282
86
255
6
5
9
5
40
14
2
5
12
13
15
520
11
34
6
76
5
88
30
15
33
61
5
33
12
17
8
12
6
9
17
81
27
61
34
39
7
19
4
10
1
26
31
83
4
26
10
34
246
16
19
9
31
29
50
8
8
38
31
72
97
20
50
27
3
33
11
3
15
39
16
1
11
7
3
18
50
20
2
264
58
49
1
250
16
16
28
27
35
445
164
5
85
1
4
9
20
24
178
43
2
155
117
13
73
36
2
45
6
520
1
123
316
520
26
114
499
86
4
363
30
6
496
186
272
50
28
3
57
56
160
41
10
110
520
506
114
29
202
26
1
8
109
65
38
13
10
1
55
29
520
29
15
61
15
7
2
25
20
25
31
30
2
33
5
16
7
22
10
10
5
1
1
1
24
23
19
2
8
1
10
4
3
1
4
52
6
1
5
3
35
19
1
3
5
5
1
8
3
2
19
28
4
8
38
21
76
5
5
13
30
22
1
5
65
21
36
16
10
1
2
37
15
25
36
56
27
207
520
35
127
9
68
36
8
41
29
21
21
24
1
2
4
2
5
1
17
21
2
12
10
15
7
55
1
5
1
2
2
3
17
33
5
10
1
3
1
26
40
18
2
45
53
17
18
2
12
7
10
2
2
65
11
9
9
21
12
1
1
45
1
24
2
6
4
5
1
63
12
24
3
9
6
4
8
1
11
18
8
4
3
1
12
2
5
1
5
11
16
6
6
25
6
66
23
15
6
19
37
1
6
37
35
52
1
1
12
19
32
17
12
2
32
22
96
3
12
3
26
52
15
26
520
520
50
14
7
83
23
6
29
32
3
16
2
15
27
57
4
50
36
18
43
12
2
1
5
5
1
20
3
333
5
1
6
100
520
8
3
131
9
26
21
13
14
6
5
4
1
2
10
10
2
5
2
19
1
5
6
10
26
5
2
3
9
7
2
2
23
9
1
11
2
41
8
7
2
2
1
22
8
7
6
6
46
3
1
5
4
9
8
4
6
3
35
8
17
6
2
11
13
1
13
520
6
1
55
1
27
20
3
20
11
116
18
3
8
520
24
259
520
434
1
212
98
520
520
69
41
520
520
304
195
520
520
40
74
425
520
520
143
80
1
10
7
1
8
1
13
16
26
21
22
4
53
50
7
36
7
2
40
2
17
51
3
8
45
7
8
28
11
39
57
12
13
18
61
150
74
5
11
31
102
177
136
1
3
48
17
60
68
520
520
87
24
82
29
55
52
65
53
27
53
10
11
25
11
12
41
226
85
82
18
11
36
12
47
110
72
84
1
21
1
12
22
200
42
110
6
34
93
6
227
21
300
48
1
6
16
29
59
6
306
29
8
18
35
67
27
5
60
3
21
21
7
432
14
15
188
22
18
4
67
13
28
34
58
88
73
88
89
52
9
192
10
88
19
58
3
22
40
264
471
1
12
1
11
3
14
504
17
62
15
31
62
189
520
474
76
2
4
11
56
1
78
39
38
68
72
23
15
24
51
44
22
2
117
18
56
238
69
1
22
80
15
472
114
124
10
22
37
33
71
58
136
520
124
28
34
18
82
28
77
12
58
2
18
520
161
8
58
51
33
14
82
16
5
28
116
55
44
48
198
26
59
9
4
83
124
74
144
4
70
9
17
33
9
103
198
37
10
66
78
262
183
106
39
30
5
520
87
78
131
46
24
423
9
5
33
212
60
85
12
12
4
126
45
19
17
5
42
7
5
28
8
30
28
4
193
27
147
7
79
71
520
48
71
115
122
189
3
172
45
27
520
520
520
73
31
28
46
1
138
349
398
520
1
15
115
66
70
1
9
149
2
29
4
95
109
42
60
16
6
57
89
20
16
20
30
85
32
8
11
416
110
28
63
11
2
94
86
264
67
137
71
67
6
33
362
1
25
17
10
41
30
21
23
17
29
18
446
115
111
242
110
50
71
27
6
34
3
5
27
8
1
9
61
82
1
29
139
10
97
520
362
17
494
37
520
54
520
102
520
66
121
520
37
13
520
520
46
26
133
60
520
520
139
297
520
520
323
35
55
62
128
69
123
25
17
3
38
71
520
520
394
69
13
520
17
24
74
520
232
60
114
197
30
442
448
250
11
28
4
26
28
22
12
74
27
70
62
37
9
6
24
14
88
4
16
11
6
10
2
28
142
38
46
23
45
33
50
3
186
5
17
104
50
11
46
5
23
55
36
70
25
18
263
97
288
339
520
124
82
36
296
208
13
1
21
1
123
1
145
103
95
137
4
117
147
3
1
21
225
18
17
2
31
4
23
51
31
5
520
20
64
42
39
49
405
4
14
8
16
16
9
4
7
13
29
111
15
8
79
28
22
8
136
1
20
26
58
89
18
75
10
62
32
45
4
61
69
119
216
116
17
520
4
13
7
42
131
64
14
56
37
17
35
188
129
26
18
140
191
138
208
40
21
184
29
12
34
1
10
24
520
25
49
54
346
134
22
34
14
329
89
10
44
8
25
520
22
7
125
66
12
203
11
39
38
11
20
10
1
45
68
17
10
2
13
9
10
24
6
8
5
39
27
8
84
1
361
248
29
9
19
25
50
26
6
25
9
208
125
240
22
82
43
118
7
132
59
520
34
21
39
16
38
66
5
36
29
9
23
14
4
5
13
31
22
3
8
70
26
12
20
13
19
14
26
20
42
13
14
16
57
96
1
2
16
90
18
2
16
28
32
17
21
30
23
78
18
117
21
54
3
55
254
56
9
17
5
6
48
32
10
35
10
34
78
36
45
7
87
1
7
32
4
45
24
25
28
152
103
6
17
7
14
43
82
92
65
520
19
40
10
121
60
29
147
6
36
68
122
44
21
10
33
70
58
4
14
67
55
6
17
3
10
65
14
17
3
18
57
349
10
37
127
47
3
17
30
164
77
45
24
29
45
4
168
409
80
7
520
112
41
238
191
81
60
106
520
5
84
520
23
112
93
520
195
250
105
100
51
62
109
321
323
238
64
419
54
520
14
27
43
23
7
36
37
24
33
77
22
53
23
26
5
18
134
48
33
97
7
19
14
57
9
27
44
28
4
48
89
25
27
280
63
11
75
520
3
54
97
99
41
29
17
33
28
44
6
12
98
6
8
33
11
112
22
102
21
103
520
186
101
136
7
10
20
50
72
103
44
24
4
147
15
74
264
349
214
129
92
520
183
122
41
12
277
9
243
83
140
6
160
57
8
2
60
17
4
17
4
520
65
41
32
65
158
21
74
53
4
17
44
4
20
405
442
20
72
31
35
3
36
41
118
36
28
16
1
30
32
12
19
4
43
51
9
126
100
82
5
6
63
97
178
158
1
170
52
95
96
68
83
78
18
151
45
30
129
43
347
269
98
94
520
59
520
306
14
44
104
3
25
88
132
85
44
23
23
54
53
14
41
26
10
5
42
76
19
57
17
12
7
21
2
21
74
139
191
33
77
65
520
21
70
57
124
55
47
49
2
14
54
1
5
7
21
33
18
39
25
520
50
18
127
5
13
80
520
19
19
76
13
18
10
14
1
38
15
36
6
520
44
37
170
14
10
42
6
49
7
2
27
36
118
143
26
2
67
26
60
57
120
2
14
160
48
10
22
9
21
183
51
7
8
50
4
3
26
30
21
27
3
78
34
22
122
23
71
99
92
12
64
268
26
20
2
205
59
32
11
34
120
39
7
1
2
24
23
10
13
5
7
3
13
6
14
85
19
14
6
5
1
13
3
95
12
117
102
66
90
116
2
4
3
10
3
3
7
2
14
14
504
3
4
7
14
24
22
1
13
70
25
5
6
3
17
52
35
47
16
148
21
261
71
21
19
79
2
29
93
72
8
26
9
9
2
1
1
2
16
8
37
38
18
5
40
2
107
37
43
120
12
14
34
113
469
33
9
19
28
3
4
520
18
520
7
101
3
12
251
30
14
10
10
7
14
17
3
4
18
3
1
1
2
4
7
10
253
16
12
11
3
1
7
5
29
7
520
520
7
3
18
2
1
42
17
1
15
3
53
11
10
10
23
2
16
8
10
26
9
22
11
104
2
133
54
13
5
22
13
38
5
7
46
15
5
86
18
4
1
3
6
18
2
29
2
2
1
21
13
6
19
5
3
5
9
8
11
18
7
8
6
520
28
27
15
1
7
7
45
1
17
48
16
57
4
520
94
9
14
51
420
75
258
17
34
92
19
7
64
4
17
6
32
15
15
66
19
10
309
15
11
14
60
2
116
90
17
45
125
1
16
59
520
23
1
3
10
15
12
25
12
11
18
7
84
47
63
86
24
19
11
33
84
92
21
29
28
31
25
33
32
40
15
2
18
4
10
4
1
36
28
6
1
7
27
1
18
41
3
11
25
1
1
8
4
8
31
13
34
2
3
46
13
35
60
202
8
34
1
1
72
5
82
6
260
31
25
1
15
87
146
1
2
69
44
41
14
37
15
24
5
15
3
5
1
12
4
4
1
2
3
7
5
10
9
13
31
9
51
20
25
5
130
30
11
5
34
4
14
17
2
16
7
29
76
20
18
16
32
5
65
19
3
5
6
7
6
8
6
2
4
8
13
9
10
42
36
7
8
15
58
4
58
4
15
7
58
7
2
16
82
1
106
11
15
4
19
38
4
257
48
2
7
3
28
8
2
40
62
14
12
20
2
1
6
1
12
32
1
5
7
10
25
8
13
61
19
2
2
6
18
35
190
11
1
158
10
52
35
82
3
2
2
17
12
29
30
28
56
150
29
22
8
3
17
6
21
2
2
32
11
40
250
5
12
9
1
47
4
23
12
48
26
8
100
206
1
23
2
3
124
8
29
1
39
1
6
4
3
14
1
22
10
15
16
6
5
19
25
113
7
64
11
16
23
40
43
6
35
9
5
16
25
22
520
16
28
15
27
7
5
10
1
9
36
84
6
16
42
5
4
51
44
2
30
4
34
6
10
11
9
5
4
3
27
3
4
7
7
1
9
4
1
15
18
3
10
142
1
5
23
24
4
15
1
44
30
10
10
337
8
42
19
3
3
10
8
10
21
30
7
1
14
6
11
1
9
25
14
2
9
8
5
13
3
7
2
2
1
2
2
2
17
28
5
22
4
24
4
16
121
2
22
484
5
31
1
3
1
2
4
4
4
35
13
2
3
34
40
10
9
3
5
26
55
7
1
31
10
18
13
18
13
83
5
21
8
1
14
7
5
1
4
10
6
30
13
40
10
205
22
27
17
3
1
52
26
28
7
20
88
5
6
127
50
68
52
27
66
2
32
79
9
12
6
38
28
18
3
4
11
13
18
8
30
34
16
14
9
2
10
520
8
2
72
30
75
67
15
17
9
2
25
3
28
14
12
19
1
288
2
5
14
7
2
7
8
4
17
63
13
20
82
19
23
4
22
39
12
52
25
22
520
7
520
19
7
30
10
5
25
11
23
4
3
15
2
16
520
520
8
18
4
1
2
39
17
19
8
3
4
96
5
1
467
20
32
20
2
17
4
17
16
5
9
11
6
2
7
19
4
24
15
15
16
17
8
2
8
10
2
25
11
520
3
14
520
8
27
1
42
3
6
6
4
3
73
12
8
3
1
13
520
11
1
9
1
4
22
7
2
8
6
1
1
103
9
5
7
32
30
36
1
11
5
2
16
6
20
3
2
1
9
8
10
1
7
11
46
7
7
6
9
17
13
9
10
2
16
10
5
5
18
11
3
4
11
15
1
2
29
3
2
5
6
4
5
6
23
3
2
9
24
11
1
7
22
11
1
5
2
20
11
6
2
5
10
4
11
8
22
6
29
520
7
11
23
4
18
30
5
520
2
12
1
28
25
16
17
6
4
26
3
28
9
5
12
5
73
15
98
30
12
1
4
1
36
6
21
22
6
7
8
16
22
18
20
11
14
115
29
13
4
72
52
25
44
24
13
5
3
7
30
21
65
11
7
1
17
3
13
5
3
1
15
34
19
23
13
8
12
1
5
6
22
4
49
67
37
62
5
2
14
5
1
18
520
7
2
10
6
1
8
167
10
7
520
7
520
7
10
13
4
2
5
4
4
25
10
13
2
11
12
6
15
11
8
4
22
6
1
1
8
6
9
4
9
30
19
18
8
35
13
3
1
5
10
24
22
7
1
7
7
12
1
9
153
14
16
9
5
4
1
13
7
4
1
3
520
22
6
11
181
1
13
9
39
14
3
8
5
1
1
7
45
520
80
67
4
15
11
26
45
103
4
5
1
4
9
14
15
3
15
2
8
21
13
22
3
4
3
3
21
37
5
10
1
2
8
1
5
26
1
17
24
320
4
2
10
25
24
5
16
35
6
1
46
520
18
37
1
26
1
10
41
17
2
12
6
2
6
520
1
12
9
32
11
3
8
6
28
39
47
63
83
2
46
1
26
17
9
37
33
45
72
93
351
469
179
209
109
260
80
40
179
520
442
1
155
31
211
3
208
15
3
88
78
55
387
128
193
20
520
1
100
6
1
14
82
34
47
75
26
30
33
4
3
27
57
70
9
39
70
1
96
10
15
2
120
9
11
136
22
29
9
3
36
30
446
49
1
10
30
127
180
5
20
93
34
14
13
29
12
17
27
28
8
8
520
62
5
76
14
520
1
32
12
19
520
21
202
192
19
8
14
43
7
16
7
77
31
15
60
12
56
8
16
9
9
520
119
16
56
1
9
46
81
520
14
3
38
23
6
10
11
20
27
13
23
2
6
10
6
48
6
16
17
68
22
29
51
11
4
7
5
2
37
71
248
421
16
23
22
1
50
109
289
123
32
37
2
2
7
14
10
54
10
37
30
48
19
11
8
35
31
30
67
4
2
6
50
32
56
23
65
35
36
12
37
9
15
134
26
2
28
3
520
52
11
3
15
33
28
8
3
11
13
43
215
520
40
520
85
24
520
2
520
9
58
14
306
134
92
37
165
17
8
7
30
520
70
209
117
81
367
5
148
24
15
122
34
157
104
31
31
10
13
7
1
8
38
1
34
11
8
23
2
97
19
2
21
1
33
28
16
20
13
16
5
51
19
18
46
39
12
46
44
11
53
3
48
5
22
5
15
4
10
64
64
11
24
51
1
10
29
30
23
1
16
27
73
29
40
36
5
16
10
7
318
28
9
28
2
22
10
24
5
5
20
21
73
36
24
60
3
17
53
12
80
6
7
74
7
58
279
86
27
25
23
12
14
6
31
19
69
61
59
19
29
34
14
4
38
36
69
30
36
17
10
41
31
5
76
2
28
520
45
32
11
105
33
13
25
23
47
85
16
105
70
2
10
9
14
71
55
19
70
30
15
33
13
2
29
7
3
43
11
38
66
28
15
520
290
94
115
271
70
53
77
26
1
34
68
1
7
8
61
18
117
21
420
236
23
5
54
102
4
13
42
50
520
39
520
9
109
70
276
111
46
61
14
46
187
98
29
7
40
4
13
1
7
30
1
68
91
4
326
11
21
27
177
3
18
101
76
271
146
90
13
1
345
5
26
2
26
1
4
9
2
1
1
13
6
16
8
36
24
11
37
38
15
2
1
28
39
32
10
32
2
520
1
17
58
8
53
9
1
3
2
26
58
22
10
60
6
23
3
4
12
7
40
45
4
6
1
5
1
5
21
52
68
6
22
5
18
18
22
111
25
21
17
23
19
10
1
100
21
54
25
1
8
19
27
58
12
8
2
1
27
29
10
27
11
1
35
9
9
24
8
5
16
47
5
27
2
4
26
5
15
4
1
2
14
3
11
13
83
9
18
16
8
3
1
15
107
36
76
15
22
1
51
11
2
42
91
14
5
2
13
20
65
21
18
1
9
43
79
1
1
27
29
32
32
53
46
7
63
12
111
9
105
15
57
29
15
13
8
6
2
27
18
40
96
17
48
84
66
1
66
8
79
68
87
10
173
24
70
22
5
20
2
20
26
58
38
44
32
12
9
25
21
4
28
120
19
46
16
63
13
65
17
4
16
9
4
36
89
47
17
25
24
12
2
28
8
16
42
76
8
8
19
25
12
42
87
41
85
17
54
13
34
148
19
8
26
20
26
53
92
18
98
5
45
40
42
2
7
25
17
14
85
30
35
102
8
11
47
1
12
234
36
37
7
14
30
13
127
20
17
25
28
8
38
28
29
174
22
6
159
79
6
193
4
18
77
58
121
123
84
144
87
385
34
220
100
221
21
162
12
35
26
5
51
1
19
98
8
12
3
9
93
10
14
16
30
17
34
74
42
4
6
6
29
14
61
8
41
8
10
55
7
5
36
41
2
11
5
2
6
11
3
32
53
10
1
47
21
9
15
9
16
55
284
15
15
216
12
54
93
51
31
136
121
332
58
520
31
37
52
17
29
71
35
149
3
160
15
154
108
87
20
5
13
11
18
43
5
427
36
125
93
25
78
16
10
7
64
91
15
112
520
15
42
66
40
33
31
11
9
80
151
3
24
37
113
60
93
55
74
53
38
23
137
53
126
24
27
143
224
63
180
163
229
180
47
156
272
171
204
2
36
51
142
56
37
82
24
31
30
46
367
58
19
26
276
87
75
6
72
8
2
1
28
154
84
22
40
520
20
54
52
39
77
24
54
15
14
12
50
7
107
7
6
46
14
71
245
28
23
43
4
2
10
24
6
12
6
19
20
24
26
64
90
26
21
89
14
12
21
6
249
29
42
146
2
11
8
206
160
32
10
7
7
520
5
12
42
81
37
23
29
11
29
4
29
42
24
2
6
1
4
25
9
50
9
30
15
26
6
14
36
18
47
5
277
3
88
1
9
15
7
11
2
6
15
36
4
7
21
12
30
9
19
59
18
106
14
56
109
21
14
157
24
34
180
147
18
11
14
10
82
28
21
77
150
22
286
40
58
50
105
8
75
49
15
139
29
190
261
7
113
3
52
20
10
12
7
8
6
16
4
8
9
22
18
41
7
29
75
53
179
43
64
30
151
35
146
53
44
90
36
116
16
324
84
30
43
18
50
6
3
2
31
12
48
36
21
26
44
3
17
42
6
16
82
35
14
72
15
11
55
26
112
445
277
28
41
351
169
46
143
294
3
25
44
26
56
29
19
11
7
24
19
14
34
2
12
29
53
15
1
15
19
316
449
78
85
214
12
15
71
14
39
84
45
2
74
15
21
5
41
5
39
6
15
36
10
28
7
2
9
7
2
1
7
2
51
2
3
2
1
1
2
34
265
82
8
16
17
22
11
26
19
80
28
23
48
36
113
21
5
24
67
3
35
24
137
35
15
103
6
414
116
504
36
33
498
343
341
58
520
520
520
188
1
89
284
97
520
213
107
88
24
2
5
46
5
66
71
6
153
92
24
84
60
10
5
55
12
9
29
21
55
120
5
119
22
85
37
134
25
136
25
7
22
38
96
33
14
75
57
60
35
73
96
77
1
61
17
34
6
36
2
209
32
18
8
16
4
8
7
101
30
520
21
61
13
170
270
159
240
211
273
227
97
108
90
7
67
33
41
5
104
54
10
8
77
520
6
5
246
201
32
476
520
520
520
520
520
520
254
270
175
75
164
110
450
200
289
128
270
180
26
469
87
54
454
51
47
198
109
356
520
116
69
520
520
147
517
450
472
181
487
520
520
520
8
520
23
520
21
230
61
118
24
24
65
16
277
1
159
232
13
2
11
150
103
15
3
33
93
47
3
56
36
21
32
13
40
93
1
4
86
11
45
26
7
24
153
129
323
204
40
520
94
520
40
168
168
264
467
520
98
70
89
7
11
36
96
5
1
25
25
71
3
43
17
5
38
16
86
69
59
98
24
4
237
19
98
78
231
520
129
44
251
100
44
9
45
26
12
1
8
19
6
1
2
1
2
55
42
2
79
132
42
145
112
147
298
25
39
19
25
16
19
3
2
4
68
47
57
73
46
6
76
21
2
40
12
2
22
3
19
1
9
12
14
27
18
5
6
11
19
5
50
12
24
55
47
17
1
12
11
10
22
1
43
21
18
15
34
7
47
23
13
119
20
63
41
1
20
29
42
12
20
16
4
2
8
12
9
1
6
7
13
23
9
23
11
78
43
17
22
119
31
9
26
1
3
10
6
2
67
1
17
7
389
93
112
32
89
31
77
8
109
13
52
55
16
48
23
9
81
66
87
15
45
210
9
52
4
14
62
45
6
63
368
28
23
75
19
10
252
489
345
125
3
125
520
187
278
145
520
157
119
50
26
10
9
520
30
17
44
48
91
1
11
2
15
5
3
7
11
1
4
12
15
43
26
434
461
520
38
67
520
366
13
15
520
438
520
316
323
50
8
67
14
22
93
99
451
42
69
520
31
73
214
520
2
32
199
68
6
83
520
52
369
36
520
400
92
313
140
377
70
5
57
355
520
39
520
156
433
98
520
103
70
41
102
48
110
520
110
500
199
60
176
195
520
104
403
520
219
127
17
230
341
170
60
23
241
520
41
81
154
60
383
315
520
184
216
66
225
292
232
67
520
211
61
244
111
33
48
37
228
50
158
217
75
249
109
42
33
57
1
58
8
6
31
41
122
58
2
20
21
6
50
19
96
2
2
56
13
22
10
40
3
45
181
94
6
103
26
152
70
20
15
87
17
49
49
58
520
102
208
520
98
104
105
185
37
217
520
103
13
150
520
2
16
3
26
520
85
288
111
21
426
228
138
189
10
18
520
11
104
88
9
20
225
520
18
219
113
81
36
22
17
197
4
12
90
46
112
7
107
295
95
112
97
38
33
102
106
520
55
17
30
17
244
208
91
40
29
24
232
6
267
169
55
29
4
384
231
1
15
17
11
12
113
248
155
53
39
104
62
28
148
27
49
82
43
194
241
7
152
1
91
9
12
79
423
5
3
14
52
10
25
101
137
93
471
69
100
11
34
69
84
230
37
218
21
190
86
520
28
71
36
520
93
23
15
10
23
58
17
30
16
27
18
66
16
154
2
14
6
15
42
44
58
12
23
11
1
27
16
11
3
17
42
67
16
114
2
1
16
10
31
1
16
26
5
15
4
8
5
18
4
4
31
21
8
48
28
13
9
81
8
35
2
15
363
19
6
94
56
66
24
83
167
85
119
358
78
216
520
7
242
26
70
14
1
395
125
43
156
130
21
27
151
94
2
18
72
227
211
15
67
104
2
225
24
459
268
64
94
152
167
18
228
34
279
9
15
8
7
193
91
1
1
108
239
32
55
260
160
46
520
159
325
27
34
87
93
29
14
215
62
98
36
188
42
92
305
44
150
254
84
37
40
5
257
17
81
63
6
265
10
268
361
13
486
5
6
4
2
45
69
117
62
104
64
483
25
187
127
48
1
47
124
104
417
116
32
204
51
308
46
89
3
7
22
16
46
259
159
56
520
8
99
59
3
41
53
139
18
12
499
312
354
1
28
113
37
1
73
79
7
72
174
1
9
25
265
24
498
265
18
520
43
207
520
520
22
34
9
1
45
47
41
27
15
15
91
3
40
22
10
13
52
13
8
520
123
448
10
347
85
520
94
9
4
23
2
81
16
520
64
180
424
520
33
26
36
14
33
4
55
108
129
147
1
1
4
14
56
65
12
60
1
127
2
7
16
44
50
520
226
8
14
2
75
520
5
26
12
40
13
37
8
55
3
16
142
24
37
118
4
19
16
1
17
29
77
18
82
18
68
16
520
154
88
100
406
61
15
1
9
20
327
18
14
99
10
1
26
52
13
14
18
34
36
36
1
5
112
458
154
311
106
295
302
250
182
1
1
131
28
19
127
8
7
21
137
13
23
67
53
40
100
1
57
83
6
11
97
111
5
47
59
85
7
60
33
434
11
421
79
509
296
23
46
44
11
11
27
1
15
17
49
36
3
9
19
29
73
3
18
41
9
28
24
50
56
185
138
101
147
4
15
10
37
2
29
29
160
103
17
152
10
3
157
35
27
29
48
55
32
17
11
26
15
85
88
5
66
30
34
9
27
4
12
36
10
27
10
120
9
13
10
6
88
3
91
151
60
252
369
30
46
24
29
7
156
71
32
33
75
3
73
45
112
153
3
97
3
171
31
44
20
221
1
113
213
331
197
55
457
108
302
32
520
39
65
421
237
2
9
29
10
273
81
507
104
131
379
10
36
305
22
16
34
107
41
24
14
54
25
3
5
60
3
166
61
54
21
3
210
25
105
5
48
19
48
24
17
6
58
50
100
2
2
7
41
6
26
35
29
40
4
70
74
12
69
47
5
364
292
26
22
33
520
162
105
25
218
75
168
48
6
9
35
45
13
8
6
21
44
35
1
46
8
42
13
34
9
3
13
115
27
45
45
83
55
13
6
16
76
81
93
61
1
39
61
175
24
11
39
30
16
75
38
337
493
158
520
39
22
24
12
21
70
79
46
11
49
376
44
24
15
178
15
3
18
123
6
5
5
17
32
4
4
11
48
452
189
10
7
20
90
18
51
94
174
311
96
27
139
520
137
244
260
275
1
32
262
35
57
40
155
40
30
104
7
46
71
7
34
15
27
19
1
506
208
151
84
322
58
87
46
166
137
39
4
4
6
22
46
22
520
13
151
93
520
520
520
176
520
134
180
99
464
7
53
4
121
202
254
17
140
9
174
221
339
119
24
266
229
86
69
38
520
420
507
187
260
325
144
260
356
177
520
108
520
183
520
520
34
132
122
520
365
520
388
234
503
2
104
7
8
40
4
96
65
67
40
29
59
29
24
20
58
24
275
119
33
520
14
6
54
10
503
37
136
130
5
7
30
17
22
55
17
11
70
36
13
2
7
12
16
8
59
24
34
42
27
66
36
17
1
159
78
130
64
520
520
29
11
2
31
152
5
55
41
62
62
1
8
8
28
4
16
59
77
1
49
2
129
29
103
62
24
181
33
43
75
9
97
201
56
176
44
25
59
33
13
4
12
156
1
164
55
48
24
11
111
24
73
56
155
1
126
6
58
375
200
51
520
75
194
520
90
199
520
7
14
50
19
10
18
148
89
181
41
1
520
30
89
43
520
13
322
93
82
190
127
72
129
140
154
115
443
520
105
497
291
201
77
14
19
227
509
172
5
25
520
10
61
53
143
40
11
1
39
11
15
60
27
9
2
20
29
17
74
53
56
23
6
1
30
43
12
58
25
7
3
69
18
35
24
12
44
66
110
51
56
6
271
44
54
76
12
19
12
7
103
26
16
41
36
67
25
56
40
23
108
285
87
67
33
56
78
19
21
18
69
99
65
29
13
25
25
2
63
19
31
65
44
107
28
160
7
15
32
7
42
520
15
40
214
126
247
212
11
520
18
181
51
323
7
68
197
89
278
520
96
360
328
466
11
116
328
52
520
379
37
123
28
30
12
84
56
34
209
358
224
479
109
1
427
446
457
470
450
36
223
517
98
58
24
38
520
484
494
28
58
72
99
59
144
26
2
10
91
4
88
69
91
73
368
1
145
6
66
123
51
149
104
29
299
11
69
99
123
166
122
12
11
28
520
274
16
6
32
69
68
247
123
519
52
5
4
16
18
287
4
2
30
63
77
31
375
31
92
149
104
162
40
399
62
19
24
249
13
221
3
30
128
62
35
17
44
34
57
101
19
63
56
76
4
2
80
57
68
237
520
520
195
121
51
31
155
81
141
53
140
40
35
52
63
71
35
141
520
360
116
400
520
13
106
44
7
176
42
4
31
5
22
21
4
2
5
49
140
20
87
11
15
87
28
65
93
283
236
140
5
146
36
127
338
131
510
27
8
29
39
520
281
520
100
8
47
110
107
132
84
284
44
100
359
243
441
54
266
180
161
495
486
217
27
43
166
57
57
20
34
14
138
72
520
28
114
520
151
173
85
25
76
77
88
119
25
476
25
26
4
31
66
124
6
46
289
31
4
9
15
44
7
19
63
9
7
13
14
40
38
5
45
8
97
18
22
34
84
520
520
510
23
267
1
447
270
520
155
242
520
40
520
280
131
520
345
336
66
215
73
43
18
107
14
520
63
55
112
1
82
10
61
276
42
240
9
11
12
86
123
74
151
96
107
41
68
57
19
8
46
3
42
25
55
83
87
7
41
113
23
272
21
111
59
111
25
134
341
54
24
76
100
358
45
18
520
59
106
307
186
371
286
520
174
167
520
520
322
191
57
520
44
137
141
320
520
520
208
3
18
13
22
173
74
180
54
520
55
145
284
305
44
67
13
105
39
9
47
7
11
22
36
508
1
4
9
28
79
49
1
14
23
6
207
58
83
289
79
520
108
20
50
157
101
21
259
6
24
97
13
8
58
140
68
201
159
78
48
106
28
32
27
51
148
2
4
20
8
4
38
15
18
21
15
3
31
9
101
7
15
91
1
24
1
7
61
17
34
2
16
43
16
15
74
30
52
26
13
15
48
21
35
26
185
49
3
20
81
16
13
10
13
5
2
5
81
5
218
520
520
167
17
3
18
8
34
21
56
37
107
164
27
520
2
95
14
6
14
15
15
247
241
515
24
185
21
38
35
4
33
7
61
62
27
9
10
22
19
12
1
9
32
36
336
30
23
25
29
30
12
5
6
19
80
25
3
146
5
58
5
45
1
21
38
4
81
1
2
16
5
14
18
1
16
44
7
4
18
106
36
114
30
1
13
70
184
76
37
80
520
27
2
8
15
5
26
7
10
19
33
12
23
17
4
31
3
6
3
52
39
90
10
9
21
19
37
3
9
520
253
27
146
1
128
520
237
22
355
23
1
3
46
11
6
38
39
67
36
33
57
14
78
10
47
1
20
2
8
11
15
2
22
8
5
4
3
8
240
79
110
520
47
106
397
520
8
3
39
377
389
120
118
7
88
177
216
18
36
5
61
44
29
520
32
106
291
113
5
17
20
248
520
127
1
14
14
194
116
78
92
3
9
23
13
1
28
15
10
55
50
148
32
164
89
36
347
14
156
89
426
422
16
148
69
53
21
37
23
9
52
108
59
10
110
125
40
16
94
520
27
42
172
182
23
16
33
96
44
84
36
25
22
85
79
82
31
9
122
22
363
278
520
145
315
22
148
72
57
18
148
4
54
59
267
59
33
169
121
84
171
85
20
30
15
157
57
64
245
69
74
50
13
1
150
59
1
16
39
240
12
7
16
66
53
162
22
181
94
40
20
37
23
23
2
56
11
9
7
3
149
108
127
32
25
72
35
60
71
137
74
21
4
106
83
81
13
31
101
56
106
1
33
145
224
19
38
52
295
54
104
67
21
11
332
381
1
8
4
39
9
293
10
19
21
6
70
45
234
99
37
11
66
19
62
9
27
76
9
17
39
41
1
15
30
284
156
10
15
1
69
2
16
353
1
7
249
16
8
8
98
47
511
183
219
22
53
75
77
100
7
1
13
45
28
14
100
441
155
11
98
70
9
48
23
40
58
3
520
16
16
13
70
18
28
33
146
18
63
39
331
223
24
112
385
2
442
135
186
56
47
79
37
37
72
52
122
11
8
1
64
2
55
9
6
18
6
21
23
22
12
55
7
104
60
30
36
159
8
23
29
28
81
100
31
50
9
22
153
26
15
16
520
394
102
62
13
30
4
17
5
46
9
3
7
2
25
17
32
37
48
520
47
92
368
15
16
107
14
190
75
520
9
95
520
520
314
518
520
421
1
520
171
9
40
17
6
55
2
37
1
28
4
16
8
520
96
20
2
129
177
42
2
18
9
211
55
61
43
16
36
283
16
62
103
203
125
499
17
61
95
82
10
33
35
520
520
88
10
96
2
1
24
122
278
9
23
520
71
516
9
52
144
26
49
13
7
37
218
43
39
40
62
26
71
8
24
249
520
365
349
272
107
171
504
520
229
178
35
73
2
1
1
84
14
10
10
3
1
9
16
1
1
38
45
2
1
317
39
5
10
28
2
520
270
34
153
1
520
407
520
33
479
1
104
28
19
7
101
191
120
9
346
226
170
17
18
21
2
109
11
520
21
65
5
134
177
44
211
16
43
107
7
520
211
348
70
6
54
22
105
520
41
43
219
83
68
20
367
4
3
4
6
30
10
6
2
4
30
35
1
5
12
15
2
5
166
26
25
25
97
65
267
95
39
44
8
20
8
5
27
49
12
206
7
46
10
1
20
99
12
41
15
9
84
4
14
34
1
14
27
51
208
4
100
148
115
247
127
341
159
185
351
27
10
349
56
146
109
141
4
36
27
9
203
3
116
14
62
4
104
2
5
68
82
8
129
30
61
20
17
1
1
63
19
60
278
6
47
19
45
52
107
14
144
60
380
55
233
14
1
12
122
55
138
236
17
275
99
10
128
39
82
39
117
63
248
42
415
192
186
72
13
295
20
102
43
24
66
172
116
150
45
19
181
198
59
192
3
298
1
56
11
81
47
41
15
2
35
33
34
98
49
98
486
343
11
184
16
56
6
11
190
210
46
86
27
268
38
207
11
25
3
3
1
2
7
32
41
130
51
3
3
7
17
24
277
126
137
3
25
520
49
11
36
9
12
7
15
1
10
1
31
1
10
28
7
34
25
47
29
5
3
3
7
47
14
44
15
49
1
14
92
6
23
5
29
53
18
7
15
49
33
8
520
18
6
23
6
5
13
21
2
19
48
13
23
7
4
15
44
8
28
75
7
94
68
2
92
39
167
98
158
2
26
372
20
42
83
32
1
8
2
6
5
11
31
18
33
155
26
36
39
109
89
49
393
65
38
18
83
112
402
69
125
50
171
9
7
89
13
98
107
154
28
55
1
14
520
1
11
10
63
5
48
10
10
15
9
21
6
27
46
17
10
9
64
25
43
27
45
43
3
1
39
10
10
7
3
2
23
27
5
18
4
12
4
15
16
7
31
18
7
51
31
7
17
6
12
17
25
9
1
8
17
3
19
16
10
10
51
7
11
13
95
3
11
21
30
54
5
3
24
58
5
29
11
3
19
26
5
15
33
23
1
11
8
7
11
3
17
14
6
16
2
1
9
12
6
41
6
5
1
13
4
19
34
14
10
7
7
24
10
41
3
23
23
8
9
2
520
520
5
6
10
26
34
1
1
3
1
1
23
5
13
18
95
11
20
4
18
5
1
7
1
7
8
8
28
7
8
13
2
10
3
17
27
3
14
41
1
17
1
8
9
14
6
4
10
29
12
3
9
43
5
13
8
42
26
1
6
1
7
7
5
9
33
14
14
15
12
1
36
520
2
9
1
7
1
4
3
7
2
6
5
17
9
1
7
25
33
7
2
14
47
3
13
3
7
3
2
31
11
15
28
14
5
8
5
24
4
2
8
5
1
8
2
3
11
1
2
10
3
16
9
10
3
4
14
14
3
5
4
14
1
4
26
2
4
3
12
21
3
3
17
7
1
15
5
1
1
15
7
13
1
18
7
6
2
18
7
2
23
25
10
11
5
30
10
11
21
7
12
5
5
14
9
16
6
29
22
1
10
5
5
12
17
1
35
17
7
6
2
9
9
29
32
25
31
6
6
1
9
1
1
10
24
520
42
14
5
3
7
15
1
6
4
6
10
19
40
1
24
22
1
165
2
18
4
1
4
3
43
125
2
6
37
23
29
10
14
47
1
35
3
5
6
26
80
33
7
20
25
3
16
8
36
108
12
80
19
95
3
67
4
28
17
76
291
53
7
25
20
520
5
5
13
50
16
12
14
1
6
5
24
13
2
4
19
9
3
520
11
18
5
29
18
8
44
94
127
246
28
520
161
105
31
520
17
203
520
60
37
73
38
22
15
72
19
65
372
208
41
76
12
119
6
98
86
1
15
52
214
9
1
84
14
24
42
177
12
7
14
67
93
55
27
19
347
46
94
79
272
18
107
254
78
51
172
111
474
77
98
81
336
119
85
135
35
40
134
101
33
395
336
140
520
22
92
520
1
8
21
33
12
122
35
273
39
35
57
38
6
6
520
520
51
28
46
63
119
20
40
25
4
5
13
1
128
216
11
472
48
34
444
15
520
65
27
178
109
235
17
462
16
173
520
99
520
8
12
9
56
91
520
440
337
20
4
21
4
10
24
7
36
41
20
114
49
4
16
365
63
458
96
19
227
63
2
12
20
3
418
258
279
28
421
12
520
491
129
4
80
289
18
136
63
497
89
77
390
370
50
405
29
520
339
466
229
137
520
214
2
219
86
100
261
256
278
520
207
182
9
59
75
177
80
44
65
11
1
96
25
16
1
8
30
313
2
22
14
4
36
56
144
68
16
97
19
135
63
29
141
168
8
196
28
12
13
5
5
2
31
3
34
10
39
4
47
1
12
31
412
61
14
8
95
21
45
317
40
69
5
17
28
12
8
15
44
3
40
56
17
33
38
10
34
14
15
29
25
16
19
1
17
70
45
12
6
9
1
10
2
24
6
6
33
10
35
12
6
12
4
39
8
4
26
46
11
27
1
9
41
26
3
520
26
13
13
69
4
18
76
18
21
7
6
32
9
14
6
35
16
1
17
6
32
2
18
3
78
5
37
74
19
13
10
7
9
124
31
23
30
2
63
101
44
5
30
520
225
76
206
306
520
515
520
125
495
449
492
29
3
22
57
19
33
13
7
8
19
23
19
93
4
72
6
61
50
2
8
23
25
38
18
11
32
44
34
42
17
55
3
26
30
9
77
37
33
103
22
5
37
74
139
3
98
47
18
88
31
28
13
6
34
44
65
80
4
51
15
13
1
25
2
3
2
31
143
248
126
73
112
4
4
10
9
6
3
166
302
85
26
36
55
153
158
122
5
13
13
3
18
2
453
58
9
12
24
143
7
53
93
27
305
58
107
33
5
1
8
3
4
17
27
10
62
3
101
11
43
134
20
39
36
41
32
34
47
30
51
14
39
28
31
17
71
2
30
23
77
9
28
108
63
92
15
18
13
2
2
22
48
32
45
9
106
40
9
16
48
39
23
1
40
30
18
71
45
54
520
520
21
19
52
8
43
65
46
7
28
28
21
83
5
6
1
14
38
2
20
26
6
86
84
18
14
21
29
1
27
48
312
42
19
23
3
33
68
47
5
256
89
14
17
90
12
7
44
14
384
1
4
97
26
520
520
269
67
24
15
33
62
15
224
7
70
146
22
59
28
6
15
31
18
120
148
210
83
210
25
161
35
43
15
224
79
67
87
29
520
103
520
144
393
214
227
110
410
10
11
15
5
75
206
225
109
327
520
292
22
348
30
520
200
343
107
16
116
53
246
160
18
25
2
2
4
97
65
246
167
520
116
44
17
67
108
4
102
76
185
102
92
210
73
450
39
520
188
42
30
20
60
239
131
43
19
114
25
79
66
243
12
315
15
98
80
137
10
43
168
57
69
119
253
139
5
34
4
106
53
39
231
55
45
200
154
36
90
34
104
69
60
20
55
34
14
71
209
94
44
51
122
110
316
382
317
66
94
96
91
26
92
203
27
53
46
427
118
172
87
14
33
20
57
141
8
8
43
161
12
36
130
519
41
213
84
7
5
32
31
53
18
96
72
520
380
100
7
34
300
30
405
30
7
5
2
239
4
8
21
25
36
15
330
207
88
151
129
58
190
208
221
133
128
41
18
195
17
6
54
93
67
142
520
396
281
14
44
92
59
436
228
8
2
420
157
16
520
126
92
37
17
50
484
109
142
27
32
2
332
9
273
373
13
62
225
226
20
344
14
1
72
4
9
33
17
105
37
520
259
20
81
298
79
58
2
14
154
520
24
474
1
41
9
37
17
395
169
2
520
35
17
33
9
9
2
16
25
142
46
19
41
520
243
197
6
1
82
520
520
164
163
253
74
25
95
520
66
7
520
78
520
220
520
520
460
74
93
520
438
107
86
520
477
25
63
520
456
76
520
520
363
169
520
520
405
9
520
520
520
520
159
1
520
3
112
20
351
520
1
7
174
84
15
439
39
119
25
102
76
55
113
1
93
56
39
212
31
120
84
131
30
91
150
87
15
18
30
411
129
501
520
520
34
15
432
520
1
126
35
520
520
144
407
520
475
294
520
520
520
520
14
60
116
108
162
15
520
520
135
1
520
68
520
18
290
257
520
335
296
253
48
136
174
112
28
89
411
520
159
14
520
8
357
192
22
7
48
28
520
247
58
78
418
151
8
462
8
372
520
188
520
520
161
127
89
3
520
520
92
78
153
188
86
167
217
63
87
66
41
193
92
151
122
520
515
74
120
520
140
42
103
520
31
251
520
222
357
48
77
15
6
83
24
134
520
75
10
278
231
18
48
25
3
74
30
71
18
9
66
240
220
14
2
395
27
153
36
137
14
21
28
113
84
22
424
243
41
75
129
188
222
76
21
119
7
112
148
39
7
166
426
170
300
200
520
119
433
520
289
13
313
520
520
89
44
520
520
107
74
491
520
520
520
164
520
471
520
131
55
429
54
65
520
520
2
520
520
520
520
520
134
520
520
440
34
99
520
27
313
55
520
520
285
330
520
278
42
126
21
84
520
367
21
97
37
520
39
520
520
520
520
520
520
520
520
163
18
126
104
60
50
520
520
520
46
88
48
1
226
520
13
5
1
28
123
520
352
38
389
10
7
32
17
520
10
37
305
105
520
151
448
14
259
107
520
99
62
138
520
269
238
399
520
175
23
124
520
123
103
110
205
484
520
284
62
191
520
138
424
9
52
1
47
99
343
15
69
28
18
18
33
30
38
42
84
520
78
61
87
47
65
18
12
22
44
31
30
27
14
21
61
9
24
8
33
14
16
23
37
1
9
51
16
61
16
73
25
229
2
55
13
9
9
11
25
6
45
44
10
100
105
11
30
96
82
2
43
12
520
198
520
7
520
24
520
37
520
344
50
133
26
520
418
520
6
2
162
8
17
2
24
1
7
4
3
520
1
21
22
520
520
196
27
9
3
174
18
520
6
222
6
9
168
23
520
451
51
19
25
442
15
46
520
114
26
520
85
162
215
1
520
11
63
520
18
1
6
3
8
2
74
520
36
12
520
520
1
520
520
520
15
21
520
14
6
19
24
41
12
6
1
3
15
2
9
5
20
5
2
9
7
9
58
6
19
3
9
4
20
8
23
21
14
16
12
59
7
3
6
9
4
5
8
14
61
1
89
9
29
1
10
1
6
8
2
8
2
20
3
9
299
12
13
23
86
18
7
2
16
20
59
19
19
2
4
7
16
8
24
23
7
88
11
1
2
7
36
8
3
8
20
3
13
12
109
2
78
7
20
1
9
1
158
21
6
84
21
14
4
52
3
2
69
2
25
6
11
7
15
15
6
4
2
21
7
4
91
56
134
15
111
45
166
44
33
46
118
40
41
1
43
17
13
23
43
7
4
44
46
81
63
45
2
13
5
27
10
24
81
12
2
206
12
31
27
3
2
19
11
3
43
15
2
1
174
16
32
39
96
151
1
113
85
216
21
49
74
111
39
26
149
18
75
97
141
205
33
98
4
12
45
1
23
1
17
1
22
5
11
21
5
11
146
264
66
15
28
3
17
17
23
67
4
4
7
12
3
13
18
11
1
2
35
103
58
1
18
2
1
20
9
113
34
17
73
47
30
43
27
77
91
363
13
212
151
248
84
1
48
37
6
102
138
24
1
141
20
27
16
44
41
56
29
23
7
2
39
19
146
142
17
40
90
117
9
42
9
31
35
66
132
114
12
8
14
34
2
1
178
45
16
23
5
63
63
30
12
49
151
3
9
6
10
3
15
7
9
5
62
7
3
13
313
520
4
3
3
2
4
16
85
24
16
4
46
9
12
12
37
11
7
9
16
15
18
39
312
435
162
193
371
144
187
19
80
113
166
288
114
49
17
10
102
242
223
180
39
82
464
247
509
74
34
8
34
25
2
49
105
5
17
164
9
5
2
15
8
7
6
3
19
10
6
520
1
70
230
520
64
16
24
21
131
8
134
9
60
64
49
1
4
1
15
23
26
20
25
90
6
21
18
19
28
20
23
17
8
4
10
40
26
14
14
4
10
6
89
6
9
12
3
49
41
18
4
21
9
6
26
23
21
21
13
9
1
32
18
27
15
47
12
69
5
45
20
1
9
13
89
5
13
1
12
18
1
7
16
3
12
55
7
3
8
21
22
17
31
36
72
37
60
1
30
84
31
35
7
30
11
126
253
5
66
1
7
11
19
11
16
13
4
17
5
27
1
520
42
46
2
58
13
97
29
39
3
27
3
25
35
4
16
4
6
28
6
61
17
203
82
6
11
6
520
18
19
12
29
7
6
21
1
13
3
1
7
5
45
8
37
11
26
5
2
18
2
1
55
15
20
26
15
9
28
10
13
11
6
7
9
29
45
29
142
2
13
10
18
3
12
30
11
17
3
3
39
26
3
39
10
2
24
13
20
24
23
8
1
22
3
41
27
13
8
1
3
21
11
5
17
14
13
8
2
1
2
16
13
2
14
13
28
12
14
2
15
14
17
20
6
5
3
5
12
9
2
13
68
98
6
11
11
36
520
4
26
33
76
1
5
12
32
14
2
6
15
12
3
21
8
3
3
3
22
15
14
15
33
3
18
11
4
9
6
1
8
2
21
20
14
18
2
14
40
147
15
63
140
8
39
64
42
25
143
17
9
3
238
46
3
40
50
12
3
151
5
109
47
29
520
1
1
112
102
316
520
11
11
5
4
58
2
520
274
520
520
520
520
520
4
85
69
67
52
226
354
520
14
2
41
19
29
12
75
9
5
520
96
36
1
44
59
142
42
21
33
43
18
19
19
11
14
12
2
54
6
20
7
27
8
12
12
1
26
22
2
14
11
9
2
17
10
32
1
5
15
30
27
22
13
6
1
23
7
25
11
3
18
16
10
5
32
50
14
14
3
6
16
11
8
6
1
8
8
9
2
44
11
1
22
9
10
1
22
14
13
44
53
2
12
60
6
11
17
4
13
7
17
8
49
37
15
18
1
82
59
3
63
12
3
25
109
48
61
35
107
29
30
51
4
16
41
68
19
31
33
14
29
16
35
17
17
2
7
20
40
11
16
22
12
12
16
16
4
7
10
14
106
3
7
71
342
29
7
5
9
5
1
30
18
3
60
7
37
17
11
8
4
21
2
18
51
25
45
37
3
10
2
9
55
1
1
3
16
8
21
18
15
53
15
1
5
7
7
26
8
44
10
520
520
3
6
29
8
22
1
5
48
12
43
2
10
6
252
238
520
225
26
67
40
170
290
220
223
240
222
7
343
55
3
89
413
284
38
28
55
9
11
9
520
7
51
520
63
49
3
7
11
11
58
5
1
16
9
4
1
36
500
206
22
520
520
39
520
520
174
222
62
2
199
199
7
114
23
221
263
43
520
15
31
520
4
133
7
79
119
210
176
19
61
47
166
520
45
200
274
215
40
3
33
1
3
29
8
10
2
6
6
8
4
2
5
5
7
1
5
64
1
17
3
13
15
8
35
20
5
21
19
1
43
12
41
6
28
1
69
19
17
46
17
45
16
26
17
426
25
17
520
355
96
6
7
20
2
35
2
23
15
9
72
24
22
9
32
61
1
1
60
1
2
50
19
46
21
114
2
1
12
27
11
17
5
10
16
3
9
4
57
1
54
4
72
24
24
48
36
25
13
17
8
45
21
39
1
26
1
4
18
29
19
198
21
22
8
85
11
5
1
50
2
38
14
17
5
9
31
38
2
16
2
2
8
11
11
1
31
9
46
12
46
37
37
4
29
47
36
13
61
46
520
6
40
94
21
9
7
32
23
5
2
9
12
19
17
6
7
1
4
3
3
7
18
2
3
6
50
35
47
3
1
18
9
32
10
33
14
19
1
1
43
1
19
17
2
9
18
5
2
28
1
1
15
2
8
13
64
18
3
16
7
19
4
15
14
40
8
29
14
6
5
2
6
11
9
5
21
22
2
1
8
6
30
14
2
23
7
14
8
8
39
41
78
30
42
43
3
90
67
123
107
7
7
11
256
9
15
5
50
52
98
7
17
54
520
179
19
2
5
12
20
7
3
68
6
12
12
2
2
2
1
16
35
5
6
32
50
17
520
91
6
18
5
3
8
3
8
16
1
10
3
5
2
2
52
5
8
7
7
5
14
3
5
2
1
1
2
16
9
53
16
5
7
52
3
100
16
170
3
84
2
12
34
21
90
2
7
9
58
3
28
15
5
4
8
6
28
2
77
26
214
59
41
73
3
3
38
234
91
438
24
31
53
20
4
235
15
331
3
43
119
196
14
152
6
52
29
38
40
50
20
169
203
47
171
174
520
316
520
42
27
114
7
259
335
127
34
28
155
2
10
22
12
3
1
3
25
18
5
1
520
22
520
64
1
520
148
134
520
2
39
433
505
21
292
20
5
12
13
11
9
12
11
25
26
34
101
74
15
89
48
72
8
56
3
60
75
25
4
6
11
134
9
2
7
25
102
5
15
18
34
61
8
54
71
5
35
20
20
520
388
72
86
274
72
101
30
64
13
18
20
20
19
105
3
73
135
13
17
4
7
86
2
4
2
51
36
42
81
152
436
281
440
86
346
60
520
57
7
25
520
249
9
8
50
13
4
520
230
74
108
153
13
83
72
102
1
500
492
15
4
8
8
59
25
144
149
18
46
60
465
520
147
175
362
70
520
25
2
74
51
1
49
28
43
297
90
18
17
97
328
23
15
12
1
170
32
12
10
45
78
29
28
28
520
49
1
58
62
37
7
25
243
34
13
151
66
56
1
6
4
58
105
43
81
131
203
143
30
73
520
79
52
7
23
41
8
86
17
520
29
78
10
36
72
196
8
364
43
8
44
36
184
134
31
20
3
16
42
12
30
10
23
34
7
23
23
14
87
4
44
153
3
48
147
232
23
401
23
29
162
286
311
9
3
12
19
285
99
35
127
22
41
30
80
43
222
21
52
101
86
14
39
20
54
49
47
27
14
12
29
33
106
27
8
28
24
45
29
5
20
133
49
487
27
49
47
163
441
316
520
71
1
1
76
4
24
1
16
125
5
11
14
24
18
7
26
23
50
453
4
520
520
1
446
88
140
44
23
197
88
54
520
14
24
53
13
32
209
60
62
13
41
58
89
2
171
1
4
107
93
93
164
24
12
18
150
23
26
19
42
69
141
39
1
148
73
57
62
277
447
73
520
520
69
244
108
108
10
70
8
220
14
36
246
91
32
185
36
425
101
40
24
10
33
42
512
520
24
19
33
5
52
99
3
4
162
59
8
55
130
163
20
48
281
32
20
520
190
73
17
76
25
206
520
106
319
59
37
30
108
105
7
68
463
1
520
520
30
57
4
33
18
300
74
83
91
33
145
51
11
185
41
82
2
8
69
2
12
14
11
21
26
2
55
2
18
5
9
4
50
4
19
24
15
23
1
22
40
1
24
3
36
14
26
7
14
10
5
12
22
44
12
13
133
14
88
239
27
275
520
8
5
14
94
14
58
109
130
8
147
3
83
165
1
29
3
27
14
29
43
16
1
4
83
12
48
21
9
55
520
2
60
2
24
87
75
17
100
72
43
366
6
97
86
119
22
71
282
109
148
13
143
123
2
6
409
174
98
351
3
520
113
50
88
301
520
79
108
61
9
66
1
10
89
25
85
149
161
38
165
31
6
32
8
2
20
220
468
239
222
520
74
216
171
60
6
12
20
23
520
520
520
520
61
29
2
27
3
10
95
3
284
412
24
69
14
15
158
156
174
29
194
165
54
22
27
21
80
30
155
520
10
109
8
65
160
169
25
24
10
489
9
37
10
123
30
152
117
23
13
15
20
13
345
162
8
414
6
520
17
28
84
520
11
139
83
242
276
11
520
520
520
27
520
520
56
70
2
520
41
23
14
47
520
72
226
36
7
36
2
4
5
6
20
49
43
25
18
18
61
47
27
57
23
42
83
176
149
24
32
203
76
520
197
50
110
210
62
67
27
6
16
22
8
10
14
3
31
73
18
2
4
20
19
7
8
31
21
9
27
42
23
22
63
25
7
3
28
27
7
121
3
6
4
5
16
12
51
4
50
26
32
19
1
2
2
1
11
11
6
40
14
2
16
42
351
335
79
27
242
117
73
13
19
26
115
39
104
9
6
25
37
97
103
520
17
246
71
20
39
13
150
35
42
48
11
7
3
59
42
84
47
2
17
1
18
229
38
520
65
10
165
94
39
29
87
5
175
51
520
1
445
81
149
404
99
94
367
156
429
34
137
114
52
62
74
40
19
364
146
262
22
114
42
193
206
282
23
520
301
15
179
365
229
520
347
69
210
202
42
70
260
520
520
99
14
10
26
2
72
156
51
132
5
20
43
6
8
93
35
20
28
520
335
125
69
377
520
61
112
11
59
70
15
17
66
370
28
316
16
172
7
28
132
12
12
56
28
320
24
21
68
75
106
111
53
93
520
77
57
111
26
353
132
520
375
465
415
520
520
95
392
495
140
8
57
9
520
107
112
165
199
268
81
30
55
50
12
147
9
84
15
25
33
24
1
260
1
7
9
13
20
16
17
102
12
38
1
3
25
1
3
25
7
3
100
2
34
27
31
32
17
131
120
126
129
57
24
21
3
3
78
10
145
58
9
85
2
72
5
148
4
17
108
69
17
83
12
520
8
19
1
12
12
52
38
16
3
1
39
28
20
6
1
19
41
161
60
25
21
14
92
50
230
15
92
9
20
17
88
41
148
520
12
6
38
14
520
133
417
12
158
86
25
520
209
129
253
25
17
9
78
58
337
7
140
120
223
2
13
73
30
116
6
31
6
9
6
44
13
26
11
1
13
25
5
20
9
17
3
13
16
23
1
19
2
31
3
3
11
27
31
15
25
21
3
520
3
19
10
8
9
17
16
3
7
1
5
31
15
45
2
37
1
8
16
16
74
10
6
9
10
31
29
19
23
13
8
20
36
22
8
1
10
4
12
22
22
1
2
22
8
4
21
3
42
2
39
18
7
1
7
10
20
5
8
12
1
34
13
12
3
18
9
2
13
8
520
22
10
74
6
4
37
1
8
78
4
323
323
432
69
21
39
97
40
18
5
1
48
27
61
1
22
4
268
25
1
3
1
16
11
33
131
11
54
2
1
1
3
1
7
4
3
6
1
1
18
13
2
5
1
1
2
13
3
4
13
5
7
2
2
4
4
10
2
12
7
8
1
1
4
2
4
1
1
16
2
20
4
2
1
3
17
8
16
5
10
9
50
37
1
62
4
16
4
403
30
8
20
94
48
138
70
97
22
75
116
4
8
1
31
44
5
255
69
120
54
129
14
8
16
61
21
31
18
27
12
5
26
226
17
24
31
15
17
65
53
9
3
20
77
31
49
50
114
3
71
91
85
2
1
40
26
86
43
11
7
85
6
232
223
3
220
36
6
45
202
198
109
26
189
102
159
6
410
112
520
92
520
83
520
520
490
293
34
353
1
520
14
15
98
40
3
15
21
107
1
96
13
95
8
45
112
3
17
41
19
103
1
5
7
2
1
9
13
38
11
6
21
23
35
26
26
6
3
3
6
2
5
1
2
5
4
1
8
1
17
19
116
9
295
98
113
31
11
72
16
153
366
112
153
17
520
14
8
18
61
18
64
111
78
40
93
70
10
95
178
13
13
191
176
10
73
520
47
221
133
287
26
195
46
102
347
520
99
306
520
13
101
50
76
43
187
9
68
184
6
85
520
47
48
108
520
180
239
516
520
431
105
30
21
79
520
154
77
520
193
1
163
191
42
146
15
58
520
520
315
56
125
24
448
17
71
103
520
287
520
85
218
153
465
110
350
156
71
98
520
131
351
520
98
262
17
117
30
61
166
107
104
520
520
520
7
96
520
39
520
15
318
98
39
1
84
38
66
34
14
167
53
1
97
146
491
81
33
1
264
17
64
204
109
24
62
39
429
520
261
520
45
66
15
1
21
2
49
87
31
27
29
95
520
110
136
55
27
46
259
335
520
29
520
379
97
520
163
520
463
520
81
82
275
31
520
319
520
40
5
520
440
313
520
160
163
21
74
121
520
520
297
100
520
383
365
77
15
84
11
520
248
366
4
181
83
121
520
520
520
358
101
212
7
15
265
31
290
520
520
13
21
57
468
7
10
30
21
23
16
29
9
7
3
9
10
7
1
114
147
4
75
119
156
184
3
112
3
307
14
24
65
104
110
20
87
77
49
7
37
2
44
31
19
7
63
45
13
38
33
47
37
16
2
9
10
2
24
1
31
48
27
43
156
2
10
119
38
42
7
93
15
9
354
244
39
10
108
29
11
4
520
45
414
191
82
71
8
8
3
5
9
17
31
13
6
14
8
11
229
119
4
11
19
4
10
50
16
47
520
75
243
42
37
17
9
21
119
9
160
47
34
14
18
16
45
11
54
12
36
68
27
4
27
127
39
25
32
42
143
71
114
39
157
61
27
5
11
63
313
269
30
50
41
138
50
161
137
17
138
155
48
43
4
30
31
23
55
384
248
124
232
174
170
9
10
22
38
13
19
64
15
32
115
58
17
24
14
99
520
1
1
520
10
26
8
4
8
139
5
6
21
11
46
38
3
78
7
76
9
5
58
47
22
42
5
30
7
3
520
71
64
4
2
42
214
52
51
12
7
8
3
94
14
48
26
11
29
14
13
26
2
72
40
1
72
12
143
15
38
4
2
39
1
15
3
85
213
25
87
32
10
98
15
7
101
42
90
59
112
3
106
12
39
142
4
5
14
11
19
369
91
4
5
6
14
31
19
4
13
17
147
83
4
176
1
18
44
1
1
83
1
35
105
51
1
36
25
37
83
21
121
31
24
13
1
80
7
66
29
42
47
30
40
57
3
63
60
88
1
86
247
234
439
221
232
80
520
520
128
79
520
2
83
520
300
371
10
334
243
61
294
37
272
2
58
2
78
22
2
30
5
12
56
109
36
36
103
11
50
24
60
171
37
9
44
154
520
295
151
107
27
48
29
63
204
30
18
155
1
29
1
10
36
90
64
113
97
18
43
4
24
20
10
213
85
157
222
1
80
136
153
226
16
56
97
135
56
8
351
35
31
39
99
4
15
28
25
401
69
46
152
365
88
520
53
422
50
11
5
80
38
520
2
90
40
92
11
15
23
1
22
24
12
37
13
78
520
226
520
12
270
1
86
502
147
49
1
6
14
4
13
3
32
67
47
4
10
27
9
9
132
39
52
32
8
12
19
6
23
2
4
15
6
7
31
12
8
21
12
40
49
40
2
16
31
123
55
7
36
23
14
45
30
19
29
8
520
18
56
117
20
67
24
101
17
71
35
12
37
35
30
12
8
34
32
20
43
50
1
32
2
41
34
1
7
134
159
43
9
4
17
22
27
5
13
42
1
1
42
4
1
47
2
46
12
1
30
30
7
15
14
106
3
1
33
8
7
26
59
6
4
113
29
37
15
18
7
158
4
6
5
100
3
2
29
42
130
10
9
78
30
28
5
42
8
20
42
62
57
207
66
21
18
6
9
3
56
2
6
2
46
21
79
1
2
131
1
520
34
393
21
34
190
9
8
14
20
3
9
29
5
3
1
4
38
31
75
63
3
12
18
465
1
8
18
55
18
12
53
13
37
4
7
6
66
47
70
64
6
63
6
13
3
81
12
37
520
15
11
8
66
108
20
28
3
16
11
15
15
29
10
15
12
15
17
10
1
1
31
9
25
107
28
18
11
26
9
27
3
69
217
42
95
39
72
3
43
520
46
71
96
52
12
409
111
186
13
19
305
29
26
484
81
520
463
1
17
251
6
2
520
20
3
20
154
50
84
23
19
19
15
11
152
520
520
492
22
24
44
520
26
255
372
35
13
483
45
39
366
92
384
185
289
316
519
2
97
42
201
61
316
96
58
100
320
311
520
154
520
7
30
12
26
16
1
23
37
302
47
70
27
23
137
128
8
6
145
520
520
26
1
1
1
29
65
520
340
29
189
11
191
520
520
520
17
23
242
424
235
520
196
147
39
200
34
79
283
37
235
179
27
69
171
21
23
1
5
30
15
1
13
73
14
11
31
27
102
406
16
272
17
105
134
67
3
8
188
22
66
41
13
107
520
91
75
42
108
35
520
142
156
72
20
10
6
23
2
9
1
35
28
57
1
126
172
282
2
3
9
10
80
145
22
124
520
53
520
1
385
486
520
99
328
3
47
520
3
9
54
288
35
137
45
165
19
9
163
41
25
26
12
22
27
44
7
56
30
7
4
7
2
21
54
11
33
26
19
37
64
25
188
52
37
34
2
69
520
226
43
101
27
1
33
111
13
6
231
44
190
204
1
110
256
68
13
22
17
232
56
520
1
44
67
58
79
39
70
89
304
54
26
27
62
3
13
213
113
150
20
39
18
20
319
88
107
12
5
70
9
41
12
75
58
4
102
20
6
3
84
8
4
45
13
3
10
25
12
43
23
31
20
141
69
21
19
55
14
14
12
6
84
12
70
3
4
60
30
91
35
5
43
27
25
25
1
1
35
15
33
22
12
69
137
110
20
94
1
123
51
230
18
2
64
10
106
4
167
107
11
79
81
19
66
19
1
3
66
12
39
47
10
12
4
3
27
93
2
84
520
36
10
2
105
294
47
155
2
40
30
87
26
56
22
165
13
32
36
10
28
21
4
14
19
47
4
20
74
12
22
38
4
7
162
83
43
75
40
37
17
102
10
14
8
7
111
277
171
42
45
347
110
20
17
18
30
520
125
50
45
77
63
520
6
28
96
2
6
70
406
520
151
161
520
38
282
125
64
13
174
43
520
520
92
202
51
367
174
498
12
46
373
498
248
194
56
42
416
303
21
180
51
520
285
520
21
11
181
101
12
128
21
75
12
9
12
34
182
27
84
10
17
4
57
520
98
389
8
21
4
18
5
9
1
25
29
7
2
61
23
1
89
59
94
96
66
520
193
315
81
3
24
40
43
44
30
22
75
10
1
139
104
199
101
7
39
15
4
21
79
17
30
149
106
37
99
38
414
83
29
31
50
8
8
29
14
8
8
19
21
30
12
9
16
520
3
520
222
162
32
196
520
10
520
520
185
14
90
428
520
116
56
88
440
482
361
21
75
28
1
41
42
13
14
14
75
53
78
86
60
19
41
39
76
8
17
89
25
63
24
33
14
87
159
34
34
20
15
69
27
49
74
115
49
20
31
5
20
37
2
18
5
19
9
32
5
1
6
53
32
19
9
1
65
24
34
6
82
11
47
35
20
52
2
6
232
43
25
20
5
49
71
84
64
47
92
72
113
22
82
21
84
18
14
2
24
38
27
31
14
28
3
49
11
2
4
13
5
36
34
19
22
31
1
84
34
28
61
9
21
1
13
1
6
11
11
2
7
13
38
6
22
3
10
12
22
103
38
3
6
21
44
26
30
4
70
16
2
7
16
5
8
21
1
18
19
63
133
26
14
18
15
56
140
3
27
8
6
2
8
8
16
13
26
75
4
19
1
4
520
18
72
5
9
195
38
306
77
3
69
23
268
10
25
18
2
6
13
1
2
2
12
8
28
11
21
295
30
12
8
1
5
4
6
2
3
17
10
8
5
6
6
4
3
1
66
24
10
12
3
520
19
292
229
520
42
110
166
374
102
317
173
18
520
430
21
66
279
520
79
174
59
10
93
1
113
48
67
7
3
520
219
507
188
35
2
337
340
51
86
3
13
79
36
13
76
8
70
3
520
102
317
201
183
520
29
81
55
1
84
223
292
212
520
90
161
218
115
46
27
398
7
1
520
209
454
82
520
16
8
183
398
32
12
238
64
520
9
520
21
17
381
157
21
15
59
1
19
6
27
66
82
1
28
5
3
16
66
18
2
4
34
43
60
2
86
36
89
1
19
8
121
81
11
24
34
31
1
24
16
43
37
520
41
100
520
37
82
520
7
45
13
12
29
28
42
10
46
5
7
1
25
17
61
67
24
3
5
24
46
7
4
12
16
15
520
80
179
88
73
12
38
3
38
16
45
7
65
13
15
8
9
4
114
7
1
23
5
10
29
70
254
61
16
110
105
51
2
13
2
17
7
8
7
81
14
65
2
37
89
16
45
1
84
6
7
72
20
22
36
7
4
13
10
20
15
8
64
42
4
510
21
37
6
41
13
20
2
40
9
73
11
12
4
3
12
43
12
19
47
126
59
1
16
13
17
6
18
25
1
18
116
65
17
37
5
2
5
9
3
2
18
5
25
15
19
45
56
22
15
17
9
78
11
38
27
116
32
49
152
25
81
59
43
30
44
9
41
59
1
16
47
8
11
53
29
69
13
1
4
51
30
63
24
23
50
172
9
147
16
89
1
1
4
44
4
4
10
6
11
12
8
3
54
8
17
10
29
8
1
11
45
2
1
23
430
32
45
50
520
91
72
137
109
33
41
41
119
11
520
18
152
39
24
7
15
5
39
135
9
112
14
41
4
26
87
31
6
57
29
20
24
4
54
34
175
4
28
56
94
12
28
99
166
73
109
33
2
21
81
96
64
287
44
15
61
404
520
269
84
520
520
8
20
63
148
15
147
33
25
12
29
55
200
71
39
8
5
25
144
520
64
4
111
13
70
84
167
151
5
39
32
63
29
7
103
24
29
69
1
21
9
3
184
520
138
10
67
2
4
2
206
28
6
35
520
32
10
1
80
65
34
83
30
9
5
3
12
49
1
11
132
3
77
12
152
6
86
55
117
23
20
33
60
41
4
44
108
125
40
104
160
41
520
14
47
79
70
54
41
153
13
457
325
12
282
2
108
206
141
3
10
424
371
429
520
115
199
116
116
70
214
22
6
45
27
4
5
49
381
14
4
1
28
5
24
83
13
520
36
40
28
471
44
125
2
6
520
16
11
39
72
145
4
28
68
4
27
45
71
520
520
520
6
520
298
204
520
14
19
520
33
13
368
5
10
14
86
296
86
252
474
212
78
173
79
9
37
45
520
82
520
520
15
227
48
67
38
520
159
24
56
115
243
520
44
97
81
154
188
92
125
83
260
86
293
65
104
174
10
520
520
8
15
21
13
37
57
126
23
127
6
319
275
372
76
127
164
9
43
27
11
478
129
303
16
520
46
217
520
108
520
340
176
353
194
151
520
10
5
295
520
331
520
244
181
37
44
167
19
55
133
22
18
113
43
129
78
4
7
66
138
220
57
45
226
26
520
520
159
300
65
1
41
63
520
348
53
111
231
520
87
520
59
8
96
57
216
520
102
6
44
28
187
229
57
266
321
175
33
56
263
91
136
7
457
520
520
520
16
95
7
6
520
332
4
66
94
387
153
362
138
5
46
184
71
11
117
395
35
73
7
235
239
26
53
163
38
126
74
193
26
520
300
520
6
4
154
26
12
20
5
40
235
50
36
171
91
35
6
12
61
39
31
199
36
22
3
16
79
204
27
24
10
10
22
299
1
25
10
473
1
45
17
2
60
143
24
26
111
96
100
152
54
10
19
283
60
212
77
182
80
14
51
29
41
53
12
27
7
14
2
7
101
3
27
18
19
381
48
520
520
18
21
6
24
7
2
17
43
6
13
20
3
23
4
17
5
112
30
11
1
19
2
6
15
320
246
56
22
24
34
24
6
23
14
17
7
1
2
1
16
3
3
6
8
4
3
9
13
40
1
2
5
9
18
18
18
7
2
28
10
13
3
19
27
12
23
13
10
6
33
6
1
66
9
46
23
44
6
9
18
14
343
85
520
52
29
10
18
520
32
10
50
15
104
2
1
520
13
19
17
5
1
12
7
26
68
7
4
35
12
2
37
17
334
76
49
154
1
2
1
2
8
67
79
172
3
12
14
3
136
76
25
6
12
113
42
83
7
26
6
75
10
512
520
45
27
48
6
83
3
24
23
9
30
19
26
147
64
304
494
403
68
20
35
38
38
5
1
1
5
8
54
205
205
19
520
198
274
238
342
106
29
9
8
1
12
6
25
13
118
27
19
92
61
59
25
70
200
1
148
51
288
50
375
26
520
319
20
461
10
74
105
139
82
113
520
22
36
44
55
10
3
53
30
35
7
324
78
37
5
520
32
22
147
142
15
60
426
520
319
61
38
520
15
520
520
42
23
11
103
38
246
99
64
520
15
183
3
520
29
10
1
1
2
4
4
9
12
3
3
41
5
5
3
7
1
4
2
2
21
11
42
47
22
6
15
6
1
3
1
4
13
22
4
10
5
25
17
6
138
8
33
2
3
1
3
81
7
60
520
116
170
397
520
1
34
10
1
37
1
8
130
21
1
11
300
455
391
34
222
42
14
7
40
66
12
13
83
3
39
12
7
520
12
9
18
22
3
50
77
2
35
45
31
79
1
259
314
207
15
27
177
51
39
6
116
122
65
23
37
32
2
89
24
9
9
60
21
36
231
63
46
15
47
23
74
47
39
243
295
520
292
17
13
5
19
102
11
24
49
7
11
20
54
8
15
16
65
18
1
2
62
156
22
4
47
17
37
42
15
145
425
10
14
31
83
142
154
4
12
3
15
31
1
10
15
122
30
57
125
1
15
2
23
11
101
51
151
337
64
27
20
19
10
105
64
109
4
39
7
3
196
520
94
219
520
520
455
382
34
10
31
35
81
41
10
353
520
91
46
62
1
386
520
55
154
159
123
88
133
46
50
271
93
192
67
27
27
6
277
259
520
429
280
100
14
1
4
133
271
213
515
7
61
520
255
329
106
52
520
52
45
520
11
12
34
38
34
57
5
37
38
61
17
199
16
122
74
25
15
269
277
20
7
34
4
81
2
17
18
18
10
26
3
85
14
47
35
6
75
5
22
2
11
45
29
10
4
4
12
20
1
15
7
133
10
18
18
44
52
73
62
19
72
79
51
129
96
14
1
13
67
23
33
19
35
32
3
4
7
55
39
15
94
520
50
24
55
25
131
3
235
86
520
172
141
74
109
51
198
15
283
211
104
520
252
171
200
5
153
206
520
301
13
79
401
151
25
215
2
2
520
520
520
89
17
235
6
55
7
78
65
11
19
29
1
241
520
82
189
68
7
54
8
272
55
520
3
52
73
203
23
102
17
166
257
1
2
35
199
133
520
45
7
85
158
102
77
18
1
22
8
59
21
520
61
520
250
12
520
1
43
1
133
180
7
12
5
42
33
123
4
82
520
144
23
23
40
54
105
520
187
56
23
273
214
18
10
130
6
41
72
105
207
302
213
1
14
60
41
92
120
70
520
67
74
16
67
123
118
40
520
2
19
69
117
242
83
50
90
36
104
49
8
5
203
54
520
21
461
475
15
9
63
5
249
25
1
21
36
6
114
93
168
58
112
65
30
40
13
125
38
83
5
3
34
46
35
23
13
97
50
44
48
80
28
35
34
162
23
90
1
126
81
26
9
30
114
36
81
1
50
72
52
30
45
27
31
2
19
1
38
12
7
25
28
9
42
113
27
18
10
90
20
9
47
9
37
76
22
11
18
74
69
49
33
11
14
33
21
3
8
7
23
24
17
12
36
12
11
24
1
54
6
8
68
6
4
21
5
1
71
1
7
58
3
15
64
17
11
62
28
6
46
52
52
34
3
1
65
27
7
62
2
15
3
6
17
6
9
12
24
10
54
12
3
1
74
33
25
9
16
84
1
1
103
22
20
17
24
10
31
10
24
71
29
3
132
2
24
79
40
29
35
8
3
9
13
63
5
89
19
34
19
10
19
47
33
41
17
1
11
13
6
96
19
22
30
9
28
94
10
5
48
21
82
56
1
11
57
21
33
44
53
14
125
163
27
9
11
14
1
15
10
56
28
29
16
56
15
65
57
6
26
34
5
22
105
1
19
110
22
18
38
48
19
22
19
36
34
21
29
17
4
21
69
18
11
1
33
28
21
1
85
33
9
2
5
34
29
46
38
41
23
2
105
10
23
20
12
6
9
56
12
37
16
31
12
13
78
42
7
20
35
98
13
4
17
2
63
10
6
56
51
26
61
6
11
16
4
32
23
16
48
31
4
18
16
27
10
63
38
24
66
17
44
23
20
4
53
4
163
79
18
33
1
53
10
19
16
11
25
19
1
51
3
24
7
56
11
28
2
9
4
1
2
66
2
16
8
47
14
23
2
12
15
123
17
5
12
33
3
75
13
56
6
10
6
57
150
1
6
520
98
57
21
13
41
91
16
27
16
18
4
20
30
18
135
21
13
11
44
10
57
38
20
59
4
11
35
3
11
20
36
2
1
22
24
18
10
520
69
127
46
63
10
4
4
7
17
69
30
18
4
12
7
13
39
520
9
41
30
9
22
3
21
17
3
24
2
2
8
33
3
8
71
39
31
126
183
23
46
14
48
19
27
10
10
520
4
142
42
172
10
48
520
6
1
8
14
9
6
4
23
9
520
2
34
3
37
4
520
22
1
63
5
24
174
7
58
11
90
35
17
36
5
9
3
8
114
7
6
10
16
7
147
1
29
18
16
5
165
1
24
19
2
14
73
34
1
33
7
26
11
26
16
99
39
69
4
30
21
36
42
29
12
44
49
29
12
38
65
75
30
23
6
31
42
36
3
3
71
4
14
13
30
34
35
12
65
54
32
22
22
7
2
48
28
38
6
13
8
3
6
11
8
30
80
137
15
48
13
49
33
95
42
520
1
17
9
1
6
6
11
11
4
3
2
9
3
7
520
13
8
1
9
5
7
26
5
5
9
11
27
2
3
4
1
1
10
14
9
2
1
7
1
17
22
19
35
6
1
8
1
2
24
5
5
4
16
2
2
29
9
2
3
11
1
17
21
1
7
12
16
1
1
3
7
1
4
1
7
5
3
2
2
24
8
5
2
4
4
5
15
1
1
23
4
10
5
1
17
7
8
6
210
17
76
18
51
3
31
11
1
42
36
9
3
65
520
15
5
6
34
8
15
2
1
1
7
11
1
1
62
8
3
12
3
20
3
16
13
142
34
11
3
2
1
18
2
9
9
11
1
5
2
4
8
22
13
6
1
1
7
9
2
42
4
19
16
17
3
3
8
18
10
30
15
11
52
12
15
92
70
11
15
5
36
12
107
37
9
8
4
14
33
39
6
9
43
20
11
6
176
29
35
54
1
15
209
41
15
24
6
6
13
69
83
9
28
36
101
8
59
24
50
44
15
16
6
18
19
7
1
13
1
3
7
3
19
5
1
16
1
64
53
19
50
24
31
16
29
16
8
3
57
11
21
1
33
3
15
65
2
12
16
70
2
20
7
520
5
8
1
11
16
8
18
4
3
9
8
16
14
23
2
20
9
2
24
20
11
1
27
13
7
8
12
181
85
3
52
17
17
9
2
2
4
7
145
23
22
49
210
97
24
246
47
55
170
33
3
6
78
36
6
29
59
25
2
61
53
37
35
6
23
2
31
9
28
53
160
46
15
4
22
66
19
31
97
1
1
11
7
12
40
2
30
21
520
61
2
520
50
142
81
4
47
280
18
58
36
75
24
5
100
59
6
185
8
34
124
174
118
181
50
48
63
520
65
23
57
67
125
14
10
167
24
1
7
23
101
14
4
26
74
16
20
26
520
18
21
7
47
24
18
5
2
31
8
33
1
1
2
32
7
40
11
28
21
9
1
3
18
7
10
1
2
13
8
45
1
25
38
107
19
15
105
30
30
39
30
39
29
3
3
1
26
4
64
53
30
8
50
10
13
14
48
98
46
31
56
58
1
7
1
3
61
27
26
49
20
9
30
5
1
11
1
6
44
10
21
7
33
9
15
3
1
19
38
71
3
6
1
23
23
35
54
16
19
2
11
83
67
11
21
42
70
61
137
28
46
90
149
78
73
230
23
49
198
37
3
192
173
98
74
35
69
19
42
101
11
113
8
5
15
15
175
13
18
15
43
10
6
74
67
241
7
8
70
90
9
11
27
43
36
18
47
45
55
29
63
29
5
24
34
476
17
72
8
5
66
2
22
28
27
18
18
82
10
4
4
40
98
3
10
64
23
76
1
5
17
2
39
99
49
25
14
25
354
35
2
4
7
29
17
10
6
46
17
2
15
9
11
43
7
15
2
79
52
25
3
11
18
35
45
3
20
174
28
25
9
1
12
16
2
33
7
1
17
14
2
19
3
49
17
10
14
7
1
20
11
14
8
2
5
4
19
7
7
8
3
2
18
5
1
13
6
2
4
31
11
32
2
11
5
37
2
20
30
18
520
1
33
62
21
32
5
122
128
19
12
50
43
21
2
83
20
7
2
9
12
6
5
17
1
28
4
4
10
13
4
36
1
22
8
6
2
15
14
1
2
38
2
5
2
3
9
3
31
6
1
8
5
8
2
2
2
4
15
4
2
2
6
24
44
8
14
187
25
154
51
98
128
1
520
8
61
44
21
38
1
11
70
31
33
7
44
50
7
4
27
20
1
1
11
12
20
235
4
1
57
9
35
24
29
37
15
1
171
67
75
80
317
93
8
14
12
40
136
20
64
68
28
8
17
83
118
212
520
145
152
247
362
25
104
111
520
117
16
256
24
307
15
74
8
33
3
131
15
171
212
102
42
499
262
55
520
314
491
254
346
151
104
268
29
15
45
42
30
20
30
59
1
23
58
10
6
53
3
7
9
248
80
173
36
16
22
31
3
2
39
4
20
25
110
15
34
1
8
42
77
12
10
81
3
2
4
1
12
1
6
19
36
29
50
30
18
10
1
12
12
63
52
6
10
14
3
16
40
14
57
3
8
9
22
6
5
9
29
8
14
11
230
6
10
111
51
4
28
202
166
41
96
7
57
54
94
7
89
19
8
11
121
46
43
129
9
29
43
65
16
19
13
5
16
47
17
124
52
33
19
19
9
34
122
120
90
53
82
43
27
134
144
24
58
520
82
1
1
18
39
22
30
57
13
10
41
75
27
10
93
6
66
11
25
74
41
41
6
26
12
4
18
520
14
4
60
34
26
25
9
3
93
102
1
5
15
2
29
13
94
29
54
20
10
8
40
30
18
1
6
25
23
7
7
8
520
12
13
520
2
9
34
84
52
25
44
163
17
221
51
6
123
212
64
3
27
28
188
445
10
2
9
36
18
2
5
5
5
7
12
46
40
12
293
27
34
20
10
27
45
53
30
82
18
146
213
28
17
7
71
19
37
45
17
153
4
11
51
15
10
91
42
14
471
520
418
97
50
158
95
14
9
13
69
5
203
118
63
128
40
9
108
24
10
11
34
17
47
6
33
18
128
148
58
15
11
48
84
298
36
38
124
86
13
1
65
127
82
13
11
99
129
192
72
19
392
520
385
199
57
37
46
16
25
53
55
17
57
39
6
12
1
55
2
39
46
53
17
50
76
78
25
207
19
8
3
13
33
22
16
223
520
520
237
114
520
520
308
114
24
153
75
137
4
15
8
23
9
395
47
191
135
30
47
26
28
24
115
9
14
1
49
1
11
92
17
28
11
46
16
61
62
11
84
29
82
57
2
16
32
19
18
2
49
91
42
2
47
28
17
1
81
12
43
129
42
138
22
1
49
39
70
25
5
50
27
35
33
56
2
46
131
21
9
41
31
52
60
109
520
90
520
43
18
10
61
114
181
1
31
35
40
56
166
164
90
7
520
57
17
57
9
39
93
109
11
30
58
93
8
18
5
9
10
19
54
83
50
228
520
47
44
299
40
417
520
183
35
520
58
22
23
62
17
30
28
520
19
2
45
8
61
8
3
7
12
39
9
10
13
16
22
1
8
13
36
3
8
13
25
11
3
21
5
6
1
9
13
4
10
14
8
12
6
3
11
2
14
6
2
4
9
2
3
10
27
16
38
2
2
22
1
6
7
24
10
4
13
6
4
48
6
3
2
30
22
11
26
5
13
7
3
8
8
4
24
31
206
38
11
4
7
10
9
11
20
4
16
23
54
22
10
2
46
38
6
3
47
20
7
1
1
4
10
14
8
3
10
10
2
13
4
1
44
19
8
6
2
9
2
8
4
58
15
13
13
17
6
25
15
6
11
26
7
7
1
33
9
26
42
37
15
112
11
5
2
13
2
1
30
15
2
1
6
22
13
8
15
2
6
1
4
92
5
508
2
70
87
10
3
99
18
8
48
2
75
40
38
53
64
1
73
16
11
9
1
45
22
81
66
2
18
176
7
58
10
2
16
1
2
1
26
13
43
3
5
53
76
63
1
12
183
35
14
8
45
10
141
60
1
12
12
5
19
75
27
150
365
30
102
16
24
109
29
56
51
28
51
1
2
327
251
1
8
139
91
16
79
44
20
68
6
89
46
1
2
31
17
30
1
20
54
6
24
1
42
63
86
8
27
50
19
102
12
25
32
15
2
14
21
3
87
34
14
4
77
4
224
114
20
40
33
139
316
9
68
499
520
220
34
2
100
21
1
36
1
21
18
4
3
54
11
14
23
16
17
5
61
7
25
29
13
4
28
520
187
329
241
154
12
19
37
2
148
6
68
226
52
6
62
100
40
49
7
38
35
8
237
35
17
1
38
520
4
269
157
150
123
108
210
183
127
449
477
5
177
68
520
47
49
520
83
520
87
216
4
38
60
1
53
353
426
176
186
209
24
66
139
77
17
102
21
520
520
79
207
90
450
109
18
82
1
33
32
46
24
4
17
5
1
9
6
154
8
151
22
8
119
14
12
6
16
83
26
40
34
27
27
61
38
15
15
43
54
201
1
46
1
19
7
107
27
94
280
102
50
100
6
183
129
34
36
99
16
51
31
28
1
74
15
70
520
520
366
108
520
116
286
22
104
4
123
3
66
11
68
30
46
20
2
520
520
520
1
50
219
292
249
92
146
96
3
84
23
99
52
65
1
20
195
134
34
98
357
520
32
88
294
63
75
161
10
134
44
80
7
42
35
17
35
21
25
36
35
8
122
66
102
41
9
3
46
112
85
2
13
7
14
70
35
31
12
14
33
3
13
32
6
8
1
9
14
34
25
24
13
2
7
23
8
26
6
4
10
1
41
6
46
4
5
9
41
9
18
345
2
38
8
24
71
9
72
36
51
18
110
17
3
141
10
1
5
5
7
9
39
14
1
7
11
51
8
15
5
6
5
22
17
13
7
28
19
13
5
39
10
24
24
45
29
31
1
51
17
9
10
111
145
42
18
6
7
31
71
48
8
91
1
7
2
47
19
3
17
26
34
2
3
8
24
33
23
36
30
75
39
51
38
31
1
4
3
32
32
16
25
23
3
15
2
3
43
80
228
6
26
11
18
65
6
91
13
20
8
30
3
84
52
13
30
17
4
1
10
7
10
8
9
8
2
2
25
1
7
321
237
9
10
2
16
12
151
2
9
2
11
1
7
1
10
6
1
13
5
4
9
1
1
1
3
8
59
7
6
2
7
20
1
7
12
3
2
24
6
7
10
1
4
13
6
9
19
10
1
11
2
93
49
14
7
10
1
20
18
1
18
1
20
32
4
11
1
1
8
11
10
3
10
2
5
10
6
91
4
8
24
6
21
33
22
20
1
1
15
24
18
6
16
2
10
13
2
5
23
22
13
1
19
9
1
30
8
3
16
7
12
72
7
3
3
33
27
12
520
21
44
11
6
32
7
26
77
4
16
60
9
9
4
23
31
87
9
36
21
9
149
21
8
94
6
13
23
5
57
147
16
80
17
8
72
36
108
4
29
61
5
65
20
128
15
52
55
28
9
25
1
6
14
84
51
1
34
29
59
26
4
33
17
13
25
20
13
14
25
10
23
65
15
46
58
303
386
123
520
215
463
18
292
72
113
238
95
15
213
376
401
47
136
66
205
266
105
3
29
129
355
358
53
222
47
107
413
236
276
332
6
11
178
71
14
297
161
48
13
35
4
1
28
76
21
64
520
114
93
16
515
11
61
1
41
16
329
10
20
226
512
154
8
2
36
79
10
78
456
75
22
3
15
96
320
103
8
47
159
11
16
113
3
64
61
61
23
25
107
76
21
67
58
235
49
158
112
79
407
22
45
18
202
113
177
10
362
146
483
221
119
520
520
309
90
88
16
180
306
34
37
18
9
34
118
43
30
2
1
89
31
13
12
67
75
210
287
6
18
1
40
1
31
8
62
74
8
82
165
520
14
26
77
64
310
6
223
4
9
174
3
12
29
8
187
6
28
32
13
2
34
9
10
27
202
32
295
45
44
86
13
178
26
7
8
10
6
9
10
88
224
3
4
45
5
16
27
82
11
3
10
6
25
76
11
46
16
20
33
7
45
53
4
93
102
47
56
1
31
5
6
6
11
57
80
12
86
108
23
26
182
520
218
4
136
325
183
80
1
13
15
14
13
4
14
27
30
16
3
50
86
238
56
290
3
473
53
102
136
95
520
133
263
520
80
111
325
192
48
206
303
189
134
393
280
520
311
154
84
128
227
35
14
5
40
2
4
4
30
1
3
20
142
99
519
462
204
421
129
520
1
1
187
95
497
1
520
394
6
54
32
520
118
40
163
433
7
122
69
96
33
3
453
43
11
20
11
16
46
39
10
1
7
43
81
29
21
7
37
20
63
80
27
397
2
10
235
80
31
24
166
520
66
16
37
47
34
6
18
10
113
153
114
316
88
329
105
24
7
33
4
25
19
234
280
23
18
33
7
41
241
30
242
30
101
35
260
37
57
3
65
35
42
58
122
31
15
34
87
227
103
520
12
216
66
104
112
374
105
207
198
305
38
284
1
6
73
4
22
20
30
25
520
46
1
32
25
26
9
16
27
53
188
510
14
9
40
106
5
4
14
67
2
75
66
280
37
236
515
95
119
28
256
157
1
423
229
378
63
128
81
63
79
112
35
55
27
85
69
10
84
60
142
168
8
97
293
175
434
73
27
110
32
125
4
367
422
221
14
520
22
19
265
112
515
176
150
143
60
14
384
58
6
12
47
2
12
90
63
22
219
520
42
71
31
17
182
44
4
33
369
118
327
520
515
431
195
68
92
125
88
31
180
56
14
49
89
20
17
64
520
66
520
48
29
19
219
520
52
21
30
62
443
8
1
78
43
50
53
91
63
23
[truncated: 5,410,372 more chars]
