# Supplementary material for: Joint analysis of phenotype-effect-generation identifies loci associated with grain quality traits in rice hybrids
Source: Nat Commun. 2023 Jul 4;14:3930. doi: 10.1038/s41467-023-39534-x (PMC10319794; doi:10.1038/s41467-023-39534-x)
Supplement: Supplementary file 12 — Source Data [file 41467_2023_39534_MOESM12_ESM.zip › Supplementary Figure 4D_source data.txt]

Distance(bp)	LD Estimate(R2)
10	0.6734230324259
20	0.657084983185472
30	0.653118949311039
40	0.64948660688534
50	0.645797148769153
60	0.643195451986809
70	0.642453969166689
80	0.640739922926793
90	0.641015090690715
100	0.639767214470123
200	0.636547376451257
300	0.631781157624647
400	0.627741369239409
500	0.624316578270449
600	0.621349488716936
700	0.618834222163349
800	0.615247715264467
900	0.613216612777164
1000	0.61063285561531
1100	0.607582030692556
1200	0.60636194969957
1300	0.603899366989782
1400	0.601936859126314
1500	0.600126940115212
1600	0.597375093323622
1700	0.595747717081996
1800	0.594530285209132
1900	0.59204152482046
2000	0.590254285997375
2100	0.587430109246108
2200	0.586930864571313
2300	0.585046369478781
2400	0.583595386537481
2500	0.58188196121367
2600	0.581020495261484
2700	0.580325131798601
2800	0.578941914708488
2900	0.577784675930425
3000	0.57655216034237
3100	0.574905867415339
3200	0.573965298385019
3300	0.572597360062043
3400	0.57128615312052
3500	0.569386621684826
3600	0.568625391919334
3700	0.566856622822125
3800	0.565992631966373
3900	0.565342433145734
4000	0.563667408049085
4100	0.562601131637429
4200	0.560912960199756
4300	0.561127889417852
4400	0.559618372235185
4500	0.558145254994742
4600	0.557630261343864
4700	0.557390427302448
4800	0.557540346075615
4900	0.556539240339175
5000	0.555766031229679
5100	0.55410892138472
5200	0.553273941432354
5300	0.551433616804986
5400	0.551557678124472
5500	0.550122912501148
5600	0.54861447687473
5700	0.548206270192982
5800	0.54779956876475
5900	0.546106516029511
6000	0.545463245292831
6100	0.544760277725229
6200	0.54378153872881
6300	0.544142415467036
6400	0.542825012666045
6500	0.541464348131956
6600	0.540412137887802
6700	0.539020598197027
6800	0.538995354598235
6900	0.539748233640608
7000	0.539110578270984
7100	0.538309843573355
7200	0.536498141300782
7300	0.535947194737496
7400	0.536773200140428
7500	0.535371047602141
7600	0.532648143753948
7700	0.533445652407553
7800	0.53267597640646
7900	0.532426054058854
8000	0.531539191929614
8100	0.530351220113651
8200	0.529911334562258
8300	0.528859129896763
8400	0.528424828910064
8500	0.52765606148966
8600	0.525499170291979
8700	0.526167545796469
8800	0.525032105497663
8900	0.524426053093299
9000	0.523622665487842
9100	0.52304117611588
9200	0.521828345125837
9300	0.521044556327279
9400	0.519817311749485
9500	0.52004625490639
9600	0.520125534544022
9700	0.519035866714272
9800	0.518344656979976
9900	0.51843686143069
10000	0.517074846404834
10100	0.516342850845006
10200	0.516361594604283
10300	0.515806406978702
10400	0.514373930630823
10500	0.514013686460968
10600	0.513119581229026
10700	0.512785221133298
10800	0.512897348541234
10900	0.511223489184623
11000	0.509579628501745
11100	0.509615876621876
11200	0.508313733457826
11300	0.508865721519226
11400	0.50820478643155
11500	0.507468966387604
11600	0.50754891378404
11700	0.507384295057908
11800	0.506570524659796
11900	0.506696089282608
12000	0.505764133015658
12100	0.504721807118983
12200	0.504477642046323
12300	0.503922588588425
12400	0.50370921250644
12500	0.501695716336831
12600	0.502111402575677
12700	0.501288465650431
12800	0.500976122356388
12900	0.501261761182449
13000	0.501422535879574
13100	0.500539991936765
13200	0.500067283358167
13300	0.499081075748272
13400	0.4991277088622
13500	0.498077067495834
13600	0.497416476987516
13700	0.496608975368505
13800	0.495884179678413
13900	0.49684877189569
14000	0.494960180127056
14100	0.494271100850347
14200	0.492263588307538
14300	0.493058678445425
14400	0.491892832537232
14500	0.492522454010215
14600	0.491260717949497
14700	0.490703585746364
14800	0.490628709012756
14900	0.489766968435556
15000	0.490865919953391
15100	0.490932240980868
15200	0.490889976407544
15300	0.489680118585755
15400	0.489868788795828
15500	0.488922627414649
15600	0.489318728277936
15700	0.488941012371696
15800	0.488559998615014
15900	0.487663144645897
16000	0.487370730559534
16100	0.486875113395721
16200	0.48613154919886
16300	0.48469505648774
16400	0.484600647828697
16500	0.48428443242917
16600	0.484373365834686
16700	0.483357889645699
16800	0.483663950979054
16900	0.483536472916447
17000	0.483229693614181
17100	0.483785541945076
17200	0.483081956438317
17300	0.48334972504829
17400	0.482021618032776
17500	0.481819746307885
17600	0.481793391008398
17700	0.480558087508359
17800	0.48100385778819
17900	0.479707114403916
18000	0.479704682918922
18100	0.478373397055667
18200	0.477462020630228
18300	0.477313602964487
18400	0.477018437551664
18500	0.477152563889952
18600	0.476167755301413
18700	0.475727060941302
18800	0.474637092683731
18900	0.475694621762778
19000	0.475621796214343
19100	0.474920544680222
19200	0.475273076972265
19300	0.474925577149441
19400	0.474889684310714
19500	0.474372264029424
19600	0.473267231193804
19700	0.472793414878773
19800	0.473043288500809
19900	0.472628159446068
20000	0.471629411873526
20100	0.47063823371457
20200	0.470363361973019
20300	0.47007370734055
20400	0.468742601494949
20500	0.468133333594303
20600	0.468076181645839
20700	0.468068794933864
20800	0.468265491408915
20900	0.467442422816848
21000	0.467507190703021
21100	0.468109464848776
21200	0.466988795962036
21300	0.465770661337422
21400	0.465311884230477
21500	0.465452834478595
21600	0.46542820785312
21700	0.465320964513064
21800	0.465110676471894
21900	0.46462892222996
22000	0.464157071910934
22100	0.464403812457486
22200	0.4644829092521
22300	0.464267611136106
22400	0.465416370454916
22500	0.463261708414639
22600	0.463637644682064
22700	0.463070420150128
22800	0.462630287180911
22900	0.463253468901591
23000	0.462213937688465
23100	0.462643218429499
23200	0.46165803489526
23300	0.461692399852166
23400	0.461880155054421
23500	0.460961173218664
23600	0.460460275650246
23700	0.460027149558192
23800	0.460115058806849
23900	0.459151085986593
24000	0.461021420169314
24100	0.459355556306414
24200	0.459596495100101
24300	0.458867364671518
24400	0.459005195478924
24500	0.45879164444425
24600	0.458313446239858
24700	0.457097968620434
24800	0.456358436156253
24900	0.455542667165904
25000	0.455753437665171
25100	0.455204427875592
25200	0.454183357415972
25300	0.45487648613071
25400	0.45466205262175
25500	0.454718236193149
25600	0.453273379204826
25700	0.453981640173896
25800	0.453841617904193
25900	0.453080980824653
26000	0.453334136471111
26100	0.453004441676195
26200	0.453483393193504
26300	0.45269790233193
26400	0.453954463296528
26500	0.452779439952038
26600	0.451558130984515
26700	0.451880214337759
26800	0.451189947373057
26900	0.450960593747632
27000	0.450508601603815
27100	0.450709954965026
27200	0.450839596172482
27300	0.450828205195715
27400	0.450486425321817
27500	0.449933095392602
27600	0.449339598817617
27700	0.448300116507623
27800	0.44936535800203
27900	0.449569310757623
28000	0.448876478025717
28100	0.448721826378137
28200	0.448144602387128
28300	0.446625572078189
28400	0.446204692078198
28500	0.446414995313895
28600	0.445574033549065
28700	0.445441552520545
28800	0.445566175899064
28900	0.445059785638252
29000	0.444966478117671
29100	0.444500333128221
29200	0.445248214884924
29300	0.444718907293886
29400	0.444401806405305
29500	0.444484443172904
29600	0.44415726130947
29700	0.44400966294952
29800	0.442443067994693
29900	0.441935943647323
30000	0.443094703950821
30100	0.442341045133202
30200	0.441659271536609
30300	0.441830006932761
30400	0.441388340686439
30500	0.441968073415075
30600	0.441131315189301
30700	0.441225196655
30800	0.440021194226789
30900	0.440427344521297
31000	0.440091930617121
31100	0.439627498517124
31200	0.438681746021184
31300	0.438634141630869
31400	0.43714366634291
31500	0.438421083519036
31600	0.438177720888093
31700	0.438497462001154
31800	0.438152336121017
31900	0.437631411197472
32000	0.436786123063267
32100	0.436337745885284
32200	0.43520660407641
32300	0.435818307856223
32400	0.435938136623286
32500	0.435085189580239
32600	0.433878018284625
32700	0.43388504318015
32800	0.433872759479476
32900	0.433698728825563
33000	0.434094022372756
33100	0.433618190146094
33200	0.433851297170604
33300	0.432646627796661
33400	0.433653921916341
33500	0.433786372963105
33600	0.433685757974611
33700	0.433078366394469
33800	0.432820584268251
33900	0.432953536003842
34000	0.432908510146858
34100	0.432130798894723
34200	0.432216608078939
34300	0.432200096591029
34400	0.432491253831687
34500	0.432442511613007
34600	0.432219028010004
34700	0.432488810438055
34800	0.432151096008524
34900	0.432306085126593
35000	0.430797168448317
35100	0.431032160471523
35200	0.430691473079313
35300	0.430899849313198
35400	0.430155521890999
35500	0.430613864990672
35600	0.429617403023203
35700	0.430480833322023
35800	0.429999066423306
35900	0.429911640419183
36000	0.428291775956429
36100	0.428763955182047
36200	0.428088975694181
36300	0.428176544561942
36400	0.42839790134351
36500	0.427370760027695
36600	0.426788244873228
36700	0.427063951417299
36800	0.426661747302101
36900	0.426536942976929
37000	0.426418777970563
37100	0.426621311845163
37200	0.426510790890534
37300	0.425442433836489
37400	0.42480310102571
37500	0.424809682620045
37600	0.424833883832415
37700	0.424673602922469
37800	0.424022873302754
37900	0.422726833425097
38000	0.422434376070789
38100	0.422695642192028
38200	0.423667589910559
38300	0.423274329868122
38400	0.423892976318869
38500	0.424649619393076
38600	0.425221475822717
38700	0.424793714273448
38800	0.423573655874819
38900	0.422948664595584
39000	0.421988144774927
39100	0.421401842148624
39200	0.422008897713716
39300	0.421580689106678
39400	0.422231949789732
39500	0.42273051165884
39600	0.422885254858332
39700	0.421773210889755
39800	0.421564275011208
39900	0.422306276045982
40000	0.422911640424823
40100	0.422457735548869
40200	0.422879722789968
40300	0.420741657303953
40400	0.420394937277394
40500	0.420385533535859
40600	0.420407255415729
40700	0.420125088660405
40800	0.420859139689748
40900	0.420236360309729
41000	0.420993692151526
41100	0.419519579870477
41200	0.419528571722603
41300	0.418776081649633
41400	0.41914209621141
41500	0.418126638982287
41600	0.416924858039695
41700	0.41909539287458
41800	0.418157852823439
41900	0.417103964088303
42000	0.416523760332626
42100	0.4172684979699
42200	0.415707784196657
42300	0.415539668272971
42400	0.41656087381548
42500	0.41658334092304
42600	0.415581092026689
42700	0.416093814522008
42800	0.41637549469447
42900	0.41613779185176
43000	0.416242299713185
43100	0.416233603955972
43200	0.416300391181145
43300	0.414570806728616
43400	0.41398344440574
43500	0.41553988367727
43600	0.415518157946318
43700	0.414457297892094
43800	0.414009260129973
43900	0.413219271209071
44000	0.413125460764243
44100	0.412919602857655
44200	0.412987528979959
44300	0.412083748609609
44400	0.41168117531635
44500	0.411675114485722
44600	0.41172075002283
44700	0.411830337854902
44800	0.411872022850278
44900	0.410878037646022
45000	0.411590270228803
45100	0.411757130441653
45200	0.410798631528272
45300	0.409426692055098
45400	0.408977150039612
45500	0.408830456112254
45600	0.408554958992461
45700	0.409590301592655
45800	0.409409732462721
45900	0.40950328079155
46000	0.408477638066532
46100	0.408005214791055
46200	0.408023691488507
46300	0.40854085359281
46400	0.407205693393867
46500	0.408588234008524
46600	0.408483938874281
46700	0.408956109840378
46800	0.409087113645859
46900	0.409532936695315
47000	0.408529456533628
47100	0.408771799500554
47200	0.409910455795497
47300	0.410420854016674
47400	0.409740826371319
47500	0.409061712153484
47600	0.408063521188696
47700	0.407938959728472
47800	0.408304522187391
47900	0.408231986720284
48000	0.407479535315568
48100	0.407336164323316
48200	0.406995780953699
48300	0.406639141101813
48400	0.406734706730186
48500	0.40746667406953
48600	0.406599915787866
48700	0.407002361618854
48800	0.407081965761925
48900	0.406514176904349
49000	0.406906260157595
49100	0.406888685906643
49200	0.407581534066166
49300	0.406622285812113
49400	0.406631124006337
49500	0.406240867586286
49600	0.405623729945953
49700	0.405913538256185
49800	0.405207790190712
49900	0.404480816799423
50000	0.405110566504491
50100	0.404811640283523
50200	0.40464835615755
50300	0.404646551384438
50400	0.404697779451273
50500	0.405288285786063
50600	0.404256950691889
50700	0.403143090865859
50800	0.402428727501161
50900	0.402489990222583
51000	0.402125586039168
51100	0.402606512327561
51200	0.402611124299168
51300	0.402146376275023
51400	0.402103632008474
51500	0.402494712519957
51600	0.402355730495765
51700	0.401810506787968
51800	0.401262109676225
51900	0.401334231877928
52000	0.401403464817678
52100	0.401400828218388
52200	0.400795126981395
52300	0.40095015670227
52400	0.399936674600551
52500	0.399837342157775
52600	0.40009647345391
52700	0.399577531133348
52800	0.399839434564302
52900	0.4005981999339
53000	0.39987388592373
53100	0.400553638310786
53200	0.399035765456376
53300	0.398664881950877
53400	0.397818910663673
53500	0.397048340838316
53600	0.397752257675767
53700	0.39875789018448
53800	0.396977469303232
53900	0.397130124924768
54000	0.396944145058261
54100	0.396221921592724
54200	0.397341453445804
54300	0.397156839490035
54400	0.396307112197772
54500	0.395927163155347
54600	0.396098047507463
54700	0.395569558569088
54800	0.396155026023096
54900	0.394636147481992
55000	0.395138777373848
55100	0.39531528215612
55200	0.394287352367757
55300	0.394632351832878
55400	0.392979489892985
55500	0.393035601084688
55600	0.392630154676018
55700	0.393181851947957
55800	0.393619468051148
55900	0.392509646299956
56000	0.392998133549016
56100	0.392410838843922
56200	0.393396925402666
56300	0.392497243745376
56400	0.393780284857096
56500	0.393409398441831
56600	0.392916297212489
56700	0.391903725504146
56800	0.392136498311777
56900	0.392154240648791
57000	0.390937644392322
57100	0.39097384236087
57200	0.391307316347657
57300	0.39118215291439
57400	0.390846950548303
57500	0.391368071759478
57600	0.391208641628619
57700	0.391116830282816
57800	0.391879820190982
57900	0.39200315397312
58000	0.392096507862089
58100	0.391683031845306
58200	0.391977320184104
58300	0.392021568352211
58400	0.39264637663785
58500	0.391093047602371
58600	0.391788264847373
58700	0.391709680799632
58800	0.391371399391877
58900	0.390712716213379
59000	0.390904089056894
59100	0.390370632571529
59200	0.390759800830517
59300	0.391324058774941
59400	0.389268053685335
59500	0.38888903875149
59600	0.389219877559071
59700	0.389312539037781
59800	0.387931547488718
59900	0.389217317801037
60000	0.388096506703553
60100	0.387442685125685
60200	0.388845329563067
60300	0.388377470451352
60400	0.388495935688846
60500	0.388665997228878
60600	0.389332695419025
60700	0.390248896923943
60800	0.390474924357811
60900	0.390441714140411
61000	0.389846250806896
61100	0.390327703073708
61200	0.390260079072294
61300	0.388920266042723
61400	0.388835427702636
61500	0.390004183382854
61600	0.388885330248626
61700	0.388134102038895
61800	0.38929162890003
61900	0.388661731133168
62000	0.388669115668007
62100	0.388631202893256
62200	0.387240212766291
62300	0.387008157660818
62400	0.386214406799709
62500	0.385907401248485
62600	0.386346964118382
62700	0.385908642291399
62800	0.385199903543796
62900	0.385593441609749
63000	0.386046612914928
63100	0.384068077533949
63200	0.385276359197491
63300	0.384447804131347
63400	0.384784724848636
63500	0.384100202616745
63600	0.385348914220882
63700	0.384535164264915
63800	0.384035283493104
63900	0.382882002538581
64000	0.382978991926904
64100	0.381963860988093
64200	0.381813026378446
64300	0.382113987486349
64400	0.381074352072232
64500	0.381029809024779
64600	0.379783976162861
64700	0.381180517625654
64800	0.381177338950787
64900	0.381897590020187
65000	0.381483785633277
65100	0.381513813714256
65200	0.38075385725875
65300	0.380493154022122
65400	0.380862672527515
65500	0.380877067199182
65600	0.380446561959434
65700	0.380455484704115
65800	0.379643321797271
65900	0.379256632207356
66000	0.378981004169322
66100	0.378318208869669
66200	0.379854733206736
66300	0.379137725645777
66400	0.378773261238421
66500	0.379492358280655
66600	0.379401930177209
66700	0.378896826048142
66800	0.378582081250128
66900	0.378830265857422
67000	0.378351180105684
67100	0.379079974847145
67200	0.378784815470312
67300	0.378665995401645
67400	0.377728438329575
67500	0.377617351978037
67600	0.378748991268023
67700	0.378284049303848
67800	0.377793236107499
67900	0.378454068414277
68000	0.379022000607528
68100	0.378719313000159
68200	0.378174666465208
68300	0.378367318776837
68400	0.379256958189833
68500	0.378693257818236
68600	0.378729008002016
68700	0.378148437566729
68800	0.37809367622193
68900	0.378323196674707
69000	0.378156533827838
69100	0.377743658067043
69200	0.377847952281597
69300	0.378185339354416
69400	0.377450016359247
69500	0.376664254961788
69600	0.37763631213
69700	0.378051182471487
69800	0.376867200953034
69900	0.377527779781851
70000	0.377664499315586
70100	0.377113048730862
70200	0.375978831520295
70300	0.375257016807256
70400	0.37580470480643
70500	0.376042839275191
70600	0.376483720416978
70700	0.376674410082657
70800	0.376435145376081
70900	0.376044360579051
71000	0.376152309629616
71100	0.3767114161852
71200	0.376901560297385
71300	0.377286088660047
71400	0.376930279313107
71500	0.377282273710147
71600	0.376835875771721
71700	0.376283643850101
71800	0.376489390678211
71900	0.376540580967074
72000	0.376652226328176
72100	0.375851188954375
72200	0.375553258473831
72300	0.375772090418208
72400	0.374650422650062
72500	0.374233451415875
72600	0.373738184894607
72700	0.373890331363855
72800	0.374254929413193
72900	0.37448658399368
73000	0.374564313660268
73100	0.373660858166989
73200	0.374873757397254
73300	0.374247542230227
73400	0.373763897614568
73500	0.373481352204661
73600	0.373243563451478
73700	0.372368901734657
73800	0.372625915279674
73900	0.372171690721518
74000	0.372078195763799
74100	0.373022076869655
74200	0.372655343994803
74300	0.372635450987407
74400	0.372076457987088
74500	0.372451994875754
74600	0.371724815513247
74700	0.371682948525745
74800	0.372003820422268
74900	0.371317348788696
75000	0.370684581111516
75100	0.371259065898247
75200	0.371038237215684
75300	0.371926216171807
75400	0.370434285308349
75500	0.371274287721458
75600	0.370402603196115
75700	0.372137824156773
75800	0.3717966811874
75900	0.371518968804899
76000	0.371031695500514
76100	0.371044456848453
76200	0.370109810783143
76300	0.370034997390627
76400	0.371095680764872
76500	0.370576541545169
76600	0.37142269471422
76700	0.371816061955134
76800	0.370718195435941
76900	0.370795086273281
77000	0.369268789976301
77100	0.369654748001013
77200	0.369965238403459
77300	0.36854414022863
77400	0.368023542705047
77500	0.367767238080064
77600	0.367794785237081
77700	0.36792328368437
77800	0.367041146283548
77900	0.368347158282151
78000	0.367499481300731
78100	0.367335537591011
78200	0.367159603207563
78300	0.366449281989095
78400	0.367174932776411
78500	0.365994302808028
78600	0.365679298334474
78700	0.36621586477705
78800	0.365326119017399
78900	0.36487943595005
79000	0.364867144377638
79100	0.364452961482938
79200	0.365828801749654
79300	0.364976100671885
79400	0.365661689438361
79500	0.365755747196509
79600	0.36538664418096
79700	0.36602689692844
79800	0.366404226935369
79900	0.36566475459891
80000	0.365697867303899
80100	0.3650246695689
80200	0.365558314951202
80300	0.36488405426298
80400	0.364950587862246
80500	0.365497941950851
80600	0.366217147705791
80700	0.365295837784515
80800	0.36546999368283
80900	0.365191457768563
81000	0.365089399266242
81100	0.365468944795702
81200	0.365036392856307
81300	0.364966885925998
81400	0.365128081283981
81500	0.365520284319966
81600	0.364932855908628
81700	0.36491444827155
81800	0.3648298320848
81900	0.364752951309653
82000	0.365022837920499
82100	0.364939328730905
82200	0.365166711790174
82300	0.363791976533058
82400	0.364259316254481
82500	0.364115247086779
82600	0.3639417901505
82700	0.363700842908182
82800	0.363679014719512
82900	0.363893245308974
83000	0.363378613592949
83100	0.363978034618782
83200	0.362934933992776
83300	0.361889850719844
83400	0.361986170294178
83500	0.361629345557633
83600	0.362328840658254
83700	0.36164659041453
83800	0.361961504347351
83900	0.362309165625188
84000	0.362203669603606
84100	0.36289232370366
84200	0.363270708306147
84300	0.363572274583701
84400	0.362828719190088
84500	0.361963394359499
84600	0.361193979969073
84700	0.361921495984524
84800	0.362545852095865
84900	0.361907793606462
85000	0.361534948019852
85100	0.361542082177887
85200	0.360390196452674
85300	0.3610200181306
85400	0.361129173799645
85500	0.360681727097967
85600	0.361229295562842
85700	0.360427638881526
85800	0.360399695282135
85900	0.360440179141289
86000	0.360201791407439
86100	0.359622051868705
86200	0.359344305280844
86300	0.359307261626989
86400	0.358901920329763
86500	0.359233512939865
86600	0.360142069482409
86700	0.3585716911349
86800	0.359477500168431
86900	0.358551473636947
87000	0.359145526958277
87100	0.358444445933895
87200	0.358596865281641
87300	0.35907802990653
87400	0.358473658822186
87500	0.358646482969421
87600	0.358568769390862
87700	0.357594588680955
87800	0.358611128178431
87900	0.358869335989697
88000	0.358830940574735
88100	0.358378011938674
88200	0.358183531560244
88300	0.35919663754888
88400	0.359027808474114
88500	0.358704113337148
88600	0.35904495981059
88700	0.35871592423416
88800	0.357864282753052
88900	0.35853260831653
89000	0.357701030361799
89100	0.357777653962759
89200	0.358472268030009
89300	0.358757653390484
89400	0.357324584244067
89500	0.357993608282158
89600	0.356793308940304
89700	0.356770823386386
89800	0.356920195667253
89900	0.357676070645134
90000	0.35685552753524
90100	0.357050839903462
90200	0.356827051998454
90300	0.356613271224778
90400	0.357162635587205
90500	0.356749207906507
90600	0.357030109888348
90700	0.356455785715657
90800	0.357109855063861
90900	0.356947252828645
91000	0.357393333210157
91100	0.357477030760729
91200	0.35699964334758
91300	0.356847976275795
91400	0.357364956458262
91500	0.356790231179323
91600	0.357374986229805
91700	0.356848143417336
91800	0.35641859392792
91900	0.356658074334517
92000	0.356117480307374
92100	0.356171006072561
92200	0.357380111100225
92300	0.356896985471152
92400	0.357087881715513
92500	0.356647498483917
92600	0.355678345509952
92700	0.356910673206274
92800	0.355818812589069
92900	0.357262781517133
93000	0.356069503481527
93100	0.355657938338724
93200	0.355797762079852
93300	0.355909968247882
93400	0.355226680955841
93500	0.355508198216293
93600	0.355487127646084
93700	0.356377974937448
93800	0.355713996616936
93900	0.354777395272479
94000	0.354842842049271
94100	0.35509578024548
94200	0.354294617665588
94300	0.354263542538354
94400	0.354995310442875
94500	0.35467324377582
94600	0.355100617946212
94700	0.35440304221051
94800	0.354764629934416
94900	0.355560304493788
95000	0.35567560775892
95100	0.355360015413108
95200	0.354987980321111
95300	0.355357460939359
95400	0.355884324635472
95500	0.35562627804037
95600	0.357086735683065
95700	0.355478824487426
95800	0.355934772141502
95900	0.355773379087364
96000	0.355565933688898
96100	0.355107439934566
96200	0.354935941165627
96300	0.353578776519743
96400	0.354318709929652
96500	0.354556848118269
96600	0.354472340827217
96700	0.353980001960846
96800	0.352830319368249
96900	0.351917298818461
97000	0.35175328029894
97100	0.35297250644863
97200	0.35296476663524
97300	0.352860635821394
97400	0.352635441755968
97500	0.354018109696313
97600	0.353105542500811
97700	0.353944075576413
97800	0.353349025577577
97900	0.352839017115677
98000	0.35271016599981
98100	0.352289256766419
98200	0.351950309022686
98300	0.35192507728439
98400	0.351758895151431
98500	0.352409616960353
98600	0.352757103805929
98700	0.352175681589915
98800	0.35292011072136
98900	0.353564042820803
99000	0.353544544848811
99100	0.353950591104497
99200	0.35293723351351
99300	0.353423644269423
99400	0.352649530753324
99500	0.352706905426354
99600	0.352328205196819
99700	0.351174865689555
99800	0.351871244423897
99900	0.351676631109732
100000	0.351990764938258
100100	0.351883276729268
100200	0.350659224625388
100300	0.351150793692093
100400	0.350925455565654
100500	0.351291689252937
100600	0.350881411042297
100700	0.351425422570019
100800	0.351383882224699
100900	0.351535612611652
101000	0.351742414018603
101100	0.351789522829335
101200	0.351490446771691
101300	0.351827459673799
101400	0.351239338200105
101500	0.351018067006273
101600	0.351170993544423
101700	0.351110802938981
101800	0.351810344445801
101900	0.351160922098052
102000	0.351592280867481
102100	0.35165350030229
102200	0.351538225111634
102300	0.351966814847419
102400	0.35313457166346
102500	0.352265299058673
102600	0.352148484983491
102700	0.351771589954434
102800	0.351457386806778
102900	0.351873543490336
103000	0.350674501381538
103100	0.351139030024778
103200	0.350838138855154
103300	0.349740261597986
103400	0.350739379482894
103500	0.351301540765581
103600	0.350874424826721
103700	0.351044787329691
103800	0.350637414366516
103900	0.350249835314871
104000	0.350052910443676
104100	0.349142140226943
104200	0.349863336759604
104300	0.349582279313977
104400	0.34926063747376
104500	0.348073219747429
104600	0.348270018618797
104700	0.349088399287439
104800	0.347999091248276
104900	0.347990725105578
105000	0.34803405584728
105100	0.34759787305309
105200	0.348406062825613
105300	0.34860250830998
105400	0.347362871544318
105500	0.347660138910509
105600	0.347823280745703
105700	0.347195809017099
105800	0.346776657284199
105900	0.346267262702308
106000	0.347158621423262
106100	0.347933418636379
106200	0.346810884674542
106300	0.345870802832915
106400	0.345911619585581
106500	0.34685039828155
106600	0.34590792699692
106700	0.34657322641272
106800	0.345937042081835
106900	0.345453934304654
107000	0.345409085517406
107100	0.345734418505346
107200	0.347213842949896
107300	0.346048230060829
107400	0.346455644626918
107500	0.346889253610179
107600	0.345041973215455
107700	0.344587065560709
107800	0.344229776785278
107900	0.345117792907497
108000	0.345688709592373
108100	0.346285661656327
108200	0.345481104782525
108300	0.345092993944703
108400	0.345307082374226
108500	0.345408452534818
108600	0.345378236688225
108700	0.344320054402643
108800	0.34494207489769
108900	0.344833209593664
109000	0.344876065169498
109100	0.344074687198763
109200	0.34460576696528
109300	0.343629788992074
109400	0.343982512654829
109500	0.345093290218139
109600	0.345225426003531
109700	0.344647400080529
109800	0.345437388610106
109900	0.344795829905647
110000	0.343689666783807
110100	0.342828400555094
110200	0.341817840311449
110300	0.341484684334692
110400	0.342229923568942
110500	0.342305653845967
110600	0.342560033103171
110700	0.34270231574478
110800	0.341885317645002
110900	0.342075842205951
111000	0.341763421556985
111100	0.341607555826307
111200	0.340443674156246
111300	0.339990160592583
111400	0.340310266314869
111500	0.340849268846499
111600	0.340933717724248
111700	0.340616396348021
111800	0.339352922880866
111900	0.339474081270427
112000	0.339901190516967
112100	0.340505381794826
112200	0.340942558352324
112300	0.339866727030847
112400	0.339547492424439
112500	0.338412658893022
112600	0.33958859207496
112700	0.340194940589207
112800	0.33996941281614
112900	0.339297994630489
113000	0.339225154392416
113100	0.338047021901861
113200	0.33838321592597
113300	0.337731520475496
113400	0.33786148719235
113500	0.3372002954024
113600	0.337377677722545
113700	0.336464574851754
113800	0.337435146376372
113900	0.336859043641178
114000	0.337207977287128
114100	0.337192855173535
114200	0.336600058093443
114300	0.33617687217241
114400	0.335338291425588
114500	0.335636251330425
114600	0.335397052400328
114700	0.335788578152783
114800	0.336108470816965
114900	0.33573322486642
115000	0.335128120009777
115100	0.334432717814878
115200	0.335514271328183
115300	0.335388832240282
115400	0.335282136109486
115500	0.335258212558029
115600	0.335041281462415
115700	0.334568464453027
115800	0.335392182003536
115900	0.334692851005369
116000	0.335045240351127
116100	0.335518054284099
116200	0.336936852549299
116300	0.335745406020551
116400	0.335712313239376
116500	0.335173338794517
116600	0.335545331293815
116700	0.335981266713616
116800	0.33645423535924
116900	0.335449843953038
117000	0.335001094270672
117100	0.334653979271842
117200	0.334444135558597
117300	0.333906915816387
117400	0.332424074507583
117500	0.333147375132699
117600	0.332265113690441
117700	0.333020469148861
117800	0.332964020551821
117900	0.334086706997799
118000	0.333692983248314
118100	0.333242205048448
118200	0.334646621516368
118300	0.334930664249659
118400	0.335744604874386
118500	0.335141807001162
118600	0.334755806554925
118700	0.333527009928778
118800	0.333681421721954
118900	0.333805662319807
119000	0.333683487764779
119100	0.332692214170522
119200	0.331815153688691
119300	0.332784238380587
119400	0.333025277444401
119500	0.333230243149319
119600	0.333217535767757
119700	0.333097556828447
119800	0.333114738765047
119900	0.332524846781386
120000	0.333365241229058
120100	0.332686877878936
120200	0.333293740170278
120300	0.332944625282699
120400	0.333472663426679
120500	0.332881187347813
120600	0.333924781550039
120700	0.332946782011342
120800	0.333359454567938
120900	0.333271005561351
121000	0.333196186513004
121100	0.333183910602612
121200	0.33340753537942
121300	0.333086409596976
121400	0.333993840833129
121500	0.333639428609012
121600	0.332921264268369
121700	0.332617707158126
121800	0.332203135349732
121900	0.33197410063167
122000	0.331592937460974
122100	0.331561041159969
122200	0.331310785221574
122300	0.331644726300863
122400	0.331212051847834
122500	0.332128044216143
122600	0.33211136858174
122700	0.331930302761618
122800	0.332525637732871
122900	0.331676975367232
123000	0.331840123197812
123100	0.332126090371667
123200	0.332473388530565
123300	0.332116646959397
123400	0.331235470841113
123500	0.332180771861517
123600	0.33143830114523
123700	0.331221874781369
123800	0.331330115650995
123900	0.331868595575671
124000	0.332014252029914
124100	0.332881030004567
124200	0.331040697884203
124300	0.331228958704357
124400	0.330046478978658
124500	0.329469911400135
124600	0.329837010422987
124700	0.330055104449826
124800	0.329971056458881
124900	0.32982226252919
125000	0.33008185568589
125100	0.32966805109176
125200	0.330759033041041
125300	0.330956131388604
125400	0.330375818847029
125500	0.331321086426855
125600	0.330834954973886
125700	0.330319716076387
125800	0.330096476676346
125900	0.330639020128312
126000	0.330455521243718
126100	0.33001653921156
126200	0.330511764018114
126300	0.331047440314269
126400	0.331208579105924
126500	0.331440725668627
126600	0.331683025818068
126700	0.332352262644628
126800	0.331346525482603
126900	0.331079657332387
127000	0.331949418254035
127100	0.332257007043533
127200	0.331835270031908
127300	0.33081036788245
127400	0.329820087478195
127500	0.330106004144899
127600	0.330619951055901
127700	0.330912536903355
127800	0.330082601447076
127900	0.330202172374601
128000	0.330353686515189
128100	0.329669378014519
128200	0.329930934869486
128300	0.329006190883078
128400	0.330085388607633
128500	0.330571476500383
128600	0.330452601112193
128700	0.330374989924849
128800	0.329713866043642
128900	0.329828903848053
129000	0.33088579403144
129100	0.330371946806698
129200	0.330062355879141
129300	0.329834228696781
129400	0.329879319365025
129500	0.330874932019203
129600	0.330172394597517
129700	0.330468723687883
129800	0.329234595922969
129900	0.329303677754854
130000	0.329440971625001
130100	0.328997533799588
130200	0.329067587286202
130300	0.328548580204711
130400	0.329721546996258
130500	0.329855018050955
130600	0.328927993672542
130700	0.328711837040793
130800	0.328374512866475
130900	0.326729027505032
131000	0.328019636234879
131100	0.327763566750679
131200	0.32922395323179
131300	0.329204248804829
131400	0.328879992052503
131500	0.327992424418681
131600	0.329036103696773
131700	0.328873403401284
131800	0.329099497145161
131900	0.328755698781
132000	0.328221361895703
132100	0.327796136037436
132200	0.327809790263507
132300	0.326861783025311
132400	0.327083815486277
132500	0.326644563698463
132600	0.32704543021414
132700	0.327390334978182
132800	0.326924118933643
132900	0.326834259459335
133000	0.326298458581116
133100	0.325424836124077
133200	0.324125228999532
133300	0.325280477958004
133400	0.325744091994716
133500	0.326410411777678
133600	0.326661056306824
133700	0.32504129490781
133800	0.325142820932114
133900	0.325073769156569
134000	0.326125630950185
134100	0.325875383593055
134200	0.325315908002074
134300	0.324782990807506
134400	0.325484211047999
134500	0.324352807361997
134600	0.323706538082151
134700	0.322494537314629
134800	0.322712466290877
134900	0.32217974670363
135000	0.32195429888965
135100	0.322301374708446
135200	0.322123680446306
135300	0.322154730913827
135400	0.322919285005471
135500	0.322584022308475
135600	0.322025395078481
135700	0.323277924776792
135800	0.323143630754149
135900	0.322307403456508
136000	0.322890358644955
136100	0.322905735851716
136200	0.323111725312331
136300	0.323455131979479
136400	0.324241032953157
136500	0.324228634228216
136600	0.324660635631287
136700	0.324446156076414
136800	0.324437833225088
136900	0.323413309047411
137000	0.323995200585282
137100	0.323794729128354
137200	0.323138142404495
137300	0.323566162035574
137400	0.32326035461359
137500	0.322448392387454
137600	0.322427567933713
137700	0.321953334354273
137800	0.322000292075239
137900	0.322862325422084
138000	0.32269235442554
138100	0.323264686854653
138200	0.323411845882886
138300	0.323752038944104
138400	0.322554498378029
138500	0.322935965246822
138600	0.323610885198642
138700	0.323277510833967
138800	0.323044651823937
138900	0.323112124510105
139000	0.32211140308728
139100	0.322032333179684
139200	0.322517789650483
139300	0.321580829950644
139400	0.321327485039078
139500	0.321504969948517
139600	0.321872558977302
139700	0.320290212179999
139800	0.321510339303414
139900	0.321316189390737
140000	0.320767346466066
140100	0.320329950277617
140200	0.319989694575534
140300	0.319877566113498
140400	0.319827229315317
140500	0.319547578920891
140600	0.320329496745292
140700	0.320097912641887
140800	0.320299045972298
140900	0.320793717621057
141000	0.32040163230862
141100	0.320425904208034
141200	0.320324203238357
141300	0.320326726705849
141400	0.319754367117009
141500	0.321150408579255
141600	0.320011269017812
141700	0.321083235510723
141800	0.321191397918747
141900	0.321156727082061
142000	0.322321448875132
142100	0.321373293408625
142200	0.321001622929204
142300	0.321456499568397
142400	0.320630847624774
142500	0.320820216998012
142600	0.321302501302719
142700	0.320310631072603
142800	0.321035253021739
142900	0.320430566720917
143000	0.319961858193118
143100	0.320684363452299
143200	0.32059507054843
143300	0.320384558363362
143400	0.319830196774353
143500	0.320036917399802
143600	0.320333485717312
143700	0.320266707461783
143800	0.319431963301566
143900	0.319631506580354
144000	0.319625932555765
144100	0.319875560458513
144200	0.319531109684952
144300	0.318992047893659
144400	0.319171742195718
144500	0.319419252542805
144600	0.320505573957173
144700	0.319629110737771
144800	0.320035810220936
144900	0.319918205378695
145000	0.319536498353412
145100	0.319710701487729
145200	0.320735128761258
145300	0.319328230013285
145400	0.320170944016485
145500	0.319848484327228
145600	0.320323470471327
145700	0.320083143912693
145800	0.320089645380503
145900	0.320236894110715
146000	0.319446706283793
146100	0.319493621733633
146200	0.319612016620444
146300	0.319785762331746
146400	0.320389523785867
146500	0.320567817886001
146600	0.319623922560022
146700	0.318577704630257
146800	0.320088983084495
146900	0.319499243151675
147000	0.3187072859124
147100	0.319513563778719
147200	0.319365254902415
147300	0.319334912669653
147400	0.319496106633386
147500	0.320087157086662
147600	0.319540748821907
147700	0.319308500246296
147800	0.318084863979683
147900	0.317981701662103
148000	0.318412613345105
148100	0.318380571224568
148200	0.318524313645439
148300	0.316910602427396
148400	0.317449083425777
148500	0.317705547414869
148600	0.317877432589395
148700	0.317128714874727
148800	0.316728378759916
148900	0.316215294951799
149000	0.316053583769925
149100	0.316631148493709
149200	0.316075927039338
149300	0.316319012202034
149400	0.316358284410114
149500	0.316178564325998
149600	0.315337286372344
149700	0.315231573334128
149800	0.315048859214767
149900	0.314627571417713
150000	0.314904716078959
150100	0.314824225209856
150200	0.315112768930306
150300	0.314935099188514
150400	0.315111464628039
150500	0.315606406863306
150600	0.315111375501707
150700	0.314641805543764
150800	0.314512970479628
150900	0.314889007404386
151000	0.314145902747818
151100	0.314707145354985
151200	0.314416154013274
151300	0.314302795802238
151400	0.314621392937348
151500	0.314798594672472
151600	0.313692824273454
151700	0.314539104990051
151800	0.313615865581781
151900	0.313257578969156
152000	0.3137253272191
152100	0.313337177569069
152200	0.313051292686551
152300	0.313160898782933
152400	0.313124505317354
152500	0.312325862468895
152600	0.311965270538709
152700	0.313217052125599
152800	0.312423637470863
152900	0.312481609428757
153000	0.313976809573825
153100	0.312785145125765
153200	0.3131329597901
153300	0.312668566955863
153400	0.312793135774564
153500	0.312695960766496
153600	0.313347311828854
153700	0.313258052865527
153800	0.312134550423043
153900	0.312225723248141
154000	0.312013882524308
154100	0.311966728208482
154200	0.31146149418221
154300	0.311795956689489
154400	0.311699553606828
154500	0.311462831381095
154600	0.311453224732519
154700	0.311655991825706
154800	0.311870121333121
154900	0.312023432784247
155000	0.311359718423672
155100	0.311258221290408
155200	0.31085590647128
155300	0.31137252285882
155400	0.311400772303595
155500	0.310828775123891
155600	0.311183068546226
155700	0.311912808311913
155800	0.31046428320104
155900	0.311859524048021
156000	0.31126756086649
156100	0.311997156631206
156200	0.312034737562335
156300	0.311303264568649
156400	0.311479699187086
156500	0.311939038015818
156600	0.312004326376625
156700	0.311141707370332
156800	0.311429606964682
156900	0.312405574896973
157000	0.311933753232814
157100	0.312880785770654
157200	0.312812406053777
157300	0.312369672386558
157400	0.310853961650986
157500	0.311137460518424
157600	0.310461134892419
157700	0.310837012805207
157800	0.310933773629368
157900	0.310780911984619
158000	0.310358234161584
158100	0.309787102930676
158200	0.310032634343696
158300	0.310048079206379
158400	0.309426264983479
158500	0.309257984745155
158600	0.308885910456693
158700	0.308064738019573
158800	0.308744953287493
158900	0.308817462240523
159000	0.309510169012845
159100	0.308903041791234
159200	0.309087380278638
159300	0.309334221762993
159400	0.308439498765593
159500	0.30855947113665
159600	0.309268430938211
159700	0.308928019215367
159800	0.309337296633906
159900	0.30878694741878
160000	0.308674927884214
160100	0.309101179077015
160200	0.30892785415751
160300	0.309147735254788
160400	0.308712797017405
160500	0.308938342012283
160600	0.308442278618163
160700	0.308363524364498
160800	0.30855301297726
160900	0.308604890648637
161000	0.309374726030854
161100	0.309542596446038
161200	0.308901436140183
161300	0.307909524789034
161400	0.3082430500545
161500	0.30772348298219
161600	0.306778127318368
161700	0.307390715412121
161800	0.306975805246844
161900	0.307046252264131
162000	0.305679013085958
162100	0.306578855854157
162200	0.305996434361986
162300	0.306594067577786
162400	0.308340566005922
162500	0.308576010853194
162600	0.308197909196909
162700	0.308233201447267
162800	0.306817191386803
162900	0.307847696313191
163000	0.307254363375889
163100	0.306651039637633
163200	0.307654611544527
163300	0.307185135529392
163400	0.307537875920527
163500	0.307078894211735
163600	0.307696278464815
163700	0.308307477624673
163800	0.307874442745242
163900	0.308486021442894
164000	0.308497478231293
164100	0.308097076115892
164200	0.308094320768856
164300	0.307308006670823
164400	0.307370568946488
164500	0.306944768499368
164600	0.306387970688272
164700	0.307465523000858
164800	0.306274303905188
164900	0.306730468756569
165000	0.308349241680627
165100	0.307352618431857
165200	0.306728438644219
165300	0.306781914287034
165400	0.307036418387527
165500	0.306938158065714
165600	0.30602390444015
165700	0.306389702864139
165800	0.306461437784729
165900	0.306535907830115
166000	0.305342464917633
166100	0.305686401178583
166200	0.306184196929844
166300	0.307337772121397
166400	0.307097999448561
166500	0.306681504718964
166600	0.30634904259274
166700	0.306583917069765
166800	0.306373264110841
166900	0.306258178592272
167000	0.306730017049066
167100	0.306656616925438
167200	0.306792931290992
167300	0.307540928220539
167400	0.307054174136344
167500	0.306953723087739
167600	0.306400174027012
167700	0.307509521753556
167800	0.307203681028924
167900	0.306961535176048
168000	0.307391933625008
168100	0.308199143899552
168200	0.308031276063596
168300	0.307450978051237
168400	0.307007348873299
168500	0.307691701195433
168600	0.307263928380796
168700	0.3066845920189
168800	0.307006616246185
168900	0.307040509506301
169000	0.306822727470665
169100	0.30733164146733
169200	0.306070618459421
169300	0.306412990040599
169400	0.305820676047031
169500	0.306203061625192
169600	0.306227534151832
169700	0.306077946325856
169800	0.30628202318049
169900	0.30589918159781
170000	0.305853490917985
170100	0.305571168528197
170200	0.304699814628529
170300	0.303725566233129
170400	0.304213083162773
170500	0.305095543811814
170600	0.303882603593919
170700	0.304474295582259
170800	0.303881692401092
170900	0.303611631649538
171000	0.303485150475174
171100	0.302362636534339
171200	0.302937623512372
171300	0.304172913596026
171400	0.30363592065051
171500	0.302983773433362
171600	0.302793540691188
171700	0.303304571354485
171800	0.303441881883316
171900	0.303614830121679
172000	0.303583957506583
172100	0.302989951127182
172200	0.30324846591027
172300	0.30329853502665
172400	0.304214089052738
172500	0.30354313784739
172600	0.304012880741886
172700	0.304432644249816
172800	0.304110633639675
172900	0.304118930953207
173000	0.303848652771314
173100	0.303292661579347
173200	0.303753680180672
173300	0.303567131009438
173400	0.304052059478758
173500	0.303299854979607
173600	0.303029221657609
173700	0.303420756456012
173800	0.303736714870428
173900	0.30307329242783
174000	0.303081006040392
174100	0.303094489276553
174200	0.303329820912582
174300	0.304275529950004
174400	0.30379264613382
174500	0.30383421452714
174600	0.304225339003586
174700	0.304597047963307
174800	0.304628168514203
174900	0.304988795805754
175000	0.304039809348156
175100	0.3027040916761
175200	0.302609602400853
175300	0.304078514960844
175400	0.3039260931663
175500	0.303758940180113
175600	0.303527684034347
175700	0.303160253752641
175800	0.303861278942878
175900	0.303625744541591
176000	0.30286209437514
176100	0.303959445445365
176200	0.303395257331979
176300	0.302090296431767
176400	0.303114800903659
176500	0.303817197190309
176600	0.302921437025645
176700	0.302772061417455
176800	0.302309655360867
176900	0.302373557189674
177000	0.302940329012794
177100	0.303308613784742
177200	0.303282176518619
177300	0.302268292468413
177400	0.304031121618089
177500	0.303171683750547
177600	0.303803211313528
177700	0.303798469781581
177800	0.303205543927676
177900	0.30273237007025
178000	0.302074519973961
178100	0.302176341547742
178200	0.301827455814522
178300	0.301689790125753
178400	0.300956565693758
178500	0.300701806213387
178600	0.301065610878304
178700	0.301380350229921
178800	0.300996976164976
178900	0.300497892036312
179000	0.300773597558214
179100	0.30131007137964
179200	0.30055607072424
179300	0.300680306837875
179400	0.300224941820821
179500	0.299998387955563
179600	0.30046755912295
179700	0.300316586326249
179800	0.299607941930979
179900	0.299432261762779
180000	0.299538769728007
180100	0.299584543704765
180200	0.29967230435999
180300	0.299904633161423
180400	0.299705881419274
180500	0.299527248009241
180600	0.299802026726339
180700	0.299922821636419
180800	0.30088017818891
180900	0.300759781213848
181000	0.299854761055605
181100	0.30010544019526
181200	0.299261685271271
181300	0.298579901860956
181400	0.298984336948294
181500	0.298872255680858
181600	0.298131144118344
181700	0.298185948170806
181800	0.29800137842529
181900	0.297774537638591
182000	0.299094932336778
182100	0.29892937815391
182200	0.29756286003493
182300	0.297565402381691
182400	0.297667436323413
182500	0.296868136574899
182600	0.29748135074526
182700	0.297258253283834
182800	0.296478490761132
182900	0.297827952727492
183000	0.297452211432927
183100	0.298411426435382
183200	0.298047160890053
183300	0.298432880235399
183400	0.297595702047397
183500	0.297058754133584
183600	0.297647823210135
183700	0.297431429087412
183800	0.297007194953114
183900	0.296272354261858
184000	0.296821410824559
184100	0.296640572356982
184200	0.296206570141957
184300	0.295899502621421
184400	0.296105407145183
184500	0.295540250024304
184600	0.29582491883287
184700	0.295878702692845
184800	0.295361848126416
184900	0.295181061717313
185000	0.29576303372617
185100	0.296069792031529
185200	0.295395378238796
185300	0.295378894634532
185400	0.295852883605634
185500	0.29630097094888
185600	0.295589694895169
185700	0.295286638362689
185800	0.295016157338898
185900	0.295488321809451
186000	0.2958296015065
186100	0.295346444300032
186200	0.295819165132014
186300	0.295242968523179
186400	0.295519266977656
186500	0.295564421625498
186600	0.29596698529511
186700	0.295636468243007
186800	0.29541328661046
186900	0.295077974571813
187000	0.295762771356218
187100	0.295868812123543
187200	0.294039088479362
187300	0.294297286868231
187400	0.295186800073327
187500	0.295030719059398
187600	0.295451410280847
187700	0.294494659844596
187800	0.294197677576164
187900	0.294490861517629
188000	0.294992384896884
188100	0.294610400821889
188200	0.294456828039427
188300	0.29394492702333
188400	0.293325326692477
188500	0.293508140609001
188600	0.293622997031281
188700	0.293212905993096
188800	0.293472111340854
188900	0.293413712386337
189000	0.292926702568303
189100	0.292953757385811
189200	0.292621413431705
189300	0.292911150555427
189400	0.293694901004299
189500	0.293744257467785
189600	0.293781622224521
189700	0.292545001755686
189800	0.292319272302926
189900	0.292662438564186
190000	0.29217632190907
190100	0.291830759724755
190200	0.291758296532511
190300	0.291729463236309
190400	0.291820170522028
190500	0.290925532174274
190600	0.291076761257097
190700	0.291225383985918
190800	0.29067524445635
190900	0.290621874552496
191000	0.290348172845217
191100	0.291681093412688
191200	0.291663675826142
191300	0.291856220481613
191400	0.292321235843813
191500	0.29285372384161
191600	0.292860110746739
191700	0.292569092501182
191800	0.29194727236055
191900	0.292001719204006
192000	0.291611744545141
192100	0.291751744421634
192200	0.29220319138932
192300	0.291769360988513
192400	0.291987032855122
192500	0.291165358516353
192600	0.291783646250619
192700	0.291032621666283
192800	0.291361561072314
192900	0.292232971789396
193000	0.291299497571946
193100	0.292293968622205
193200	0.292066914530912
193300	0.291749092576204
193400	0.292328642790433
193500	0.290950137644248
193600	0.291855632100454
193700	0.292971187439577
193800	0.291902415454041
193900	0.292164476511713
194000	0.292358695296696
194100	0.290433158471419
194200	0.290377197304238
194300	0.291230710587633
194400	0.291839768983578
194500	0.290914138019594
194600	0.292505212137592
194700	0.291955861803946
194800	0.291195106534644
194900	0.291557333256089
195000	0.291767955732854
195100	0.290634460133525
195200	0.291275657820857
195300	0.291585979887736
195400	0.291422925561038
195500	0.290681176089572
195600	0.291226455483638
195700	0.29076294090033
195800	0.291092929493746
195900	0.291071795291233
196000	0.291618064964362
196100	0.291239324562008
196200	0.291373261153091
196300	0.290533339414018
196400	0.290574084192863
196500	0.290142774761868
196600	0.290736342710245
196700	0.289477405024651
196800	0.289864619935438
196900	0.289681051913431
197000	0.290278994259213
197100	0.290556646716668
197200	0.290195160922395
197300	0.2899845750317
197400	0.289679830167015
197500	0.289376117999756
197600	0.28993864345519
197700	0.289673163625108
197800	0.28905943781518
197900	0.289240677769464
198000	0.289320526206712
198100	0.289096454400581
198200	0.287989449906275
198300	0.288343176708775
198400	0.289508206152025
198500	0.289120855170462
198600	0.288915242923625
198700	0.28886419247755
198800	0.288792004317482
198900	0.288617365516916
199000	0.288885766203733
[truncated: 1,011 more rows]
