# Supplementary material for: Joint analysis of phenotype-effect-generation identifies loci associated with grain quality traits in rice hybrids
Source: Nat Commun. 2023 Jul 4;14:3930. doi: 10.1038/s41467-023-39534-x (PMC10319794; doi:10.1038/s41467-023-39534-x)
Supplement: Supplementary file 12 — Source Data [file 41467_2023_39534_MOESM12_ESM.zip › Supplementary Figure 5_source data.xlsx]

## Sheet: Supplementary Figure 5
Supplementary Figure 5A
		Input data of neighbour-joining tree developed by using the 1,619,588 filtered SNPs
	Data 1	(V8:0.00140,(((V74:0.16778,V64:0.16719):0.04218,
		(V51:0.14408,(V62:0.14509,V32:0.19112):0.06462):0.05581):0.05033,
		((V5:0.12151,V19:0.12981):0.04915,((((V59:0.15916,
		V46:0.10105):0.03769,(((((V38:0.06804,V6:0.13708):0.07490,
		(V36:0.03191,(V37:0.02725,((((V66:0.00386,V65:0.00821):0.19330,
		(V76:0.13349,V63:0.15035):0.05482):0.03219,(V75:0.00779,
		V17:0.01794):0.03994):0.04072,(V43:0.00819,V11:0.00528):0.02135):0.04570):0.04728):0.02489):0.02583,
		V4:0.05479):0.01329,((((V88:0.13085,V86:0.09026):0.05869,
		V77:0.02354):0.01913,V54:0.14761):0.06428,(V50:0.15615,
		V13:0.09757):0.03500):0.02298):0.03058,(((V48:0.17251,
		V72:0.08930):0.05807,V45:0.03843):0.05952,(V58:0.02769,
		V47:0.08485):0.01024):0.01459):0.02087):0.05403,
		((V15:0.00397,V9:0.01095):0.05392,(V10:0.15398,
		((V49:0.01040,V16:0.00377):0.04863,(V82:0.14039,
		V31:0.04433):0.10194):0.03273):0.04405):0.04632):0.03426,
		(V117:0.16202,((((V52:0.09846,V44:0.13014):0.04531,
		(V14:0.18604,(V90:0.21256,V12:0.19252):0.07224):0.08146):0.04516,
		((V56:0.22731,V53:0.18629):0.04152,((((V119:0.04000,
		V116:0.02227):0.18536,(V34:0.16594,V33:0.18279):0.04406):0.01632,
		(V73:0.19199,((V84:0.07071,(V81:0.01133,V80:0.01321):0.14342):0.15623,
		V35:0.11380):0.24236):0.10493):0.02655,(((V83:0.16573,
		(V60:0.02377,V29:0.08246):0.12138):0.08271,(V78:0.15163,
		(V39:0.23562,((V91:0.20539,V89:0.00006):0.12208,
		(V115:0.00775,(V92:0.03784,(V79:0.00322,V30:0.00598):0.02200):0.00070):0.04235):0.06296):0.03527):0.03342):0.02618,
		(((V85:0.19750,(V68:0.06120,V67:0.06180):0.10512):0.07850,
		V40:0.16486):0.06010,((V113:0.19844,(((V71:0.00833,
		V69:0.00161):0.19813,V41:0.13072):0.03033,((V111:0.16161,
		(V110:0.02157,V70:0.11281):0.01729):0.02112,V61:0.08191):0.01865):0.03277):0.02628,
		(((V105:0.18745,((V120:0.14802,V118:0.06996):0.11090,
		V99:0.14287):0.04325):0.08596,((V55:0.06433,V42:0.08662):0.06071,
		(V27:0.14066,(V98:0.02376,((V100:0.01379,V95:0.07219):0.00510,
		(V112:0.07969,((((V104:0.06387,V103:0.06844):0.03956,
		V96:0.00006):0.01058,(V109:0.13142,(((V108:0.01199,
		V97:0.01521):0.02487,V107:0.00893):0.00180,(V106:0.03244,
		V102:0.09095):0.02053):0.00648):0.00656):0.00071,
		(V101:0.00211,V94:0.00211):0.00000):0.00006):0.01219):0.03797):0.07773):0.04695):0.03547):0.02472,
		(V114:0.15681,V87:0.16419):0.02712):0.01252):0.02835):0.00798):0.01394):0.02320):0.01461):0.02552,
		((V57:0.12824,(V25:0.00189,V18:0.01018):0.07554):0.07005,
		(((V21:0.07781,(V24:0.07819,((V23:0.04934,V22:0.07604):0.09588,
		(V26:0.02554,V7:0.16283):0.05778):0.02539):0.03153):0.05030,
		(V93:0.10056,V20:0.07190):0.03903):0.03871,V28:0.15358):0.04512):0.05960):0.02154):0.05282):0.02504):0.03996):0.14714,
		V1:0.00354);
	Data 2	SNP Genotype of inbred parent varieties
		Please see it in the file Supplementary Figure 5 A_data2_source data in zip format.
Supplementary Figure 5B
		Population structure result was analyzed using Admixture software (3.0) for K=2
		lines	Cluster 1	Cluster 2
	Data 3	V1	0.99999	1e-05
		V2	0.621104	0.378896
		V3	0.604389	0.395611
		V4	0.99999	1e-05
		V5	0.99999	1e-05
		V6	0.964685	0.035315
		V7	0.219494	0.780506
		V8	0.99999	1e-05
		V9	0.99999	1e-05
		V10	0.843783	0.156217
		V11	0.99999	1e-05
		V12	0.596338	0.403662
		V13	0.99999	1e-05
		V14	0.516871	0.483129
		V15	0.99999	1e-05
		V16	0.801242	0.198758
		V17	0.99999	1e-05
		V18	0.423286	0.576714
		V19	0.896782	0.103218
		V20	0.499455	0.500545
		V21	0.403531	0.596469
		V22	0.499137	0.500863
		V23	0.417841	0.582159
		V24	0.424088	0.575912
		V25	0.432224	0.567776
		V26	0.37517	0.62483
		V27	0.079255	0.920745
		V28	0.541301	0.458699
		V29	0.381608	0.618392
		V30	0.367052	0.632948
		V31	0.571633	0.428367
		V32	0.843703	0.156297
		V33	0.513622	0.486378
		V34	0.379997	0.620003
		V35	0.484772	0.515228
		V36	0.99999	1e-05
		V37	0.99999	1e-05
		V38	0.97012	0.02988
		V39	0.511282	0.488718
		V40	0.486413	0.513587
		V41	0.376053	0.623947
		V42	0.128349	0.871651
		V43	0.99999	1e-05
		V44	0.565646	0.434354
		V45	0.99999	1e-05
		V46	0.956606	0.043394
		V47	0.99999	1e-05
		V48	0.876021	0.123979
		V49	0.800757	0.199243
		V50	0.799515	0.200485
		V51	0.956316	0.043684
		V52	0.463264	0.536736
		V53	0.583292	0.416708
		V54	0.614894	0.385106
		V55	1e-05	0.99999
		V56	0.743414	0.256586
		V57	0.41022	0.58978
		V58	0.99999	1e-05
		V59	0.948293	0.051707
		V60	0.422994	0.577006
		V61	0.071165	0.928835
		V62	0.826133	0.173867
		V63	0.934684	0.065316
		V64	0.779367	0.220633
		V65	0.916483	0.083517
		V66	0.916325	0.083675
		V67	0.635335	0.364665
		V68	0.625743	0.374257
		V69	0.574824	0.425176
		V70	0.370695	0.629305
		V71	0.574727	0.425273
		V72	0.99999	1e-05
		V73	0.579433	0.420567
		V74	0.853438	0.146562
		V75	0.99999	1e-05
		V76	0.99999	1e-05
		V77	0.99999	1e-05
		V78	0.131035	0.868965
		V79	0.367061	0.632939
		V80	0.37259	0.62741
		V81	0.376759	0.623241
		V82	0.389488	0.610512
		V83	0.620735	0.379265
		V84	0.41252	0.58748
		V85	0.730151	0.269849
		V86	0.99999	1e-05
		V87	0.26635	0.73365
		V88	0.927466	0.072534
		V89	0.332951	0.667049
		V90	0.588413	0.411587
		V91	0.433509	0.566491
		V92	0.372758	0.627242
		V93	0.456916	0.543084
		V94	1e-05	0.99999
		V95	1e-05	0.99999
		V96	1e-05	0.99999
		V97	1e-05	0.99999
		V98	1e-05	0.99999
		V99	0.126054	0.873946
		V100	1e-05	0.99999
		V101	1e-05	0.99999
		V102	1e-05	0.99999
		V103	1e-05	0.99999
		V104	1e-05	0.99999
		V105	0.162854	0.837146
		V106	1e-05	0.99999
		V107	1e-05	0.99999
		V108	1e-05	0.99999
		V109	0.02917	0.97083
		V110	1e-05	0.99999
		V111	0.253019	0.746981
		V112	1e-05	0.99999
		V113	0.243752	0.756248
		V114	0.210169	0.789831
		V115	0.346963	0.653037
		AS	0.361308	0.638692
		3A	0.620308	0.379692
		Y58S	0.140699	0.859301
		GZ63	0.451373	0.548627
		PA64	0.219048	0.780952
		Population structure result was analyzed using Admixture software (3.0) for K=3
		lines	Cluster 1	Cluster 2	Cluster 3
	Data 4	V1	1e-05	0.99998	1e-05
		V2	0.242195	0.535952	0.221853
		V3	0.261124	0.539641	0.199235
		V4	1e-05	0.99998	1e-05
		V5	1e-05	0.99998	1e-05
		V6	1e-05	0.944538	0.055452
		V7	0.689872	0.183424	0.126704
		V8	1e-05	0.99998	1e-05
		V9	1e-05	0.99998	1e-05
		V10	0.151571	0.848419	1e-05
		V11	1e-05	0.99998	1e-05
		V12	0.282211	0.522149	0.19564
		V13	1e-05	0.99998	1e-05
		V14	0.412761	0.475576	0.111663
		V15	1e-05	0.99998	1e-05
		V16	0.193572	0.806418	1e-05
		V17	1e-05	0.99998	1e-05
		V18	0.540179	0.418095	0.041726
		V19	0.106706	0.893284	1e-05
		V20	0.500717	0.499273	1e-05
		V21	0.59387	0.40612	1e-05
		V22	0.477004	0.503555	0.019441
		V23	0.561133	0.422448	0.016419
		V24	0.56761	0.43238	1e-05
		V25	0.530542	0.427783	0.041675
		V26	0.591079	0.355221	0.0537
		V27	0.870123	0.042318	0.087558
		V28	0.424632	0.53659	0.038778
		V29	0.437847	0.339767	0.222386
		V30	0.633625	0.366365	1e-05
		V31	0.420384	0.573667	0.00595
		V32	0.101466	0.807033	0.091502
		V33	0.444451	0.493215	0.062333
		V34	0.554002	0.365453	0.080546
		V35	0.176937	0.270753	0.55231
		V36	1e-05	0.99998	1e-05
		V37	1e-05	0.99998	1e-05
		V38	0.027121	0.972869	1e-05
		V39	0.377039	0.461091	0.16187
		V40	0.458844	0.443022	0.098133
		V41	0.62503	0.37496	1e-05
		V42	0.859459	0.121448	0.019093
		V43	1e-05	0.99998	1e-05
		V44	0.417758	0.561291	0.02095
		V45	1e-05	0.99998	1e-05
		V46	0.045996	0.953994	1e-05
		V47	1e-05	0.947503	0.052487
		V48	0.119485	0.880505	1e-05
		V49	0.193896	0.806094	1e-05
		V50	0.2125	0.78749	1e-05
		V51	0.032403	0.942032	0.025565
		V52	0.527359	0.468573	0.004068
		V53	0.359519	0.58085	0.059632
		V54	0.310311	0.562916	0.126773
		V55	0.99998	1e-05	1e-05
		V56	0.171175	0.715658	0.113167
		V57	0.494307	0.372143	0.13355
		V58	1e-05	0.99998	1e-05
		V59	0.048783	0.951207	1e-05
		V60	0.514231	0.418735	0.067034
		V61	0.928968	0.071022	1e-05
		V62	0.097372	0.775751	0.126877
		V63	0.05159	0.920729	0.027682
		V64	0.18101	0.746027	0.072962
		V65	0.059559	0.887184	0.053257
		V66	0.05968	0.887037	0.053283
		V67	0.333393	0.603693	0.062914
		V68	0.247281	0.567057	0.185662
		V69	0.367364	0.500405	0.132231
		V70	0.641547	0.358443	1e-05
		V71	0.367426	0.500327	0.132248
		V72	1e-05	0.99998	1e-05
		V73	0.318489	0.505381	0.17613
		V74	0.12514	0.834976	0.039884
		V75	1e-05	0.99998	1e-05
		V76	1e-05	0.99998	1e-05
		V77	1e-05	0.921131	0.078859
		V78	0.868345	0.131645	1e-05
		V79	0.633623	0.366367	1e-05
		V80	1e-05	1e-05	0.99998
		V81	1e-05	1e-05	0.99998
		V82	0.513917	0.365559	0.120524
		V83	0.302559	0.612826	0.084615
		V84	1e-05	1e-05	0.99998
		V85	0.18116	0.693564	0.125276
		V86	1e-05	0.91914	0.08085
		V87	0.637728	0.244984	0.117288
		V88	0.031086	0.871872	0.097042
		V89	0.593015	0.317322	0.089664
		V90	0.263278	0.502119	0.234604
		V91	0.431595	0.413762	0.154643
		V92	0.626215	0.373775	1e-05
		V93	0.505331	0.456374	0.038294
		V94	0.99998	1e-05	1e-05
		V95	0.999973	1.7e-05	1e-05
		V96	0.99998	1e-05	1e-05
		V97	0.99998	1e-05	1e-05
		V98	0.99998	1e-05	1e-05
		V99	0.725273	0.074896	0.199832
		V100	0.99998	1e-05	1e-05
		V101	0.99998	1e-05	1e-05
		V102	0.99998	1e-05	1e-05
		V103	0.999977	1.3e-05	1e-05
		V104	0.99998	1e-05	1e-05
		V105	0.73262	0.108828	0.158551
		V106	0.99998	1e-05	1e-05
		V107	0.99998	1e-05	1e-05
		V108	0.99998	1e-05	1e-05
		V109	0.976523	0.023467	1e-05
		V110	0.99997	2e-05	1e-05
		V111	0.677579	0.179198	0.143223
		V112	0.99998	1e-05	1e-05
		V113	0.660622	0.202822	0.136556
		V114	0.7433	0.175012	0.081688
		V115	0.654745	0.345245	1e-05
		AS	0.48886	0.32962	0.18152
		3A	0.37964	0.62035	1e-05
		Y58S	0.510739	1e-05	0.489251
		GZ63	0.396935	0.427197	0.175868
		PA64	0.402684	1e-05	0.597306
		Population structure result was analyzed using Admixture software (3.0) for K=4
		lines	Cluster 1	Cluster 2	Cluster 3	Cluster 4
	Data 5	V1	0.132795	0.867185	1e-05	1e-05
		V2	0.398573	0.336997	0.194823	0.069606
		V3	0.521455	0.272439	0.164614	0.041492
		V4	1e-05	0.99997	1e-05	1e-05
		V5	0.170781	0.811275	0.017934	1e-05
		V6	0.131584	0.822925	0.045481	1e-05
		V7	0.884908	1e-05	0.040509	0.074574
		V8	0.132413	0.867567	1e-05	1e-05
		V9	0.087762	0.912218	1e-05	1e-05
		V10	0.44075	0.55923	1e-05	1e-05
		V11	1e-05	0.99997	1e-05	1e-05
		V12	0.351825	0.344426	0.168726	0.135022
		V13	1e-05	0.99997	1e-05	1e-05
		V14	0.638549	0.173578	0.087964	0.099909
		V15	0.103889	0.896091	1e-05	1e-05
		V16	0.543485	0.456495	1e-05	1e-05
		V17	1e-05	0.99997	1e-05	1e-05
		V18	0.997766	0.002214	1e-05	1e-05
		V19	0.283883	0.685916	1e-05	0.030191
		V20	0.99997	1e-05	1e-05	1e-05
		V21	0.99997	1e-05	1e-05	1e-05
		V22	0.9766	0.02338	1e-05	1e-05
		V23	0.99997	1e-05	1e-05	1e-05
		V24	0.99997	1e-05	1e-05	1e-05
		V25	0.996118	0.003862	1e-05	1e-05
		V26	0.99997	1e-05	1e-05	1e-05
		V27	0.323426	1e-05	0.084571	0.591993
		V28	0.866821	0.133159	1e-05	1e-05
		V29	0.750456	0.066472	0.183062	1e-05
		V30	0.99997	1e-05	1e-05	1e-05
		V31	0.76083	0.23915	1e-05	1e-05
		V32	0.227764	0.671906	0.078236	0.022094
		V33	0.530413	0.268881	0.044237	0.156469
		V34	0.682746	0.141764	0.047564	0.127925
		V35	0.158763	0.226064	0.52812	0.087054
		V36	1e-05	0.99997	1e-05	1e-05
		V37	1e-05	0.99997	1e-05	1e-05
		V38	0.125386	0.874594	1e-05	1e-05
		V39	0.689943	0.185589	0.124458	1e-05
		V40	0.52428	0.299969	0.072859	0.102893
		V41	0.734803	0.175024	1e-05	0.090164
		V42	0.512004	0.032378	0.028097	0.427521
		V43	1e-05	0.99997	1e-05	1e-05
		V44	0.55299	0.341029	0.00369	0.10229
		V45	1e-05	0.99997	1e-05	1e-05
		V46	0.107737	0.892243	1e-05	1e-05
		V47	1e-05	0.948636	0.051344	1e-05
		V48	0.245187	0.716136	1e-05	0.038667
		V49	0.543499	0.456481	1e-05	1e-05
		V50	0.247066	0.699633	1e-05	0.05329
		V51	0.033547	0.905432	0.010767	0.050254
		V52	0.865554	0.134425	1.1e-05	1e-05
		V53	0.629493	0.351007	0.019489	1e-05
		V54	0.292029	0.504855	0.090947	0.11217
		V55	0.374177	1e-05	1e-05	0.625803
		V56	0.310643	0.553591	0.091501	0.044265
		V57	0.877934	1e-05	0.094457	0.027599
		V58	1e-05	0.99997	1e-05	1e-05
		V59	0.156571	0.840228	1e-05	0.003191
		V60	0.929122	0.070858	1e-05	1e-05
		V61	0.847505	1e-05	1e-05	0.152475
		V62	0.193692	0.659501	0.115762	0.031045
		V63	0.192009	0.807971	1e-05	1e-05
		V64	0.206228	0.64077	0.056762	0.09624
		V65	0.069873	0.826272	0.052789	0.051067
		V66	0.069964	0.826051	0.052778	0.051207
		V67	0.507494	0.445719	0.019725	0.027062
		V68	0.417748	0.439003	0.143238	1e-05
		V69	0.442262	0.371268	0.11606	0.07041
		V70	0.791762	0.167558	1e-05	0.04067
		V71	0.443241	0.370994	0.116112	0.069653
		V72	0.020355	0.979625	1e-05	1e-05
		V73	0.332805	0.375802	0.162838	0.128555
		V74	0.213487	0.710914	0.026482	0.049117
		V75	1e-05	0.99997	1e-05	1e-05
		V76	0.02814	0.97184	1e-05	1e-05
		V77	1e-05	0.99997	1e-05	1e-05
		V78	0.482226	1e-05	1e-05	0.517754
		V79	0.99997	1e-05	1e-05	1e-05
		V80	1e-05	1e-05	0.99997	1e-05
		V81	1e-05	1e-05	0.99997	1e-05
		V82	0.783409	0.12237	0.094211	1e-05
		V83	0.554695	0.371358	0.073937	1e-05
		V84	1e-05	1e-05	0.99997	1e-05
		V85	0.249541	0.588315	0.100132	0.062012
		V86	1e-05	0.99997	1e-05	1e-05
		V87	0.760676	0.036106	0.091146	0.112072
		V88	0.12983	0.829721	0.040439	1e-05
		V89	0.930378	1e-05	0.069602	1e-05
		V90	0.242948	0.388853	0.217905	0.150295
		V91	0.718885	0.122376	0.120879	0.03786
		V92	0.99997	1e-05	1e-05	1e-05
		V93	0.99997	1e-05	1e-05	1e-05
		V94	1e-05	1e-05	1e-05	0.99997
		V95	1e-05	1e-05	1e-05	0.99997
		V96	1e-05	1e-05	1e-05	0.99997
		V97	1e-05	1e-05	1e-05	0.99997
		V98	1e-05	1e-05	1e-05	0.99997
		V99	0.281535	1e-05	0.208367	0.510088
		V100	1e-05	1e-05	1e-05	0.99997
		V101	1e-05	1e-05	1e-05	0.99997
		V102	0.073991	1e-05	1e-05	0.925989
		V103	1e-05	1e-05	1e-05	0.99997
		V104	1e-05	1e-05	1e-05	0.99997
		V105	0.409717	1e-05	0.150118	0.440155
		V106	1e-05	1e-05	1e-05	0.99997
		V107	1e-05	1e-05	1e-05	0.99997
		V108	1e-05	1e-05	1e-05	0.99997
		V109	0.280453	1e-05	1e-05	0.719527
		V110	0.949612	1e-05	1e-05	0.050368
		V111	0.709873	0.023862	0.121746	0.144519
		V112	1e-05	1e-05	1e-05	0.99997
		V113	0.730434	1e-05	0.105289	0.164267
		V114	0.601402	1e-05	0.073794	0.324793
		V115	0.99997	1e-05	1e-05	1e-05
		AS	0.764733	0.069175	0.137255	0.028838
		3A	0.61138	0.329386	1e-05	0.059224
		Y58S	0.59445	1e-05	0.40553	1e-05
		GZ63	0.733884	0.133652	0.132453	1e-05
		PA64	0.44071	1e-05	0.508	0.05128
		Population structure result was analyzed using Admixture software (3.0) for K=5
		lines	Cluster 1	Cluster 2	Cluster 3	Cluster 4	Cluster 5
	Data 6	V1	0.39151	1e-05	1e-05	0.60846	1e-05
		V2	0.105043	1e-05	0.12575	0.700194	0.069003
		V3	0.005959	0.113985	0.078053	0.771522	0.030481
		V4	0.999959	1e-05	1.1e-05	1e-05	1e-05
		V5	0.501467	1.2e-05	1.5e-05	0.498496	1e-05
		V6	0.710713	0.089317	0.043784	0.156177	1e-05
		V7	1e-05	0.766914	0.041145	0.132651	0.05928
		V8	0.391916	1e-05	1e-05	0.608054	1e-05
		V9	0.511633	1e-05	1e-05	0.488337	1e-05
		V10	0.2172	0.057441	1e-05	0.725339	1e-05
		V11	0.99996	1e-05	1e-05	1e-05	1e-05
		V12	0.024551	1e-05	0.085381	0.772739	0.117319
		V13	0.99996	1e-05	1e-05	1e-05	1e-05
		V14	1e-05	0.011011	1e-05	0.854326	0.134643
		V15	0.497435	1e-05	1e-05	0.502535	1e-05
		V16	1e-05	1e-05	1e-05	0.99996	1e-05
		V17	0.99996	1e-05	1e-05	1e-05	1e-05
		V18	1e-05	0.415596	1e-05	0.584374	1e-05
		V19	0.261018	1e-05	1e-05	0.738952	1e-05
		V20	1e-05	0.457001	1e-05	0.542969	1e-05
		V21	1e-05	0.517181	1e-05	0.468021	0.014778
		V22	1.7e-05	0.434162	1e-05	0.565801	1e-05
		V23	1e-05	0.562804	1e-05	0.437166	1e-05
		V24	1e-05	0.535577	1e-05	0.464393	1e-05
		V25	1e-05	0.406151	1e-05	0.593819	1e-05
		V26	1e-05	0.653455	1e-05	0.346515	1e-05
		V27	1e-05	0.228966	0.075356	0.11804	0.577627
		V28	1e-05	0.267506	1e-05	0.732464	1e-05
		V29	0.071024	0.641201	0.162234	0.12553	1e-05
		V30	1e-05	0.99996	1e-05	1e-05	1e-05
		V31	1e-05	0.286239	1e-05	0.713731	1e-05
		V32	0.39472	1e-05	0.04354	0.56172	1e-05
		V33	0.157886	0.273092	0.031095	0.379156	0.158771
		V34	0.140496	0.621173	0.029392	0.103478	0.105461
		V35	0.1535	0.113089	0.502242	0.149425	0.081744
		V36	0.99996	1e-05	1e-05	1e-05	1e-05
		V37	0.99996	1e-05	1e-05	1e-05	1e-05
		V38	0.823905	0.099368	1e-05	0.076707	1e-05
		V39	0.030544	0.436064	0.093186	0.440196	1e-05
		V40	0.308177	0.569865	0.066709	1e-05	0.05524
		V41	0.185213	0.778157	1e-05	1e-05	0.03661
		V42	0.038174	0.588658	0.012077	1e-05	0.361081
		V43	0.99996	1e-05	1e-05	1e-05	1e-05
		V44	0.217365	0.320156	1e-05	0.371827	0.090642
		V45	0.858011	1e-05	1e-05	0.141959	1e-05
		V46	0.826479	0.074615	1e-05	0.098886	1e-05
		V47	0.937736	1e-05	0.062234	1e-05	1e-05
		V48	0.430257	0.003266	1e-05	0.566457	1e-05
		V49	1e-05	1e-05	1e-05	0.99996	1e-05
		V50	0.631944	0.265694	1e-05	0.091251	0.011101
		V51	0.686166	1e-05	1e-05	0.309434	0.00438
		V52	1e-05	0.450782	1e-05	0.549188	1e-05
		V53	0.318668	0.479351	0.018827	0.183144	1e-05
		V54	0.51786	0.328041	0.071725	1e-05	0.082364
		V55	1e-05	0.440902	1e-05	1e-05	0.559068
		V56	0.386834	0.069596	0.068331	0.425208	0.050031
		V57	1e-05	0.415493	0.077334	0.469499	0.037664
		V58	0.99996	1e-05	1e-05	1e-05	1e-05
		V59	0.720722	0.035166	1e-05	0.244093	1e-05
		V60	0.068697	0.756165	1e-05	0.175118	1e-05
		V61	1e-05	0.909416	1e-05	1e-05	0.090554
		V62	0.352441	1e-05	0.078998	0.568542	1e-05
		V63	0.608632	0.06256	1e-05	0.328788	1e-05
		V64	0.337699	1e-05	0.027775	0.5725	0.062017
		V65	0.666445	0.024231	0.059719	0.23026	0.019344
		V66	0.666302	0.024504	0.059734	0.229972	0.019489
		V67	0.448041	0.55085	1e-05	1e-05	0.00109
		V68	0.4407	0.448048	0.111232	1e-05	1e-05
		V69	0.361019	0.447904	0.118903	0.035588	0.036586
		V70	0.19138	0.80859	1e-05	1e-05	1e-05
		V71	0.360887	0.448603	0.118978	0.035514	0.036019
		V72	0.756923	1e-05	1e-05	0.243047	1e-05
		V73	0.262381	0.205836	0.14056	0.271114	0.120108
		V74	0.430252	1e-05	1e-05	0.520843	0.048885
		V75	0.99996	1e-05	1e-05	1e-05	1e-05
		V76	0.734197	1e-05	1e-05	0.265773	1e-05
		V77	0.99996	1e-05	1e-05	1e-05	1e-05
		V78	1e-05	0.537288	1e-05	1e-05	0.462682
		V79	1e-05	0.99996	1e-05	1e-05	1e-05
		V80	1e-05	1e-05	0.99996	1e-05	1e-05
		V81	1e-05	1e-05	0.99996	1e-05	1e-05
		V82	1e-05	0.491657	0.086233	0.42209	1e-05
		V83	0.288089	0.396808	0.067564	0.247529	1e-05
		V84	1e-05	1e-05	0.99996	1e-05	1e-05
		V85	0.51763	0.169569	0.096417	0.156399	0.059985
		V86	0.99996	1e-05	1e-05	1e-05	1e-05
		V87	0.005585	0.692286	0.076309	0.146675	0.079146
		V88	0.803439	0.163758	0.032783	1e-05	1e-05
		V89	0.0477	0.897776	0.054504	1e-05	1e-05
		V90	0.104468	1e-05	0.151418	0.617718	0.126385
		V91	0.076643	0.552664	0.102738	0.24965	0.018304
		V92	1e-05	0.99996	1e-05	1e-05	1e-05
		V93	1e-05	0.38868	1e-05	0.61129	1e-05
		V94	1e-05	1e-05	1e-05	1e-05	0.99996
		V95	1e-05	0.083439	1e-05	1e-05	0.916531
		V96	1e-05	1e-05	1e-05	1e-05	0.99996
		V97	1e-05	1e-05	1e-05	1e-05	0.99996
		V98	1e-05	1e-05	1e-05	1e-05	0.99996
		V99	0.011189	0.235173	0.202753	0.063351	0.487534
		V100	1e-05	1e-05	1e-05	1e-05	0.99996
		V101	1e-05	1e-05	1e-05	1e-05	0.99996
		V102	1e-05	0.116706	1e-05	1e-05	0.883264
		V103	1e-05	1e-05	1e-05	1e-05	0.99996
		V104	1e-05	0.06215	1e-05	1e-05	0.93782
		V105	0.047596	0.40382	0.134584	0.007107	0.406894
		V106	1e-05	1e-05	1e-05	1e-05	0.99996
		V107	1e-05	1e-05	1e-05	1e-05	0.99996
		V108	1e-05	1e-05	1e-05	1e-05	0.99996
		V109	1e-05	0.301113	1e-05	1e-05	0.698857
		V110	1e-05	0.99996	1e-05	1e-05	1e-05
		V111	1e-05	0.561831	0.095451	0.226712	0.115996
		V112	1e-05	1e-05	1e-05	1e-05	0.99996
		V113	1e-05	0.662732	0.097211	0.097765	0.142282
		V114	1e-05	0.461582	0.049976	0.182449	0.305982
		V115	1e-05	0.99996	1e-05	1e-05	1e-05
		AS	0.038116	0.646936	0.119066	0.183061	0.01282
		3A	0.151386	0.270101	1e-05	0.5174	0.061104
		Y58S	1e-05	0.60263	0.39734	1e-05	1e-05
		GZ63	0.077409	0.531865	0.112493	0.278224	1e-05
		PA64	1e-05	0.478983	0.49882	1e-05	0.022177
		Population structure result was analyzed using Admixture software (3.0) for K=6
		lines	Cluster 1	Cluster 2	Cluster 3	Cluster 4	Cluster 5	Cluster 6
	Data 7	V1	0.70214	1e-05	1e-05	1e-05	1e-05	0.29782
		V2	0.852219	0.025768	0.005062	1e-05	0.077545	0.039395
		V3	0.851955	1e-05	0.121397	0.007503	0.019125	1e-05
		V4	1e-05	1e-05	1e-05	1e-05	1e-05	0.99995
		V5	0.524227	1e-05	1e-05	1e-05	1e-05	0.475733
		V6	0.204423	1e-05	1e-05	0.092389	0.035289	0.667879
		V7	1e-05	0.051995	0.157876	0.783572	0.006537	1e-05
		V8	0.701652	1e-05	1e-05	1e-05	1e-05	0.298308
		V9	0.472023	1e-05	1e-05	1e-05	1e-05	0.527937
		V10	0.778469	1e-05	0.026052	0.004034	1e-05	0.191425
		V11	1e-05	1e-05	1e-05	1e-05	1e-05	0.99995
		V12	0.868527	0.09296	1e-05	1e-05	0.038482	1e-05
		V13	0.046457	1e-05	1e-05	1e-05	1e-05	0.953503
		V14	0.907747	0.092213	1e-05	1e-05	1e-05	1e-05
		V15	0.486462	1e-05	1e-05	1e-05	1e-05	0.513498
		V16	0.99995	1e-05	1e-05	1e-05	1e-05	1e-05
		V17	1e-05	1e-05	1e-05	1e-05	1e-05	0.99995
		V18	0.241694	1e-05	1e-05	0.758266	1e-05	1e-05
		V19	0.784917	1e-05	1e-05	1e-05	1e-05	0.215043
		V20	1e-05	1e-05	1e-05	0.99995	1e-05	1e-05
		V21	1e-05	1.4e-05	1e-05	0.999946	1e-05	1e-05
		V22	1e-05	1e-05	1e-05	0.956187	1e-05	0.043773
		V23	1e-05	1e-05	1e-05	0.99995	1e-05	1e-05
		V24	1e-05	1e-05	1e-05	0.99995	1e-05	1e-05
		V25	0.252779	1e-05	1e-05	0.747181	1e-05	1e-05
		V26	1e-05	1e-05	1e-05	0.99995	1e-05	1e-05
		V27	0.145754	0.606656	0.124869	0.051792	0.070918	1e-05
		V28	0.422103	1e-05	1e-05	0.577857	1e-05	1e-05
		V29	1e-05	1e-05	0.904349	1e-05	0.095611	1e-05
		V30	1e-05	1e-05	0.99995	1e-05	1e-05	1e-05
		V31	0.5732	1e-05	0.008678	0.418092	1e-05	1e-05
		V32	0.727502	1e-05	1e-05	1e-05	1e-05	0.272458
		V33	0.276557	0.15118	0.085641	0.308168	0.024531	0.153923
		V34	0.039561	0.115915	0.307997	0.404498	0.015913	0.116117
		V35	0.273409	0.07672	0.068258	1e-05	0.489064	0.092539
		V36	1e-05	1e-05	1e-05	1e-05	1e-05	0.99995
		V37	1e-05	1.1e-05	1.1e-05	1e-05	1e-05	0.999947
		V38	0.031039	1.5e-05	1.8e-05	0.1346	1e-05	0.834318
		V39	0.443428	1e-05	0.359614	0.104315	0.092623	1e-05
		V40	0.036434	0.093282	0.246706	0.275246	0.067657	0.280675
		V41	1e-05	0.039195	0.021215	0.747118	1e-05	0.192452
		V42	1e-05	0.404368	0.229148	0.319598	0.017943	0.028934
		V43	1e-05	1e-05	1e-05	1e-05	1e-05	0.99995
		V44	0.422211	0.10235	0.204487	0.101004	1e-05	0.169938
		V45	0.104422	1e-05	1e-05	1e-05	1e-05	0.895538
		V46	0.032062	1e-05	0.117804	1e-05	1e-05	0.850104
		V47	1e-05	1e-05	1e-05	1e-05	0.0642	0.93576
		V48	0.589039	1e-05	0.012402	1e-05	1e-05	0.398529
		V49	0.99995	1e-05	1e-05	1e-05	1e-05	1e-05
		V50	0.102227	0.036065	1e-05	0.228109	1e-05	0.633579
		V51	0.391851	1.3e-05	1e-05	1e-05	1e-05	0.608107
		V52	0.466417	0.002044	0.092959	0.438561	1e-05	1e-05
		V53	0.026623	1e-05	0.18337	0.437681	0.00527	0.347046
		V54	1e-05	0.092029	1e-05	0.331442	0.063386	0.513123
		V55	1e-05	0.599998	0.238419	0.161554	1e-05	1e-05
		V56	0.492598	0.052099	0.062744	1e-05	0.064094	0.328454
		V57	0.252313	0.034317	0.053994	0.58353	0.075837	1e-05
		V58	1e-05	1e-05	1e-05	1e-05	1e-05	0.99995
		V59	0.235005	1e-05	0.073269	1e-05	1e-05	0.691696
		V60	1e-05	1e-05	0.99995	1e-05	1e-05	1e-05
		V61	1e-05	0.133673	0.10806	0.758237	1e-05	1e-05
		V62	0.779172	1e-05	1e-05	1e-05	0.000715	0.220083
		V63	0.43035	1e-05	0.040033	1e-05	1e-05	0.529587
		V64	0.759532	0.00714	1e-05	1e-05	1e-05	0.233298
		V65	0.294217	0.026728	0.001497	1e-05	0.056098	0.621451
		V66	0.294011	0.026805	0.001908	1e-05	0.056067	0.621198
		V67	0.098642	0.015295	0.406889	0.100106	1e-05	0.379058
		V68	1e-05	1e-05	0.422526	0.069815	0.082284	0.425355
		V69	1e-05	0.025954	1e-05	0.521294	0.098642	0.35409
		V70	1e-05	1e-05	0.089871	0.711752	1e-05	0.198347
		V71	1e-05	0.025644	1e-05	0.521621	0.098717	0.353999
		V72	0.251486	1e-05	1e-05	1e-05	1e-05	0.748474
		V73	0.348264	0.127259	0.140093	0.05416	0.119758	0.210466
		V74	0.682718	1e-05	0.004502	1e-05	1e-05	0.312751
		V75	1e-05	1e-05	1e-05	1e-05	1e-05	0.99995
		V76	0.336125	1e-05	1e-05	1e-05	1e-05	0.663835
		V77	1e-05	1.2e-05	1e-05	1e-05	1e-05	0.999948
		V78	1e-05	0.487882	0.512078	1e-05	1e-05	1e-05
		V79	1e-05	1e-05	0.99995	1e-05	1e-05	1e-05
		V80	1e-05	1e-05	1e-05	1e-05	0.99995	1e-05
		V81	1e-05	1e-05	1e-05	1e-05	0.99995	1e-05
		V82	0.322349	1e-05	0.059717	0.528706	0.089209	1e-05
		V83	0.148746	1e-05	0.364288	0.136013	0.065291	0.285651
		V84	1e-05	1e-05	1e-05	1e-05	0.99995	1e-05
		V85	0.143357	0.061163	0.090901	0.108675	0.093684	0.50222
		V86	1e-05	1e-05	1e-05	1e-05	1e-05	0.99995
		V87	0.121988	0.11393	0.442511	0.252528	0.069033	1e-05
		V88	1e-05	1e-05	0.109683	0.052544	0.042802	0.794951
		V89	1e-05	1e-05	0.99995	1e-05	1e-05	1e-05
		V90	0.780959	0.106312	1e-05	1e-05	0.112699	1e-05
		V91	0.249339	1e-05	0.612795	0.104248	0.007358	0.026251
		V92	1e-05	1e-05	0.99995	1e-05	1e-05	1e-05
		V93	0.165483	1e-05	1e-05	0.834477	1e-05	1e-05
		V94	1e-05	0.99995	1e-05	1e-05	1e-05	1e-05
		V95	1e-05	0.930121	0.069839	1e-05	1e-05	1e-05
		V96	1e-05	0.99995	1e-05	1e-05	1e-05	1e-05
		V97	1e-05	0.99995	1e-05	1e-05	1e-05	1e-05
		V98	1e-05	0.99995	1e-05	1e-05	1e-05	1e-05
		V99	1e-05	0.493935	0.016015	0.280226	0.209804	1e-05
		V100	1e-05	0.99995	1e-05	1e-05	1e-05	1e-05
		V101	1e-05	0.99995	1e-05	1e-05	1e-05	1e-05
		V102	1e-05	0.902492	0.097468	1e-05	1e-05	1e-05
		V103	1e-05	0.99995	1e-05	1e-05	1e-05	1e-05
		V104	1e-05	0.999944	1e-05	1.6e-05	1e-05	1e-05
		V105	1e-05	0.421915	0.186982	0.259327	0.131756	1e-05
		V106	1e-05	0.99995	1e-05	1e-05	1e-05	1e-05
		V107	1e-05	0.99995	1e-05	1e-05	1e-05	1e-05
		V108	1e-05	0.99995	1e-05	1e-05	1e-05	1e-05
		V109	1e-05	0.715827	0.16845	0.115693	1e-05	1e-05
		V110	1e-05	1e-05	1e-05	0.99995	1e-05	1e-05
		V111	0.198492	0.146797	0.093712	0.489872	0.071117	1e-05
		V112	1e-05	0.99995	1e-05	1e-05	1e-05	1e-05
		V113	1e-05	0.157739	0.253414	0.506857	0.08197	1e-05
		V114	0.144487	0.329606	0.219596	0.262271	0.04403	1e-05
		V115	1e-05	1.1e-05	0.999949	1e-05	1e-05	1e-05
		AS	0.170066	0.033322	0.291931	0.377801	0.111027	0.015853
		3A	0.438678	0.059736	0.010876	0.335428	1e-05	0.155271
		Y58S	1e-05	0.023921	0.12731	0.452839	0.39591	1e-05
		GZ63	0.190525	0.001116	0.209053	0.417426	0.108312	0.073569
		PA64	1e-05	0.044	0.073859	0.390823	0.491298	1e-05
		Population structure result was analyzed using Admixture software (3.0) for K=7
		lines	Cluster 1	Cluster 2	Cluster 3	Cluster 4	Cluster 5	Cluster 6	Cluster 7
	Data 8	V1	1.7e-05	1e-05	0.45078	0.266817	1e-05	0.282356	1e-05
		V2	1e-05	1e-05	1e-05	0.99994	1e-05	1e-05	1e-05
		V3	1e-05	1e-05	1e-05	0.99994	1e-05	1e-05	1e-05
		V4	1e-05	1e-05	1e-05	1e-05	1e-05	0.99994	1e-05
		V5	1.1e-05	1e-05	0.562129	1e-05	1e-05	0.43782	1e-05
		V6	1e-05	0.086217	0.07376	0.154639	0.017116	0.668249	1e-05
		V7	0.014606	0.81286	1e-05	0.087712	1e-05	1e-05	0.084793
		V8	1.7e-05	1.7e-05	0.451672	0.265545	1e-05	0.282729	1e-05
		V9	1e-05	1e-05	0.718181	1e-05	1e-05	0.281769	1e-05
		V10	1e-05	1e-05	0.99994	1e-05	1e-05	1e-05	1e-05
		V11	1e-05	1e-05	1e-05	1e-05	1e-05	0.99994	1e-05
		V12	1e-05	1e-05	1e-05	0.99994	1e-05	1e-05	1e-05
		V13	1e-05	1e-05	0.008989	0.050887	1e-05	0.940083	1e-05
		V14	0.064378	1e-05	0.353638	0.581944	1e-05	1e-05	1e-05
		V15	1e-05	1e-05	0.74033	1e-05	1e-05	0.25962	1e-05
		V16	1e-05	1e-05	0.99994	1e-05	1e-05	1e-05	1e-05
		V17	1e-05	1e-05	1e-05	1e-05	1e-05	0.99994	1e-05
		V18	1e-05	0.66628	0.33367	1e-05	1e-05	1e-05	1e-05
		V19	1e-05	1e-05	0.539469	0.287222	1e-05	0.173269	1e-05
		V20	1e-05	0.776724	0.223219	1e-05	1e-05	1.8e-05	1e-05
		V21	1e-05	0.848248	0.151702	1e-05	1e-05	1e-05	1e-05
		V22	1e-05	0.784947	0.172814	0.042199	1e-05	1e-05	1e-05
		V23	1e-05	0.935569	0.064381	1e-05	1e-05	1e-05	1e-05
		V24	1e-05	0.900824	0.099126	1e-05	1e-05	1e-05	1e-05
		V25	1e-05	0.653091	0.346859	1e-05	1e-05	1e-05	1e-05
		V26	1e-05	0.99994	1e-05	1e-05	1e-05	1e-05	1e-05
		V27	0.604852	0.06365	0.123634	0.003001	0.078323	1e-05	0.126531
		V28	1e-05	0.436729	0.563221	1e-05	1e-05	1e-05	1e-05
		V29	1e-05	1e-05	1e-05	1e-05	0.101153	1e-05	0.898797
		V30	1e-05	1e-05	1e-05	1e-05	1e-05	1e-05	0.99994
		V31	1e-05	0.249934	0.750016	1e-05	1e-05	1e-05	1e-05
		V32	1e-05	1e-05	1e-05	0.717842	1e-05	0.282108	1e-05
		V33	0.137406	0.311918	0.125418	0.233098	1e-05	0.132982	0.059168
		V34	0.098867	0.448738	1e-05	0.116717	1e-05	0.110161	0.225496
		V35	0.046517	0.035607	1e-05	0.339098	0.438944	0.096719	0.043104
		V36	1e-05	1e-05	1e-05	1e-05	1e-05	0.99994	1e-05
		V37	1e-05	1e-05	1e-05	1e-05	1e-05	0.99994	1e-05
		V38	1e-05	0.12992	1e-05	0.034488	1e-05	0.835552	1e-05
		V39	1e-05	0.13351	0.330205	0.121232	0.092203	1e-05	0.322831
		V40	0.069737	0.312753	1e-05	0.097266	0.046865	0.276245	0.197125
		V41	1e-05	0.788889	1e-05	1e-05	1e-05	0.211061	1e-05
		V42	0.384972	0.349136	1e-05	0.030545	0.004184	0.028672	0.202481
		V43	1.5e-05	1e-05	1e-05	1e-05	1e-05	0.999935	1e-05
		V44	0.099434	0.100599	0.264792	0.194955	1e-05	0.155667	0.184543
		V45	1e-05	1e-05	0.224849	1e-05	1e-05	0.775101	1e-05
		V46	1e-05	1e-05	0.183313	1e-05	1e-05	0.726497	0.09015
		V47	1e-05	1e-05	0.172295	1e-05	0.055793	0.771872	1e-05
		V48	1e-05	1e-05	0.440381	0.238221	1e-05	0.321358	1e-05
		V49	1e-05	1e-05	0.99994	1e-05	1e-05	1e-05	1e-05
		V50	0.01779	0.207131	0.195137	1e-05	1e-05	0.579913	1e-05
		V51	1e-05	1e-05	1e-05	0.353868	1e-05	0.646082	1e-05
		V52	0.010783	0.39015	0.391103	0.129258	1e-05	1e-05	0.078685
		V53	1e-05	0.430654	1e-05	0.083905	1e-05	0.336776	0.148635
		V54	0.080385	0.346776	1e-05	1e-05	0.050132	0.522676	1e-05
		V55	0.592526	0.182108	1e-05	1e-05	1e-05	1e-05	0.225326
		V56	0.040064	0.00824	0.087429	0.464579	0.019603	0.329115	0.05097
		V57	0.03603	0.508347	0.261278	0.068535	0.074094	1e-05	0.051707
		V58	1e-05	1e-05	0.146954	1e-05	1e-05	0.852996	1e-05
		V59	1e-05	1e-05	1e-05	0.248157	1e-05	0.712318	0.039485
		V60	1e-05	1e-05	1e-05	1e-05	1e-05	1e-05	0.99994
		V61	0.113622	0.809921	1e-05	1e-05	1.3e-05	1e-05	0.076415
		V62	1e-05	1e-05	1e-05	0.775756	1e-05	0.224194	1e-05
		V63	1e-05	1e-05	0.032557	0.394575	1e-05	0.55978	0.013058
		V64	1e-05	1e-05	0.194923	0.552815	1e-05	0.252221	1e-05
		V65	1e-05	1e-05	1e-05	0.440506	1e-05	0.559444	1e-05
		V66	1e-05	1e-05	1e-05	0.44066	1e-05	0.55929	1e-05
		V67	1e-05	0.171525	1e-05	0.210228	1e-05	0.359507	0.25871
		V68	1e-05	0.159834	1e-05	0.057405	0.086176	0.415242	0.281322
		V69	1e-05	0.544044	1e-05	1e-05	0.084414	0.371502	1e-05
		V70	1e-05	0.706905	1e-05	1e-05	1e-05	0.212485	0.08057
		V71	1e-05	0.544112	1e-05	1e-05	0.084455	0.371393	1e-05
		V72	1e-05	1e-05	0.271071	0.039355	1e-05	0.689534	1e-05
		V73	0.096921	0.095395	1e-05	0.406298	0.070868	0.2157	0.114808
		V74	1e-05	1e-05	0.097247	0.546748	1e-05	0.355965	1e-05
		V75	1.2e-05	1e-05	1e-05	1e-05	1e-05	0.999938	1e-05
		V76	1e-05	1e-05	1e-05	0.331002	1e-05	0.668948	1e-05
		V77	1.1e-05	1e-05	1e-05	1e-05	1e-05	0.999939	1e-05
		V78	0.487722	1e-05	1e-05	1e-05	1e-05	1e-05	0.512228
		V79	1e-05	1e-05	1e-05	1e-05	1e-05	1e-05	0.99994
		V80	1.5e-05	1e-05	1.7e-05	1.3e-05	0.999926	1e-05	1e-05
		V81	1.7e-05	1e-05	1.9e-05	1e-05	0.999923	1.1e-05	1e-05
		V82	1e-05	0.441588	0.416774	1e-05	0.089206	1e-05	0.052402
		V83	1e-05	0.114635	0.227674	1e-05	0.066472	0.2304	0.360799
		V84	1e-05	1e-05	1e-05	1e-05	0.99994	1e-05	1e-05
		V85	0.048751	0.119296	0.017045	0.174465	0.079993	0.505434	0.055016
		V86	1e-05	1e-05	1.5e-05	1e-05	1e-05	0.999935	1e-05
		V87	0.104525	0.319914	0.085803	0.038651	0.069439	1e-05	0.381657
		V88	1e-05	0.070816	1e-05	1e-05	0.035581	0.798003	0.09557
		V89	1e-05	0.210696	1e-05	1e-05	1e-05	0.011652	0.777612
		V90	1e-05	1e-05	1e-05	0.99994	1e-05	1e-05	1e-05
		V91	1e-05	0.230123	0.058088	0.217668	0.032836	0.030305	0.43097
		V92	1e-05	1e-05	1e-05	1e-05	1e-05	1e-05	0.99994
		V93	1e-05	0.676958	0.322992	1e-05	1e-05	1e-05	1e-05
		V94	0.99994	1e-05	1e-05	1e-05	1e-05	1e-05	1e-05
		V95	0.927993	1e-05	1e-05	1e-05	1e-05	1e-05	0.071957
		V96	0.99994	1e-05	1e-05	1e-05	1e-05	1e-05	1e-05
		V97	0.99994	1e-05	1e-05	1e-05	1e-05	1e-05	1e-05
		V98	0.99994	1e-05	1e-05	1e-05	1e-05	1e-05	1e-05
		V99	0.476643	0.274501	1e-05	0.062746	0.186081	1e-05	1e-05
		V100	0.999923	1.8e-05	1e-05	1.9e-05	1e-05	1e-05	1e-05
		V101	0.99994	1e-05	1e-05	1e-05	1e-05	1e-05	1e-05
		V102	0.90632	1e-05	1e-05	1e-05	1e-05	1e-05	0.09363
		V103	0.99994	1e-05	1e-05	1e-05	1e-05	1e-05	1e-05
		V104	0.942965	0.056985	1e-05	1e-05	1e-05	1e-05	1e-05
		V105	0.405107	0.279398	1e-05	0.090418	0.107717	1e-05	0.11734
		V106	0.99994	1e-05	1e-05	1e-05	1e-05	1e-05	1e-05
		V107	0.99994	1e-05	1e-05	1e-05	1e-05	1e-05	1e-05
		V108	0.99994	1e-05	1e-05	1e-05	1e-05	1e-05	1e-05
		V109	0.711152	0.143261	1e-05	1e-05	1e-05	1e-05	0.145546
		V110	1e-05	0.99994	1e-05	1e-05	1e-05	1e-05	1e-05
		V111	0.11812	0.520431	1e-05	0.298745	0.002066	1e-05	0.060619
		V112	0.99994	1e-05	1e-05	1e-05	1e-05	1e-05	1e-05
		V113	0.142441	0.536712	1e-05	0.05533	0.074404	1e-05	0.191094
		V114	0.317942	0.292248	0.034725	0.130961	0.022131	1e-05	0.201982
		V115	1e-05	1e-05	1e-05	1e-05	1e-05	1e-05	0.99994
		AS	0.016191	0.449785	0.024356	0.167197	0.091765	0.03229	0.218416
		3A	0.077175	0.296002	0.516717	1e-05	1e-05	0.110077	1e-05
		Y58S	0.006261	0.517242	1e-05	1e-05	0.379699	1e-05	0.096768
		GZ63	1e-05	0.459342	0.114191	0.112277	0.09701	0.069792	0.147377
		PA64	0.03134	0.472473	1e-05	1.1e-05	0.473273	1e-05	0.022883
		Population structure result was analyzed using Admixture software (3.0) for K=8
		lines	Cluster 1	Cluster 2	Cluster 3	Cluster 4	Cluster 5	Cluster 6	Cluster 7	Cluster 8
	Data 9	V1	0.99993	1e-05	1e-05	1e-05	1e-05	1e-05	1e-05	1e-05
		V2	1e-05	1e-05	1e-05	1e-05	1e-05	1e-05	0.99993	1e-05
		V3	1e-05	1e-05	1e-05	1e-05	1e-05	1e-05	0.99993	1e-05
		V4	1e-05	1e-05	0.99993	1e-05	1e-05	1e-05	1e-05	1e-05
		V5	0.36013	1e-05	0.289961	1e-05	0.349859	1e-05	1e-05	1e-05
		V6	0.035152	1e-05	0.653186	0.080568	0.041501	1e-05	0.189563	1e-05
		V7	1e-05	1e-05	1e-05	0.84717	1e-05	0.065759	0.087021	1e-05
		V8	0.99993	1e-05	1e-05	1e-05	1e-05	1e-05	1e-05	1e-05
		V9	1e-05	1e-05	0.423631	1e-05	0.576309	1e-05	1e-05	1e-05
		V10	0.283945	1e-05	0.052636	1e-05	0.66337	1e-05	1e-05	1e-05
		V11	1.1e-05	1e-05	0.999929	1e-05	1e-05	1e-05	1e-05	1e-05
		V12	1e-05	1e-05	1e-05	1e-05	1e-05	1e-05	0.99993	1e-05
		V13	0.207118	1e-05	0.792822	1e-05	1e-05	1e-05	1e-05	1e-05
		V14	1e-05	1e-05	1e-05	1e-05	0.40942	1e-05	0.59052	1e-05
		V15	1e-05	1e-05	0.410601	1e-05	0.589339	1e-05	1e-05	1e-05
		V16	1e-05	1e-05	1e-05	1e-05	0.99993	1e-05	1e-05	1e-05
		V17	1e-05	1e-05	0.99993	1e-05	1e-05	1e-05	1e-05	1e-05
		V18	1e-05	1e-05	1e-05	0.565828	0.434112	1e-05	1e-05	1e-05
		V19	0.657431	1e-05	1e-05	1e-05	0.342509	1e-05	1e-05	1e-05
		V20	1e-05	1e-05	1e-05	0.727634	0.272306	1e-05	1e-05	1e-05
		V21	1e-05	1e-05	1e-05	0.812731	0.187209	1e-05	1e-05	1e-05
		V22	0.071848	1e-05	1e-05	0.766964	0.161137	1e-05	1e-05	1e-05
		V23	1e-05	1e-05	1.3e-05	0.923638	0.076299	1e-05	1e-05	1e-05
		V24	1e-05	1e-05	1e-05	0.87778	0.12216	1e-05	1e-05	1e-05
		V25	1e-05	1e-05	1e-05	0.550218	0.449722	1e-05	1e-05	1e-05
		V26	1e-05	1e-05	1e-05	0.99993	1e-05	1e-05	1e-05	1e-05
		V27	1e-05	0.604255	1e-05	0.045614	0.144273	0.12021	0.00658	0.079048
		V28	1e-05	1e-05	1e-05	0.402939	0.597001	1e-05	1e-05	1e-05
		V29	1e-05	1e-05	1e-05	1e-05	1e-05	0.894019	1e-05	0.105921
		V30	1e-05	1e-05	1e-05	1e-05	1e-05	0.999929	1.1e-05	1e-05
		V31	1e-05	1e-05	1e-05	1e-05	0.99993	1e-05	1e-05	1e-05
		V32	0.51761	1e-05	0.078279	1e-05	1e-05	1e-05	0.404061	1e-05
		V33	0.187179	0.137784	0.081387	0.314035	0.069777	0.054692	0.155135	1e-05
		V34	0.219546	0.10239	1e-05	0.481002	1e-05	0.197023	1e-05	1e-05
		V35	0.127725	0.044456	0.046818	0.045599	1e-05	0.03607	0.263753	0.435568
		V36	1e-05	1e-05	0.99993	1e-05	1e-05	1e-05	1e-05	1e-05
		V37	1e-05	1.3e-05	0.999924	1e-05	1e-05	1e-05	1.3e-05	1e-05
		V38	0.057095	1e-05	0.784226	0.113825	1e-05	1e-05	0.044813	1e-05
		V39	0.173956	1e-05	1e-05	0.131489	0.239212	0.307045	0.060932	0.087345
		V40	0.052231	0.064716	0.246249	0.341697	1e-05	0.186489	0.0582	0.050408
		V41	0.107492	0.000562	0.12134	0.770561	1e-05	1e-05	1.5e-05	1e-05
		V42	1e-05	0.390336	0.031227	0.345628	1e-05	0.20186	0.022707	0.008221
		V43	1.1e-05	1.3e-05	0.999926	1e-05	1e-05	1e-05	1e-05	1e-05
		V44	0.023146	0.090575	0.167127	0.100384	0.278097	0.165361	0.1753	1e-05
		V45	0.024371	1e-05	0.81363	1e-05	0.161949	1e-05	1e-05	1e-05
		V46	1e-05	1e-05	0.799874	1e-05	0.08571	0.114365	1e-05	1e-05
		V47	1e-05	1e-05	0.891833	1e-05	0.049681	1e-05	1e-05	0.058436
		V48	0.326856	0.002342	0.238195	1e-05	0.310401	1e-05	0.122175	1e-05
		V49	1e-05	1e-05	1.5e-05	1e-05	0.999925	1e-05	1e-05	1e-05
		V50	1e-05	0.015393	0.604296	0.217212	0.16306	1e-05	1e-05	1e-05
		V51	0.517139	1e-05	0.396568	1e-05	1e-05	1e-05	0.086243	1e-05
		V52	1e-05	1e-05	1e-05	0.34607	0.452545	0.057851	0.143494	1e-05
		V53	1e-05	1e-05	0.334119	0.429504	1e-05	0.131521	0.104815	1e-05
		V54	1e-05	0.075801	0.521236	0.358558	1e-05	1e-05	1e-05	0.044365
		V55	1e-05	0.599359	1e-05	0.174529	1e-05	0.226062	1e-05	1e-05
		V56	0.021149	0.016523	0.364952	1e-05	0.031555	0.063024	0.502777	1e-05
		V57	1e-05	0.036867	1e-05	0.437816	0.340389	0.051765	0.054981	0.078162
		V58	1e-05	1e-05	0.99993	1e-05	1e-05	1e-05	1e-05	1e-05
		V59	1e-05	1e-05	0.716096	1e-05	1e-05	0.024726	0.259128	1e-05
		V60	1e-05	1e-05	1e-05	1e-05	1e-05	0.99993	1e-05	1e-05
		V61	1.1e-05	0.113944	1e-05	0.815322	1e-05	0.070677	1.5e-05	1e-05
		V62	0.60469	1e-05	1e-05	1e-05	1e-05	1e-05	0.39525	1e-05
		V63	0.738846	1e-05	0.261094	1e-05	1e-05	1e-05	1e-05	1e-05
		V64	0.49863	1e-05	0.065448	1e-05	0.117146	1e-05	0.318736	1e-05
		V65	0.99993	1e-05	1e-05	1e-05	1e-05	1e-05	1e-05	1e-05
		V66	0.99993	1e-05	1e-05	1e-05	1e-05	1e-05	1e-05	1e-05
		V67	1e-05	1e-05	0.366354	0.215818	1e-05	0.235338	0.18245	1e-05
		V68	1e-05	1e-05	0.418074	0.184325	1e-05	0.259272	0.057276	0.081024
		V69	1e-05	1e-05	0.328779	0.483159	1e-05	1e-05	0.124228	0.063794
		V70	0.034789	1e-05	0.172699	0.707431	1e-05	0.08504	1e-05	1e-05
		V71	1e-05	1e-05	0.328651	0.483195	1e-05	1e-05	0.124284	0.06383
		V72	0.429367	1e-05	0.519827	1e-05	0.050755	1e-05	1e-05	1e-05
		V73	0.0974	0.089929	0.175711	0.102491	1e-05	0.114306	0.350172	0.069981
		V74	0.704357	1e-05	0.054391	1e-05	0.012146	1e-05	0.229065	1e-05
		V75	1.2e-05	1e-05	0.999928	1e-05	1e-05	1e-05	1e-05	1e-05
		V76	0.598152	1e-05	0.401788	1e-05	1e-05	1e-05	1e-05	1e-05
		V77	1e-05	1e-05	0.99993	1e-05	1e-05	1e-05	1e-05	1e-05
		V78	1.1e-05	0.488084	1e-05	1e-05	1e-05	0.511852	1.3e-05	1e-05
		V79	1e-05	1e-05	1e-05	1e-05	1e-05	0.99993	1e-05	1e-05
		V80	1e-05	1e-05	1e-05	1e-05	1e-05	1e-05	1e-05	0.99993
		V81	1e-05	1e-05	1e-05	1e-05	1e-05	1e-05	1e-05	0.99993
		V82	1e-05	1e-05	1e-05	0.311713	0.559677	0.041649	1e-05	0.086921
		V83	0.17006	1e-05	0.166066	0.066508	0.173319	0.363452	1e-05	0.060574
		V84	1e-05	1e-05	1e-05	1e-05	1e-05	1e-05	1e-05	0.99993
		V85	0.089502	0.043661	0.445252	0.118881	0.037126	0.059377	0.126876	0.079326
		V86	0.096077	1e-05	0.903863	1e-05	1e-05	1e-05	1e-05	1e-05
		V87	0.061182	0.105756	1e-05	0.33949	0.059652	0.363546	1e-05	0.070354
		V88	0.115304	1e-05	0.710625	0.059134	1e-05	0.093851	1e-05	0.021057
		V89	1e-05	1e-05	1e-05	0.241264	1e-05	0.758676	1e-05	1e-05
		V90	1e-05	1e-05	1e-05	1e-05	1e-05	1e-05	0.99993	1e-05
		V91	0.141838	0.003166	1e-05	0.27719	0.052324	0.400033	0.081623	0.043816
		V92	1e-05	1e-05	1e-05	1e-05	1.1e-05	0.999929	1.1e-05	1e-05
		V93	1e-05	1e-05	1e-05	0.648552	0.351388	1e-05	1e-05	1e-05
		V94	1e-05	0.99993	1e-05	1e-05	1e-05	1e-05	1e-05	1e-05
		V95	1e-05	0.928288	1e-05	1e-05	1e-05	0.071652	1e-05	1e-05
		V96	1e-05	0.99993	1e-05	1e-05	1e-05	1e-05	1e-05	1e-05
		V97	1e-05	0.99993	1e-05	1e-05	1e-05	1e-05	1e-05	1e-05
		V98	1e-05	0.99993	1e-05	1e-05	1e-05	1e-05	1e-05	1e-05
		V99	1e-05	0.47762	1e-05	0.291895	1e-05	1e-05	0.039599	0.190845
		V100	1e-05	0.99993	1e-05	1e-05	1e-05	1e-05	1e-05	1e-05
		V101	1e-05	0.99993	1e-05	1e-05	1e-05	1e-05	1e-05	1e-05
		V102	1e-05	0.907008	1e-05	1e-05	1e-05	0.092932	1e-05	1e-05
		V103	1e-05	0.999927	1e-05	1e-05	1e-05	1.3e-05	1e-05	1e-05
		V104	1e-05	0.942296	1e-05	0.057644	1e-05	1e-05	1e-05	1e-05
		V105	1e-05	0.403752	1e-05	0.327311	1e-05	0.108959	0.047306	0.112641
		V106	1e-05	0.99993	1e-05	1e-05	1e-05	1e-05	1e-05	1e-05
		V107	1e-05	0.999923	1e-05	1.7e-05	1e-05	1e-05	1e-05	1e-05
		V108	1e-05	0.99993	1e-05	1e-05	1e-05	1e-05	1e-05	1e-05
		V109	1e-05	0.711827	1e-05	0.145161	1e-05	0.142962	1e-05	1e-05
		V110	1e-05	1e-05	1e-05	0.99993	1e-05	1e-05	1e-05	1e-05
		V111	1e-05	0.111339	1e-05	0.527332	1e-05	0.054812	0.306477	1e-05
		V112	1e-05	0.99993	1e-05	1e-05	1e-05	1e-05	1e-05	1e-05
		V113	1.9e-05	0.141947	1e-05	0.56752	1e-05	0.179335	0.034696	0.076463
		V114	1e-05	0.314215	1e-05	0.281939	0.039717	0.201569	0.154204	0.008336
		V115	1e-05	1e-05	1e-05	1e-05	1e-05	0.999928	1.2e-05	1e-05
		AS	0.166771	0.017565	1e-05	0.494341	1e-05	0.196256	0.02339	0.101656
		3A	0.255918	0.066483	0.010253	0.243921	0.423396	1e-05	1e-05	1e-05
		Y58S	1e-05	0.000426	1e-05	0.53442	1e-05	0.08584	1e-05	0.379274
		GZ63	0.221436	1e-05	1e-05	0.497015	0.043041	0.134184	1e-05	0.104295
		PA64	1e-05	0.027919	1e-05	0.499442	1e-05	1e-05	1e-05	0.472589
		Population structure result was analyzed using Admixture software (3.0) for K=9
		lines	Cluster 1	Cluster 2	Cluster 3	Cluster 4	Cluster 5	Cluster 6	Cluster 7	Cluster 8	Cluster 9
	Data 10	V1	1e-05	1e-05	1e-05	1e-05	1e-05	1e-05	1e-05	0.99992	1e-05
		V2	1e-05	0.99992	1e-05	1e-05	1e-05	1e-05	1e-05	1e-05	1e-05
		V3	1e-05	0.99992	1e-05	1e-05	1e-05	1e-05	1e-05	1e-05	1e-05
		V4	1e-05	1e-05	1e-05	1e-05	1e-05	1e-05	1e-05	1e-05	0.99992
		V5	1e-05	1.8e-05	1e-05	1e-05	1e-05	1e-05	1e-05	0.655622	0.3443
		V6	1e-05	0.197538	1e-05	1e-05	0.091947	1e-05	1e-05	0.033296	0.677169
		V7	0.072828	0.030698	1e-05	0.087815	0.630501	0.044848	0.133281	1e-05	1e-05
		V8	1e-05	1e-05	1e-05	1e-05	1e-05	1e-05	1e-05	0.99992	1e-05
		V9	1e-05	1e-05	1e-05	1e-05	1e-05	1e-05	1e-05	0.64926	0.35067
		V10	1e-05	1e-05	1e-05	1e-05	1e-05	1e-05	1e-05	0.99992	1e-05
		V11	1e-05	1e-05	1e-05	1e-05	1e-05	1e-05	1e-05	1e-05	0.99992
		V12	1e-05	0.99992	1e-05	1e-05	1e-05	1e-05	1e-05	1e-05	1e-05
		V13	1e-05	0.058221	1e-05	1e-05	1e-05	1e-05	1e-05	0.024055	0.917665
		V14	0.044435	0.625322	1e-05	0.065864	1e-05	1e-05	1e-05	0.264329	1e-05
		V15	1e-05	1e-05	1e-05	1e-05	1e-05	1e-05	1e-05	0.672715	0.327215
		V16	1e-05	1e-05	1e-05	1e-05	1e-05	1e-05	1e-05	0.99992	1e-05
		V17	1e-05	1e-05	1e-05	1e-05	1e-05	1e-05	1e-05	1e-05	0.99992
		V18	1e-05	1e-05	1e-05	0.004726	0.995204	1e-05	1e-05	1e-05	1e-05
		V19	1e-05	0.212448	1e-05	1e-05	1e-05	0.034799	1e-05	0.662379	0.090324
		V20	1e-05	1e-05	1.2e-05	1.1e-05	0.999917	1e-05	1e-05	1e-05	1e-05
		V21	1e-05	1e-05	1e-05	1e-05	0.99992	1e-05	1e-05	1e-05	1e-05
		V22	1e-05	1e-05	1e-05	1e-05	0.99992	1e-05	1e-05	1e-05	1e-05
		V23	1e-05	1e-05	1e-05	1e-05	0.99992	1e-05	1e-05	1e-05	1e-05
		V24	1e-05	1e-05	1e-05	1e-05	0.99992	1e-05	1e-05	1e-05	1e-05
		V25	1e-05	1e-05	1e-05	1e-05	0.99992	1e-05	1e-05	1e-05	1e-05
		V26	1e-05	1e-05	1e-05	1e-05	0.99992	1e-05	1e-05	1e-05	1e-05
		V27	0.550272	0.059783	0.050741	0.230705	1e-05	1e-05	0.040681	0.067788	1e-05
		V28	1e-05	1e-05	1e-05	0.097374	0.53638	1e-05	1e-05	0.366186	1e-05
		V29	1e-05	1e-05	0.107906	1e-05	1e-05	1e-05	0.892024	1e-05	1e-05
		V30	1e-05	1e-05	1e-05	1e-05	1e-05	1e-05	0.99992	1e-05	1e-05
		V31	1e-05	1e-05	1e-05	0.2872	1e-05	1e-05	1e-05	0.71273	1e-05
		V32	1e-05	0.672584	1e-05	1e-05	1e-05	1e-05	1e-05	1e-05	0.327346
		V33	0.139402	0.204521	1e-05	0.111563	0.308666	1e-05	0.047092	0.021652	0.167084
		V34	0.094358	0.044251	1e-05	0.344338	0.173057	0.099344	0.177965	1e-05	0.066666
		V35	0.042161	0.318995	0.419969	0.08132	1e-05	1e-05	0.030731	1e-05	0.106795
		V36	1e-05	1e-05	1e-05	1e-05	1e-05	1e-05	1e-05	1e-05	0.99992
		V37	1e-05	1e-05	1e-05	1e-05	1e-05	1e-05	1e-05	1e-05	0.99992
		V38	1e-05	1e-05	1e-05	1e-05	0.160495	1e-05	1e-05	1e-05	0.839435
		V39	1e-05	0.086391	0.05882	0.248618	1e-05	1e-05	0.251008	0.355123	1e-05
		V40	0.00699	1e-05	1e-05	0.449428	1e-05	0.451266	0.025467	1e-05	0.066809
		V41	1e-05	1e-05	1e-05	0.831214	1e-05	1e-05	1e-05	1e-05	0.168716
		V42	0.311435	1e-05	1e-05	0.688495	1e-05	1e-05	1e-05	1e-05	1e-05
		V43	1e-05	1e-05	1e-05	1e-05	1e-05	1e-05	1e-05	1e-05	0.99992
		V44	0.048995	0.142355	1e-05	0.30413	1e-05	0.059998	0.079989	0.211701	0.152811
		V45	1e-05	1e-05	1e-05	1e-05	0.017413	1e-05	1e-05	0.123512	0.859015
		V46	1e-05	1e-05	1e-05	1e-05	1e-05	1e-05	0.111832	0.105177	0.782931
		V47	1e-05	1e-05	0.065123	1e-05	1e-05	1e-05	1e-05	0.026921	0.907896
		V48	1e-05	0.142757	1e-05	1e-05	0.012575	0.117305	0.00405	0.430106	0.293178
		V49	1e-05	1e-05	1e-05	1e-05	1e-05	1e-05	1e-05	0.99992	1e-05
		V50	1e-05	1e-05	1e-05	0.29207	1e-05	1e-05	1e-05	0.105365	0.602504
		V51	1e-05	0.30332	1e-05	1e-05	1e-05	0.017875	1e-05	0.072983	0.605772
		V52	1e-05	0.079538	1e-05	0.513368	0.068338	1e-05	1e-05	0.338707	1e-05
		V53	1e-05	0.085019	1e-05	0.318928	0.180869	1e-05	0.082372	1e-05	0.332773
		V54	0.039723	1e-05	1e-05	0.347912	1e-05	0.305911	1e-05	1e-05	0.306403
		V55	0.50947	1e-05	1e-05	0.49046	1e-05	1e-05	1e-05	1e-05	1e-05
		V56	0.026933	0.468109	1e-05	1e-05	0.03888	0.114586	0.020708	0.025602	0.305163
		V57	0.01646	0.061086	0.067023	0.252176	0.486247	1e-05	0.028994	0.087994	1e-05
		V58	1e-05	1e-05	1e-05	1e-05	1e-05	1e-05	1e-05	1e-05	0.99992
		V59	1e-05	0.267043	1e-05	1e-05	1e-05	1e-05	0.009779	1e-05	0.723118
		V60	1e-05	1e-05	1e-05	1e-05	1e-05	1e-05	0.99992	1e-05	1e-05
		V61	1e-05	1e-05	1e-05	0.99992	1e-05	1e-05	1e-05	1e-05	1e-05
		V62	1.2e-05	0.710786	1e-05	1e-05	1e-05	1e-05	1e-05	0.046185	0.242968
		V63	1e-05	0.240479	1e-05	1e-05	1e-05	0.146004	0.011596	0.129341	0.47254
		V64	1e-05	0.416009	1e-05	1e-05	1e-05	0.106354	1e-05	0.32077	0.156817
		V65	1e-05	1e-05	1e-05	1e-05	1e-05	0.99992	1e-05	1e-05	1e-05
		V66	1e-05	1e-05	1e-05	1e-05	1e-05	0.99992	1e-05	1e-05	1e-05
		V67	1e-05	1e-05	1e-05	1e-05	1e-05	0.99992	1e-05	1e-05	1e-05
		V68	1e-05	1e-05	1e-05	1e-05	1e-05	0.99992	1e-05	1e-05	1e-05
		V69	1e-05	0.08721	0.06468	0.523974	1e-05	1e-05	1e-05	1e-05	0.324086
		V70	1e-05	1e-05	1e-05	0.836498	1e-05	1e-05	1e-05	1e-05	0.163432
		V71	1e-05	0.087427	0.064655	0.523914	1e-05	1e-05	1e-05	1e-05	0.323955
		V72	1e-05	1e-05	1e-05	1e-05	0.031361	1e-05	1e-05	0.252913	0.715666
		V73	0.07239	0.395326	0.06565	0.150716	1e-05	1e-05	0.083584	1e-05	0.232305
		V74	1e-05	0.462446	1e-05	1e-05	1e-05	1e-05	1e-05	0.215827	0.321667
		V75	1e-05	1e-05	1e-05	1e-05	1e-05	1e-05	1e-05	1e-05	0.99992
		V76	1e-05	0.239497	1e-05	1e-05	1e-05	0.148458	1e-05	1e-05	0.611985
		V77	1e-05	1e-05	1e-05	1e-05	1e-05	0.299412	1e-05	1e-05	0.700518
		V78	0.499976	1e-05	1e-05	1.6e-05	1e-05	1e-05	0.499948	1e-05	1e-05
		V79	1e-05	1e-05	1e-05	1e-05	1e-05	1e-05	0.99992	1e-05	1e-05
		V80	1e-05	1e-05	0.99992	1e-05	1e-05	1e-05	1e-05	1e-05	1e-05
		V81	1e-05	1e-05	0.99992	1e-05	1e-05	1e-05	1e-05	1e-05	1e-05
		V82	1e-05	1e-05	0.063678	0.569753	1e-05	1e-05	1e-05	0.366509	1e-05
		V83	1e-05	1e-05	0.066836	0.007661	0.126561	0.037635	0.347644	0.196638	0.217005
		V84	1e-05	1e-05	0.99992	1e-05	1e-05	1e-05	1e-05	1e-05	1e-05
		V85	0.019777	1e-05	1e-05	1e-05	1e-05	0.747737	1e-05	0.122079	0.110357
		V86	1e-05	1e-05	1e-05	1e-05	1e-05	0.348304	1e-05	1e-05	0.651626
		V87	1e-05	1e-05	1e-05	0.788667	1e-05	1e-05	0.179687	0.031587	1e-05
		V88	1e-05	1e-05	1e-05	1e-05	1e-05	0.686969	1e-05	1e-05	0.312961
		V89	1e-05	1e-05	1e-05	1e-05	0.228863	1e-05	0.771067	1e-05	1e-05
		V90	1e-05	0.99992	1e-05	1e-05	1e-05	1e-05	1e-05	1e-05	1e-05
		V91	0.003147	0.11697	0.030025	0.150192	0.151644	0.201761	0.312392	0.033859	1e-05
		V92	1e-05	1e-05	1.1e-05	1.3e-05	1e-05	1e-05	0.999913	1.3e-05	1e-05
		V93	1e-05	1e-05	1e-05	1e-05	0.813557	1e-05	1e-05	0.186373	1e-05
		V94	0.99992	1e-05	1e-05	1e-05	1e-05	1e-05	1e-05	1e-05	1e-05
		V95	0.923297	1e-05	1e-05	0.044539	1e-05	1e-05	0.032105	1e-05	1e-05
		V96	0.999917	1e-05	1e-05	1.3e-05	1e-05	1e-05	1e-05	1e-05	1e-05
		V97	0.99992	1e-05	1e-05	1e-05	1e-05	1e-05	1e-05	1e-05	1e-05
		V98	0.99992	1e-05	1e-05	1e-05	1e-05	1e-05	1e-05	1e-05	1e-05
		V99	0.443556	0.062339	0.164453	0.223939	0.105673	1e-05	1e-05	1e-05	1e-05
		V100	0.999911	1e-05	1e-05	1e-05	1.7e-05	1e-05	1.2e-05	1e-05	1e-05
		V101	0.99992	1e-05	1e-05	1e-05	1e-05	1e-05	1e-05	1e-05	1e-05
		V102	0.856691	1e-05	1e-05	0.066727	1e-05	0.063139	0.013394	1e-05	1e-05
		V103	0.99992	1e-05	1e-05	1e-05	1e-05	1e-05	1e-05	1e-05	1e-05
		V104	0.99992	1e-05	1e-05	1e-05	1e-05	1e-05	1e-05	1e-05	1e-05
		V105	0.382912	0.097835	0.089773	0.279853	0.095478	1e-05	0.054119	1e-05	1e-05
		V106	0.99992	1e-05	1e-05	1e-05	1e-05	1e-05	1e-05	1e-05	1e-05
		V107	0.99992	1e-05	1e-05	1e-05	1e-05	1e-05	1e-05	1e-05	1e-05
		V108	0.999914	1e-05	1e-05	1.6e-05	1e-05	1e-05	1e-05	1e-05	1e-05
		V109	0.702583	1e-05	1e-05	0.117447	0.04744	1e-05	0.13248	1e-05	1e-05
		V110	1e-05	1e-05	1e-05	0.99992	1e-05	1e-05	1e-05	1e-05	1e-05
		V111	0.034783	0.293959	1e-05	0.671197	1e-05	1e-05	1e-05	1e-05	1e-05
		V112	0.99992	1e-05	1e-05	1e-05	1e-05	1e-05	1e-05	1e-05	1e-05
		V113	0.123026	1e-05	0.046811	0.491284	0.138742	0.134911	0.065198	1e-05	1e-05
		V114	0.259497	0.154308	1e-05	0.427416	1e-05	1e-05	0.136258	0.022481	1e-05
		V115	1e-05	1e-05	1e-05	1e-05	1e-05	1e-05	0.99992	1e-05	1e-05
		AS	1e-05	1e-05	1e-05	0.811583	1e-05	0.188347	1e-05	1e-05	1e-05
		3A	1e-05	1e-05	1e-05	0.451776	1e-05	1e-05	1e-05	0.509103	0.039061
		Y58S	1e-05	1e-05	0.306213	0.693717	1e-05	1e-05	1e-05	1e-05	1e-05
		GZ63	1e-05	1e-05	1e-05	0.682089	1e-05	0.156147	1e-05	0.161704	1e-05
		PA64	1e-05	1e-05	0.417027	0.574912	1e-05	0.008001	1e-05	1e-05	1e-05
		Population structure result was analyzed using Admixture software (3.0) for K=10
		lines	Cluster 1	Cluster 2	Cluster 3	Cluster 4	Cluster 5	Cluster 6	Cluster 7	Cluster 8	Cluster 9	Cluster 10
	Data 11	V1	1e-05	0.216665	1e-05	1e-05	1e-05	1e-05	1e-05	1e-05	1e-05	0.783255
		V2	1e-05	1e-05	1e-05	1e-05	1e-05	1e-05	0.99991	1e-05	1e-05	1e-05
		V3	1e-05	1e-05	1e-05	1e-05	1e-05	1e-05	0.99991	1e-05	1e-05	1e-05
		V4	1.9e-05	0.999901	1e-05	1e-05	1e-05	1e-05	1e-05	1e-05	1e-05	1e-05
		V5	1e-05	0.409906	1e-05	1e-05	1e-05	1e-05	1e-05	1e-05	1e-05	0.590014
		V6	1e-05	0.665561	1e-05	0.044752	1e-05	1e-05	0.200002	1e-05	0.051745	0.03789
		V7	0.053907	1e-05	1e-05	1e-05	0.077194	0.242504	1e-05	1e-05	0.626336	1e-05
		V8	1e-05	0.216832	1e-05	1e-05	1e-05	1e-05	1e-05	1e-05	1e-05	0.783088
		V9	1e-05	0.393446	1e-05	1e-05	1e-05	1e-05	1e-05	1e-05	1e-05	0.606474
		V10	0.031565	0.04075	0.068575	1e-05	1e-05	1e-05	1e-05	1e-05	1e-05	0.85905
		V11	1e-05	0.99991	1e-05	1e-05	1e-05	1e-05	1e-05	1e-05	1e-05	1e-05
		V12	1e-05	1e-05	1e-05	1e-05	1e-05	1e-05	0.99991	1e-05	1e-05	1e-05
		V13	1e-05	0.900297	1e-05	0.041351	1e-05	1e-05	0.058282	1e-05	1e-05	1e-05
		V14	1e-05	1e-05	1e-05	0.023151	0.037999	1e-05	0.618331	1e-05	1e-05	0.320459
		V15	1e-05	0.370406	1e-05	1e-05	1e-05	1e-05	2e-05	1e-05	1e-05	0.629504
		V16	1e-05	1e-05	1e-05	1e-05	1e-05	1e-05	1e-05	1e-05	1e-05	0.99991
		V17	1e-05	0.99991	1e-05	1e-05	1e-05	1e-05	1e-05	1e-05	1e-05	1e-05
		V18	1e-05	1e-05	1e-05	0.319576	1e-05	1e-05	1e-05	1e-05	0.441012	0.239342
		V19	1e-05	0.195964	1e-05	1e-05	1e-05	1e-05	0.222198	1e-05	1e-05	0.581768
		V20	1e-05	1e-05	1e-05	1e-05	1e-05	1e-05	1e-05	1e-05	0.99991	1e-05
		V21	1e-05	1e-05	1e-05	1e-05	1e-05	1e-05	1e-05	1e-05	0.99991	1e-05
		V22	1e-05	1e-05	1e-05	1e-05	1e-05	1e-05	1e-05	1e-05	0.99991	1e-05
		V23	1e-05	1e-05	1e-05	1e-05	1e-05	1e-05	1e-05	1e-05	0.99991	1e-05
		V24	1e-05	1e-05	1e-05	1e-05	1e-05	1e-05	1e-05	1e-05	0.99991	1e-05
		V25	1e-05	1e-05	1e-05	0.300562	1e-05	1e-05	1e-05	1e-05	0.448363	0.251005
		V26	1e-05	1e-05	1e-05	1e-05	1e-05	1e-05	1e-05	1e-05	0.99991	1e-05
		V27	0.062524	1e-05	1e-05	0.195418	0.55508	1e-05	0.050957	0.057392	1e-05	0.078588
		V28	1e-05	1e-05	1e-05	0.024553	1e-05	0.07403	1e-05	1e-05	0.484453	0.416904
		V29	0.160649	1e-05	1e-05	1e-05	1e-05	0.839271	1e-05	1e-05	1e-05	1e-05
		V30	0.99991	1e-05	1e-05	1e-05	1e-05	1e-05	1e-05	1e-05	1e-05	1e-05
		V31	1e-05	1e-05	1e-05	0.274906	1e-05	1e-05	1e-05	1e-05	1e-05	0.725014
		V32	1e-05	0.328319	1e-05	1e-05	1e-05	1e-05	0.671601	1e-05	1e-05	1e-05
		V33	1e-05	0.164102	1e-05	1e-05	0.154161	0.260998	0.172726	1e-05	0.242762	0.005211
		V34	0.012387	0.026456	0.067102	0.195559	0.10095	0.458209	1e-05	1e-05	0.139307	1e-05
		V35	0.001417	0.104726	1e-05	0.086255	0.035533	0.04011	0.31681	0.415119	1e-05	1e-05
		V36	1e-05	0.99991	1e-05	1e-05	1e-05	1e-05	1e-05	1e-05	1e-05	1e-05
		V37	1e-05	0.99991	1e-05	1e-05	1e-05	1e-05	1e-05	1e-05	1e-05	1e-05
		V38	1e-05	0.852868	1e-05	1e-05	1e-05	1e-05	1e-05	1e-05	0.147052	1e-05
		V39	0.237577	1e-05	1e-05	0.079279	1e-05	0.217672	0.078096	0.064648	1e-05	0.322687
		V40	0.06408	1e-05	0.389447	0.316382	0.038866	0.191175	1e-05	1e-05	1e-05	1e-05
		V41	1e-05	0.123178	1e-05	0.688804	1e-05	0.187947	1e-05	1e-05	1e-05	1e-05
		V42	1e-05	1e-05	1e-05	0.692264	0.307656	1e-05	1e-05	1e-05	1e-05	1e-05
		V43	1e-05	0.99991	1e-05	1e-05	1e-05	1e-05	1e-05	1e-05	1e-05	1e-05
		V44	0.073557	0.132513	0.05522	0.150865	0.063579	0.178789	0.1286	1e-05	1e-05	0.216858
		V45	1e-05	0.874022	1e-05	1e-05	1e-05	1e-05	1e-05	1e-05	0.040226	0.085682
		V46	0.044142	0.81717	1e-05	1e-05	1e-05	0.085495	1e-05	1e-05	1e-05	0.053132
		V47	1e-05	0.931656	1e-05	1e-05	1e-05	1e-05	1e-05	0.068264	1e-05	1e-05
		V48	1e-05	0.368163	1e-05	1e-05	1e-05	0.153852	0.122134	1e-05	1e-05	0.35579
		V49	1e-05	1e-05	1e-05	1e-05	1e-05	1e-05	1e-05	1e-05	1e-05	0.99991
		V50	1e-05	0.612213	1e-05	0.333045	1e-05	1e-05	1e-05	1e-05	1e-05	0.054673
		V51	1e-05	0.592618	0.069482	1e-05	1e-05	1e-05	0.316135	1e-05	1e-05	0.021705
		V52	1e-05	1e-05	1e-05	0.293475	1e-05	0.237147	0.053046	1e-05	0.046772	0.36951
		V53	0.02871	0.322461	1e-05	0.175138	1e-05	0.232702	0.06113	1e-05	0.17982	1e-05
		V54	1e-05	0.145635	0.430791	0.20698	0.056074	0.116029	1e-05	1e-05	0.044451	1e-05
		V55	1e-05	1e-05	1e-05	0.478137	0.521783	1e-05	1e-05	1e-05	1e-05	1e-05
		V56	0.04794	0.312113	0.080664	1e-05	0.029701	0.011927	0.485876	1e-05	0.024336	0.007423
		V57	0.001847	1e-05	1e-05	0.322216	0.019611	0.08055	0.053123	0.0672	0.250947	0.204487
		V58	1.7e-05	0.999903	1e-05	1e-05	1e-05	1e-05	1e-05	1e-05	1e-05	1e-05
		V59	0.012756	0.721308	1e-05	1e-05	1e-05	1e-05	0.265867	1e-05	1e-05	1e-05
		V60	0.25826	1e-05	1e-05	1e-05	1e-05	0.74166	1e-05	1e-05	1e-05	1e-05
		V61	1e-05	1e-05	1e-05	0.99991	1e-05	1e-05	1e-05	1e-05	1e-05	1e-05
		V62	1e-05	0.26079	1e-05	1e-05	1e-05	1e-05	0.73913	1e-05	1e-05	1e-05
		V63	1e-05	0.470646	0.132588	1e-05	1e-05	0.081454	0.238344	1e-05	1e-05	0.076919
		V64	1e-05	0.191916	0.07883	1e-05	1e-05	1e-05	0.45186	1e-05	1e-05	0.277335
		V65	1e-05	1e-05	0.99991	1e-05	1e-05	1e-05	1e-05	1e-05	1e-05	1e-05
		V66	1e-05	1e-05	0.99991	1e-05	1e-05	1e-05	1e-05	1e-05	1e-05	1e-05
		V67	0.03885	1e-05	0.551652	1e-05	1e-05	0.409429	1e-05	1e-05	1e-05	1e-05
		V68	0.006274	1e-05	0.588702	1e-05	1e-05	0.404954	1e-05	1e-05	1e-05	1e-05
		V69	1e-05	0.035432	0.296489	0.668009	1e-05	1e-05	1e-05	1e-05	1e-05	1e-05
		V70	1e-05	0.13544	1e-05	0.86448	1e-05	1e-05	1e-05	1e-05	1e-05	1e-05
		V71	1e-05	0.03498	0.297097	0.667853	1e-05	1e-05	1e-05	1e-05	1e-05	1e-05
		V72	1e-05	0.722103	1e-05	1e-05	1e-05	0.072897	1e-05	1e-05	1e-05	0.20493
		V73	0.065983	0.227868	1e-05	0.149262	0.064253	0.035544	0.389345	0.067716	1e-05	1e-05
		V74	0.0227	0.340858	1e-05	1e-05	1e-05	1e-05	0.466603	1e-05	1e-05	0.16978
		V75	1e-05	0.999907	1.3e-05	1e-05	1e-05	1e-05	1e-05	1e-05	1e-05	1e-05
		V76	1e-05	0.606319	0.13262	1e-05	1e-05	1e-05	0.260991	1e-05	1e-05	1e-05
		V77	1e-05	0.503345	0.496571	1e-05	1e-05	1e-05	1e-05	1.5e-05	1e-05	1e-05
		V78	0.474248	1e-05	1e-05	1e-05	0.525672	1e-05	1e-05	1e-05	1e-05	1e-05
		V79	0.99991	1e-05	1e-05	1e-05	1e-05	1e-05	1e-05	1e-05	1e-05	1e-05
		V80	1e-05	1e-05	1e-05	1e-05	1e-05	1e-05	1e-05	0.99991	1e-05	1e-05
		V81	1e-05	1.7e-05	1e-05	1e-05	1.3e-05	1e-05	1e-05	0.9999	1e-05	1e-05
		V82	1e-05	1e-05	1e-05	0.469084	1e-05	0.066744	1e-05	0.071315	1e-05	0.392797
		V83	0.156773	0.233806	0.013291	1e-05	1e-05	0.283554	1e-05	0.055762	0.075094	0.18169
		V84	1e-05	1e-05	1e-05	1e-05	1e-05	1e-05	1e-05	0.99991	1e-05	1e-05
		V85	1e-05	1e-05	0.734597	1e-05	0.005658	0.183642	1e-05	1e-05	1e-05	0.076043
		V86	1.7e-05	0.479919	0.519985	1e-05	1.1e-05	1e-05	1.1e-05	1e-05	1.7e-05	1e-05
		V87	1e-05	1e-05	1e-05	0.353938	0.010003	0.635989	1e-05	1e-05	1e-05	1e-05
		V88	1e-05	1e-05	0.99991	1e-05	1e-05	1e-05	1e-05	1e-05	1e-05	1e-05
		V89	0.508128	1e-05	1e-05	1e-05	1e-05	0.439073	1e-05	1e-05	0.052729	1e-05
		V90	1e-05	1e-05	1e-05	1e-05	1e-05	1e-05	0.99991	1e-05	1e-05	1e-05
		V91	1e-05	1e-05	1e-05	1e-05	1e-05	0.99991	1e-05	1e-05	1e-05	1e-05
		V92	0.99991	1e-05	1e-05	1e-05	1e-05	1e-05	1e-05	1e-05	1e-05	1e-05
		V93	1e-05	1e-05	1e-05	1e-05	1e-05	0.00819	1e-05	1e-05	0.80283	0.188909
		V94	1e-05	1e-05	1e-05	1e-05	0.99991	1e-05	1e-05	1e-05	1e-05	1e-05
		V95	0.027558	1e-05	1e-05	0.039964	0.932408	1e-05	1e-05	1e-05	1e-05	1e-05
		V96	1e-05	1e-05	1e-05	1e-05	0.99991	1e-05	1e-05	1e-05	1e-05	1e-05
		V97	1e-05	1.1e-05	1e-05	1.7e-05	0.999902	1e-05	1e-05	1e-05	1e-05	1e-05
		V98	1e-05	1e-05	1e-05	1e-05	0.99991	1e-05	1e-05	1e-05	1e-05	1e-05
		V99	1e-05	1e-05	1e-05	0.102368	0.46974	0.104925	0.03427	0.168473	0.120184	1e-05
		V100	1e-05	1e-05	1e-05	1.1e-05	0.999909	1e-05	1e-05	1e-05	1e-05	1e-05
		V101	1e-05	1e-05	1e-05	1e-05	0.99991	1e-05	1e-05	1e-05	1e-05	1e-05
		V102	0.05391	1e-05	0.013458	1e-05	0.895489	0.037083	1e-05	1e-05	1e-05	1e-05
		V103	1e-05	1e-05	1e-05	1e-05	0.99991	1e-05	1e-05	1e-05	1e-05	1e-05
		V104	1e-05	1e-05	1e-05	1e-05	0.99991	1e-05	1e-05	1e-05	1e-05	1e-05
		V105	1e-05	1e-05	1e-05	0.075767	0.406172	0.373703	0.003537	0.075916	0.064865	1e-05
		V106	1e-05	1e-05	1e-05	1e-05	0.99991	1e-05	1e-05	1e-05	1e-05	1e-05
		V107	1.3e-05	1.3e-05	1.7e-05	1.9e-05	0.999881	1e-05	1.1e-05	1e-05	1.6e-05	1e-05
		V108	1e-05	1e-05	1e-05	1e-05	0.99991	1e-05	1e-05	1e-05	1e-05	1e-05
		V109	0.051002	1e-05	1e-05	0.112713	0.692774	0.143451	1e-05	1e-05	1e-05	1e-05
		V110	1e-05	1e-05	1e-05	0.99991	1e-05	1e-05	1e-05	1e-05	1e-05	1e-05
		V111	1e-05	1e-05	1e-05	0.688574	1e-05	1e-05	0.311346	1e-05	1e-05	1e-05
		V112	1e-05	1e-05	1e-05	1e-05	0.99991	1e-05	1e-05	1e-05	1e-05	1e-05
		V113	0.003571	1e-05	0.040709	0.340988	0.129302	0.366491	1e-05	0.019569	0.09934	1e-05
		V114	0.048189	1e-05	1e-05	0.288789	0.272579	0.246845	0.143547	1e-05	1e-05	1e-05
		V115	0.99991	1e-05	1e-05	1e-05	1e-05	1e-05	1e-05	1e-05	1e-05	1e-05
		AS	1e-05	1e-05	1e-05	1e-05	1e-05	0.99991	1e-05	1e-05	1e-05	1e-05
		3A	1e-05	0.070851	1e-05	0.31518	1e-05	0.158653	1e-05	1e-05	1e-05	0.455255
		Y58S	1e-05	1e-05	1e-05	0.323666	1e-05	0.377689	1e-05	0.298576	1e-05	1e-05
		GZ63	1e-05	1.5e-05	1e-05	1e-05	1e-05	0.999905	1e-05	1e-05	1e-05	1e-05
		PA64	1e-05	1e-05	1e-05	0.061979	0.020451	0.535412	1e-05	0.382098	1e-05	1e-05
Supplementary Figure 5 C
		The cross-validation error analyzed using Admixture software (3.0) for K=2 to 10
		K	cross-validation error
	Data 12	2	0.89055
		3	0.85868
		4	0.82667
		5	0.80557
		6	0.80971
		7	0.81
		8	0.81849
		9	0.84252
		10	0.82456
