# Supplementary material for: Joint analysis of phenotype-effect-generation identifies loci associated with grain quality traits in rice hybrids
Source: Nat Commun. 2023 Jul 4;14:3930. doi: 10.1038/s41467-023-39534-x (PMC10319794; doi:10.1038/s41467-023-39534-x)
Supplement: Supplementary file 12 — Source Data [file 41467_2023_39534_MOESM12_ESM.zip › Supplementary Figure 6_source data.xlsx]

## Sheet: Supplementary Figure 6
Supplementary Figure 6 A-D			The first three principal components (PCs) of inbred varieties
		Taxa	PC1	PC2	PC3
	Data 1	V1	-432.303	71.4432	-16.1501
		V2	-82.9117	-156.678	-148.424
		V3	-78.7945	-215.476	-44.8234
		V4	-658.259	343.982	-40.1998
		V5	-502.034	85.2633	19.7494
		V6	-490.39	129.338	-71.4146
		V7	288.086	-260.867	226.256
		V8	-432.424	71.9261	-15.8242
		V9	-515.059	149.546	140.983
		V10	-280.745	-17.1784	176.758
		V11	-673.444	368.81	-171.995
		V12	-53.6916	-97.0619	-151.517
		V13	-532.093	277.8	-103.164
		V14	68.7455	-166.771	85.2161
		V15	-509.604	140.144	144.434
		V16	-226.606	-64.5878	294.186
		V17	-648.588	351.548	-168.228
		V18	109.025	-200.518	343.878
		V19	-336.976	39.1592	62.6449
		V20	9.44876	-255.4	502.157
		V21	131.612	-223.844	443.222
		V22	36.7407	-218.475	380.866
		V23	105.361	-207.332	368.036
		V24	94.0789	-307.805	451.137
		V25	97.869	-204.088	346.391
		V26	152.291	-283.211	410.81
		V27	542.153	55.8264	-78.1821
		V28	-3.5866	-227.816	306.784
		V29	78.8148	-351.079	101.404
		V30	146.111	-156.463	334.002
		V31	-19.3089	-159.425	314.959
		V32	-345.044	-14.3709	-118.499
		V33	42.7949	-45.8052	114.368
		V34	128.535	-133.113	130.321
		V35	-23.2797	-425.132	-543.585
		V36	-664.444	323.817	-69.4034
		V37	-652.398	364.008	-109.71
		V38	-496.658	247.689	-40.645
		V39	25.4551	-252.738	78.5894
		V40	23.4818	-59.3648	-2.22765
		V41	128.448	-94.4486	159.13
		V42	422.167	-5.31311	50.9815
		V43	-672.58	368.162	-172.224
		V44	-26.7022	15.0675	104.937
		V45	-578.122	213.927	74.7599
		V46	-519.454	182.989	-0.853171
		V47	-610.741	197.064	-62.0883
		V48	-356.009	57.0626	49.3102
		V49	-226.272	-64.853	293.078
		V50	-288.98	212.867	23.1825
		V51	-470.796	183.617	-130.939
		V52	67.6391	-88.8318	261.65
		V53	-107.285	-38.1802	126.463
		V54	-122.807	28.5193	-122.846
		V55	526.067	113.749	-34.066
		V56	-216.173	5.7674	-94.2014
		V57	137.731	-284.588	194.368
		V58	-656.538	296.315	19.2575
		V59	-425.668	221.075	-37.8893
		V60	63.2674	-259.122	301.428
		V61	394.452	-196.142	280.385
		V62	-297.035	-13.9525	-171.983
		V63	-409.561	90.7008	-45.0243
		V64	-239.002	44.0069	-85.0307
		V65	-384.98	88.6536	-186.989
		V66	-384.73	88.7287	-186.937
		V67	-141.463	-22.2125	32.5937
		V68	-191.674	-99.1995	-74.288
		V69	-53.5036	-34.3982	-21.6202
		V70	143.022	-102.325	242.934
		V71	-53.5691	-34.775	-21.3007
		V72	-535.455	166.614	26.2519
		V73	-49.7065	-75.3174	-137.817
		V74	-303.369	70.1294	-71.6038
		V75	-648.754	354.622	-168.903
		V76	-489.994	165.007	-98.0507
		V77	-606.305	257.348	-236.914
		V78	451.735	109.073	-7.04387
		V79	146.095	-156.472	333.904
		V80	73.527	-895.935	-1123.78
		V81	68.1615	-890.275	-1123.19
		V82	109.825	-226.196	151.243
		V83	-133.86	-96.3772	148.359
		V84	-2.27179	-800.816	-949.953
		V85	-240.415	45.843	-116.906
		V86	-617.916	215.013	-224.252
		V87	218.263	-209.385	127.874
		V88	-423.456	123.614	-142.296
		V89	145.133	-233.255	289.243
		V90	-53.593	-91.9228	-236.9
		V91	45.5886	-220.933	108.905
		V92	134.125	-147.413	319.194
		V93	76.9641	-209.456	387.465
		V94	851.277	513.543	-173.901
		V95	729.443	384.593	-143.19
		V96	851.273	508.82	-187.409
		V97	806.977	415.29	-123.064
		V98	780.157	378.58	-127.549
		V99	489.542	-47.0909	-218.022
		V100	816.911	495.059	-180.367
		V101	851.2	513.51	-174.035
		V102	691.861	325.931	-146.983
		V103	733.805	377.266	-211.517
		V104	787.367	392.003	-170.724
		V105	420.898	-67.0593	-170.971
		V106	775.954	435.133	-160.948
		V107	837.056	488.783	-154.191
		V108	803.828	412.664	-117.721
		V109	586.46	246.03	-23.1034
		V110	424.012	-282.54	345.837
		V111	291.819	-214.645	82.649
		V112	771.106	372.435	-147.287
		V113	266.691	-215.668	75.4428
		V114	359.594	-37.265	106.461
		V115	153.256	-155.374	367.739
		AS	128.134	-296.924	76.1638
		3A	-50.9767	-39.6924	224.014
		Y58S	313.245	-611.776	-241.262
		GZ63	41.1338	-304.604	96.6326
		PA64	252.547	-626.144	-406.865
Supplementary Figure 6 E-H		The first three principal components (PCs) of hybrid testcrosses
		Taxa	PC1	PC2	PC3
	Data 2	T1	-309.864	173.984	-156.473
		T4	-355.203	196.918	-252.162
		T5	-316.782	172.421	-192.332
		T6	-285.295	219.056	-193.297
		T7	-146.832	344.288	138.825
		T8	-310.209	173.817	-156.39
		T9	-357.408	170.197	-174.207
		T10	-328.19	176.953	-66.4704
		T11	-333.732	205.172	-274.5
		T12	-222.072	215.698	-7.92564
		T13	-336.888	215.006	-196.61
		T14	-223.643	258.794	76.8501
		T15	-348.903	163.873	-173.189
		T16	-309.34	182.198	-33.3099
		T17	-337.811	235.779	-262.547
		T18	-229.943	236.637	93.2745
		T19	-337.948	200.334	-104.844
		T20	-273.54	260.622	56.8956
		T21	-222.097	290.212	88.2421
		T22	-260.791	292.382	47.5171
		T23	-223.831	291.167	79.0926
		T24	-222.799	320.387	63.5535
		T25	-227.976	242.882	86.6034
		T26	-196.513	309.224	91.1062
		T27	-148.469	304.266	283.163
		T28	-243.308	244.634	40.3854
		T29	-195.657	311.017	41.024
		T30	-207.774	305.259	110.35
		T31	-251.976	190.111	53.1656
		T32	-271.445	291.818	-142.474
		T33	-237.466	257.827	46.1854
		T34	-194.868	318.909	74.172
		T35	-76.5845	302.801	-64.3611
		T36	-340.817	220.306	-267.521
		T37	-326.999	201.391	-261.782
		T38	-314.654	171.412	-180.422
		T39	-272.164	324.731	41.4689
		T40	-197.911	283.234	30.7236
		T41	-233.818	328.396	91.9431
		T42	-155.75	256.298	233.386
		T43	-333.407	205.362	-274.218
		T44	-262.316	242.806	38.9025
		T45	-366.602	203.898	-215.565
		T46	-327.911	197.914	-200.156
		T47	-318.748	174.426	-246.331
		T48	-313.153	219.021	-122.807
		T49	-308.997	182.473	-33.344
		T50	-304.632	184.515	-70.2301
		T51	-311.696	230.264	-179.859
		T52	-254.889	253.646	88.3999
		T53	-270.996	265.94	-11.9784
		T54	-160.013	308.796	-75.5906
		T55	-142.633	287.537	275.888
		T56	-248.294	220.182	-71.7559
		T57	-205.456	261.668	88.5988
		T58	-358.803	153	-249.721
		T59	-299.299	213.47	-154.174
		T60	-230.763	290.02	54.6498
		T61	-164.022	248.533	233.341
		T62	-236.267	232.871	-118.04
		T63	-311.577	251.155	-151.001
		T64	-254.277	286.177	-86.0654
		T65	-249.194	237.163	-162.063
		T66	-249.288	237.249	-161.909
		T67	-263.543	336.825	-44.4196
		T68	-211.396	328.452	-90.4316
		T69	-229.203	235.227	11.496
		T70	-243.774	249.464	122.731
		T71	-229.227	235.368	11.4465
		T72	-383.472	206.657	-194.472
		T73	-222.547	283.298	-0.013509
		T74	-276.073	210.398	-98.5262
		T75	-337.339	236.341	-263.209
		T76	-310.796	239.546	-186.386
		T77	-291.48	196.107	-250.521
		T78	-152.902	303.265	233.432
		T79	-207.793	305.207	110.34
		T80	110.216	362.954	-104.621
		T81	107.499	361.099	-106.476
		T82	-186.649	269.053	83.6499
		T83	-257.377	256.073	-30.9569
		T84	46.029	329.859	-112.893
		T85	-264.554	250.631	-76.7465
		T86	-302.776	216.007	-262.604
		T87	-193.972	298.287	123.412
		T88	-270.151	243.063	-173.785
		T89	-233.669	329.674	100.531
		T90	-180.98	272.358	-20.7495
		T91	-235.779	328.65	39.6241
		T92	-219.355	316.443	106.1
		T93	-227.467	270.86	73.1016
		T94	-154.802	309.544	438.972
		T95	-161.312	292.035	379.519
		T96	-155.354	314.652	437.913
		T97	-144.917	326.237	407.542
		T98	-164.89	328.662	402.411
		T99	-13.9058	313.796	222.432
		T100	-150.86	317.914	417.151
		T101	-154.803	309.59	438.914
		T102	-142.807	334.178	345.964
		T103	-134.349	342.638	360.544
		T104	-136.528	323.512	391.857
		T105	-59.2913	349.609	157.771
		T106	-149.015	328.534	392.636
		T107	-153.496	310.936	429.148
		T108	-159.064	308.756	416.705
		T109	-196.105	304.231	319.079
		T110	-143.892	279.209	238.658
		T111	-142.988	253.499	172.131
		T112	-144.454	322.358	397.471
		T113	-158.144	327.115	126.56
		T114	-180.203	255.839	216.787
		T115	-217.53	322.573	115.967
		T116	-348.28	-546.437	-115.112
		T119	-393.619	-523.503	-210.801
		T120	-355.199	-548	-150.971
		T121	-323.711	-501.365	-151.936
		T122	-185.249	-376.133	180.186
		T123	-348.626	-546.604	-115.029
		T124	-395.825	-550.224	-132.847
		T125	-366.607	-543.468	-25.1095
		T126	-372.149	-515.249	-233.139
		T127	-260.488	-504.723	33.4352
		T128	-375.304	-505.415	-155.249
		T129	-262.059	-461.627	118.211
		T130	-387.319	-556.548	-131.828
		T131	-347.756	-538.223	8.05096
		T132	-376.227	-484.642	-221.186
		T133	-268.359	-483.784	134.635
		T134	-376.365	-520.087	-63.483
		T135	-311.957	-459.799	98.2564
		T136	-260.513	-430.209	129.603
		T137	-299.207	-428.039	88.878
		T138	-262.248	-429.254	120.453
		T139	-261.215	-400.034	104.914
		T140	-266.392	-477.539	127.964
		T141	-234.93	-411.197	132.467
		T142	-186.885	-416.155	324.523
		T143	-281.725	-475.786	81.7463
		T144	-234.073	-409.404	82.3848
		T145	-246.19	-415.162	151.711
		T146	-290.392	-530.31	94.5265
		T147	-309.861	-428.603	-101.113
		T148	-275.882	-462.594	87.5463
		T149	-233.284	-401.512	115.533
		T150	-115.001	-417.62	-23.0002
		T151	-379.234	-500.114	-226.161
		T152	-365.415	-519.03	-220.421
		T153	-353.07	-549.009	-139.061
		T154	-310.58	-395.69	82.8298
		T155	-236.328	-437.187	72.0845
		T156	-272.234	-392.024	133.304
		T157	-194.167	-464.123	274.747
		T158	-371.824	-515.058	-232.857
		T159	-300.732	-477.614	80.2634
		T160	-405.018	-516.523	-174.204
		T161	-366.327	-522.507	-158.795
		T162	-357.165	-545.995	-204.97
		T163	-351.57	-501.4	-81.4465
		T164	-347.413	-537.948	8.01691
		T165	-343.048	-535.906	-28.8692
		T166	-350.112	-490.157	-138.499
		T167	-293.305	-466.775	129.761
		T168	-309.413	-454.481	29.3825
		T169	-198.43	-411.625	-34.2297
		T170	-181.049	-432.884	317.249
		T171	-286.711	-500.239	-30.395
		T172	-243.872	-458.753	129.96
		T173	-397.219	-567.421	-208.36
		T174	-337.716	-506.951	-112.813
		T175	-269.179	-430.401	96.0107
		T176	-202.438	-471.888	274.702
		T177	-274.684	-487.55	-76.6788
		T178	-349.993	-469.266	-109.641
		T179	-292.693	-434.243	-44.7045
		T180	-287.61	-483.258	-120.702
		T181	-287.704	-483.172	-120.548
		T182	-301.96	-383.596	-3.05877
		T183	-249.812	-391.969	-49.0708
		T184	-267.619	-485.194	52.8569
		T185	-282.19	-470.956	164.092
		T186	-267.643	-485.053	52.8074
		T187	-421.888	-513.764	-153.112
		T188	-260.963	-437.123	41.3474
		T189	-314.489	-510.023	-57.1653
		T190	-375.755	-484.08	-221.848
		T191	-349.212	-480.875	-145.025
		T192	-329.896	-524.314	-209.16
		T193	-191.318	-417.156	274.793
		T194	-246.209	-415.213	151.701
		T195	71.8	-357.467	-63.2606
		T196	69.083	-359.321	-65.115
		T197	-225.066	-451.368	125.011
		T198	-295.793	-464.348	10.404
		T199	7.61274	-390.562	-71.5319
		T200	-302.97	-469.79	-35.3857
		T201	-341.192	-504.414	-221.243
		T202	-232.388	-422.134	164.772
		T203	-308.568	-477.357	-132.424
		T204	-272.085	-390.747	141.892
		T205	-219.396	-448.063	20.6114
		T206	-274.195	-391.771	80.9849
		T207	-257.771	-403.978	147.461
		T208	-265.883	-449.561	114.463
		T209	-193.218	-410.877	480.333
		T210	-199.728	-428.386	420.88
		T211	-193.77	-405.769	479.274
		T212	-183.334	-394.184	448.903
		T213	-203.307	-391.759	443.772
		T214	-52.3221	-406.625	263.793
		T215	-189.277	-402.507	458.512
		T216	-193.22	-410.831	480.275
		T217	-181.224	-386.243	387.325
		T218	-172.765	-377.783	401.905
		T219	-174.944	-396.909	433.218
		T220	-97.7076	-370.812	199.132
		T221	-187.432	-391.887	433.997
		T222	-191.912	-409.485	470.509
		T223	-197.481	-411.665	458.066
		T224	-234.522	-416.19	360.439
		T225	-182.308	-441.211	280.019
		T226	-181.405	-466.922	213.492
		T227	-182.87	-398.062	438.832
		T228	-196.56	-393.306	167.921
		T229	-218.619	-464.581	258.147
		T230	-255.947	-397.848	157.328
		T231	281.869	-158.243	-128.256
		T234	236.53	-135.309	-223.945
		T235	274.95	-159.805	-164.116
		T236	306.438	-113.171	-165.08
		T237	444.9	12.0616	167.042
		T238	281.524	-158.41	-128.173
		T239	234.325	-162.03	-145.991
		T240	263.543	-155.273	-38.2539
		T241	258.001	-127.054	-246.284
		T242	369.661	-116.529	20.2909
		T243	254.845	-117.221	-168.394
		T244	368.09	-73.4331	105.067
		T245	242.83	-168.353	-144.972
		T246	282.393	-150.028	-5.09339
		T247	253.922	-96.4481	-234.331
		T248	361.79	-95.5898	121.491
		T249	253.785	-131.893	-76.6273
		T250	318.193	-71.6045	85.1121
		T251	369.636	-42.0145	116.459
		T252	330.942	-39.8448	75.7337
		T253	367.902	-41.06	107.309
		T254	368.934	-11.8394	91.77
		T255	363.757	-89.3446	114.82
		T256	395.22	-23.0028	119.323
		T257	443.264	-27.9607	311.379
		T258	348.425	-87.5923	68.602
		T259	396.076	-21.2097	69.2405
		T260	383.959	-26.9677	138.566
		T261	339.757	-142.116	81.3822
		T262	320.288	-40.4088	-114.257
		T263	354.267	-74.4	74.4019
		T264	396.865	-13.3176	102.389
		T265	515.148	-29.4256	-36.1445
		T266	250.916	-111.92	-239.305
		T267	264.734	-130.836	-233.565
		T268	277.079	-160.814	-152.205
		T269	319.569	-7.4955	69.6854
		T270	393.822	-48.9923	58.9402
		T271	357.915	-3.83032	120.16
		T272	435.983	-75.9287	261.603
		T273	258.326	-126.864	-246.001
		T274	329.417	-89.4202	67.1191
		T275	225.131	-128.329	-187.349
		T276	263.822	-134.313	-171.94
		T277	272.985	-157.801	-218.114
		T278	278.58	-113.206	-94.5908
		T279	282.736	-149.753	-5.12743
		T280	287.101	-147.712	-42.0135
		T281	280.037	-101.963	-151.643
		T282	336.844	-78.5811	116.616
		T283	320.737	-66.2865	16.2381
		T284	431.719	-23.4305	-47.3741
		T285	449.1	-44.6901	304.105
		T286	343.439	-112.045	-43.5393
		T287	386.277	-70.5592	116.815
		T288	232.93	-179.227	-221.504
		T289	292.434	-118.756	-125.957
		T290	360.97	-42.2071	82.8664
		T291	427.711	-83.6937	261.558
		T292	355.466	-99.3556	-89.8231
		T293	280.156	-81.0716	-122.785
		T294	337.456	-46.0492	-57.8489
		T295	342.539	-95.0635	-133.847
		T296	342.445	-94.9777	-133.692
		T297	328.19	4.59824	-16.2031
		T298	380.337	-3.77473	-62.2151
		T299	362.53	-97.0001	39.7126
		T300	347.959	-82.7623	150.947
		T301	362.506	-96.8586	39.6631
		T302	208.261	-125.57	-166.256
		T303	369.186	-48.9289	28.203
		T304	315.66	-121.829	-70.3097
		T305	254.394	-95.8861	-234.992
		T306	280.937	-92.6806	-158.169
		T307	300.253	-136.12	-222.305
		T308	438.831	-28.9618	261.648
		T309	383.94	-27.0192	138.557
		T310	701.949	30.7274	-76.405
		T311	699.232	28.8728	-78.2594
		T312	405.084	-63.1741	111.866
		T313	334.356	-76.1542	-2.74037
		T314	637.762	-2.36746	-84.6762
		T315	327.179	-81.5959	-48.53
		T316	288.957	-116.22	-234.387
		T317	397.761	-33.94	151.628
		T318	321.581	-89.1632	-145.568
		T319	358.064	-2.55239	128.748
		T320	410.753	-59.8688	7.46706
		T321	355.954	-3.57695	67.8406
		T322	372.378	-15.7841	134.316
		T323	364.266	-61.3671	101.318
		T324	436.931	-22.6827	467.188
		T325	430.421	-40.1921	407.736
		T326	436.379	-17.5748	466.13
		T327	446.816	-5.99016	435.758
		T328	426.843	-3.56486	430.628
		T329	577.827	-18.4309	250.649
		T330	440.873	-14.3129	445.368
		T331	436.93	-22.637	467.13
		T332	448.926	1.95089	374.181
		T333	457.384	10.4112	388.761
		T334	455.205	-8.71501	420.074
		T335	532.442	17.3825	185.987
		T336	442.718	-3.69293	420.853
		T337	438.237	-21.291	457.364
		T338	432.669	-23.4704	444.921
		T339	395.628	-27.9959	347.295
		T340	447.841	-53.0173	266.875
		T341	448.744	-78.7275	200.347
		T342	447.279	-9.86828	425.687
		T343	433.589	-5.11154	154.777
		T344	411.53	-76.3873	245.003
		T345	374.203	-9.6538	144.184
		T346	-345.301	150.678	-200.802
		T349	-390.64	173.612	-296.491
		T350	-352.22	149.115	-236.661
		T351	-320.732	195.749	-237.626
		T352	-182.27	320.982	94.496
		T353	-345.647	150.51	-200.719
		T354	-392.846	146.891	-218.537
		T355	-363.628	153.647	-110.8
		T356	-369.17	181.866	-318.829
		T357	-257.509	192.391	-52.2549
		T358	-372.325	191.699	-240.939
		T359	-259.08	235.487	32.5208
		T360	-384.34	140.567	-217.518
		T361	-344.777	158.892	-77.6392
		T362	-373.248	212.472	-306.876
		T363	-265.38	213.33	48.9453
		T364	-373.386	177.027	-149.173
		T365	-308.978	237.316	12.5663
		T366	-257.534	266.906	43.9129
		T367	-296.228	269.075	3.18788
		T368	-259.269	267.86	34.7633
		T369	-258.236	297.081	19.2242
		T370	-263.413	219.576	42.2741
		T371	-231.951	285.917	46.777
		T372	-183.906	280.959	238.833
		T373	-278.746	221.328	-3.94381
		T374	-231.094	287.71	-3.30528
		T375	-243.211	281.952	66.0206
		T376	-287.413	166.805	8.8364
		T377	-306.882	268.511	-186.803
		T378	-272.903	234.52	1.85615
		T379	-230.305	295.603	29.8428
		T380	-112.022	279.495	-108.69
		T381	-376.255	197	-311.851
		T382	-362.436	178.084	-306.111
		T383	-350.091	148.106	-224.751
		T384	-307.601	301.425	-2.86034
		T385	-233.349	259.928	-13.6056
		T386	-269.255	305.09	47.6139
		T387	-191.188	232.992	189.057
		T388	-368.845	182.056	-318.547
		T389	-297.753	219.5	-5.42671
		T390	-402.039	180.592	-259.894
		T391	-363.348	174.607	-244.485
		T392	-354.186	151.119	-290.66
		T393	-348.591	195.714	-167.137
		T394	-344.434	159.167	-77.6732
		T395	-340.069	161.208	-114.559
		T396	-347.133	206.958	-224.189
		T397	-290.326	230.339	44.0706
		T398	-306.434	242.634	-56.3077
		T399	-195.451	285.49	-119.92
		T400	-178.07	264.23	231.559
		T401	-283.732	196.875	-116.085
		T402	-240.893	238.361	44.2696
		T403	-394.24	129.694	-294.05
		T404	-334.736	190.164	-198.503
		T405	-266.2	266.713	10.3206
		T406	-199.459	225.226	189.012
		T407	-271.705	209.565	-162.369
		T408	-347.014	227.849	-195.331
		T409	-289.714	262.871	-130.395
		T410	-284.631	213.857	-206.392
		T411	-284.725	213.943	-206.238
		T412	-298.981	313.518	-88.7489
		T413	-246.833	305.145	-134.761
		T414	-264.64	211.92	-32.8332
		T415	-279.211	226.158	78.4017
		T416	-264.664	212.062	-32.8827
		T417	-418.909	183.351	-238.802
		T418	-257.984	259.991	-44.3428
		T419	-311.51	187.091	-142.855
		T420	-372.776	213.034	-307.538
		T421	-346.233	216.24	-230.715
		T422	-326.917	172.801	-294.85
		T423	-188.339	279.958	189.103
		T424	-243.23	281.901	66.0111
		T425	74.779	339.648	-148.951
		T426	72.062	337.793	-150.805
		T427	-222.087	245.746	39.3207
		T428	-292.814	232.766	-75.2861
		T429	10.5918	306.553	-157.222
		T430	-299.991	227.324	-121.076
		T431	-338.213	192.7	-306.933
		T432	-229.409	274.98	79.0823
		T433	-305.589	219.757	-218.114
		T434	-269.106	306.368	56.202
		T435	-216.417	249.051	-65.0787
		T436	-271.216	305.343	-4.70518
		T437	-254.792	293.136	61.7705
		T438	-262.904	247.553	28.7724
		T439	-190.239	286.238	394.642
		T440	-196.749	268.728	335.19
		T441	-190.791	291.345	393.584
		T442	-180.355	302.93	363.213
		T443	-200.328	305.355	358.082
		T444	-49.3431	290.489	178.103
		T445	-186.298	294.607	372.822
		T446	-190.241	286.283	394.585
		T447	-178.245	310.871	301.635
		T448	-169.786	319.331	316.215
		T449	-171.965	300.205	347.528
		T450	-94.7286	326.303	113.441
		T451	-184.453	305.227	348.307
		T452	-188.933	287.629	384.818
		T453	-194.502	285.45	372.376
		T454	-231.543	280.924	274.749
		T455	-179.329	255.903	194.329
		T456	-178.426	230.193	127.802
		T457	-179.891	299.052	353.142
		T458	-193.581	303.809	82.2312
		T459	-215.64	232.533	172.457
		T460	-252.968	299.266	71.6381
		T461	311.98	-68.4282	-320.096
		T464	266.641	-45.4942	-415.785
		T465	305.061	-69.9909	-355.955
		T466	336.549	-23.3565	-356.92
		T467	475.011	101.876	-24.7976
		T468	311.634	-68.5955	-320.013
		T469	264.436	-72.2151	-337.83
		T470	293.653	-65.4591	-230.093
		T471	288.111	-37.2399	-438.123
		T472	399.772	-26.7143	-171.549
		T473	284.956	-27.4065	-360.233
		T474	398.201	16.3814	-86.7728
		T475	272.941	-78.539	-336.812
		T476	312.504	-60.2141	-196.933
		T477	284.033	-6.63369	-426.17
		T478	391.901	-5.77533	-70.3484
		T479	283.895	-42.0785	-268.467
		T480	348.303	18.21	-106.727
		T481	399.747	47.8	-75.3808
		T482	361.053	49.9696	-116.106
		T483	398.012	48.7544	-84.5303
		T484	399.045	77.975	-100.069
		T485	393.868	0.469848	-77.0195
		T486	425.331	66.8117	-72.5167
		T487	473.375	61.8537	119.54
		T488	378.535	2.22213	-123.237
		T489	426.187	68.6047	-122.599
		T490	414.07	62.8467	-53.2731
		T491	369.868	-52.3012	-110.457
		T492	350.399	49.4056	-306.097
		T493	384.378	15.4144	-117.437
		T494	426.976	76.4968	-89.4509
		T495	545.259	60.3888	-227.984
		T496	281.026	-22.1059	-431.144
		T497	294.845	-41.0217	-425.405
		T498	307.19	-71.0001	-344.044
		T499	349.68	82.3189	-122.154
		T500	423.932	40.8221	-132.899
		T501	388.026	85.9841	-71.6798
		T502	466.094	13.8857	69.7635
		T503	288.436	-37.0498	-437.841
		T504	359.528	0.394216	-124.72
		T505	255.242	-38.5143	-379.188
		T506	293.933	-44.4985	-363.779
		T507	303.095	-67.9865	-409.953
		T508	308.69	-23.3917	-286.43
		T509	312.847	-59.9391	-196.967
		T510	317.212	-57.8975	-233.853
		T511	310.148	-12.1482	-343.482
		T512	366.955	11.2333	-75.223
		T513	350.848	23.5279	-175.601
		T514	461.83	66.384	-239.213
		T515	479.211	45.1243	112.265
		T516	373.549	-22.2305	-235.379
		T517	416.388	19.2552	-75.0241
		T518	263.041	-89.4122	-413.343
		T519	322.545	-28.942	-317.797
		T520	391.081	47.6073	-108.973
		T521	457.822	6.12071	69.7182
		T522	385.576	-9.54113	-281.663
		T523	310.267	8.74278	-314.624
		T524	367.567	43.7652	-249.688
		T525	372.65	-5.24909	-325.686
		T526	372.556	-5.16323	-325.532
		T527	358.3	94.4127	-208.043
		T528	410.448	86.0397	-254.055
		T529	392.641	-7.18568	-152.127
		T530	378.07	7.05213	-40.892
		T531	392.617	-7.04422	-152.176
		T532	238.372	-35.7552	-358.095
		T533	399.297	40.8855	-163.636
		T534	345.771	-32.0143	-262.149
		T535	284.505	-6.07171	-426.832
		T536	311.048	-2.86621	-350.009
		T537	330.364	-46.3051	-414.144
		T538	468.942	60.8527	69.809
		T539	414.051	62.7952	-53.2825
		T540	732.06	120.542	-268.244
		T541	729.343	118.687	-270.099
		T542	435.195	26.6404	-79.973
		T543	364.467	13.6602	-194.58
		T544	667.873	87.447	-276.516
		T545	357.29	8.21853	-240.369
		T546	319.068	-26.4053	-426.226
		T547	427.872	55.8744	-40.2114
		T548	351.692	0.6512	-337.407
		T549	388.175	87.262	-63.0916
		T550	440.864	29.9456	-184.372
		T551	386.065	86.2375	-123.999
		T552	402.489	74.0303	-57.5232
		T553	394.377	28.4473	-90.5212
		T554	467.042	67.1318	275.349
		T555	460.532	49.6223	215.896
		T556	466.49	72.2396	274.29
		T557	476.926	83.8243	243.919
		T558	456.953	86.2496	238.788
		T559	607.938	71.3835	58.8093
		T560	470.983	75.5015	253.529
		T561	467.041	67.1774	275.291
		T562	479.036	91.7653	182.341
		T563	487.495	100.226	196.921
		T564	485.316	81.0994	228.235
		T565	562.552	107.197	-5.85225
		T566	472.828	86.1215	229.013
		T567	468.348	68.5234	265.525
		T568	462.779	66.344	253.082
		T569	425.738	61.8185	155.456
		T570	477.952	36.7971	75.0353
		T571	478.855	11.0869	8.50801
		T572	477.39	79.9461	233.848
		T573	463.7	84.7029	-37.0624
		T574	441.641	13.4271	53.1636
		T575	404.313	80.1606	-47.6555
