# Supplementary material for: Joint analysis of phenotype-effect-generation identifies loci associated with grain quality traits in rice hybrids
Source: Nat Commun. 2023 Jul 4;14:3930. doi: 10.1038/s41467-023-39534-x (PMC10319794; doi:10.1038/s41467-023-39534-x)
Supplement: Supplementary file 12 — Source Data [file 41467_2023_39534_MOESM12_ESM.zip › Supplementary Figure 7-10_source data.xlsx]

## Sheet: Supplementary Figure 7-10
Supplementary Figure 7-10
	The source data of Supplementary Figure 7-10 is the same as that of Figure 2.
